# Supplementary material for: Reproductive phasiRNAs regulate reprogramming of gene expression and meiotic progression in rice
Source: Nat Commun. 2020 Nov 27;11:6031. doi: 10.1038/s41467-020-19922-3 (PMC7695705; doi:10.1038/s41467-020-19922-3)
Supplement: Supplementary file 4 — Supplementary Data 1 [file 41467_2020_19922_MOESM4_ESM.xlsx]

## Sheet: Sheet1
Seq	Samples	Mapped reads	Strand information	Platform	Read lengths
sRNA-Seq	PFS R1	14999563	Strand-specific	NextSeq	SE75
	PFS R2	8366775	Strand-specific	NextSeq	SE75
	PFS R3	13620897	Strand-specific	NextSeq	SE75
	PPS R1	12859954	Strand-specific	NextSeq	SE75
	PPS R2	12148579	Strand-specific	NextSeq	SE75
	PPS R3	11147689	Strand-specific	NextSeq	SE75
	PMDS R1	12092326	Strand-specific	NextSeq	SE75
	PMDS R2	12593146	Strand-specific	NextSeq	SE75
	PMDS R3	11200305	Strand-specific	NextSeq	SE75
	EMS R1	11698649	Strand-specific	NextSeq	SE75
	EMS R2	13287035	Strand-specific	NextSeq	SE75
	EMS R3	14332599	Strand-specific	NextSeq	SE75
	mel1 R1	12468231	Strand-specific	NextSeq	SE75
	mel1 R2	11350786	Strand-specific	NextSeq	SE75
	mel1 R3	12227487	Strand-specific	NextSeq	SE75
Transcriptome	PFS R1	23653914	Non-strand-specific	NovaSeq	PE150
	PFS R2	23362724	Non-strand-specific	NovaSeq	PE150
	PFS R3	20462029	Non-strand-specific	NovaSeq	PE150
	PPS R1	61936580	Non-strand-specific	NovaSeq	PE150
	PPS R2	61508536	Non-strand-specific	NovaSeq	PE150
	PPS R3	62269909	Non-strand-specific	NovaSeq	PE150
	PMDS R1	61476560	Non-strand-specific	NovaSeq	PE150
	PMDS R2	65893006	Non-strand-specific	NovaSeq	PE150
	PMDS R3	57441788	Non-strand-specific	NovaSeq	PE150
	EMS R1	57868759	Non-strand-specific	NovaSeq	PE150
	EMS R2	61972365	Non-strand-specific	NovaSeq	PE150
	EMS R3	53343481	Non-strand-specific	NovaSeq	PE150
	mel1 R1	32007815	Non-strand-specific	NovaSeq	PE150
	mel1 R2	23742991	Non-strand-specific	NovaSeq	PE150
	mel1 R3	23113235	Non-strand-specific	NovaSeq	PE150
Degradome	PFS	56758093	Strand-specific	Hiseq 2500	SE50
	PPS	72581286	Strand-specific	Hiseq 2500	SE50
	PMDS	50052195	Strand-specific	Hiseq 2500	SE50
	EMS	62777917	Strand-specific	Hiseq 2500	SE50
	mel1	58133727	Strand-specific	Hiseq 2500	SE50
