# Supplementary material for: Reproductive phasiRNAs regulate reprogramming of gene expression and meiotic progression in rice
Source: Nat Commun. 2020 Nov 27;11:6031. doi: 10.1038/s41467-020-19922-3 (PMC7695705; doi:10.1038/s41467-020-19922-3)
Supplement: Supplementary file 5 — Supplementary Data 2 [file 41467_2020_19922_MOESM5_ESM.xlsx]

## Sheet: phasiRNA
Reproductive phasiRNA	Gene Loci			p-value	strand	Cluster			sequence	MEL1 RIP-seq 1 (DDBJ: DRP000161)	Trigger			sRNA Sequencing
	chr	start	end			cluster	clusterClass	clusterSource			triggerType	trigger * 2	triggerCluster	PFS-R1(RPM)	PFS-R2(RPM)	PFS-R3(RPM)	PPS-R1(RPM)	PPS-R2(RPM)	PPS-R3(RPM)	PMDS-R1(RPM)	PMDS-R2(RPM)	PMDS-R3(RPM)	EMS-R1(RPM)	EMS-R2(RPM)	EMS-R3(RPM)	mel1-R1(RPM)	mel1-R2(RPM)	mel1-R3(RPM)
21nt:1:seq-1000	chr06	9494327	9494348	4.03e-25	-	21nt:Phas-792	strict	na:na	AACGAAGGUACUCACAUGCUG		unkown	NA	NA	1.18448	1.07042	1.30289	0.723523	0.664045	0.799754	1.37004	1.02431	1.1954	0.832366	0.555255	0.868242	0.41864	1.24433	0.551209
21nt:1:seq-10000	chr02	1514868	1514889	1.09e-18	-	21nt:Phas-72	strict	na:na	CAAGUCAAUAGGGUCGACGUU	MEL1-bound	miRNA	osa-miR2118o	osa-miR2118	1.08148	2.04352	1.24624	1.38675	2.12494	1.67221	3.08259	4.28928	0.843811	1.38728	2.4678	2.25743	0.598058	0.523928	0.551209
21nt:1:seq-10002	chr12	20939731	20939752	9e-21	-	21nt:Phas-2091	strict	na:na	CAAGUCAGACAGUCAGAUUGG		unkown	NA	NA	1.28747	7.59023	1.75606	2.8338	3.0546	2.76279	3.15109	3.39301	0.843811	0.693639	1.17221	1.15766	0.358835	0.327455	0.367473
21nt:1:seq-10008	chr02	12291141	12291162	1.34e-27	-	21nt:Phas-101	strict	na:na	CAAGUCAUGGCGACGCCUUGA	MEL1-bound	21nt phasiRNA	21nt:1:seq-593	21nt:Phas-21	0.566488	0	0.736413	0	0	0	0	0	0.984446	0	0	0	0.119612	0.065491	0.244982
21nt:1:seq-1001	chr07	5717559	5717580	1.98e-12	-	21nt:Phas-994	medium	ORSgTEMT00600451-rm_284861:na	AACGAAUAAGCCCUGAGUCUC		miRNA	osa-miR2118a	osa-miR2118	3.29593	0.583864	2.37918	0.120587	0.332022	0.436229	0.205506	0.128038	1.75794	0.138728	0.308475	0.115766	1.55495	1.83375	1.16366
21nt:1:seq-10010	chr06	12050236	12050257	1.09e-18	+	21nt:Phas-862	strict	MSTRG.49417:+	CAAGUCCAGUGGUAGAAGCUA	MEL1-bound	unkown	NA	NA	5.97388	4.67091	5.89131	4.34114	4.05067	3.85336	4.11012	4.92947	6.96144	2.77455	2.40611	2.89414	1.91378	1.76826	1.53114
21nt:1:seq-10013	chr07	6993224	6993245	1.1e-19	-	21nt:Phas-1075	strict	na:na	CAAGUCGAGCGGCAAAAACUG	MEL1-bound	unkown	NA	NA	1.18448	1.36235	1.30289	0.361762	0.863258	1.23598	0.890526	1.28038	0.984446	0.832366	0.678645	0.694594	0.119612	0.261964	0.428718
21nt:1:seq-1002	chr11	15404463	15404484	1.53e-07	-	21nt:Phas-1579	medium	OS11G0454800:-|MSTRG.14613:+	AACGAAUACAUAUCGGUGGCU		unkown	NA	NA	0.102998	0	0	0	0	0	0.137004	0	0	0	0	0	0	0	0
21nt:1:seq-10023	chr06	4747624	4747645	7.03e-23	-	21nt:Phas-766	strict	na:na	CAAGUGCAAUCUAUUUCUCUG	MEL1-bound	unkown	NA	NA	0.308994	0	0.169942	0.0602936	0.0664045	0	0.34251	0.0640191	0.0703176	0.0693639	0.061695	0	0.239223	0.261964	0.244982
21nt:1:seq-10024	chr05	24893572	24893593	4.18e-24	+	21nt:Phas-701	strict	na:na	CAAGUGCAGAAAAUGUUCGUC	MEL1-bound	21nt phasiRNA+miRNA	osa-miR2118m	osa-miR2118	0.411992	0	0.679766	0.0602936	0.199213	0.218115	0.411012	0.768229	0.703176	0.346819	0.12339	0.289414	0.119612	0.785892	0.306227
21nt:1:seq-10030	chr12	24377518	24377539	3.64e-23	+	21nt:Phas-2346	strict	na:na	CAAGUGCUGUAUUUUCAAUGA		miRNA	osa-miR2118p	osa-miR2118	2.83244	7.78485	3.45548	3.07497	4.05067	6.0345	10.1383	8.96267	3.72683	1.94219	1.85085	2.25743	0.897087	0.589419	1.04117
21nt:1:seq-10034	chr08	2673761	2673782	2.2e-18	-	21nt:Phas-1235	strict	MSTRG.58201:+	CAAGUGGCUGACGAGACAGUU	MEL1-bound	21nt phasiRNA	21nt:2:seq-31188	21nt:Phas-917,21nt:Phas-920	22.5565	4.5736	23.6785	2.41174	3.38663	3.19901	5.75417	4.60937	28.6896	2.42773	2.40611	2.43108	6.87766	7.00754	7.65569
21nt:1:seq-10036	chr12	24828454	24828475	1.8e-20	-	21nt:Phas-2371	strict	na:na	CAAGUGUAUCACCAUGGCAGC	MEL1-bound	miRNA	osa-miR2118o	osa-miR2118	1.33897	0.291932	0.79306	0.120587	0.132809	0.0727049	0.548016	0.384114	0.773493	0.0693639	0	0	0.41864	0.196473	0.122491
21nt:1:seq-10038	chr04	14653146	14653167	1.96e-19	-	21nt:Phas-356	strict	MSTRG.37803:-	CAAGUGUCACCCAAGGAUCUC		unkown	NA	NA	3.75942	0.486553	3.22889	0.66323	0.531236	0.218115	0.274008	0.832248	1.82826	0	0.308475	0.173648	1.13631	1.24433	0.6737
21nt:1:seq-1004	chr11	23045686	23045707	1.35e-24	+	21nt:Phas-1665	strict	ORSiTERTOOT00300-rm_446499:na|ORSiTERTOOT00300-rm_446500:na|ORSiTERTOOT00300-rm_446501:na	AACGAAUUACCCCCUCUGGUU		21nt phasiRNA	21nt:1:seq-35101	21nt:Phas-1296	0	0	0.283236	0.180881	0	0.14541	0.068502	0.0640191	0	0	0	0.115766	0.0598058	0.261964	0.183736
21nt:1:seq-10040	chr07	5728450	5728471	3.26e-20	-	21nt:Phas-998	strict	EPlOSAG00000003868:+	CAAGUGUCGCACUUCAUGCUG	MEL1-bound	21nt phasiRNA	21nt:1:seq-33499	21nt:Phas-1921	5.76788	21.7976	4.9283	18.5101	20.3198	15.6315	25.8252	24.1992	11.3211	13.8728	16.8427	12.0396	3.16971	2.94709	3.12352
21nt:1:seq-10041	chr07	6906651	6906672	4.82e-18	+	21nt:Phas-1052	strict	MSTRG.53786:-|MSTRG.53787:+	CAAGUGUGCAAGAACCAGUUC	MEL1-bound	unkown	NA	NA	2.47195	8.17409	2.37918	4.28085	5.77719	6.17991	7.94623	6.59396	3.09397	2.56646	3.14645	2.43108	1.0167	0.982365	0.979928
21nt:1:seq-10054	chr12	21188070	21188091	8.5e-18	-	21nt:Phas-2162	strict	MSTRG.20521:-	CAAGUUGACAAAUCUCUCUGG	MEL1-bound	unkown	NA	NA	1.85396	15.4724	1.86936	12.5411	15.2066	14.3956	30.0724	25.7997	1.68762	7.00575	8.08205	8.7403	0.358835	0.589419	0.367473
21nt:1:seq-10056	chr06	16946467	16946488	6.2e-14	+	21nt:Phas-868	strict	na:na	CAAGUUGAUUCAGAAACGCUG	MEL1-bound	unkown	NA	NA	0.566488	1.16773	0.736413	0.723523	0.863258	0.872458	1.98656	1.6645	0.632858	0.90173	0.678645	0.40518	0.179417	0.130982	0.183736
21nt:1:seq-10057	chr08	2470555	2470576	2.2e-08	-	21nt:Phas-1220	strict	MSTRG.58160:+	CAAGUUGCAUCUGUUAGAUCC		21nt phasiRNA+other sRNA	Rep_sRNA295	Rep_sRNA295	1.28747	6.13057	2.0393	3.85879	5.37876	3.27172	8.97376	10.2431	2.74238	2.98265	3.26984	3.47297	1.55495	1.96473	2.08235
21nt:1:seq-10062	chr12	21182152	21182173	1.33e-26	-	21nt:Phas-2158	strict	na:na	CAAGUUUCACCUUGCAUCGGA	MEL1-bound	unkown	NA	NA	4.9439	0.875795	4.30519	0.904404	0.929662	0.436229	1.02753	1.60048	5.62541	0.138728	0.061695	0.347297	2.0932	2.09571	1.59238
21nt:1:seq-10063	chr02	10654508	10654529	4.82e-17	-	21nt:Phas-94	strict	na:na	CAAGUUUCCAAUUAUUAUGGU		unkown	NA	NA	0.205996	0	0.169942	0	0	0	0	0	0.140635	0	0	0	0.0598058	0.196473	0.183736
21nt:1:seq-10067	chr07	6901753	6901774	4.82e-17	-	21nt:Phas-1051	strict	na:na	CAAGUUUGAAUUGUGCUUUUU	MEL1-bound	21nt phasiRNA	21nt:1:seq-14977	21nt:Phas-1541	0.257495	0.0973106	0	0	0.265618	0.0727049	0.411012	0.256076	0	0.138728	0.24678	0	0.179417	0.130982	0.122491
21nt:1:seq-1007	chr11	25126578	25126599	4.03e-25	-	21nt:Phas-1774	strict	MSTRG.16217:+	AACGAGACGUCAGAGGCAGCU	MEL1-bound	unkown	NA	NA	12.2567	0.875795	12.519	0.301468	0.199213	0.727049	1.09603	1.28038	15.8918	0.485547	0.86373	0.578828	6.93747	7.40048	6.18579
21nt:1:seq-10072	chr08	18952119	18952140	4.82e-18	+	21nt:Phas-1315	strict	na:na	CAAUAAAAAGAUAAAAUCCUG	MEL1-bound	21nt phasiRNA	21nt:1:seq-19941	21nt:Phas-970	0	0	0	0	0	0	0	0	0.0703176	0	0	0	0.0598058	0	0
21nt:1:seq-10075	chr05	3087207	3087228	5.78e-11	-	21nt:Phas-590	strict	na:na	CAAUAAACAUCGUGCAGACAG		unkown	NA	NA	5.35589	15.9589	5.43813	9.28522	11.0231	9.23352	22.4686	19.7819	4.99255	8.87857	9.25425	9.72431	1.25592	1.57178	1.46989
21nt:1:seq-10076	chr10	14122059	14122080	1.69e-21	-	21nt:Phas-1491	strict	MSTRG.10204:+	CAAUAAACCAUUCAUCAGGGC	MEL1-bound	unkown	NA	NA	0.360493	0.194621	0.283236	0.180881	0.199213	0.508934	1.09603	0.70421	0.562541	0	0.185085	0.173648	0	0.065491	0.0612455
21nt:1:seq-10077	chr06	4764949	4764970	9.77e-12	+	21nt:Phas-771	strict	na:na	CAAUAAAGAAUCAACGAAGGU	MEL1-bound	21nt phasiRNA	21nt:1:seq-20354	21nt:Phas-1794	5.81938	1.07042	6.74101	0.301468	0.664045	0.508934	0.822024	0.576172	3.30493	0.138728	0.61695	0.231531	1.31573	1.24433	1.40865
21nt:1:seq-10078	chr12	15439066	15439087	3.78e-18	-	21nt:Phas-1953	strict	ORSgTEMT00101634-rm_473911:na	CAAUAAAGGUUGUGUACUUGU		miRNA+other sRNA	osa-miR2118p	osa-miR2118	1.28747	0	1.64277	0.241174	0	0	0.274008	0.192057	2.60175	0	0.24678	0	0.478446	0.589419	0.489964
21nt:1:seq-10079	chr11	26385461	26385482	1.93e-13	+	21nt:Phas-1807	medium	na:na	CAAUAACAUACGGUAGAAGAU	MEL1-bound	21nt phasiRNA	21nt:1:seq-19836	21nt:Phas-1883	1.54497	2.33545	1.30289	1.02499	1.92573	1.74492	3.21959	2.56076	1.12508	1.31791	1.04882	1.09977	0.598058	0.523928	0.428718
21nt:1:seq-1008	chr05	8119391	8119412	1.06e-06	-	21nt:Phas-641	medium	na:na	AACGAGACGUGCUGACACCAC		21nt phasiRNA	21nt:1:seq-43029	21nt:Phas-1746	1.33897	0.875795	2.60577	0.422055	0.464831	0.14541	0.137004	0.384114	0.492223	0.138728	0.185085	0.289414	0.837281	0.065491	0.734946
21nt:1:seq-10084	chr06	17771756	17771777	1.09e-18	+	21nt:Phas-885	strict	na:na	CAAUAACCACCAUGGAUCGCU	MEL1-bound	unkown	NA	NA	1.13298	2.53008	0.963002	1.44705	0.398427	0.799754	1.37004	1.72851	0.773493	1.04046	0.431865	0.463062	0.777475	0.327455	0.306227
21nt:1:seq-10087	chr12	24290524	24290545	1.09e-18	+	21nt:Phas-2299	strict	na:na	CAAUAAGAUACGGAAAUGCUG	MEL1-bound	21nt phasiRNA	21nt:1:seq-37684	21nt:Phas-2310	0.97848	4.18436	0.339883	2.04998	2.52337	2.47197	8.76825	7.93836	0.914128	0.485547	0.431865	1.15766	0.478446	0.458437	0.734946
21nt:1:seq-10094	chr05	24893675	24893696	4.18e-24	-	21nt:Phas-701	strict	na:na	CAAUAAUCCGUGAUUCCAUGC	MEL1-bound	21nt phasiRNA+miRNA	osa-miR2118m	osa-miR2118	2.00846	0.973106	2.0393	0.301468	0.464831	0.218115	1.16453	1.21636	1.75794	0.277455	0.49356	0.694594	0.777475	0.916874	1.22491
21nt:1:seq-10098	chr05	3164493	3164514	4.43e-17	-	21nt:Phas-621	strict	MSTRG.42619:+	CAAUAAUCUUCGGGUCGGCCC	MEL1-bound	miRNA	osa-miR2118m	osa-miR2118	1.85396	0.291932	1.52947	0.301468	0.796853	0.290819	0.548016	0.768229	1.33603	0.0693639	0.24678	0.0578828	0.657863	0.196473	0.857437
21nt:1:seq-101	chr07	15960176	15960197	8.5e-18	-	21nt:Phas-1172	strict	ORSgTEMT01602458-rm_297824:na	AAAACUAGGAAAUUGCACUGU		21nt phasiRNA+other sRNA	Veg_sRNA182	Veg_sRNA182	2.88394	0.291932	2.77571	0.120587	0.132809	0.0727049	0.205506	0.128038	2.3908	0.346819	0.185085	0.115766	1.97359	1.57178	1.40865
21nt:1:seq-10100	chr10	13977055	13977076	8.41e-20	+	21nt:Phas-1452	strict	MSTRG.10151:+	CAAUAAUGAACGGUAUUUUAC		21nt phasiRNA	21nt:1:seq-16619	21nt:Phas-2199	0.669486	0	1.18959	0	0.0664045	0	0.137004	0	0.984446	0	0	0.0578828	0.41864	0.261964	0.183736
21nt:1:seq-10106	chr06	24596329	24596350	2.2e-08	+	21nt:Phas-901	medium	MSTRG.51063:-	CAAUAAUUGGGUAUAACUUAU		unkown	NA	NA	0.257495	0	0.169942	0	0	0	0	0	0.140635	0	0	0	0	0.065491	0
21nt:1:seq-10109	chr06	24642651	24642672	1.5e-07	-	21nt:Phas-917	strict	na:na	CAAUACAACAUUCAUAGAGCU		unkown	NA	NA	0.0514989	0	0.113294	0	0	0	0.068502	0.0640191	0	0	0	0	0	0.065491	0
21nt:1:seq-10110	chr02	20347479	20347500	4.33e-19	+	21nt:Phas-157	strict	na:na	CAAUACAAGACAGACAGUACU	MEL1-bound	unkown	NA	NA	1.28747	0.0973106	1.926	0	0	0.0727049	0.274008	0	0.703176	0.0693639	0	0	0.299029	0.589419	0.244982
21nt:1:seq-10118	chr08	2503982	2504003	1.34e-27	+	21nt:Phas-1227	strict	na:na	CAAUACAUCUGACAGACACUA		miRNA	osa-miR2118l	osa-miR2118	1.02998	0.973106	1.0763	0.66323	0.398427	0.290819	1.30154	1.21636	0.843811	0.485547	0.49356	0.40518	0.179417	0.327455	0.6737
21nt:1:seq-10119	chr11	26394669	26394690	8.5e-18	+	21nt:Phas-1813	strict	na:na	CAAUACAUGCCAAUCCAUCCC	MEL1-bound	miRNA	osa-miR2118k	osa-miR2118	0.205996	0	0.226589	0.120587	0.265618	0.290819	0.753522	0.576172	0.351588	0.208092	0.061695	0.289414	0.119612	0	0
21nt:1:seq-1012	chr12	24283405	24283426	2.35e-20	+	21nt:Phas-2294	strict	MSTRG.21150:-	AACGAUCAGAAACGACUUGGU		21nt phasiRNA	21nt:1:seq-35622	21nt:Phas-2204	10.5058	0.291932	10.1965	0.120587	0.199213	0.363524	0.548016	0.640191	13.3603	0.138728	0.37017	0.0578828	9.68853	9.62718	9.00309
21nt:1:seq-10120	chr04	18621762	18621783	7.91e-24	-	21nt:Phas-504	strict	na:na	CAAUACAUUUGCUGAGCAGGA	MEL1-bound	21nt phasiRNA	21nt:1:seq-41193	21nt:Phas-1685	1.59647	0.681174	1.01965	0.301468	0.132809	0.508934	0.548016	0.70421	0.421905	0.0693639	0.12339	0.173648	0.239223	0.196473	0.183736
21nt:1:seq-10123	chr12	16315457	16315478	1.13e-25	-	21nt:Phas-1986	strict	na:na	CAAUACCUGAGCCGCUGAGCC	MEL1-bound	unkown	NA	NA	5.35589	11.8719	5.09825	6.33083	7.03887	6.10721	8.69975	7.10612	4.71128	4.43929	5.67594	5.67251	1.73437	0.785892	1.83736
21nt:1:seq-10124	chr07	7073594	7073615	9.57e-11	+	21nt:Phas-1094	medium	OS07G0226601:-	CAAUACCUUGGGUUCCUCGAG	MEL1-bound	21nt phasiRNA+miRNA	osa-miR2118p	osa-miR2118	0.772484	0.194621	0.849708	0.0602936	0.0664045	0.0727049	0.34251	0.0640191	0.984446	0.0693639	0.061695	0	0.657863	0.65491	0.122491
21nt:1:seq-10129	chr08	18659341	18659362	3.88e-08	-	21nt:Phas-1288	medium	ORSiTETN00200040-rm_340300:na	CAAUACUCCGUGUAGCCUCCA		unkown	NA	NA	0.720985	0.291932	0.849708	0.422055	0.265618	0.290819	0.68502	0.512153	0.351588	0	0.12339	0.0578828	0.179417	0.065491	0.0612455
21nt:1:seq-10133	chr02	20251545	20251566	4.74e-22	-	21nt:Phas-129	strict	na:na	CAAUAGAAUUUGUGUCGGUCC		unkown	NA	NA	0.772484	2.82201	0.849708	1.62793	1.66011	1.23598	1.78105	1.53646	0.421905	0.485547	0.308475	0.694594	0.299029	0.261964	0.244982
21nt:1:seq-10137	chr12	7558925	7558946	8.41e-20	+	21nt:Phas-1825	medium	na:na	CAAUAGCCAUUGGAUCGACAA	MEL1-bound	unkown	NA	NA	7.05536	0.194621	8.89361	0.0602936	0	0.0727049	0.068502	0.320095	5.97699	0	0	0	0.299029	0.458437	0.244982
21nt:1:seq-10141	chr08	16726692	16726713	3.97e-21	-	21nt:Phas-1258	strict	ORSiTERTOOT00300-rm_337700:na	CAAUAGCGGGCUCACAAAGAU		unkown	NA	NA	3.29593	5.74133	3.9653	3.37644	3.0546	4.14418	11.3028	9.47482	2.74238	2.77455	2.4678	2.66261	1.43534	1.30982	1.3474
21nt:1:seq-10143	chr12	18688735	18688756	1.16e-18	-	21nt:Phas-2036	strict	MSTRG.20056:+	CAAUAGGAUGAACUAGCGUGA	MEL1-bound	miRNA	osa-miR2118p	osa-miR2118	1.90546	16.6401	1.86936	8.5014	6.70685	9.08811	7.0557	8.19444	1.82826	3.88438	3.64001	4.63062	0.657863	0.327455	0.796191
21nt:1:seq-10145	chr12	21802741	21802762	3.26e-20	+	21nt:Phas-2196	strict	na:na	CAAUAGGAUUCCAAUCAACCA	MEL1-bound	21nt phasiRNA	21nt:1:seq-11023	21nt:Phas-2198	4.37741	0.291932	4.0786	0.241174	0.132809	0.363524	0.822024	0.448133	2.67207	0.138728	0.49356	0.115766	0.897087	0.916874	1.53114
21nt:1:seq-10146	chr04	17226533	17226554	6.34e-15	+	21nt:Phas-415	strict	MSTRG.38146:-	CAAUAGGAUUUUUGGAGUCGG	MEL1-bound	unkown	NA	NA	0	1.07042	0	1.26617	0.464831	0.654344	1.43854	1.02431	0.140635	0.832366	0.86373	0.347297	0	0	0
21nt:1:seq-10148	chr09	6851424	6851445	5.3e-12	+	21nt:Phas-1342	medium	MSTRG.63435:-	CAAUAGGUUAUCCCUGCGCUG		miRNA	osa-miR2118q	osa-miR2118	0.0514989	0.291932	0.113294	0.241174	0.332022	0.436229	0.34251	0.320095	0.0703176	0.346819	0.185085	0.231531	0.119612	0.130982	0.0612455
21nt:1:seq-1015	chr06	28297939	28297960	1.86e-16	+	21nt:Phas-965	medium	na:na	AACGAUCCCCAGAUAGGCUUG		unkown	NA	NA	0.154497	0.194621	0.283236	0.180881	0.0664045	0	0.137004	0.128038	0.140635	0.277455	0	0.0578828	0	0.065491	0.122491
21nt:1:seq-10153	chr11	24681733	24681754	5.78e-11	+	21nt:Phas-1715	medium	na:na	CAAUAUAAUCAACUCUUGUAG		miRNA	osa-miR2118o	osa-miR2118	0.205996	3.60049	0.113294	2.17057	2.52337	1.89033	4.24712	2.6888	0	0.90173	1.60407	1.62072	0.0598058	0.065491	0.122491
21nt:1:seq-10158	chr09	6740151	6740172	1.1e-19	-	21nt:Phas-1334	strict	na:na	CAAUAUAUCCGUGUCAGCCGC	MEL1-bound	unkown	NA	NA	0.411992	1.26504	0.509825	0.964698	1.06247	0.654344	1.23304	1.21636	0.28127	0.832366	1.04882	0.347297	0.119612	0.130982	0.183736
21nt:1:seq-10160	chr02	12251018	12251039	4.82e-18	+	21nt:Phas-98	strict	na:na	CAAUAUAUUUUCCCUGAGCUG	MEL1-bound	unkown	NA	NA	1.54497	0.778485	2.0393	0.783817	0.796853	1.38139	1.64405	1.47244	1.6173	0.554911	0.61695	0.347297	0.299029	0.196473	0.244982
21nt:1:seq-10161	chr05	3138332	3138353	1e-09	+	21nt:Phas-611	medium	na:na	CAAUAUCAGGCUAUAGAUGCU		unkown	NA	NA	0.720985	0.194621	0.849708	0.482349	0.0664045	0.0727049	0.616518	0.448133	0.492223	0.346819	0.678645	0.40518	0.358835	0.785892	0.122491
21nt:1:seq-10162	chr01	2329470	2329491	4.82e-18	-	21nt:Phas-15	strict	na:na	CAAUAUCAUCCAGCUGAGACU	MEL1-bound	miRNA	osa-miR2118m	osa-miR2118	1.54497	2.33545	1.18959	1.20587	2.19135	1.38139	1.43854	1.60048	0.140635	0.416183	0.24678	0.231531	0.239223	0.130982	0.183736
21nt:1:seq-10163	chr09	9197763	9197784	1.96e-19	-	21nt:Phas-1419	strict	EPlOSAG00000006417:-|EPlOSAG00000006444:+	CAAUAUCAUUGGUCCGGAGCC	MEL1-bound	21nt phasiRNA	21nt:1:seq-42153	21nt:Phas-1169	2.31745	1.55697	3.22889	0.482349	1.06247	0.799754	2.53457	1.6645	2.10953	0.416183	0.24678	0.520945	1.13631	0.851383	1.10242
21nt:1:seq-10169	chr12	21182047	21182068	1.33e-26	-	21nt:Phas-2158	strict	na:na	CAAUAUGCCUGUGUAGUUUUG	MEL1-bound	unkown	NA	NA	0.97848	1.07042	1.24624	0.783817	0.863258	0.436229	2.74008	1.85655	1.12508	0	0.555255	0.926125	0.538252	0.261964	0.244982
21nt:1:seq-10174	chr09	8967601	8967622	5.71e-09	-	21nt:Phas-1380	medium	na:na	CAAUAUUAUGAAAGAUCUCCC		unkown	NA	NA	0.154497	0.583864	0.113294	0.0602936	0	0.0727049	0.205506	0.192057	0.0703176	0.0693639	0	0	0	0	0.0612455
21nt:1:seq-10175	chr12	24846158	24846179	6.27e-14	+	21nt:Phas-2379	medium	na:na	CAAUAUUGACUAAGAGCCCCU		miRNA	osa-miR2118o	osa-miR2118	1.44197	0.681174	2.20924	0.783817	0.796853	0.581639	0.959028	0.512153	2.88302	0.277455	0.308475	0.520945	3.05009	1.24433	2.32733
21nt:1:seq-10180	chr03	26841644	26841665	4.45e-17	-	21nt:Phas-199	strict	na:na	CAAUAUUGGGCUGGUGCAGGA	MEL1-bound	unkown	NA	NA	0.669486	0.973106	0.509825	0.301468	0.332022	0.581639	0.479514	0.832248	0.421905	0.416183	0.185085	0.347297	0.299029	0.392946	0.183736
21nt:1:seq-10181	chr11	24994908	24994929	3.97e-21	+	21nt:Phas-1746	strict	na:na	CAAUAUUGUCCAUUGAAACUC	MEL1-bound	miRNA	osa-miR2118q	osa-miR2118	0.257495	1.36235	0.226589	0.904404	0.863258	1.16328	2.74008	1.79253	0.0703176	1.04046	0.74034	0.752476	0.0598058	0.065491	0.122491
21nt:1:seq-10189	chr06	28299259	28299280	4.39e-22	-	21nt:Phas-966	strict	na:na	CAAUCAAACAAAUGGCGACUG		unkown	NA	NA	0.205996	3.21125	0.169942	1.98969	1.4609	1.89033	3.08259	2.75282	0.140635	1.59537	2.15933	1.85225	0	0.130982	0.0612455
21nt:1:seq-10195	chr11	9289670	9289691	1.93e-13	+	21nt:Phas-1532	medium	na:na	CAAUCAAGAACACUGGAAACU		21nt phasiRNA	21nt:3:seq-37395	21nt:Phas-514,21nt:Phas-840,21nt:Phas-850	0.154497	0.0973106	0.169942	0.120587	0.0664045	0	0	0.128038	0	0	0	0	0	0.327455	0
21nt:1:seq-102	chr07	9488743	9488764	5.28e-14	-	21nt:Phas-1134	strict	na:na	AAAACUAGUUUAUCUGCUCCU		unkown	NA	NA	0.102998	0	0	0	0	0	0	0	0.0703176	0	0	0	0	0.065491	0.122491
21nt:1:seq-10200	chr07	17312487	17312508	1.98e-12	+	21nt:Phas-1197	medium	EPlOSAG00000014747:+	CAAUCAAUUUGACUUGCAGUU	MEL1-bound	unkown	NA	NA	0.257495	0	0.453177	0.241174	0.0664045	0.14541	0.274008	0.512153	0.140635	0	0.061695	0	0	0.065491	0.0612455
21nt:1:seq-10202	chr11	24258597	24258618	7.91e-24	+	21nt:Phas-1676	medium	na:na	CAAUCACAGGGCGAUAGGCCU		unkown	NA	NA	0.926981	0	1.18959	0	0	0.0727049	0	0	1.1954	0	0	0	0.179417	0.458437	0.0612455
21nt:1:seq-10206	chr06	9677480	9677501	1.55e-16	-	21nt:Phas-824	medium	na:na	CAAUCACCCUCAACAGCUCUG	MEL1-bound	unkown	NA	NA	0.154497	1.36235	0.453177	0.964698	0.863258	1.89033	2.53457	1.92057	0.140635	0.554911	0.802035	0.289414	0.0598058	0	0.122491
21nt:1:seq-10208	chr07	6907673	6907694	1.58e-22	+	21nt:Phas-1053	strict	MSTRG.53786:-|MSTRG.53787:+	CAAUCACCGAGCGAUGAUCAA	MEL1-bound	21nt phasiRNA	21nt:1:seq-739	21nt:Phas-1348	0.514989	0	0.453177	0.120587	0.132809	0.0727049	0	0.0640191	0.632858	0	0	0	0.179417	0.130982	0.183736
21nt:1:seq-10209	chr04	17365512	17365533	2.04e-13	+	21nt:Phas-427	medium	na:na	CAAUCACCUGGAGAAGAACCA	MEL1-bound	unkown	NA	NA	2.36895	1.16773	2.43583	0.482349	0.730449	0.727049	3.01409	2.30469	1.68762	0.208092	0.24678	0.173648	1.19612	0.65491	0.857437
21nt:1:seq-10214	chr12	21770202	21770223	1.47e-14	+	21nt:Phas-2181	strict	MSTRG.20632:+	CAAUCACUCGAUCAUCGUCUC	MEL1-bound	miRNA	osa-miR2118q	osa-miR2118	3.96542	1.55697	4.13524	0.904404	0.59764	0.654344	1.64405	2.24067	4.99255	0.554911	0.49356	0.40518	1.49514	2.48866	1.77612
21nt:1:seq-10218	chr06	4788326	4788347	1.09e-18	+	21nt:Phas-778	strict	na:na	CAAUCAGGAAACGACUCUGAU	MEL1-bound	unkown	NA	NA	1.49347	0	1.13294	0	0.0664045	0	0.137004	0.192057	1.33603	0	0.061695	0.0578828	0.179417	0.261964	0.306227
21nt:1:seq-10219	chr05	24968627	24968648	4.71e-25	+	21nt:Phas-718	strict	ORSiTERTOOT00027-rm_228206:na|ORSiCMCM00100011-rm_228207:na	CAAUCAGGUGGUAUGUACGUU	MEL1-bound	unkown	NA	NA	1.85396	1.55697	1.926	0.844111	1.85932	1.4541	2.53457	1.85655	2.88302	0.971094	0.61695	0.694594	0.717669	1.57178	0.734946
21nt:1:seq-10231	chr06	28298084	28298105	1.62e-15	-	21nt:Phas-965	medium	na:na	CAAUCCCAUUGGACCCGAGCA		unkown	NA	NA	85.3853	1.65428	89.9557	0.422055	0.796853	0.436229	1.16453	0.70421	56.5353	0.0693639	0.308475	0.115766	34.7472	23.1183	33.0726
21nt:1:seq-10232	chr06	28294505	28294526	1.86e-16	-	21nt:Phas-963	strict	EPlOSAG00000030114:-|EPlOSAG00000030585:+	CAAUCCCAUUGGCCCCUGGCA		21nt phasiRNA	21nt:1:seq-29931	21nt:Phas-873	0.257495	0.0973106	0.849708	0.0602936	0	0	0.274008	0.128038	0.492223	0.0693639	0	0	0.299029	0.196473	0.183736
21nt:1:seq-10243	chr11	9311594	9311615	1.96e-19	+	21nt:Phas-1535	strict	na:na	CAAUCCUGUGGGUUAAUUCCU	MEL1-bound	21nt phasiRNA	21nt:1:seq-13484	21nt:Phas-550	0.617987	0.0973106	0.509825	0	0	0	0.068502	0	0.632858	0.0693639	0	0.115766	0.0598058	0.130982	0.0612455
21nt:1:seq-10245	chr04	13164469	13164490	3.97e-21	+	21nt:Phas-289	strict	MSTRG.37464:-	CAAUCGAACUCGCUGCACUGC	MEL1-bound	21nt phasiRNA	21nt:1:seq-37426	21nt:Phas-292	7.51885	10.7042	7.9306	5.24554	5.64438	5.88909	8.28874	7.74631	7.52398	4.09247	3.64001	4.16756	3.16971	2.94709	3.67473
21nt:1:seq-10247	chr12	15178146	15178167	5.78e-11	+	21nt:Phas-1930	medium	MSTRG.19487:+	CAAUCGAGGAUAUAACUGAAA		other sRNA	Veg_sRNA136	Veg_sRNA136	0.102998	0.0973106	0.226589	0.120587	0	0	0	0	0.140635	0.138728	0	0	0	0.065491	0.122491
21nt:1:seq-10252	chr04	13151909	13151930	1.13e-25	+	21nt:Phas-285	strict	na:na	CAAUCGGACUCGCUGCACUGC	MEL1-bound	21nt phasiRNA	21nt:1:seq-37426	21nt:Phas-292	9.37281	17.8078	8.72366	17.9072	13.3473	13.4504	22.4001	26.1198	13.8526	12.4855	10.8583	9.95584	3.70796	3.79848	3.3685
21nt:1:seq-10254	chr08	2470515	2470536	2.2e-08	+	21nt:Phas-1220	strict	MSTRG.58160:+	CAAUCGGUGUGUUCAUCAGAU		21nt phasiRNA+other sRNA	Rep_sRNA295	Rep_sRNA295	1.64797	0	1.926	0	0	0	0.068502	0	1.89857	0	0	0	0.478446	0.916874	0.6737
21nt:1:seq-10255	chr11	24404847	24404868	5.3e-12	-	21nt:Phas-1698	medium	na:na	CAAUCGUAAACCUUGUAAUGC	MEL1-bound	miRNA	osa-miR2118o	osa-miR2118	2.26595	0.681174	2.32253	0.422055	0.398427	0.363524	0.959028	0.384114	2.46111	0.277455	0.24678	0.0578828	0.358835	0.261964	0.244982
21nt:1:seq-10258	chr11	24789334	24789355	1.55e-16	+	21nt:Phas-1733	strict	ORSiTEMT02100003-rm_448899:na	CAAUCUAAUAACGAACCUGGA	MEL1-bound	unkown	NA	NA	0.360493	11.4827	0.566472	8.56169	8.56617	10.7603	29.7299	21.5104	1.12508	6.17338	7.4651	7.17747	0.299029	0.327455	0.244982
21nt:1:seq-10265	chr09	8764695	8764716	1.06e-11	-	21nt:Phas-1363	strict	OS09G0316400:-	CAAUCUCCUCCAUCACUUCGA	MEL1-bound	unkown	NA	NA	4.22291	0.0973106	3.90866	0.301468	0.199213	0	0.68502	0.320095	4.85191	0.138728	0.37017	0.115766	0.598058	0.785892	0.796191
21nt:1:seq-10267	chr10	14108246	14108267	1.74e-16	-	21nt:Phas-1487	strict	na:na	CAAUCUCCUGUUUCAGUGCUU	MEL1-bound	21nt phasiRNA	21nt:1:seq-36315	21nt:Phas-1492	0.514989	0.194621	0.509825	0.120587	0.265618	0.0727049	0.137004	0.768229	0.632858	0.0693639	0.12339	0.173648	0	0.261964	0.0612455
21nt:1:seq-10275	chr05	25131126	25131147	1.16e-14	+	21nt:Phas-741	strict	na:na	CAAUCUGGGUUUGUUUCCUGU		unkown	NA	NA	0.411992	0.0973106	0.169942	0.120587	0.0664045	0.218115	0.137004	0.0640191	0.421905	0	0.061695	0.115766	0.0598058	0.196473	0.244982
21nt:1:seq-10281	chr07	6361812	6361833	7e-24	-	21nt:Phas-1010	strict	na:na	CAAUCUUGAGUUUUGACCAUG	MEL1-bound	21nt phasiRNA	21nt:1:seq-11338	21nt:Phas-2277	0	0	0	0	0	0	0	0	0.0703176	0	0.12339	0	0	0	0
21nt:1:seq-10283	chr02	22840212	22840233	9.95e-31	+	21nt:Phas-173	strict	na:na	CAAUCUUUGGACCGCCGGCGA	MEL1-bound	21nt phasiRNA+miRNA	osa-miR2118i	osa-miR2118	0.97848	3.01663	1.30289	1.98969	2.05854	2.39926	3.76761	3.39301	0.984446	1.31791	1.35729	1.38919	0.358835	0.130982	0.183736
21nt:1:seq-10286	chr01	2320211	2320232	4.03e-13	+	21nt:Phas-11	strict	na:na	CAAUGAACAAACAGAGGGUAU	MEL1-bound	21nt phasiRNA	21nt:1:seq-33395	21nt:Phas-409	0.566488	0.583864	0.283236	0.301468	0.199213	0.290819	0.68502	0.448133	0.351588	0.208092	0.49356	0.0578828	0.299029	0.327455	0.183736
21nt:1:seq-10287	chr02	20200687	20200708	1.13e-25	-	21nt:Phas-124	strict	MSTRG.25476:+	CAAUGAACAAGCAACCCCGAC	MEL1-bound	unkown	NA	NA	6.33437	0.389242	7.13754	0.422055	0.398427	0.436229	0.616518	0.576172	3.30493	0.0693639	0.308475	0.0578828	3.70796	3.79848	3.73598
21nt:1:seq-10292	chr12	19219184	19219205	5.28e-14	-	21nt:Phas-2049	medium	MSTRG.20170:+	CAAUGAACUAAGAGAACACAG	MEL1-bound	miRNA	osa-miR2118k	osa-miR2118	2.31745	7.20098	2.15259	6.75288	5.11314	6.47073	11.0288	9.21875	1.89857	4.16183	3.26984	4.10968	1.0765	1.04786	0.918682
21nt:1:seq-10293	chr12	24374666	24374687	4.79e-22	+	21nt:Phas-2344	strict	OS12G0585650:+	CAAUGAACUGGAACAUUGGCA		21nt phasiRNA	21nt:1:seq-3147	21nt:Phas-2360	0.514989	0.0973106	0.736413	0.0602936	0	0.14541	0.274008	0.256076	0.492223	0	0	0.115766	0.777475	0.523928	0.428718
21nt:1:seq-10294	chr12	24833617	24833638	4.33e-19	-	21nt:Phas-2373	strict	na:na	CAAUGAACUUGCCAUCAUGAA	MEL1-bound	unkown	NA	NA	1.39047	0.0973106	0.849708	0.0602936	0	0	0.274008	0	3.65651	0	0.061695	0.115766	0.657863	0.392946	0.734946
21nt:1:seq-10298	chr08	5732799	5732820	2.17e-21	+	21nt:Phas-1244	strict	na:na	CAAUGAAUGAAGUGUCAAGCU	MEL1-bound	miRNA	osa-miR2118i	osa-miR2118	0.566488	0.389242	0.566472	0	0.265618	0.363524	0	0.320095	0.421905	0	0.061695	0	0.179417	0.130982	0.183736
21nt:1:seq-10299	chr05	8185491	8185512	2.81e-10	-	21nt:Phas-646	medium	EPlOSAG00000012456:+	CAAUGAAUUUCACCAAAGCGG	MEL1-bound	unkown	NA	NA	4.53191	0.0973106	5.15489	0.120587	0.132809	0.14541	0.479514	0.0640191	5.41445	0.0693639	0	0.289414	0.41864	0.327455	0.489964
21nt:1:seq-10307	chr06	1794754	1794775	3.78e-18	+	21nt:Phas-751	strict	na:na	CAAUGACGGGUGGAAGAUGCA	MEL1-bound	21nt phasiRNA+miRNA	osa-miR2118a	osa-miR2118	0.566488	0.583864	0.849708	0.180881	0.332022	0.14541	0.274008	0.512153	0.632858	0	0.61695	0.40518	0.0598058	0.392946	0.306227
21nt:1:seq-10308	chr12	19232570	19232591	3.97e-21	-	21nt:Phas-2052	strict	na:na	CAAUGAGACAGAAUCAGGCCU		21nt phasiRNA	21nt:1:seq-40622	21nt:Phas-493	6.07688	0.778485	5.89131	0.0602936	0.0664045	0.436229	0.479514	0.512153	5.83636	0.277455	0.185085	0.578828	2.63145	3.01259	2.57231
21nt:1:seq-10311	chr04	21199411	21199432	5.28e-14	+	21nt:Phas-574	medium	MSTRG.39003:+	CAAUGAGGUGUGGAUAUGCAA	MEL1-bound	unkown	NA	NA	0.772484	0.583864	0.566472	0.241174	0.464831	0.290819	0.753522	0.70421	0.28127	0.277455	0.802035	0.231531	0.179417	0.065491	0.428718
21nt:1:seq-10315	chr11	25026913	25026934	8.5e-18	+	21nt:Phas-1747	strict	na:na	CAAUGAUAAGCAUCUCAUGCU	MEL1-bound	unkown	NA	NA	0.463491	0	0.453177	0.0602936	0	0	0	0	0.351588	0	0	0	0.0598058	0.261964	0.0612455
21nt:1:seq-10322	chr04	21200825	21200846	3.97e-21	-	21nt:Phas-575	strict	na:na	CAAUGAUUUUCUUGGAUGCAU	MEL1-bound	unkown	NA	NA	1.59647	0	1.58612	0	0.0664045	0	0	0	0.562541	0	0.12339	0	0.119612	0.196473	0.244982
21nt:1:seq-10324	chr07	8751453	8751474	6.2e-14	-	21nt:Phas-1114	strict	na:na	CAAUGCACGAAUAAGGAUUAG		unkown	NA	NA	0.669486	2.04352	0.679766	1.32646	1.66011	1.38139	3.4936	2.43272	0.562541	0.971094	1.17221	1.62072	0.0598058	0.065491	0.0612455
21nt:1:seq-10329	chr01	2333108	2333129	9e-21	-	21nt:Phas-18	strict	na:na	CAAUGCCAUCUGAUUAGCCGA	MEL1-bound	unkown	NA	NA	15.8617	1.16773	15.0115	2.04998	0.796853	0.799754	2.32907	1.72851	17.6497	0.485547	0.802035	1.04189	5.1433	5.43575	4.28718
21nt:1:seq-10330	chr02	20253856	20253877	5.3e-12	-	21nt:Phas-131	medium	ORSiTETNOOT00005-rm_84688:na	CAAUGCCAUGGUUUUUGACUC		unkown	NA	NA	23.6895	0.194621	24.075	0.361762	0.464831	0.290819	0.753522	0.768229	24.7518	0.554911	0.061695	0.347297	4.96388	5.23928	7.77818
21nt:1:seq-10332	chr02	10619859	10619880	1.16e-14	+	21nt:Phas-88	medium	na:na	CAAUGCCCCUCUCCUGAAUCU		miRNA	osa-miR2118k	osa-miR2118	0.102998	0	0.0566472	0.180881	0	0.14541	0.068502	0.128038	0.0703176	0	0.185085	0.0578828	0.0598058	0.065491	0
21nt:1:seq-10337	chr12	18072743	18072764	1.68e-08	-	21nt:Phas-2002	medium	na:na	CAAUGCGGAAACUUGGAUGAU		unkown	NA	NA	1.23597	2.62739	1.41618	1.50734	1.99213	2.47197	2.19206	1.3444	0.914128	0.416183	0.61695	0.40518	0.777475	0.65491	0.612455
21nt:1:seq-1034	chr08	17178171	17178192	6e-22	-	21nt:Phas-1275	strict	na:na	AACGGAUAUCACCUCAGAGUG		unkown	NA	NA	0.926981	5.74133	0.906355	2.53233	3.32022	2.32656	5.06915	3.90516	0.492223	8.94794	8.14374	6.59864	0.538252	0.589419	0.367473
21nt:1:seq-10341	chr07	8600997	8601018	1.49e-18	-	21nt:Phas-1100	strict	na:na	CAAUGCUCUUGAUUUGCACCU		miRNA	osa-miR2118k	osa-miR2118	3.60493	0.583864	4.0786	0.0602936	0.0664045	0.218115	0.479514	0.128038	3.16429	0.277455	0.12339	0.0578828	1.25592	0.916874	0.918682
21nt:1:seq-10348	chr07	15271917	15271938	3.3e-16	-	21nt:Phas-1164	strict	ORSgTEMT00101174-rm_296879:na|ORSgTEMT00101461-rm_296880:na|ORSgTEMT00100645-rm_296881:na|ORSgTEMT00101446-rm_296882:na	CAAUGGAAAAGCCUGCAGGGC	MEL1-bound	21nt phasiRNA	21nt:1:seq-43029	21nt:Phas-1746	0.823983	0.389242	0.79306	0.422055	0.464831	0.14541	0.822024	0.960286	0.773493	0.416183	0.185085	0.0578828	0.0598058	0.130982	0.183736
21nt:1:seq-10351	chr07	6682770	6682791	1.16e-18	-	21nt:Phas-1030	strict	na:na	CAAUGGAUAGCAUGUGGAGUU	MEL1-bound	21nt phasiRNA+miRNA	osa-miR2118k	osa-miR2118	5.35589	10.023	6.17454	6.6323	6.50764	8.36106	12.2619	10.115	7.17239	5.61847	4.81221	4.86216	3.40893	3.92946	3.06227
21nt:1:seq-10352	chr08	18672864	18672885	8.58e-19	+	21nt:Phas-1289	medium	na:na	CAAUGGAUCGGCCACACAGAG	MEL1-bound	21nt phasiRNA	21nt:1:seq-23595	21nt:Phas-2296	5.35589	1.65428	4.36183	0.301468	0.863258	0.436229	1.16453	1.3444	3.23461	0.346819	0.061695	0.289414	1.49514	0.785892	1.22491
21nt:1:seq-10356	chr05	25062226	25062247	6.6e-12	-	21nt:Phas-721	strict	na:na	CAAUGGCAAAUCCUAGAGCUC		unkown	NA	NA	0.154497	2.04352	0.453177	1.98969	2.72258	1.67221	4.86364	3.52105	0.632858	3.19074	2.5295	1.62072	0.0598058	0.130982	0.122491
21nt:1:seq-1036	chr06	28340883	28340904	1.34e-27	-	21nt:Phas-989	strict	na:na	AACGGCAUAGUGAUCCUGGCA		unkown	NA	NA	2.36895	0.875795	1.47283	0.301468	1.4609	0.799754	1.37004	1.15234	1.1954	1.04046	0.925425	0.752476	0.956892	0.785892	0.367473
21nt:1:seq-10361	chr04	17226741	17226762	6.05e-13	-	21nt:Phas-415	strict	MSTRG.38146:-	CAAUGGCUGUGUUCUCUCCGA		unkown	NA	NA	3.19293	51.8666	3.0023	29.1821	34.9951	33.2261	33.9085	35.9787	3.51588	19.1444	19.5573	23.0374	1.49514	1.04786	1.16366
21nt:1:seq-10362	chr12	20999052	20999073	2.81e-10	+	21nt:Phas-2106	strict	ORSgTEMT01600998-rm_480840:na|ORSgTEMT01400004-rm_480841:na	CAAUGGGAUUAUAAUGAUUCU		unkown	NA	NA	0.0514989	0	0	0	0	0	0	0	0	0	0	0	0	0	0
21nt:1:seq-10365	chr04	21100052	21100073	1.09e-18	-	21nt:Phas-551	strict	ORSgTEMT02200002-rm_178354:na	CAAUGGGGCUGUCGAACUCUU	MEL1-bound	miRNA	osa-miR2118r	osa-miR2118	0.257495	0.875795	0.283236	0.66323	0.796853	1.30869	2.39757	1.28038	0.351588	0.763002	0.802035	0.578828	0.119612	0.196473	0.122491
21nt:1:seq-10366	chr06	17702050	17702071	1.16e-14	-	21nt:Phas-877	medium	na:na	CAAUGGGGGAACCGGGUACUC	MEL1-bound	unkown	NA	NA	0.308994	0.0973106	0.453177	0.0602936	0.0664045	0.0727049	0.068502	0.192057	0.28127	0	0	0	0.0598058	0.130982	0
21nt:1:seq-10367	chr11	24345330	24345351	9e-21	-	21nt:Phas-1692	medium	na:na	CAAUGGGUACAUGAAAACUGU	MEL1-bound	unkown	NA	NA	1.02998	4.5736	1.24624	3.07497	3.51944	2.25385	7.32971	6.33789	1.47667	3.67628	3.20814	3.53085	0.41864	0.720401	0.306227
21nt:1:seq-10369	chr11	16392609	16392630	2.92e-09	+	21nt:Phas-1604	medium	na:na	CAAUGGUCUGAUGGGACGGCU		unkown	NA	NA	0.926981	0.778485	1.47283	0.542642	0.664045	0.799754	1.09603	1.08832	0.632858	0.832366	0.431865	0.463062	0.598058	0.392946	0.612455
21nt:1:seq-10370	chr12	24345931	24345952	1.33e-28	-	21nt:Phas-2331	strict	na:na	CAAUGGUCUUCAAGAUAUCAC		miRNA	osa-miR2118q	osa-miR2118	0.0514989	0	0.226589	0	0.0664045	0	0.205506	0.0640191	0.492223	0	0	0.0578828	0.179417	0.130982	0.0612455
21nt:1:seq-10374	chr04	17363501	17363522	2.2e-18	-	21nt:Phas-426	strict	MSTRG.38180:-	CAAUGGUUCAUACUGAUCGAC	MEL1-bound	unkown	NA	NA	0.669486	1.65428	0.679766	0.482349	0.796853	0.799754	1.91806	1.28038	1.05476	0.416183	0.74034	0.868242	0.538252	0.720401	0.183736
21nt:1:seq-10376	chr12	21182194	21182215	1.33e-26	-	21nt:Phas-2158	strict	na:na	CAAUGUAAUCAGAAGCGGCGG	MEL1-bound	unkown	NA	NA	0.669486	0.875795	0.679766	1.44705	0.796853	0.581639	3.28809	5.63368	0.421905	0.693639	0.308475	0.636711	0.119612	0.458437	0.244982
21nt:1:seq-10379	chr09	9075179	9075200	1.49e-18	-	21nt:Phas-1399	strict	na:na	CAAUGUAGGAAGCUCUUGGCC	MEL1-bound	unkown	NA	NA	24.256	10.7042	25.0381	6.69259	9.29662	9.66975	15.4129	12.9959	24.6111	3.95374	3.88679	3.93603	12.1406	9.56169	12.5553
21nt:1:seq-1038	chr12	14576419	14576440	4.71e-25	-	21nt:Phas-1895	strict	ORSiTETN00200008-rm_472852:na|ORSiTETN00200040-rm_472853:na	AACGGCCAGUAGGACAAUCUC	MEL1-bound	unkown	NA	NA	3.81092	0.778485	3.73871	0.422055	0.265618	0.218115	0.205506	0.384114	2.17984	0.693639	0.49356	0.173648	2.0334	1.11335	1.83736
21nt:1:seq-10385	chr12	18847279	18847300	4.82e-17	-	21nt:Phas-2044	strict	na:na	CAAUGUCAGCUUGGAAGACGC	MEL1-bound	unkown	NA	NA	2.36895	1.55697	1.86936	0.844111	0.863258	0.581639	1.30154	1.40842	1.96889	0.485547	0.74034	0.752476	0.478446	0.589419	0.6737
21nt:1:seq-10386	chr11	22978480	22978501	1.35e-24	+	21nt:Phas-1641	strict	na:na	CAAUGUCGACCUCCUAUGCAG	MEL1-bound	unkown	NA	NA	1.49347	1.26504	1.52947	0.422055	0.531236	0.508934	1.16453	0.70421	1.1954	0.485547	0.185085	0.289414	0.179417	0.261964	0.306227
21nt:1:seq-10388	chr04	18153254	18153275	3.3e-16	+	21nt:Phas-497	strict	ORSgTEMT01602488-rm_174234:na	CAAUGUGAGCAGACCAUCCAU		21nt phasiRNA+miRNA	osa-miR2118k	osa-miR2118	0.308994	0.0973106	0.113294	0.0602936	0.0664045	0.0727049	0.616518	0.512153	0.492223	0.138728	0	0.0578828	0.0598058	0.196473	0.244982
21nt:1:seq-10396	chr02	20398024	20398045	3.97e-21	+	21nt:Phas-168	strict	ORSgTEMT06100010-rm_84879:na	CAAUGUUGAACAUGUAAGGUC	MEL1-bound	miRNA	osa-miR2118o	osa-miR2118	13.5957	14.2073	14.7849	8.56169	10.1599	12.2144	19.5231	16.9651	14.4854	5.89593	6.47798	7.11958	6.69825	4.32241	6.43078
21nt:1:seq-10399	chr11	15388399	15388420	3.3e-16	-	21nt:Phas-1577	strict	ORSgTETNOOT02018-rm_435929:na	CAAUGUUUUUUUCUCAUGGAU		21nt phasiRNA+other sRNA	Rep_sRNA464	Rep_sRNA464	0.0514989	0.389242	0.0566472	0.120587	0.398427	0.14541	0.411012	0.576172	0	0.346819	0.061695	0	0	0	0
21nt:1:seq-10402	chr06	18985961	18985982	2.81e-10	+	21nt:Phas-890	medium	na:na	CAAUUAAGACCAUUCACCCUA	MEL1-bound	21nt phasiRNA	21nt:1:seq-38009	21nt:Phas-1788	1.23597	0.194621	1.41618	0.120587	0.0664045	0	0.205506	0.320095	0.773493	0	0.061695	0.0578828	0.179417	0.130982	0.244982
21nt:1:seq-10406	chr12	18066510	18066531	1.55e-16	+	21nt:Phas-2000	medium	MSTRG.19929:-	CAAUUAAUGUGAUUGAAUCCU	MEL1-bound	unkown	NA	NA	3.86242	0	5.0416	0.0602936	0	0.14541	0.068502	0.128038	3.23461	0	0	0.0578828	0.657863	0.982365	0.734946
21nt:1:seq-10417	chr06	24630504	24630525	6.55e-16	+	21nt:Phas-912	medium	na:na	CAAUUAGGAUCGAUGAACUGA		unkown	NA	NA	1.44197	3.21125	1.41618	3.25585	2.58977	2.69008	2.87708	3.13693	0.914128	1.526	2.15933	2.37319	0.837281	0.720401	0.489964
21nt:1:seq-10418	chr04	17465022	17465043	9.69e-28	+	21nt:Phas-445	strict	na:na	CAAUUAUAUCAUGUAGCUCAG	MEL1-bound	unkown	NA	NA	1.64797	4.08705	1.64277	3.55732	3.0546	2.9809	7.46671	4.67339	1.89857	1.04046	1.60407	1.91013	0.897087	0.785892	1.04117
21nt:1:seq-10426	chr06	28300150	28300171	2.1e-10	+	21nt:Phas-967	medium	na:na	CAAUUCAAAUGUCGUUACUUC	MEL1-bound	unkown	NA	NA	0.772484	0.0973106	0.679766	0.120587	0.0664045	0	0.137004	0.320095	1.54699	0.0693639	0	0.0578828	0.538252	1.17884	1.3474
21nt:1:seq-10428	chr12	24266011	24266032	1.16e-14	-	21nt:Phas-2288	strict	na:na	CAAUUCACCCGAGGAACACAA	MEL1-bound	21nt phasiRNA	21nt:1:seq-20890	21nt:Phas-355	36.6672	0.973106	38.7467	0.844111	0.730449	0.654344	1.37004	1.92057	27.2832	0.346819	0.61695	0.0578828	8.61203	8.31736	7.77818
21nt:1:seq-1043	chr08	5732988	5733009	2.17e-21	+	21nt:Phas-1244	strict	na:na	AACGGUAAAAGAAAACCUGCU		miRNA	osa-miR2118i	osa-miR2118	2.16296	0	1.58612	0	0	0	0	0	1.12508	0	0	0	0.657863	0.851383	0.612455
21nt:1:seq-10430	chr07	8669027	8669048	3.78e-18	-	21nt:Phas-1104	strict	na:na	CAAUUCAUAGCAGAAGAGCUC	MEL1-bound	unkown	NA	NA	0.205996	0.681174	0.453177	0.723523	0.464831	0.581639	1.23304	1.02431	0.351588	0.208092	0.308475	0.231531	0.119612	0.130982	0
21nt:1:seq-10433	chr11	24925393	24925414	5.78e-11	-	21nt:Phas-1745	strict	MSTRG.16157:-	CAAUUCCAAGAAAAUGAACAC		unkown	NA	NA	0.257495	0.0973106	0.39653	0	0.0664045	0	0	0	0.140635	0.0693639	0.24678	0	0.0598058	0	0.122491
21nt:1:seq-10439	chr05	25148086	25148107	1.69e-21	+	21nt:Phas-747	strict	na:na	CAAUUCGAGAUGCCAUGCUUA	MEL1-bound	unkown	NA	NA	1.18448	0.875795	1.47283	0.361762	0.199213	0.290819	0.548016	0.192057	1.6173	0.0693639	0.678645	0.231531	0.41864	0.327455	0.306227
21nt:1:seq-10445	chr07	7101276	7101297	4.14e-11	-	21nt:Phas-1096	strict	na:na	CAAUUCUAAGGUCCGUUUGCC		unkown	NA	NA	0.0514989	0.0973106	0.0566472	0.0602936	0	0.14541	0	0	0.140635	0	0	0	0.0598058	0.130982	0
21nt:1:seq-10451	chr04	12679379	12679400	7.96e-14	+	21nt:Phas-269	strict	ORSiTERTOOT00311-rm_167241:na|ORSiTETN00200001-rm_167242:na|ORSgTETN00200009-rm_167243:na	CAAUUCUUGGUUCUUCAUCCA	MEL1-bound	21nt phasiRNA	21nt:1:seq-3623	21nt:Phas-1567	0.102998	1.94621	0.169942	1.08528	0.796853	1.4541	2.05506	2.56076	0.140635	0.693639	1.41899	0.810359	0.239223	0.065491	0
21nt:1:seq-10453	chr12	24412424	24412445	3.97e-21	+	21nt:Phas-2363	strict	ORSiTERTOOT00292-rm_485303:na	CAAUUCUUUGCCAUUCAGCUG	MEL1-bound	miRNA	osa-miR2118o	osa-miR2118	0.257495	0.778485	0.113294	0.602936	0.863258	0.727049	0.479514	0.640191	0.421905	0.832366	0.431865	0.752476	0.0598058	0.130982	0
21nt:1:seq-10454	chr11	9216758	9216779	2.04e-13	+	21nt:Phas-1523	medium	na:na	CAAUUGAAGAAACUACUUGGC		unkown	NA	NA	2.57495	12.9423	3.39883	8.5014	9.42943	9.37893	19.4546	17.5412	2.03921	6.45084	7.95866	6.07769	0.41864	0.392946	0.918682
21nt:1:seq-10459	chr01	20421262	20421283	1.93e-13	+	21nt:Phas-42	medium	na:na	CAAUUGAUCUGUGGGUGACAU		21nt phasiRNA	21nt:1:seq-14212	21nt:Phas-173	0.772484	9.63375	0.453177	2.95439	3.18741	4.14418	5.89117	5.31358	0.421905	2.91328	2.09763	1.73648	0.0598058	0.196473	0.122491
21nt:1:seq-10461	chr11	22978331	22978352	1.35e-24	-	21nt:Phas-1641	strict	na:na	CAAUUGCAAAUUGUUCCGGGU	MEL1-bound	unkown	NA	NA	0.205996	1.36235	0.283236	2.11028	2.19135	1.30869	1.91806	1.53646	0.140635	0.624275	0.802035	0.347297	0.119612	0.261964	0
21nt:1:seq-10463	chr12	16315543	16315564	1.13e-25	+	21nt:Phas-1986	strict	na:na	CAAUUGCCAUGCUUCAACUCU	MEL1-bound	unkown	NA	NA	0.875482	0.194621	1.30289	0.301468	0.132809	0.0727049	0.68502	0.384114	0.984446	0.0693639	0.61695	0.40518	0.358835	0.458437	0.183736
21nt:1:seq-1047	chr12	22095635	22095656	3.03e-06	+	21nt:Phas-2263	medium	ORSgTEMT00900789-rm_482198:na|ORSgTEMT00900574-rm_482199:na|ORSgTEMT00900663-rm_482200:na	AACGUAGAUUGUUUUGGAGCC		unkown	NA	NA	0.360493	0	0.453177	0	0	0	0	0	0	0	0	0	0.179417	0.130982	0.551209
21nt:1:seq-10474	chr04	14669053	14669074	6e-22	+	21nt:Phas-359	strict	na:na	CAAUUGGGCAGAGGUAACGAA	MEL1-bound	unkown	NA	NA	1.90546	0.583864	2.0393	0.422055	0.199213	0.363524	0.68502	0.896267	2.53143	0.138728	0	0.347297	0.358835	0.523928	0.6737
21nt:1:seq-10478	chr04	17484931	17484952	6.55e-16	+	21nt:Phas-454	strict	MSTRG.38215:-|MSTRG.38216:+	CAAUUGGUGGAUCUGUUAGAC		miRNA	osa-miR2118q	osa-miR2118	0.411992	6.51981	0.226589	2.95439	3.58584	4.435	8.76825	6.52994	0.421905	2.35837	3.08475	4.45698	0.239223	0.261964	0
21nt:1:seq-10480	chr07	7071795	7071816	1.33e-26	-	21nt:Phas-1093	medium	EPlOSAG00000021015:-|OS07G0226601:-	CAAUUGUACCAGAGUUUGAUC		unkown	NA	NA	1.39047	0.486553	1.0763	0.180881	0.132809	0.218115	0.274008	0.0640191	0.210953	0.208092	0	0.173648	0.478446	0.196473	0.306227
21nt:1:seq-10483	chr12	2282412	2282433	1.16e-18	+	21nt:Phas-1818	strict	na:na	CAAUUGUCCAAAGAUCUGCAA	MEL1-bound	21nt phasiRNA	21nt:1:seq-37532	21nt:Phas-883	0.205996	1.8489	0.0566472	1.56763	0.664045	1.23598	2.05506	1.47244	0	0.763002	1.2339	0.520945	0	0	0
21nt:1:seq-1049	chr04	17710984	17711005	6e-22	-	21nt:Phas-487	strict	na:na	AACGUGCAGACUCUCCAGGCU		unkown	NA	NA	1.08148	0.194621	1.13294	0.180881	0.332022	0.14541	0.068502	0.256076	0.562541	0	0.185085	0.115766	0.598058	0.196473	0.612455
21nt:1:seq-10492	chr02	10654655	10654676	7.91e-24	-	21nt:Phas-94	strict	na:na	CAAUUUCAAGGAUGUCUCGGA	MEL1-bound	unkown	NA	NA	0.257495	3.6978	0.226589	2.29116	2.39056	1.16328	1.78105	2.24067	0.28127	1.38728	1.60407	0.694594	0.0598058	0.130982	0.0612455
21nt:1:seq-10494	chr11	25147701	25147722	9.09e-32	-	21nt:Phas-1789	strict	na:na	CAAUUUCACCGGAUCAUCUGA	MEL1-bound	miRNA	osa-miR2118m	osa-miR2118	8.60032	5.44939	8.0439	3.31615	2.9882	3.19901	6.57619	6.722	7.31303	2.28901	2.28272	2.89414	2.57165	1.63727	1.59238
21nt:1:seq-10496	chr04	17482875	17482896	1.56e-09	-	21nt:Phas-453	medium	MSTRG.38214:-	CAAUUUCCUAGGUGUGUCCUA		21nt phasiRNA	21nt:1:seq-9809	21nt:Phas-1351	0.102998	0	0.0566472	0.0602936	0	0	0.068502	0	0	0	0	0	0.119612	0.065491	0.0612455
21nt:1:seq-1050	chr04	13157327	13157348	1.55e-12	+	21nt:Phas-287	strict	na:na	AACGUGGCAGCUUAGCUCUCA		unkown	NA	NA	8.08533	0.0973106	8.10055	0.180881	0.132809	0.0727049	0.205506	0.128038	4.35969	0.208092	0.061695	0.0578828	3.52854	2.48866	3.12352
21nt:1:seq-10504	chr11	25099668	25099689	1.55e-12	+	21nt:Phas-1766	medium	na:na	CAAUUUGAAUCUUGGCAACUG		21nt phasiRNA	21nt:1:seq-8334	21nt:Phas-2332	5.35589	0	3.85201	0	0.132809	0.218115	0	0.0640191	3.02366	0	0.12339	0	0.657863	1.24433	1.10242
21nt:1:seq-10506	chr08	16670056	16670077	1.94e-09	-	21nt:Phas-1253	medium	na:na	CAAUUUGCAUCCCUAUUUCCU	MEL1-bound	unkown	NA	NA	0.257495	0.291932	0.283236	0.120587	0.0664045	0	0.068502	0.192057	0.421905	0	0	0	0	0	0.122491
21nt:1:seq-10507	chr06	23179717	23179738	1.56e-09	+	21nt:Phas-898	medium	na:na	CAAUUUGCAUGAGAACUCUUC		unkown	NA	NA	1.02998	2.91932	1.47283	1.56763	1.19528	1.89033	3.21959	2.75282	0.984446	1.24855	1.17221	1.73648	0.598058	0.327455	0.367473
21nt:1:seq-10509	chr08	17178068	17178089	6e-22	+	21nt:Phas-1275	strict	na:na	CAAUUUGCUACAACUUGGCAC		unkown	NA	NA	19.7756	0	21.4126	0.180881	0	0	0.068502	0.128038	39.2372	0	0	0	7.83456	12.9017	8.32939
21nt:1:seq-1051	chr04	21138074	21138095	6e-22	+	21nt:Phas-554	strict	na:na	AACGUUGACACAUAUAUACUG		unkown	NA	NA	0.720985	0.0973106	0.736413	0	0	0.14541	0.137004	0.0640191	0.492223	0.0693639	0	0.0578828	0.299029	0.523928	0.489964
21nt:1:seq-10518	chr11	9319849	9319870	3.03e-06	-	21nt:Phas-1536	medium	MSTRG.13809:-	CAAUUUUCUUCAUUUUCAGAU		other sRNA+other sRNA	Veg_sRNA347	Veg_sRNA347	0	0	0	0	0	0	0	0	0	0	0	0	0	0	0
21nt:1:seq-1052	chr07	6375971	6375992	1.06e-24	+	21nt:Phas-1015	strict	OS07G0216100:-	AACGUUUCUUCGCUGCCCUGU		unkown	NA	NA	0.97848	0.0973106	0.566472	0	0.0664045	0.14541	0	0.128038	0.351588	0.277455	0.12339	0.0578828	0.239223	0.589419	0.244982
21nt:1:seq-10533	chr11	24330353	24330374	4.33e-19	-	21nt:Phas-1685	strict	MSTRG.16609:-	CACAAAAUAGAUCAGUUGCAA		21nt phasiRNA+miRNA	osa-miR2118q	osa-miR2118	0.617987	0	0.226589	0.120587	0.199213	0	0.068502	0.576172	0.28127	0.138728	0	0	0.179417	0.196473	0
21nt:1:seq-10537	chr12	18086654	18086675	1.58e-22	+	21nt:Phas-2006	strict	na:na	CACAAACAAUGCGUAGCUGCC		21nt phasiRNA+other sRNA	Rep_sRNA455	Rep_sRNA455	0.617987	0.291932	0.566472	0.180881	0.0664045	0.218115	0.274008	0.256076	0.843811	0	0.061695	0.173648	0.717669	0.392946	0.489964
21nt:1:seq-10539	chr01	34227392	34227413	4.54e-29	-	21nt:Phas-51	strict	na:na	CACAAACACCGCGUCAUACCC	MEL1-bound	unkown	NA	NA	1.95696	2.33545	1.30289	0.904404	1.12888	0.945163	1.78105	1.98459	2.10953	0.208092	0.12339	0.40518	0.299029	0.523928	0.367473
21nt:1:seq-10541	chr11	26390664	26390685	4.82e-17	+	21nt:Phas-1811	strict	MSTRG.16398:+	CACAAACCGAGAAGUCCUGCU		21nt phasiRNA	21nt:1:seq-36879	21nt:Phas-1183	23.7925	0.681174	25.9444	0.180881	0.664045	0.290819	0.34251	0.384114	10.8992	0.208092	0.185085	0.173648	14.8318	13.5566	14.6377
21nt:1:seq-10542	chr12	24395996	24396017	9.69e-28	-	21nt:Phas-2358	strict	na:na	CACAAACUUCCUAGCUGACUA	MEL1-bound	unkown	NA	NA	2.52345	0.583864	3.56877	0.301468	0.664045	0.218115	0.822024	1.15234	2.67207	0.346819	0.24678	0.231531	1.43534	1.89924	0.979928
21nt:1:seq-10545	chr04	17211340	17211361	3.64e-23	+	21nt:Phas-409	strict	na:na	CACAAAGAGAUUAUUGGGCUG	MEL1-bound	miRNA	osa-miR2118m	osa-miR2118	0.102998	28.7066	0	20.4998	19.3901	24.2834	55.0071	42.2526	0	12.0693	15.0536	12.7342	0	0	0
21nt:1:seq-10550	chr12	18684919	18684940	2.17e-21	+	21nt:Phas-2035	strict	MSTRG.20055:+	CACAAAUCAUUGGCGGAAGAU		unkown	NA	NA	1.02998	1.8489	1.35953	0.602936	1.26168	1.67221	2.05506	1.92057	0.28127	0.554911	1.2956	0.926125	0.478446	0.327455	0.428718
21nt:1:seq-10552	chr10	14046283	14046304	9.69e-28	-	21nt:Phas-1476	strict	na:na	CACAAAUCUCCGGUCGCCAAU	MEL1-bound	unkown	NA	NA	0.102998	0.291932	0.283236	0.422055	0.398427	0	0.411012	0.384114	0.28127	0.208092	0.49356	0.40518	0	0	0.0612455
21nt:1:seq-10553	chr08	18651671	18651692	2e-10	-	21nt:Phas-1287	medium	na:na	CACAAAUCUGAACUUGGCGUG		unkown	NA	NA	0.566488	1.36235	0.283236	0.422055	0.464831	0.799754	1.71255	1.53646	0.140635	0.277455	0.61695	0.984008	0.119612	0.130982	0.0612455
21nt:1:seq-10555	chr12	15318257	15318278	4.45e-17	+	21nt:Phas-1948	strict	na:na	CACAAAUUUCACGCCGUGCUA		other sRNA	Veg_sRNA162	Veg_sRNA162	0.257495	0	0.113294	0.0602936	0.398427	0.363524	0.34251	0.448133	0.210953	0.0693639	0.061695	0.173648	0.0598058	0	0
21nt:1:seq-10560	chr04	18140668	18140689	1.31e-10	+	21nt:Phas-491	strict	na:na	CACAACCAUAGACCUGAGCAU	MEL1-bound	unkown	NA	NA	1.64797	6.32519	1.47283	5.78819	4.84753	4.435	6.37068	4.28928	1.26572	3.46819	3.02306	3.53085	0.598058	0.65491	0.367473
21nt:1:seq-10561	chr01	34289711	34289732	1.58e-22	+	21nt:Phas-62	strict	ORSgTEMT00900817-rm_45626:na	CACAACCAUGCGUCUCGCAGC		miRNA	osa-miR2118r	osa-miR2118	0.617987	0	0.339883	0.0602936	0.199213	0.0727049	0.34251	0.256076	0.140635	0	0	0	0.0598058	0	0.122491
21nt:1:seq-10565	chr05	24852260	24852281	4.8e-20	+	21nt:Phas-683	strict	na:na	CACAACGCUGGUCGUUGGGUC		other sRNA	Veg_sRNA283	Veg_sRNA283	0.875482	0.194621	1.0763	0.180881	0.199213	0.218115	0.137004	0	1.05476	0	0.061695	0.115766	0.0598058	0.261964	0.183736
21nt:1:seq-10567	chr07	15956316	15956337	2.49e-20	+	21nt:Phas-1171	strict	na:na	CACAACUACUGAACGUCCAGU	MEL1-bound	unkown	NA	NA	5.35589	40.7731	6.23119	18.5101	18.062	16.0678	23.4277	54.8003	2.32048	8.2543	7.65018	7.92994	1.61476	1.83375	1.83736
21nt:1:seq-10575	chr12	24851795	24851816	3.97e-21	+	21nt:Phas-2382	strict	na:na	CACAAGAGGUCAUUGAUUGGA	MEL1-bound	miRNA	osa-miR2118r	osa-miR2118	0.617987	0.194621	0.339883	0.0602936	0.199213	0	0.068502	0.128038	0.351588	0.0693639	0.061695	0	0.239223	0.196473	0.0612455
21nt:1:seq-10576	chr05	6131778	6131799	3.97e-21	+	21nt:Phas-633	strict	na:na	CACAAGAUACUUCAGAUAUCU		unkown	NA	NA	0.205996	0	0.283236	0	0	0	0	0	0.140635	0	0	0	0.0598058	0.065491	0
21nt:1:seq-10590	chr07	16058974	16058995	1.09e-18	-	21nt:Phas-1183	strict	ORSgTEMT02900053-rm_297943:na|ORSgTEMT02900079-rm_297944:na	CACAAUCCUUAGCAUCUACUG	MEL1-bound	21nt phasiRNA	21nt:1:seq-29902	21nt:Phas-1655	0.0514989	0.291932	0.283236	0	0.132809	0.14541	0.137004	0.320095	0.140635	0	0	0	0	0.065491	0
21nt:1:seq-10591	chr11	26348219	26348240	5.9e-17	-	21nt:Phas-1803	strict	na:na	CACAAUGAACAGGUUAUCGUC		unkown	NA	NA	0.566488	1.26504	0.283236	0.301468	1.19528	0.799754	2.67158	3.26497	0.210953	0.554911	0.61695	0.694594	0.179417	0.065491	0.183736
21nt:1:seq-10592	chr04	21077440	21077461	1e-09	+	21nt:Phas-540	medium	na:na	CACAAUGAACUUUGGCAUGGU		unkown	NA	NA	0.308994	0.583864	0.283236	0.301468	0.265618	0.581639	0.137004	0.192057	0.210953	0.277455	0.061695	0.0578828	0.299029	0.130982	0.244982
21nt:1:seq-10597	chr04	17569001	17569022	3.97e-21	-	21nt:Phas-462	strict	MSTRG.38245:+	CACAAUGGCUGAAGUCCCGUA		miRNA	osa-miR2118q	osa-miR2118	2.72944	0.486553	1.98265	0.361762	0.796853	0.363524	1.37004	0.896267	2.17984	0.346819	0.678645	0.231531	2.81087	3.14357	2.63356
21nt:1:seq-10598	chr11	24703663	24703684	1.62e-15	-	21nt:Phas-1719	strict	MSTRG.16097:+	CACAAUGUGCACCUGCAAGAC	MEL1-bound	unkown	NA	NA	1.54497	0.0973106	1.41618	0.120587	0	0.218115	0.137004	0.0640191	0.632858	0	0.061695	0.115766	0.598058	0.589419	0.6737
21nt:1:seq-10599	chr07	6720235	6720256	2.49e-20	-	21nt:Phas-1036	strict	na:na	CACAAUGUUGCAUGAUGUGGU		unkown	NA	NA	0.0514989	0.0973106	0	0.0602936	0	0.14541	0.68502	1.02431	0	0	0	0.0578828	0.119612	0	0.0612455
21nt:1:seq-10606	chr12	21167648	21167669	4.39e-22	-	21nt:Phas-2147	strict	na:na	CACACAAAAUCAACAACUGUA		unkown	NA	NA	0.0514989	0.486553	0.0566472	0.241174	0.398427	0.290819	0.068502	0.256076	0.210953	0	0	0	0.0598058	0.065491	0.0612455
21nt:1:seq-10607	chr02	20334182	20334203	1.13e-25	+	21nt:Phas-154	strict	na:na	CACACAAACAGUGUUGUUCGC	MEL1-bound	miRNA	osa-miR2118r	osa-miR2118	0.720985	0.681174	1.13294	2.41174	0.996067	1.16328	3.5621	3.64909	1.82826	0.485547	0.308475	0.578828	0.119612	0.589419	0.551209
21nt:1:seq-10608	chr07	17287713	17287734	1.33e-26	-	21nt:Phas-1192	strict	na:na	CACACAACAAAGUUCAUAGCC	MEL1-bound	21nt phasiRNA	21nt:1:seq-34482	21nt:Phas-1190	0.154497	0.486553	0.339883	0	0.132809	0	0.274008	0.192057	0.140635	0	0.061695	0.0578828	0.119612	0.065491	0.183736
21nt:1:seq-10612	chr10	3676295	3676316	8.5e-18	-	21nt:Phas-1438	medium	na:na	CACACACCGGACAGCAUCAAC	MEL1-bound	21nt phasiRNA	21nt:1:seq-19566	21nt:Phas-637	3.34743	0	2.71906	0	0.0664045	0	0.068502	0	0.492223	0	0	0	0.657863	0.261964	0.428718
21nt:1:seq-10613	chr12	22050760	22050781	4.82e-17	+	21nt:Phas-2248	strict	OS12G0545900:+	CACACACUGUAACUGUUGGUG		unkown	NA	NA	0	0	0	0	0	0	0	0	0	0	0	0	0	0.065491	0
21nt:1:seq-10621	chr11	22956685	22956706	1.16e-18	-	21nt:Phas-1640	strict	na:na	CACACAUAAGAUGGCAUGCUA	MEL1-bound	unkown	NA	NA	1.80246	1.26504	1.52947	1.08528	0.730449	0.799754	1.57555	1.02431	1.33603	0.832366	0.37017	0.463062	0.41864	0.458437	1.16366
21nt:1:seq-10624	chr12	21165739	21165760	6.34e-15	-	21nt:Phas-2146	strict	na:na	CACACAUUUGAUGUUUUGGGC		unkown	NA	NA	0.0514989	0.194621	0.226589	0.120587	0.0664045	0.218115	0.205506	0.0640191	0.210953	0	0	0	0.119612	0	0
21nt:1:seq-10625	chr09	6620262	6620283	1.62e-15	-	21nt:Phas-1318	strict	na:na	CACACCAAAGUCUCGUCUUCA	MEL1-bound	21nt phasiRNA	21nt:1:seq-5614	21nt:Phas-816	0.0514989	0	0.113294	0	0	0	0	0	0	0.0693639	0	0	0	0	0.0612455
21nt:1:seq-10626	chr07	6721412	6721433	4.8e-20	-	21nt:Phas-1037	strict	na:na	CACACCAAAUCCUUAGACAAA	MEL1-bound	unkown	NA	NA	0.205996	0	0.0566472	0	0	0	0	0	0	0	0	0	0.119612	0	0
21nt:1:seq-10627	chr01	20418317	20418338	7.03e-23	+	21nt:Phas-41	strict	ORSgTEMT02200002-rm_27098:na	CACACCAACAAUUUAGUAUGA	MEL1-bound	21nt phasiRNA	21nt:1:seq-29583	21nt:Phas-1050	0.154497	0	0.339883	0.0602936	0	0	0	0.0640191	0.351588	0	0	0	0	0.065491	0.0612455
21nt:1:seq-10630	chr12	22021192	22021213	5.71e-15	+	21nt:Phas-2239	strict	na:na	CACACCCACCAGAUCAAGGCU		21nt phasiRNA	21nt:1:seq-41494	21nt:Phas-2105	1.75096	0.486553	1.52947	0.120587	0.398427	0.363524	0.68502	0.640191	1.33603	0.0693639	0.24678	0.115766	0.41864	0.196473	0.489964
21nt:1:seq-10634	chr11	24919976	24919997	2.97e-20	+	21nt:Phas-1742	strict	na:na	CACACGACAGUUGCAGAACAA	MEL1-bound	21nt phasiRNA+miRNA	osa-miR2118k	osa-miR2118	7.93084	6.51981	7.59072	3.7382	4.84753	4.87123	5.54866	4.92947	6.60985	3.39883	2.77628	3.18355	3.52854	2.55415	3.61348
21nt:1:seq-10635	chr12	18667755	18667776	9.23e-26	-	21nt:Phas-2034	strict	na:na	CACACGAUACCUAACACAUGU	MEL1-bound	21nt phasiRNA+miRNA	osa-miR2118p	osa-miR2118	12.0508	0.486553	9.74331	0.482349	0.199213	0.508934	0.479514	0.832248	5.76604	0.0693639	0.185085	0.115766	2.75107	1.50629	2.87854
21nt:1:seq-10636	chr12	3143563	3143584	4.62e-18	+	21nt:Phas-1823	strict	na:na	CACACGGAUAAACAUCAAUUG		unkown	NA	NA	1.90546	0	2.32253	0	0.0664045	0	0.068502	0	0.703176	0	0	0	0.717669	0.065491	0.489964
21nt:1:seq-10637	chr04	18153485	18153506	1.82e-15	+	21nt:Phas-497	strict	ORSgTEMT01602488-rm_174234:na	CACACGGAUUACUUUACAGUC		21nt phasiRNA+miRNA	osa-miR2118k	osa-miR2118	4.11992	0	4.41848	0.0602936	0.199213	0.218115	0.34251	0.384114	2.3908	0.0693639	0.061695	0	1.0765	1.11335	1.04117
21nt:1:seq-10639	chr02	22840128	22840149	9.95e-31	+	21nt:Phas-173	strict	na:na	CACACGUCGGUCUUCUGCCAU	MEL1-bound	21nt phasiRNA+miRNA	osa-miR2118i	osa-miR2118	1.08148	4.5736	0.79306	3.85879	3.18741	2.83549	3.4936	3.07292	0.632858	1.94219	2.89967	2.14166	0.119612	0.65491	0.122491
21nt:1:seq-10641	chr12	21184433	21184454	3.67e-13	-	21nt:Phas-2160	medium	na:na	CACACUAGUUGAAUAUUCUGG		21nt phasiRNA	21nt:1:seq-40221	21nt:Phas-1953	7.31285	0.486553	6.74101	0.482349	0.398427	0.14541	0.548016	0.320095	3.37524	0.138728	0.061695	0.173648	1.97359	2.03022	2.14359
21nt:1:seq-10646	chr07	7028264	7028285	1.82e-15	-	21nt:Phas-1081	medium	na:na	CACACUGCCACAUCGAUCGCC		21nt phasiRNA	21nt:1:seq-29056	21nt:Phas-1283	1.54497	0.973106	1.35953	0.66323	0.398427	0.727049	0.548016	2.30469	1.54699	0.138728	0.431865	0.694594	1.85398	1.17884	1.3474
21nt:1:seq-10647	chr06	24600636	24600657	1.89e-15	-	21nt:Phas-903	medium	na:na	CACACUGCUACCACACUUCAC	MEL1-bound	unkown	NA	NA	4.7894	1.55697	3.34218	1.26617	0.863258	0.945163	4.52113	4.60937	4.21905	0.485547	0.185085	0.578828	1.79417	1.76826	1.40865
21nt:1:seq-10650	chr04	21161447	21161468	4.14e-11	-	21nt:Phas-561	strict	na:na	CACACUGGAUGAGACACUGAA	MEL1-bound	miRNA	osa-miR2118p	osa-miR2118	0.463491	1.55697	0.283236	1.20587	1.4609	2.61738	3.4251	2.49674	0.0703176	1.10982	1.60407	1.3313	0.0598058	0.130982	0.122491
21nt:1:seq-10659	chr12	22106104	22106125	9.57e-11	+	21nt:Phas-2266	strict	ORSiTERTOOT00060-rm_482211:na	CACACUUUUUAGACCCUGUUU		21nt phasiRNA	21nt:1:seq-42718	21nt:Phas-1475	0.463491	6.90905	0.623119	1.8691	3.18741	2.69008	4.24712	4.22526	0.492223	1.87282	1.48068	1.15766	0.119612	0.196473	0.183736
21nt:1:seq-1066	chr12	21760858	21760879	6.48e-20	-	21nt:Phas-2179	strict	ORSiTERTOOT00377-rm_481793:na|ORSiTERTOOT00141-rm_481794:na	AACUACGGUAUGUGGCGUUAC		miRNA	osa-miR2118i	osa-miR2118	1.59647	0	2.26589	0	0.0664045	0	0.068502	0	1.6173	0	0	0	1.49514	1.11335	0.857437
21nt:1:seq-10660	chr02	20275182	20275203	7.91e-24	-	21nt:Phas-139	medium	na:na	CACAGAAACACCCAAGGCCGG	MEL1-bound	21nt phasiRNA	21nt:1:seq-30503	21nt:Phas-148	1.64797	0.486553	1.75606	0.241174	0.265618	0.363524	0.205506	0.320095	1.68762	0.277455	0.431865	0.115766	0.598058	0.458437	0.428718
21nt:1:seq-10661	chr08	17136055	17136076	4.74e-22	+	21nt:Phas-1271	strict	ORSgTETN00400021-rm_338232:na	CACAGAACAUCAUUCUUGCCU		unkown	NA	NA	3.55343	0.0973106	3.85201	0	0.132809	0	0.068502	0.128038	2.53143	0	0	0	1.0167	0.523928	1.40865
21nt:1:seq-10662	chr12	22119441	22119462	4.39e-22	-	21nt:Phas-2273	strict	na:na	CACAGAAGAGAACAAUUGGUC		21nt phasiRNA	21nt:1:seq-17200	21nt:Phas-1788	1.90546	0.875795	3.11559	0.783817	0.531236	0.363524	0.753522	0.768229	1.33603	0.346819	0	0.173648	0.837281	1.04786	0.979928
21nt:1:seq-10667	chr02	20281874	20281895	1.58e-22	+	21nt:Phas-142	strict	na:na	CACAGAGCAGAAAGCAGGCGC	MEL1-bound	miRNA	osa-miR2118n	osa-miR2118	0.669486	0.681174	0.79306	0.180881	0.730449	0.290819	0.616518	1.08832	0.843811	0.346819	0.37017	0.0578828	0.358835	0.130982	0.122491
21nt:1:seq-10668	chr02	20363516	20363537	7e-24	-	21nt:Phas-165	strict	na:na	CACAGAGCCAUGUUUGUGGUC		miRNA	osa-miR2118o	osa-miR2118	1.08148	0	1.35953	0	0	0.0727049	0.137004	0	0.843811	0.0693639	0	0.0578828	0.358835	1.50629	0.428718
21nt:1:seq-10669	chr12	8247116	8247137	6.27e-14	+	21nt:Phas-1841	strict	na:na	CACAGAGCUCCAUUUUAGCUA		unkown	NA	NA	0.720985	0	0.39653	0	0.0664045	0	0	0.128038	0.351588	0	0	0	0.41864	0.261964	0.306227
21nt:1:seq-10672	chr06	9707067	9707088	3.26e-20	+	21nt:Phas-835	strict	na:na	CACAGAUGUCUCUCACCACUA		unkown	NA	NA	0.257495	1.45966	0.113294	0.904404	0.996067	0.799754	1.84955	1.60048	0.210953	0.416183	0.61695	0.173648	0	0.196473	0.244982
21nt:1:seq-10673	chr12	21924006	21924027	7.6e-30	-	21nt:Phas-2226	strict	na:na	CACAGAUUCUUGGGUAGGCUU	MEL1-bound	unkown	NA	NA	3.81092	4.5736	2.66242	2.17057	2.25775	2.90819	3.4251	3.26497	2.60175	1.94219	1.91255	1.85225	1.79417	1.4408	1.04117
21nt:1:seq-10675	chr04	17245626	17245647	7e-24	-	21nt:Phas-420	strict	MSTRG.38176:+	CACAGCAUCGAAUUACUCUGA	MEL1-bound	miRNA	osa-miR2118i	osa-miR2118	0.102998	0.486553	0.113294	0.180881	0	0.218115	0.548016	0.192057	0	0.0693639	0.061695	0.0578828	0	0.065491	0.0612455
21nt:1:seq-10677	chr11	24796026	24796047	2.11e-14	+	21nt:Phas-1735	strict	MSTRG.16130:+	CACAGCGAGUUCUAGGAUUAC		unkown	NA	NA	4.48041	0.194621	5.49478	0	0.0664045	0	0.137004	0	0.984446	0	0	0	1.43534	0.589419	1.16366
21nt:1:seq-10678	chr09	9072482	9072503	1.16e-14	-	21nt:Phas-1398	medium	na:na	CACAGCUAAUUGCGGAAUUGC		unkown	NA	NA	4.32591	0	4.02195	0	0	0	0	0	1.89857	0	0	0	1.13631	1.30982	0.857437
21nt:1:seq-10679	chr04	21149712	21149733	9e-21	-	21nt:Phas-560	strict	ORSiTEMT01500002-rm_178402:na	CACAGCUACCAUUAGUGAUCG		miRNA	osa-miR2118r	osa-miR2118	0.205996	0.583864	0.169942	0.361762	0.0664045	0	0.616518	1.53646	0.421905	0	0.24678	0.0578828	0.179417	0.130982	0.0612455
21nt:1:seq-10680	chr12	21916122	21916143	5.84e-15	+	21nt:Phas-2222	strict	na:na	CACAGCUAGUUUGCUGAUCGU		unkown	NA	NA	0.0514989	0	0.0566472	0	0	0	0	0	0	0	0	0	0	0	0
21nt:1:seq-10682	chr04	18158786	18158807	9e-21	+	21nt:Phas-499	strict	na:na	CACAGCUUUGCUCCAGGACUG	MEL1-bound	unkown	NA	NA	0.154497	5.06015	0.226589	2.53233	2.39056	2.18115	5.00064	9.28276	0	3.53756	2.89967	1.73648	0.0598058	0	0.183736
21nt:1:seq-10686	chr12	24288310	24288331	9.95e-31	-	21nt:Phas-2297	strict	MSTRG.21151:+	CACAGGAUCUAAAUGCUUUGC	MEL1-bound	21nt phasiRNA+other sRNA	Rep_sRNA53	Rep_sRNA53	0.97848	5.15746	1.69942	3.25585	2.05854	2.10844	3.08259	3.32899	0.984446	0.832366	0.49356	0.520945	1.0167	0.785892	0.796191
21nt:1:seq-10689	chr02	1520095	1520116	4.18e-24	+	21nt:Phas-75	strict	na:na	CACAGGCAUCAGAGGUUGCUC	MEL1-bound	21nt phasiRNA	21nt:1:seq-39802	21nt:Phas-1057	5.40739	0.389242	6.23119	0.120587	0	0	0.68502	0.448133	4.64096	0	0	0.0578828	1.73437	2.03022	1.53114
21nt:1:seq-10691	chr12	24373429	24373450	1.06e-11	+	21nt:Phas-2343	strict	na:na	CACAGGCUGAAGACAGUACUG		unkown	NA	NA	1.02998	0	0.849708	0	0.0664045	0	0.068502	0	1.33603	0.0693639	0	0.0578828	0.239223	0.458437	0.306227
21nt:1:seq-10698	chr06	24622629	24622650	6.6e-12	+	21nt:Phas-910	medium	na:na	CACAGUCGUCUACAACAUGGC		unkown	NA	NA	4.11992	0.194621	3.11559	0.0602936	0	0.0727049	0.205506	0.128038	2.17984	0.138728	0.061695	0	1.73437	1.24433	1.65363
21nt:1:seq-1070	chr04	12685302	12685323	4.04e-11	-	21nt:Phas-270	medium	na:na	AACUACUGCAGUUCUUGGCAU		unkown	NA	NA	6.95236	0.0973106	5.77801	0	0.0664045	0	0.068502	0.0640191	3.23461	0	0	0.115766	1.19612	1.37531	1.95986
21nt:1:seq-10700	chr12	21178056	21178077	1.16e-14	-	21nt:Phas-2156	strict	na:na	CACAGUGACAAAGAACCGGUG	MEL1-bound	miRNA	osa-miR2118o	osa-miR2118	10.1968	2.82201	9.17684	1.56763	2.19135	1.74492	4.11012	4.3533	13.5713	0.763002	0.86373	0.694594	5.86097	6.15615	5.02213
21nt:1:seq-10707	chr03	32512997	32513018	4.74e-22	+	21nt:Phas-263	strict	na:na	CACAGUGUAGCUGGCUUGCCU	MEL1-bound	unkown	NA	NA	2.11146	0.875795	2.71906	0.361762	0.398427	0.218115	0.205506	0.128038	2.60175	0.277455	0.061695	0.347297	0.299029	0.458437	0.551209
21nt:1:seq-10709	chr03	32508611	32508632	1.49e-18	-	21nt:Phas-261	strict	na:na	CACAGUUGAUCUCGGCAGCCU		unkown	NA	NA	9.5788	1.94621	8.95025	1.68822	1.4609	0.508934	1.43854	1.47244	8.36779	0.346819	0.555255	0.463062	2.21281	1.96473	2.81729
21nt:1:seq-10710	chr12	21819679	21819700	3.78e-18	+	21nt:Phas-2199	strict	na:na	CACAGUUUAGUCAUGAUGGAU	MEL1-bound	miRNA	osa-miR2118m	osa-miR2118	0	0	0.0566472	0.482349	0	0	0.068502	0.576172	0.0703176	0	0	0	0	0.065491	0.0612455
21nt:1:seq-10711	chr04	14190346	14190367	1.8e-17	+	21nt:Phas-309	strict	ORSgTEMT00101068-rm_169052:na|ORSgTEMT00100635-rm_169053:na	CACAGUUUCUUCUCAGUACAC		miRNA	osa-miR2118o	osa-miR2118	0.566488	0	0.623119	0	0	0	0.137004	0	0.28127	0	0	0	0.0598058	0	0.306227
21nt:1:seq-10713	chr09	6799019	6799040	6.29e-21	+	21nt:Phas-1338	strict	na:na	CACAUAAAGGCAGUAUAAUUC	MEL1-bound	unkown	NA	NA	1.28747	4.18436	0.736413	1.68822	2.25775	3.12631	4.65813	2.36871	0.632858	0.693639	0.86373	0.694594	0.239223	0.261964	0.183736
21nt:1:seq-10716	chr06	9589087	9589108	7e-24	+	21nt:Phas-809	strict	na:na	CACAUAAGAGUUCUCGCACUA	MEL1-bound	unkown	NA	NA	1.75096	1.55697	1.69942	0.844111	0.664045	0.581639	2.19206	2.36871	0.843811	0.346819	0.185085	0.520945	0.299029	0.261964	0.367473
21nt:1:seq-10718	chr05	25143728	25143749	2.64e-26	-	21nt:Phas-744	medium	na:na	CACAUACCAGAAGGGACUGCA	MEL1-bound	unkown	NA	NA	1.08148	3.60049	1.75606	2.29116	3.0546	2.39926	4.38413	4.73741	2.67207	2.77455	1.78916	1.73648	1.67456	1.63727	1.83736
21nt:1:seq-10719	chr12	24836889	24836910	6e-22	-	21nt:Phas-2375	strict	na:na	CACAUACGUUGGACAUUGGGG	MEL1-bound	miRNA	osa-miR2118q	osa-miR2118	7.62184	22.0895	8.38378	14.2896	15.1402	17.3765	17.742	17.5412	7.24271	5.82656	7.09493	6.54076	3.82757	2.94709	3.12352
21nt:1:seq-10720	chr11	9332345	9332366	3.64e-23	-	21nt:Phas-1539	strict	na:na	CACAUAGAAAUACAAGACAUG		21nt phasiRNA	21nt:1:seq-18864	21nt:Phas-1467	0	0	0.0566472	0	0	0	0	0	0	0	0	0	0	0	0
21nt:1:seq-10721	chr12	14061981	14062002	1.53e-07	+	21nt:Phas-1872	medium	na:na	CACAUAGCAAUGCUCAUGCUA		unkown	NA	NA	0.257495	0	0.113294	0	0	0	0	0	0.210953	0	0	0	0	0.196473	0.0612455
21nt:1:seq-10724	chr11	9447227	9447248	3.3e-16	-	21nt:Phas-1544	strict	na:na	CACAUAUAUAGGACCAGGCAG	MEL1-bound	unkown	NA	NA	0.205996	0.194621	0.0566472	0.120587	0.132809	0.290819	0.548016	0.256076	0.140635	0	0.12339	0.0578828	0.0598058	0	0.0612455
21nt:1:seq-10728	chr04	17469137	17469158	1.69e-21	-	21nt:Phas-448	strict	na:na	CACAUAUGAUGCGUACAAGCC	MEL1-bound	21nt phasiRNA+miRNA	osa-miR2118r	osa-miR2118	0.154497	0.194621	0.169942	0.0602936	0.0664045	0.290819	0.205506	0	0.0703176	0.0693639	0	0	0	0.130982	0.244982
21nt:1:seq-10729	chr12	21919457	21919478	6.2e-14	-	21nt:Phas-2224	medium	na:na	CACAUAUUCUUGAGUAGGCUU		unkown	NA	NA	1.44197	2.04352	1.0763	1.68822	1.4609	0.727049	1.50704	1.72851	1.12508	0.693639	0.86373	0.636711	0.717669	1.57178	0.734946
21nt:1:seq-1073	chr05	24835840	24835861	4.45e-17	+	21nt:Phas-680	strict	OS05G0504800:-	AACUAGAGAGGGCUCAGCAGC		unkown	NA	NA	1.23597	0.194621	1.0763	0.301468	0	0.14541	0.068502	0.0640191	0.421905	0	0	0.115766	0.478446	0.458437	0.306227
21nt:1:seq-10730	chr01	2334063	2334084	3.01e-23	+	21nt:Phas-19	strict	na:na	CACAUAUUUGGGAUCGACUGC	MEL1-bound	unkown	NA	NA	0.823983	2.23814	1.24624	1.62793	0.929662	1.23598	1.84955	2.30469	1.12508	1.45664	1.04882	0.463062	0.538252	0.458437	0.857437
21nt:1:seq-10732	chr11	24924128	24924149	1e-09	+	21nt:Phas-1744	medium	MSTRG.16157:-	CACAUCAAAAGAACUAUGGCA		unkown	NA	NA	0.463491	0.778485	0.79306	0.602936	0.59764	0.581639	0.479514	0.576172	0.0703176	0.208092	0.37017	0.463062	0.0598058	0.065491	0.122491
21nt:1:seq-10734	chr07	7002798	7002819	6.27e-14	+	21nt:Phas-1077	medium	na:na	CACAUCAAUACAUGAAGCACU		unkown	NA	NA	0.205996	0	0.283236	0.0602936	0.132809	0	0.068502	0	0.0703176	0	0	0	0	0.065491	0.0612455
21nt:1:seq-10735	chr06	16916479	16916500	4.74e-22	+	21nt:Phas-864	strict	OS06G0490700:+	CACAUCAAUCGAGUUCUUUGU		miRNA	osa-miR2118o	osa-miR2118	0.205996	0.194621	0.283236	0.0602936	0	0	0.068502	0.0640191	0	0	0	0	0.119612	0.065491	0.122491
21nt:1:seq-1074	chr05	25062289	25062310	2.35e-20	-	21nt:Phas-721	strict	na:na	AACUAGAUUGUGAUAUGCUAG		unkown	NA	NA	0	0	0.0566472	0	0	0	0	0	0	0	0	0	0	0	0
21nt:1:seq-10741	chr07	6720237	6720258	2.49e-20	+	21nt:Phas-1036	strict	na:na	CACAUCAUGCAACAUUGUGCC		unkown	NA	NA	3.60493	0	3.85201	0	0.132809	0.0727049	0.205506	0.384114	2.74238	0.0693639	0.12339	0.115766	2.0334	1.4408	2.20484
21nt:1:seq-10748	chr12	22031890	22031911	7.03e-23	+	21nt:Phas-2240	strict	MSTRG.20721:-	CACAUCGAGUUGGCUAGCAAU	MEL1-bound	21nt phasiRNA	21nt:1:seq-39579	21nt:Phas-213	3.14144	1.45966	2.49248	0.844111	1.06247	0.436229	1.50704	1.40842	2.3908	0.832366	0.37017	0.578828	0.897087	0.589419	0.428718
21nt:1:seq-10754	chr06	24779888	24779909	1.55e-16	-	21nt:Phas-956	medium	MSTRG.51134:+|MSTRG.51135:-	CACAUCUUCCCUGUCAAAUAG	MEL1-bound	other sRNA	Veg_sRNA396	Veg_sRNA396	0.257495	0	0.226589	0.180881	0	0.0727049	0.205506	0.0640191	0.210953	0	0	0	0.239223	0.130982	0.183736
21nt:1:seq-10758	chr04	21020358	21020379	1.53e-07	+	21nt:Phas-521	medium	na:na	CACAUGACACAUGUGUCGGGU	MEL1-bound	unkown	NA	NA	0.154497	0.194621	0.169942	0.0602936	0	0.14541	0.205506	0.320095	0.28127	0	0	0.0578828	0	0.327455	0.0612455
21nt:1:seq-10759	chr12	21823463	21823484	6.23e-15	-	21nt:Phas-2200	strict	na:na	CACAUGACUGAUACUUCGGCC		unkown	NA	NA	8.39433	12.9423	9.85661	12.9028	16.7339	14.7591	43.9783	43.3409	9.56319	14.3583	12.7092	11.6923	5.80116	3.20906	5.02213
21nt:1:seq-10760	chr06	4742750	4742771	1.49e-18	-	21nt:Phas-763	strict	na:na	CACAUGAGAAGCUAAUUAGAA		unkown	NA	NA	2.26595	0	3.51212	0	0	0	0.068502	0.0640191	1.26572	0	0	0	1.55495	0.851383	2.14359
21nt:1:seq-10762	chr03	32277088	32277109	1.16e-14	-	21nt:Phas-234	strict	ORSgOTOT00000822-rm_146928:na	CACAUGAGAUCAUGGAUUCGU		21nt phasiRNA	21nt:1:seq-41566	21nt:Phas-2043	0.514989	0.875795	0.39653	1.08528	1.06247	0.290819	0.822024	1.02431	0.0703176	0.208092	0.37017	0.231531	0.0598058	0.130982	0.183736
21nt:1:seq-10767	chr09	9194380	9194401	4.82e-17	-	21nt:Phas-1418	strict	na:na	CACAUGGAACACGGCAACACG		21nt phasiRNA	21nt:1:seq-2198	21nt:Phas-1403	0.205996	0.194621	0.226589	0.0602936	0.0664045	0	0	0	0	0	0	0	0.0598058	0.065491	0.0612455
21nt:1:seq-10771	chr09	9284381	9284402	1.02e-06	+	21nt:Phas-1422	medium	na:na	CACAUGUAUCGGAAUGAGGUU		miRNA	osa-miR2118o	osa-miR2118	1.18448	0.875795	1.58612	1.26617	0.664045	0.218115	0.890526	0.640191	1.12508	0.138728	0.37017	0.578828	0.598058	1.04786	0.551209
21nt:1:seq-10776	chr12	24838897	24838918	3.97e-21	+	21nt:Phas-2376	strict	na:na	CACAUGUUCACCAUCAUUCUG		miRNA	osa-miR2118d	osa-miR2118	0.0514989	0.194621	0.226589	0.422055	0.0664045	0.290819	0.890526	1.3444	0.0703176	0.138728	0.061695	0.173648	0.0598058	0.065491	0.367473
21nt:1:seq-10782	chr11	23019926	23019947	9.23e-26	+	21nt:Phas-1657	strict	na:na	CACAUUGGACGCACAGGAACU		21nt phasiRNA	21nt:1:seq-24584	21nt:Phas-1775	0.0514989	0.0973106	0.169942	0	0	0	0	0.0640191	0	0	0	0	0.0598058	0	0
21nt:1:seq-10784	chr12	21716087	21716108	3.67e-13	-	21nt:Phas-2167	medium	na:na	CACAUUGGUAGAGUAGACUAA		unkown	NA	NA	9.01232	49.3365	9.46008	27.1924	34.3311	26.4646	53.637	46.1577	4.21905	17.8265	17.7065	15.6862	4.36582	3.34004	4.89964
21nt:1:seq-10785	chr09	9303460	9303481	1.96e-19	-	21nt:Phas-1428	strict	ORSgTEMT00900688-rm_365609:na	CACAUUGUUCAGAAAUUGCAG	MEL1-bound	unkown	NA	NA	1.08148	0.0973106	1.926	0.120587	0.199213	0.14541	0.68502	0.70421	1.05476	0	0.061695	0.0578828	0.239223	0.392946	0.367473
21nt:1:seq-10786	chr11	25079107	25079128	3.3e-16	+	21nt:Phas-1754	strict	MSTRG.16193:+	CACAUUGUUCGAAUGGCAUUG		unkown	NA	NA	0	0	0.0566472	0	0	0	0	0	0	0	0	0	0	0	0
21nt:1:seq-10788	chr11	24329607	24329628	1.86e-16	-	21nt:Phas-1685	strict	MSTRG.16609:-	CACAUUUAGAUUUCUAGGAAG		21nt phasiRNA+miRNA	osa-miR2118q	osa-miR2118	0.102998	0	0.113294	0.0602936	0	0.0727049	0	0	0.0703176	0.0693639	0	0	0.0598058	0	0
21nt:1:seq-10789	chr12	16284217	16284238	1.74e-16	+	21nt:Phas-1980	medium	na:na	CACAUUUCCAGAGAUCUAGUU	MEL1-bound	miRNA	osa-miR2118d	osa-miR2118	0.463491	0.194621	0.283236	0.120587	0.531236	0.290819	0.411012	0.192057	0.351588	0.138728	0.061695	0.0578828	0.358835	0.261964	0.244982
21nt:1:seq-10792	chr12	18265682	18265703	4.82e-18	+	21nt:Phas-2018	strict	ORSiTERT00400053-rm_477449:na	CACAUUUGGAUAUCAGAGGAU	MEL1-bound	unkown	NA	NA	0.205996	0.0973106	0.113294	0.180881	0.132809	0.14541	0.068502	0	0.140635	0.0693639	0.12339	0	0	0.130982	0
21nt:1:seq-10800	chr12	18069867	18069888	2.35e-20	-	21nt:Phas-2001	strict	na:na	CACCAAAUACAUCAUCUACAA	MEL1-bound	unkown	NA	NA	0.205996	0.194621	0.113294	0	0	0	0.205506	0.192057	0.210953	0	0	0	0.239223	0.196473	0.0612455
21nt:1:seq-10801	chr12	18054625	18054646	1.16e-18	-	21nt:Phas-1999	medium	ORSgTEMT00101107-rm_477239:na	CACCAAAUACAUCAUCUAGAA		unkown	NA	NA	0.308994	0	0.339883	0	0	0	0	0	0	0	0	0	0.0598058	0	0.0612455
21nt:1:seq-10802	chr05	25148105	25148126	1.69e-21	-	21nt:Phas-747	strict	na:na	CACCAAAUGCGACAACCCGUA		unkown	NA	NA	1.28747	0	1.41618	0	0	0.0727049	0	0.0640191	0.421905	0	0	0	0.837281	0.458437	0.796191
21nt:1:seq-10805	chr03	27640026	27640047	3.95e-32	-	21nt:Phas-229	strict	EPlOSAG00000012745:-|MSTRG.33930:+	CACCAACAGGAUAAGAAUAAC		unkown	NA	NA	0.257495	0	0.453177	0	0	0	0	0	0.0703176	0	0	0	0.0598058	0	0
21nt:1:seq-10806	chr05	24839627	24839648	3.73e-15	-	21nt:Phas-682	strict	OS05G0504800:-	CACCAACCGGACAUAAAGAUC		unkown	NA	NA	0.720985	0.0973106	0.849708	0	0	0	0	0	0	0	0	0	0.239223	0	0.244982
21nt:1:seq-10810	chr04	12693558	12693579	6.6e-12	-	21nt:Phas-271	medium	na:na	CACCAAGAGAACAGGUUGGCU		unkown	NA	NA	0.154497	0	0.339883	0	0	0	0	0	0.210953	0	0	0	0	0	0
21nt:1:seq-10812	chr11	16490748	16490769	6.27e-14	-	21nt:Phas-1608	medium	na:na	CACCAAGUGACGAUGAUUUAU		unkown	NA	NA	0.772484	0.0973106	0.39653	0.0602936	0.0664045	0	0	0.0640191	0.140635	0	0	0	0	0.130982	0.122491
21nt:1:seq-10817	chr12	21175580	21175601	9e-21	+	21nt:Phas-2155	strict	na:na	CACCAAUUUUCCUUUUCUUGU	MEL1-bound	miRNA	osa-miR2118o	osa-miR2118	0.0514989	0.0973106	0.0566472	0.0602936	0	0	0	0	0	0	0	0	0.119612	0	0
21nt:1:seq-10818	chr06	24731815	24731836	1.56e-09	+	21nt:Phas-941	medium	na:na	CACCACAAGAUUGUUGCGAUG		unkown	NA	NA	0.360493	0.194621	0.623119	0.0602936	0	0.0727049	0	0	0.210953	0	0	0	0.0598058	0.065491	0.122491
21nt:1:seq-10819	chr06	24774357	24774378	4.62e-18	+	21nt:Phas-953	strict	MSTRG.51128:+	CACCACAAGGUUCUUGCGAUG		21nt phasiRNA	21nt:2:seq-8747	21nt:Phas-353,21nt:Phas-390	0.0514989	0.0973106	0	0	0	0	0	0	0	0	0.061695	0	0	0	0
21nt:1:seq-10822	chr07	6370327	6370348	4.82e-17	-	21nt:Phas-1013	medium	na:na	CACCACACAUUUAUGAACUGU		unkown	NA	NA	0.669486	0.194621	0.963002	0	0	0	0.068502	0.0640191	0.914128	0	0	0.0578828	0.358835	0.327455	0.489964
21nt:1:seq-10824	chr11	9936333	9936354	4.82e-17	-	21nt:Phas-1566	strict	na:na	CACCACAGUAUGCUGAUCCUG		unkown	NA	NA	6.33437	0.0973106	8.15719	0	0	0	0.068502	0.0640191	6.8208	0	0.061695	0	1.91378	1.57178	1.28616
21nt:1:seq-10825	chr08	16727424	16727445	1.13e-25	-	21nt:Phas-1258	strict	ORSiTERTOOT00300-rm_337700:na	CACCACAGUGCUUGACACACG		unkown	NA	NA	0.411992	0	0.509825	0	0	0	0	0	0.28127	0	0	0	0	0.392946	0
21nt:1:seq-10826	chr05	25132666	25132687	3.97e-21	+	21nt:Phas-742	strict	ORSgTEMT02000046-rm_228443:na|ORSgTEMT01000005-rm_228444:na	CACCACAUGAUGUGAUCCCUG	MEL1-bound	unkown	NA	NA	1.69947	0.194621	1.0763	0.0602936	0	0.0727049	0.068502	0.0640191	1.12508	0	0.061695	0.115766	0.41864	0.458437	0.244982
21nt:1:seq-10830	chr12	24305675	24305696	1.55e-16	+	21nt:Phas-2309	strict	na:na	CACCACCGCUUGUAACAACGG		unkown	NA	NA	0.772484	0	1.01965	0	0	0	0	0	0.984446	0	0	0.0578828	0.239223	0.523928	0.0612455
21nt:1:seq-10831	chr06	9702156	9702177	1.3e-26	-	21nt:Phas-834	strict	na:na	CACCACCUGGUUCUGCUACUG	MEL1-bound	unkown	NA	NA	0.772484	0.778485	0.623119	0.602936	0.730449	0.508934	1.16453	1.21636	0.773493	0.0693639	0.185085	0.347297	0.119612	0.130982	0.122491
21nt:1:seq-10832	chr12	22033298	22033319	1.33e-26	+	21nt:Phas-2241	strict	ORSiTERTOOT00300-rm_482122:na	CACCACGUUCCUAGACCAGAA		21nt phasiRNA	21nt:1:seq-2334	21nt:Phas-1545	3.50193	0.194621	4.19189	0	0.132809	0.0727049	0	0.0640191	1.47667	0	0	0.0578828	1.19612	1.30982	1.10242
21nt:1:seq-10834	chr12	8713989	8714010	1.1e-19	-	21nt:Phas-1848	strict	na:na	CACCACUACGGUAGGCUUCGA		21nt phasiRNA+miRNA	osa-miR2118k	osa-miR2118	1.95696	0.973106	1.69942	0.542642	0.132809	0.14541	0.548016	0.768229	1.75794	0	0.49356	0.0578828	0.897087	0.196473	0.489964
21nt:1:seq-10839	chr02	20250390	20250411	2.26e-06	-	21nt:Phas-128	medium	na:na	CACCAGAAACUAAUAUAAGGU		unkown	NA	NA	0	0	0	0	0	0	0	0	0.0703176	0	0	0	0	0	0
21nt:1:seq-10840	chr10	14224458	14224479	1.82e-15	+	21nt:Phas-1510	strict	ORSgTEMT00502166-rm_403292:na|ORSgTEMT00101150-rm_403293:na	CACCAGAAGACUUGCUCACAA	MEL1-bound	unkown	NA	NA	3.86242	0.194621	4.9283	0.0602936	0.265618	0.14541	0.068502	0.384114	2.32048	0.0693639	0	0.0578828	1.67456	1.4408	0.979928
21nt:1:seq-10841	chr08	5732883	5732904	2.17e-21	+	21nt:Phas-1244	strict	na:na	CACCAGAGCUGAACAAAGAUC	MEL1-bound	miRNA	osa-miR2118i	osa-miR2118	19.9816	15.667	19.7132	3.07497	4.11708	4.07147	2.94558	2.75282	3.09397	1.10982	1.72746	1.44707	6.57863	6.09066	7.59444
21nt:1:seq-10842	chr06	24739579	24739600	4.36e-11	+	21nt:Phas-944	strict	EPlOSAG00000052176:-	CACCAGAGGAUUCAUACAAUG	MEL1-bound	unkown	NA	NA	1.28747	0	1.41618	0	0	0	0	0	0.421905	0	0	0	0.299029	0.261964	0.367473
21nt:1:seq-10844	chr11	26397347	26397368	1.58e-22	-	21nt:Phas-1814	strict	na:na	CACCAGCAACGCGAUGACCUG	MEL1-bound	unkown	NA	NA	0.823983	0.291932	0.736413	0.0602936	0.265618	0.727049	0.34251	0.320095	0.773493	0.0693639	0.061695	0.115766	0.179417	0.130982	0.244982
21nt:1:seq-10845	chr05	6099621	6099642	6.34e-27	-	21nt:Phas-627	strict	na:na	CACCAGCAAUGUAAGUACUUC		unkown	NA	NA	9.42431	0.0973106	8.66702	0.120587	0.265618	0.14541	0.205506	0.256076	5.13318	0.0693639	0	0.0578828	4.72466	2.61964	4.7159
21nt:1:seq-10846	chr12	15664742	15664763	2.04e-13	-	21nt:Phas-1969	medium	na:na	CACCAGCUAUGAGAAAGAUAC		unkown	NA	NA	0.617987	0	0.679766	0	0	0	0.068502	0	0.140635	0	0	0	0.179417	0.261964	0.183736
21nt:1:seq-10847	chr02	22864280	22864301	1.69e-21	+	21nt:Phas-182	strict	ORSgTEMT02000011-rm_88600:na|ORSgTETNOOT02589-rm_88601:na|ORSgTETNOOT00896-rm_88602:na	CACCAGGCAUAAGUCCUUCCU	MEL1-bound	21nt phasiRNA	21nt:1:seq-21215	21nt:Phas-2217	0.360493	0	0.453177	0.0602936	0	0	0	0	0.703176	0	0	0	0.0598058	0.130982	0.122491
21nt:1:seq-10849	chr06	9588772	9588793	3.09e-22	+	21nt:Phas-809	strict	na:na	CACCAGGGAUUUCAUCGACUC		unkown	NA	NA	29.9209	0.0973106	30.2496	0.120587	0	0.14541	0.274008	0.128038	19.9702	0	0.12339	0	9.09048	6.87655	12.1879
21nt:1:seq-10850	chr09	6802409	6802430	3.57e-10	-	21nt:Phas-1339	strict	MSTRG.63416:-	CACCAGGGGGAUUUGCAGCAC		unkown	NA	NA	0.257495	0.389242	0.283236	0.180881	0.132809	0.0727049	0.068502	0	0.210953	0	0.061695	0	0.239223	0.065491	0.183736
21nt:1:seq-10856	chr11	9578757	9578778	4.71e-16	+	21nt:Phas-1554	medium	na:na	CACCAGUCGAAUUGGGCACCU		21nt phasiRNA	21nt:1:seq-35360	21nt:Phas-1987	192.297	6.71443	203.023	4.58231	6.30842	6.76155	6.78169	7.87435	126.361	3.2601	3.02306	2.60473	80.4986	45.9092	80.3541
21nt:1:seq-10860	chr12	14165852	14165873	1.09e-18	+	21nt:Phas-1882	strict	na:na	CACCAUAGCAUCAGCAAUCCU	MEL1-bound	21nt phasiRNA	21nt:1:seq-15091	21nt:Phas-877	2.11146	0.291932	2.49248	0.120587	0	0.0727049	0.479514	0.384114	2.03921	0.0693639	0.431865	0	0.837281	0.916874	0.734946
21nt:1:seq-10862	chr02	20332858	20332879	1.09e-18	+	21nt:Phas-153	medium	na:na	CACCAUCAAAUUAUUUGAGAG		21nt phasiRNA	21nt:1:seq-43136	21nt:Phas-1670	0.102998	0	0	0	0	0.0727049	0	0	0.0703176	0	0	0	0	0.065491	0
21nt:1:seq-10864	chr07	6938961	6938982	2.24e-21	+	21nt:Phas-1063	strict	ORSgTERT00100252-rm_286428:na|ORSgTERT00100252-rm_286429:na	CACCAUCAUUUGCAUCCCUGA	MEL1-bound	unkown	NA	NA	12.5142	0	10.763	0.120587	0	0.218115	0	0.128038	13.501	0.138728	0	0	4.00699	3.47102	5.26711
21nt:1:seq-1087	chr04	21144974	21144995	9.23e-26	-	21nt:Phas-557	strict	na:na	AACUCAAGAAGUGAACCAUCU		miRNA	osa-miR2118r	osa-miR2118	1.69947	0.0973106	3.22889	0.0602936	0	0.0727049	0.068502	0.0640191	1.1954	0	0	0	0.358835	1.04786	0.489964
21nt:1:seq-10871	chr05	14013851	14013872	1.55e-12	+	21nt:Phas-667	medium	na:na	CACCAUGGACCAGUAUCCUGC		21nt phasiRNA	21nt:1:seq-31346	21nt:Phas-487	9.9908	0.194621	8.49708	0.0602936	0	0	0.411012	0.640191	7.24271	0.0693639	0.12339	0.231531	6.15999	4.12593	5.57334
21nt:1:seq-10872	chr12	24317239	24317260	3.3e-16	-	21nt:Phas-2318	medium	na:na	CACCAUGGUUGUACUAUACCA		unkown	NA	NA	3.14144	0	4.19189	0.0602936	0	0	0	0.0640191	3.09397	0	0	0	2.0932	5.89419	2.32733
21nt:1:seq-10876	chr07	6915654	6915675	6e-22	-	21nt:Phas-1056	strict	na:na	CACCAUUGAACCAGGCAAUCU		21nt phasiRNA	21nt:1:seq-24040	21nt:Phas-228	0.463491	0	0.39653	0	0	0	0	0	0.0703176	0	0	0	0	0.065491	0
21nt:1:seq-10880	chr10	13973997	13974018	6.6e-19	-	21nt:Phas-1451	strict	na:na	CACCCAACCCAACUAUCCAUU	MEL1-bound	miRNA	osa-miR2118o	osa-miR2118	2.21445	0.194621	2.49248	0.120587	0	0.14541	0.137004	0.256076	1.47667	0	0	0	0.358835	0.589419	0.306227
21nt:1:seq-10881	chr08	5740889	5740910	1.86e-16	-	21nt:Phas-1247	strict	ORSiTERTOOT00300-rm_323743:na	CACCCAAGACAACACUACGGU	MEL1-bound	21nt phasiRNA	21nt:1:seq-27207	21nt:Phas-2153	3.34743	0.194621	3.56877	0.0602936	0.0664045	0	0.068502	0.128038	4.57064	0	0.061695	0.115766	1.85398	1.89924	1.3474
21nt:1:seq-10884	chr10	14208066	14208087	8.57e-22	+	21nt:Phas-1504	strict	na:na	CACCCAAUUGAUUAGAAACAA	MEL1-bound	21nt phasiRNA	21nt:1:seq-7256	21nt:Phas-434	2.78094	0	3.45548	0	0.0664045	0.0727049	0.137004	0.0640191	2.74238	0	0.061695	0	1.0167	0.851383	0.857437
21nt:1:seq-10886	chr06	9707191	9707212	9.1e-24	-	21nt:Phas-835	strict	na:na	CACCCACUGACAGAUUUGGCC	MEL1-bound	unkown	NA	NA	2.05996	0.291932	1.58612	0.301468	0.464831	0.0727049	0.274008	1.08832	1.26572	0	0	0.173648	1.0765	0.785892	1.22491
21nt:1:seq-10888	chr12	21162359	21162380	1.62e-15	-	21nt:Phas-2144	strict	MSTRG.20510:-	CACCCAGCAAGUACAGACGUA	MEL1-bound	unkown	NA	NA	3.29593	2.23814	3.68207	1.98969	3.12101	2.61738	4.45263	3.84114	4.64096	1.94219	1.35729	1.56284	1.79417	1.70277	2.44982
21nt:1:seq-10891	chr08	2675075	2675096	9e-21	-	21nt:Phas-1236	medium	na:na	CACCCAGUUUCUUGUCAACCA	MEL1-bound	unkown	NA	NA	2.88394	0.0973106	2.66242	0.120587	0	0.14541	0.274008	0.256076	3.02366	0.346819	0.24678	0.115766	1.13631	1.50629	0.796191
21nt:1:seq-10892	chr06	1795027	1795048	3.78e-18	+	21nt:Phas-751	strict	na:na	CACCCAGUUUUCUCUAAUUAA		21nt phasiRNA+miRNA	osa-miR2118a	osa-miR2118	0.102998	0	0.169942	0	0	0	0	0	0	0	0	0	0	0.065491	0.0612455
21nt:1:seq-10893	chr12	22098318	22098339	4.62e-18	-	21nt:Phas-2265	strict	na:na	CACCCAUAGGCGUUAUCGCUA		21nt phasiRNA	21nt:1:seq-33335	21nt:Phas-1898	1.49347	0	2.0393	0	0	0	0	0.128038	1.1954	0	0	0	0.179417	0.851383	0.6737
21nt:1:seq-10895	chr09	8969397	8969418	2e-10	+	21nt:Phas-1381	medium	OS09G0318600:-	CACCCCAGAAUGUUCUCACGA		21nt phasiRNA	21nt:1:seq-36319	21nt:Phas-2089	0.514989	0.0973106	0.339883	0	0	0	0	0	0.210953	0	0	0	0.119612	0.130982	0.183736
21nt:1:seq-10896	chr04	21144913	21144934	9.23e-26	+	21nt:Phas-557	strict	na:na	CACCCCAGUAUAUACAUAGAG	MEL1-bound	miRNA	osa-miR2118r	osa-miR2118	0.823983	0.0973106	1.0763	0	0	0	0.068502	0.0640191	0.421905	0	0.061695	0.0578828	0.119612	0.065491	0.306227
21nt:1:seq-10900	chr12	24867686	24867707	4.18e-26	+	21nt:Phas-2390	strict	MSTRG.21290:-	CACCCCGUACUCAAUUCUCUG	MEL1-bound	21nt phasiRNA+miRNA	osa-miR2118o	osa-miR2118	0.514989	40.6758	1.35953	30.8703	34.1319	40.3512	54.6646	47.5662	1.1954	35.3062	41.3357	32.1828	1.0167	0.458437	1.04117
21nt:1:seq-1091	chr08	18615596	18615617	2.05e-22	-	21nt:Phas-1282	strict	na:na	AACUCAUAUUUGCCAUGGCUG		miRNA	osa-miR2118n	osa-miR2118	0.772484	2.23814	0.963002	1.26617	1.99213	1.4541	2.60307	1.40842	0.703176	0.90173	1.2956	1.09977	0.358835	0.196473	0.6737
21nt:1:seq-10910	chr07	8713166	8713187	1.1e-19	-	21nt:Phas-1106	medium	na:na	CACCCGUGCUUCCUGUACUGA	MEL1-bound	unkown	NA	NA	16.2222	6.03326	14.2184	1.74851	1.99213	2.25385	1.50704	2.04861	9.2116	0.90173	1.17221	0.868242	2.39223	2.1612	1.95986
21nt:1:seq-10914	chr12	15214393	15214414	1.58e-22	+	21nt:Phas-1937	strict	na:na	CACCCUGGUGCUUUUGAAGAU	MEL1-bound	unkown	NA	NA	2.83244	0.194621	2.88901	0.241174	0.199213	0.14541	0.068502	0.384114	2.3908	0.0693639	0.185085	0.115766	0.897087	0.458437	0.367473
21nt:1:seq-10917	chr12	18625923	18625944	4.71e-25	+	21nt:Phas-2031	strict	MSTRG.20036:-	CACCCUUGGAGUAUUCAUCAU		miRNA	osa-miR2118p	osa-miR2118	0.463491	0	0.679766	0	0.0664045	0.0727049	0.137004	0	0.562541	0.0693639	0.12339	0	0.119612	0.130982	0.183736
21nt:1:seq-10918	chr11	16605204	16605225	3.13e-19	+	21nt:Phas-1626	strict	ORSiTERTOOT00299-rm_437501:na	CACCCUUGGAUCUCGAUUCGC	MEL1-bound	unkown	NA	NA	11.3298	0.0973106	13.4254	0.120587	0.332022	0.290819	0.205506	0.256076	7.10207	0	0.12339	0	5.80116	3.27455	4.47092
21nt:1:seq-10920	chr09	8884586	8884607	2.49e-20	+	21nt:Phas-1368	medium	na:na	CACCGAAAUGCCUAUUUCUGA		other sRNA	Rep_sRNA54	Rep_sRNA54	2.26595	0	1.86936	0	0	0	0	0.256076	0.843811	0	0	0	0.358835	0.261964	0.428718
21nt:1:seq-10921	chr05	6143985	6144006	1.96e-19	-	21nt:Phas-638	strict	ORSgTEMT02000053-rm_202976:na	CACCGAACUUCUUACGUGCGG	MEL1-bound	21nt phasiRNA	21nt:1:seq-30661	21nt:Phas-1366	0.257495	0	0.339883	0.0602936	0	0	0	0.0640191	0.562541	0	0	0	0.179417	0.196473	0.0612455
21nt:1:seq-10922	chr07	15980900	15980921	8.41e-20	+	21nt:Phas-1176	medium	ORSiTERT00200147-rm_297855:na	CACCGAAGGUGAUUAAAGGCC		miRNA	osa-miR2118q	osa-miR2118	2.47195	3.11394	3.11559	2.17057	2.39056	2.47197	3.4936	2.49674	1.47667	2.70519	2.83797	2.77837	1.25592	0.982365	0.734946
21nt:1:seq-10923	chr06	17769336	17769357	1.1e-19	-	21nt:Phas-884	medium	na:na	CACCGAAUUCUUUAGUAACUG	MEL1-bound	miRNA	osa-miR2118n	osa-miR2118	35.9463	21.9922	43.8449	7.47641	10.0935	9.37893	13.1524	15.7487	25.3143	8.39303	9.25425	6.54076	8.2532	3.99495	9.37056
21nt:1:seq-10925	chr09	6634214	6634235	9.23e-26	+	21nt:Phas-1324	strict	na:na	CACCGAGGCAUCUUCAUUCAC	MEL1-bound	miRNA	osa-miR2118i	osa-miR2118	3.96542	0.194621	3.39883	0	0.132809	0.290819	0.205506	0.192057	1.82826	0	0	0.173648	1.91378	1.04786	1.3474
21nt:1:seq-10940	chr01	20455507	20455528	4.39e-22	-	21nt:Phas-44	strict	na:na	CACCGGAAAGUGAAAUCGCAU	MEL1-bound	unkown	NA	NA	4.9954	2.43277	5.09825	0.783817	0.996067	0.727049	2.26056	1.98459	4.0081	0.624275	0.37017	0.520945	2.0334	2.94709	1.59238
21nt:1:seq-10941	chr12	18265785	18265806	4.82e-18	-	21nt:Phas-2018	strict	ORSiTERT00400053-rm_477449:na	CACCGGAGAAAAUAAUCUAGC		unkown	NA	NA	2.67795	0.291932	3.11559	0.0602936	0.132809	0.363524	0.205506	0.128038	1.47667	0	0.308475	0	0.478446	0.196473	0.367473
21nt:1:seq-10943	chr01	2324431	2324452	1.86e-16	+	21nt:Phas-12	strict	na:na	CACCGGAUAAUCGGAUAUUGG		unkown	NA	NA	0.97848	0	0.509825	0.0602936	0.199213	0.14541	0.34251	0.128038	0.703176	0	0.061695	0	0.179417	0.196473	0.244982
21nt:1:seq-10949	chr04	17679954	17679975	4.62e-18	+	21nt:Phas-481	strict	na:na	CACCGUACCUUUUCUCGCAUG	MEL1-bound	21nt phasiRNA	21nt:1:seq-39994	21nt:Phas-74	0.0514989	0	0.169942	0	0	0	0.068502	0.0640191	0.140635	0	0.12339	0	0	0	0
21nt:1:seq-10952	chr04	21051335	21051356	1.06e-24	+	21nt:Phas-530	strict	na:na	CACCGUCCACAACUUCUACAG	MEL1-bound	unkown	NA	NA	9.11531	0	10.8763	0.0602936	0.0664045	0	0.274008	0.128038	6.68017	0	0.061695	0.0578828	1.97359	2.48866	2.38857
21nt:1:seq-10954	chr07	7031200	7031221	1.16e-18	-	21nt:Phas-1082	strict	na:na	CACCGUCGUCUCUUGUGCUCU	MEL1-bound	21nt phasiRNA	21nt:1:seq-8781	21nt:Phas-1089	0.205996	1.75159	0.339883	1.26617	0.996067	0.581639	0.890526	2.75282	0.351588	0.346819	0.185085	0.0578828	0.119612	0	0.183736
21nt:1:seq-10955	chr10	14220259	14220280	4.82e-17	-	21nt:Phas-1508	strict	na:na	CACCGUCUGUGCUUUUGAGGA	MEL1-bound	unkown	NA	NA	35.6373	11.3853	34.5548	3.7985	3.65224	3.92606	2.80858	2.49674	12.5868	2.91328	2.89967	3.06779	11.6023	9.16874	11.5142
21nt:1:seq-10957	chr12	22071362	22071383	1.62e-15	+	21nt:Phas-2257	medium	MSTRG.20737:+	CACCGUGAGUUUGAGAAUCUC	MEL1-bound	unkown	NA	NA	19.4666	7.97947	21.186	4.28085	3.58584	3.56254	7.60372	6.722	14.6964	5.41038	4.07187	3.93603	6.81786	3.602	6.43078
21nt:1:seq-10958	chr06	24772043	24772064	2.3e-24	+	21nt:Phas-951	strict	na:na	CACCGUGAUGUUCUUGCAACA		21nt phasiRNA	21nt:2:seq-22377	21nt:Phas-313,21nt:Phas-386	0.308994	0.0973106	0.113294	0	0	0	0	0	0	0	0	0	0	0	0
21nt:1:seq-10960	chr11	16527157	16527178	1.16e-14	-	21nt:Phas-1612	strict	na:na	CACCGUGUAGAUCCAGCCGCA		unkown	NA	NA	8.54883	2.04352	8.78031	1.56763	1.06247	0.945163	1.23304	1.40842	5.2035	0.971094	0.185085	0.810359	3.70796	1.70277	4.77715
21nt:1:seq-10961	chr01	34227287	34227308	4.54e-29	-	21nt:Phas-51	strict	na:na	CACCGUGUCCAGGUCUUGGUC	MEL1-bound	unkown	NA	NA	4.01692	0	4.13524	0.241174	0.132809	0.0727049	0.137004	0.192057	3.93778	0.0693639	0	0	0.956892	2.1612	0.796191
21nt:1:seq-10962	chr11	26392121	26392142	6.34e-15	+	21nt:Phas-1812	strict	MSTRG.16399:-	CACCGUUGAUUACAAAGGAUU		unkown	NA	NA	0	0	0	0	0	0	0	0	0	0	0	0	0	0	0
21nt:1:seq-10963	chr12	21835614	21835635	1.69e-21	+	21nt:Phas-2202	strict	na:na	CACCGUUGCUAUCCAUGCCAA		unkown	NA	NA	0.669486	0	1.24624	0	0	0.0727049	0.137004	0.0640191	0.984446	0	0	0	0.657863	0.327455	0.612455
21nt:1:seq-10964	chr08	17161353	17161374	7.91e-24	+	21nt:Phas-1273	strict	na:na	CACCUAAAAAGCACUGCGCUA		unkown	NA	NA	0.514989	0	0.679766	0.0602936	0.199213	0.0727049	0.137004	0.128038	0.843811	0.0693639	0	0.173648	0.239223	0.327455	0.183736
21nt:1:seq-10965	chr09	8777130	8777151	4.33e-19	+	21nt:Phas-1364	strict	na:na	CACCUAAUUCGUUGGUUCCAU		21nt phasiRNA	21nt:1:seq-23008	21nt:Phas-1210	6.95236	0.291932	6.57107	0.0602936	0	0.363524	0.068502	0.320095	4.64096	0.0693639	0	0	4.72466	5.04281	3.73598
21nt:1:seq-10970	chr09	6757692	6757713	6.27e-14	-	21nt:Phas-1335	medium	na:na	CACCUAGCUAGGUACUCUGUA		21nt phasiRNA	21nt:1:seq-43066	21nt:Phas-2119	0.772484	2.91932	0.566472	2.53233	2.19135	2.69008	3.97311	2.43272	0.351588	1.59537	0.98712	0.926125	0.358835	0.130982	0.367473
21nt:1:seq-10973	chr11	25095351	25095372	6e-22	+	21nt:Phas-1764	strict	na:na	CACCUAGGCUGAAUCGAAGGA	MEL1-bound	unkown	NA	NA	1.02998	0.0973106	0.849708	0.180881	0.0664045	0.14541	0.205506	0.320095	0.562541	0	0	0	0.41864	0.130982	0.306227
21nt:1:seq-10974	chr12	21041464	21041485	6.6e-12	+	21nt:Phas-2118	medium	MSTRG.20471:-	CACCUAUCCCAGAUCAUAUCU		unkown	NA	NA	0.205996	0.0973106	0.113294	0	0	0	0	0	0.0703176	0	0	0	0	0.130982	0.122491
21nt:1:seq-10976	chr11	23009626	23009647	1.06e-11	+	21nt:Phas-1655	medium	MSTRG.15881:-	CACCUCAAUUACAGUAGUUCU		unkown	NA	NA	0.514989	0	0.566472	0	0	0	0.068502	0	0.28127	0	0	0	0.0598058	0.065491	0.0612455
21nt:1:seq-10983	chr12	15259774	15259795	5.54e-27	-	21nt:Phas-1943	strict	MSTRG.19520:-	CACCUCUGCUGAUCUCCUGUC	MEL1-bound	21nt phasiRNA	21nt:1:seq-7513	21nt:Phas-2297	0.97848	0.291932	0.509825	0.241174	0.929662	0.872458	0.616518	0.768229	0.562541	0.693639	0.431865	0.347297	0.478446	0.523928	0.183736
21nt:1:seq-10986	chr12	22071465	22071486	1.62e-15	-	21nt:Phas-2257	medium	MSTRG.20737:+	CACCUGACUCUCCCUUAGUAC	MEL1-bound	unkown	NA	NA	0.617987	0.0973106	0.79306	0.0602936	0	0	0.068502	0	0.210953	0.138728	0	0	0.239223	0.327455	0.122491
21nt:1:seq-10988	chr04	21024470	21024491	1.13e-25	-	21nt:Phas-523	strict	na:na	CACCUGAGAGUUGGCAGUAAA		21nt phasiRNA	21nt:1:seq-16310	21nt:Phas-1027	1.44197	0	2.09595	0	0	0	0	0	0.28127	0.0693639	0	0	0.239223	0.327455	0.367473
21nt:1:seq-10989	chr07	6990725	6990746	5.03e-25	-	21nt:Phas-1073	strict	na:na	CACCUGAUCAAUGAUUUCCAG	MEL1-bound	unkown	NA	NA	0.257495	0.194621	0.169942	0.0602936	0.0664045	0.0727049	1.30154	0.640191	0.0703176	0	0.061695	0.231531	0.0598058	0.065491	0
21nt:1:seq-10991	chr12	21919543	21919564	2.11e-14	+	21nt:Phas-2224	medium	na:na	CACCUGCAACGUCGAGUUCGG	MEL1-bound	unkown	NA	NA	10.8148	0.0973106	10.4797	0.301468	0.0664045	0	0.274008	0.128038	10.4773	0.346819	0.12339	0	4.84427	4.91182	4.47092
21nt:1:seq-10992	chr12	24409029	24409050	1.79e-07	+	21nt:Phas-2361	medium	MSTRG.21182:+	CACCUGGAAGCUUGAUAUGUA		21nt phasiRNA+other sRNA+other sRNA	Veg_sRNA397	Veg_sRNA397	0.669486	0	1.13294	0	0	0.0727049	0	0	0.351588	0	0	0	0.41864	0.261964	0.551209
21nt:1:seq-10995	chr09	9356536	9356557	5.03e-25	+	21nt:Phas-1434	strict	na:na	CACCUUAGUCUUUUACACGUU	MEL1-bound	21nt phasiRNA	21nt:1:seq-28425	21nt:Phas-91	0.411992	0.681174	0.226589	0.241174	0.398427	0.290819	0.822024	1.15234	0.210953	0	0.185085	0.0578828	0.179417	0	0.183736
21nt:1:seq-11	chr07	9419007	9419028	8.92e-07	-	21nt:Phas-1128	medium	ORSiTERTOOT00377-rm_289664:na	AAAAAAGGGUUGUAUUGAGCU		unkown	NA	NA	0.0514989	0.0973106	0	0.0602936	0	0	0.137004	0	0.0703176	0.138728	0.061695	0.173648	0	0	0
21nt:1:seq-110	chr07	13718980	13719001	5.71e-09	+	21nt:Phas-1154	medium	ORSgTEMT00100533-rm_294903:na	AAAACUGAUGUUCCUGAACGU		21nt phasiRNA	21nt:1:seq-717	21nt:Phas-663	0	0.583864	0.113294	0.180881	0.332022	0.218115	0.753522	0.896267	0.140635	0.485547	0.678645	0.40518	0.0598058	0.130982	0
21nt:1:seq-1100	chr12	3143521	3143542	4.62e-18	+	21nt:Phas-1823	strict	na:na	AACUCCUAACAGUUCAGCUGA		unkown	NA	NA	0.463491	0.194621	0.283236	0	0.0664045	0.0727049	0.068502	0	0.351588	0.0693639	0	0	0.179417	0.065491	0.0612455
21nt:1:seq-11001	chr05	24962606	24962627	1.77e-26	+	21nt:Phas-716	strict	OS05G0505692:-	CACCUUGAUUACGAUGGAGCU		unkown	NA	NA	6.79786	0.681174	6.06125	0.241174	0.464831	0.0727049	0.68502	0.70421	4.07842	0.0693639	0	0.0578828	1.49514	1.57178	1.95986
21nt:1:seq-11004	chr07	8747293	8747314	8.7e-10	+	21nt:Phas-1113	medium	ORSgTETN00200006-rm_288797:na	CACCUUUUCCAGAUCUGACUU		21nt phasiRNA	21nt:1:seq-4037	21nt:Phas-1303	0.411992	0.0973106	0.169942	0	0	0	0.068502	0	0.28127	0	0	0	0.0598058	0.065491	0.0612455
21nt:1:seq-11006	chr01	20455488	20455509	4.39e-22	+	21nt:Phas-44	strict	na:na	CACGAAAUCACGAUGAUCUAU	MEL1-bound	unkown	NA	NA	3.08994	0.0973106	4.02195	0.0602936	0	0	0.137004	0.0640191	2.3908	0	0.12339	0.115766	0.956892	0.458437	1.04117
21nt:1:seq-11009	chr12	15158642	15158663	2.7e-17	-	21nt:Phas-1924	strict	MSTRG.19479:-	CACGAAGCAUCAGUUCCUGAC		unkown	NA	NA	3.91392	1.55697	3.34218	0.723523	0.59764	0.945163	1.16453	1.02431	2.25016	0.554911	0.24678	0.520945	2.27262	1.4408	2.32733
21nt:1:seq-11012	chr07	6595117	6595138	4.74e-22	-	21nt:Phas-1021	strict	na:na	CACGAAUGUUGGAGGCACUCC		unkown	NA	NA	5.0469	15.2778	5.21154	6.45142	7.83573	7.34319	8.83675	8.19444	4.28937	7.14448	5.98442	6.94594	0.538252	0.458437	0.796191
21nt:1:seq-11017	chr11	25145189	25145210	5.84e-15	-	21nt:Phas-1787	strict	na:na	CACGACAGAGCUGCUAGUGUU		unkown	NA	NA	1.18448	0.291932	1.35953	0.301468	0.398427	0.218115	0.34251	0.256076	1.89857	0.208092	0.185085	0.231531	0.598058	0.458437	0.244982
21nt:1:seq-11018	chr02	20358542	20358563	8.41e-20	-	21nt:Phas-163	strict	ORSiTERTOOT00315-rm_84841:na	CACGACAUCCGCACAUAUCCU		miRNA	osa-miR2118d	osa-miR2118	0	0	0.0566472	0	0	0	0.137004	0.192057	0.210953	0.0693639	0.061695	0.0578828	0.0598058	0	0.122491
21nt:1:seq-1102	chr11	7813154	7813175	9.57e-11	+	21nt:Phas-1515	medium	EPlOSAG00000009394:-	AACUCGGAAAAUAAGCUAUGU		unkown	NA	NA	1.18448	0.389242	1.35953	0.120587	0.199213	0.0727049	0.274008	0.320095	1.12508	0.0693639	0.061695	0.0578828	0.41864	0.589419	0.796191
21nt:1:seq-11020	chr07	9043622	9043643	2e-10	-	21nt:Phas-1120	strict	na:na	CACGACGAAACUGUAUACUUU		unkown	NA	NA	0.102998	0.0973106	0.0566472	0.361762	0	0	0.068502	0.0640191	0.210953	0	0.061695	0	0.0598058	0	0
21nt:1:seq-11021	chr02	15808563	15808584	1.82e-15	+	21nt:Phas-110	strict	na:na	CACGACGAGUCGAUGGCUGUG		miRNA	osa-miR2118r	osa-miR2118	0.720985	8.36871	0.906355	8.38081	3.85146	3.27172	6.37068	11.0753	0.421905	0.971094	0.308475	0.752476	0.358835	0.392946	0.306227
21nt:1:seq-11023	chr12	21817512	21817533	6.05e-13	+	21nt:Phas-2198	strict	na:na	CACGAGAACUGCAUUAUGCUC		miRNA	osa-miR2118m	osa-miR2118	10.0423	0.486553	11.726	0.120587	0.265618	0.0727049	0.548016	0.448133	6.89112	0.138728	0.12339	0.231531	5.92077	2.81611	5.51209
21nt:1:seq-11024	chr04	21226970	21226991	7.03e-23	+	21nt:Phas-583	strict	na:na	CACGAGAAGCGAAGAACUUCG		unkown	NA	NA	23.6895	0.389242	30.2496	0.241174	0.0664045	0	0.205506	0.128038	15.4699	0	0.12339	0.115766	5.1433	3.86397	5.57334
21nt:1:seq-11027	chr05	24924944	24924965	3.03e-06	+	21nt:Phas-710	medium	na:na	CACGAGAUAAAUAUCCAUUGU		unkown	NA	NA	0.0514989	0	0.113294	0	0	0	0	0	0	0	0	0	0	0	0.0612455
21nt:1:seq-11028	chr06	24781607	24781628	2.24e-21	+	21nt:Phas-957	medium	na:na	CACGAGAUUACAAGAAGCAGC		miRNA	osa-miR2118m	osa-miR2118	11.4843	4.96284	12.0092	2.11028	0.996067	1.23598	0.479514	0.448133	1.6173	0.346819	0.24678	0.173648	3.64815	2.48866	2.87854
21nt:1:seq-11033	chr09	8981242	8981263	3.97e-21	+	21nt:Phas-1384	strict	ORSiTERT00400073-rm_365178:na	CACGAGGACUCCCUGAAAUAC	MEL1-bound	unkown	NA	NA	2.67795	1.26504	2.54912	0.482349	0.265618	0.14541	0.34251	0.256076	1.12508	0.208092	0.12339	0.115766	0.538252	0.130982	1.10242
21nt:1:seq-11034	chr12	21180168	21180189	1.82e-15	+	21nt:Phas-2157	medium	na:na	CACGAGGAUGCUGAUCAGUGA		unkown	NA	NA	3.70792	0.389242	2.71906	0.180881	0.0664045	0.14541	0.274008	0.192057	1.96889	0.0693639	0.12339	0.115766	1.73437	0.916874	1.83736
21nt:1:seq-11035	chr01	34261994	34262015	4.74e-22	-	21nt:Phas-57	strict	na:na	CACGAUCGAACCCAAUUGGAG	MEL1-bound	unkown	NA	NA	0.720985	1.45966	0.736413	0.783817	0.863258	0.581639	1.02753	0.768229	0.562541	0.763002	0.37017	0.694594	0.119612	0.130982	0.0612455
21nt:1:seq-11039	chr06	9690928	9690949	1.33e-28	-	21nt:Phas-829	strict	na:na	CACGAUUACUCCCAGAAGCUA	MEL1-bound	21nt phasiRNA	21nt:1:seq-26556	21nt:Phas-826	0.205996	0.194621	0.339883	0	0.0664045	0.14541	0.137004	0.256076	0.421905	0.138728	0	0.0578828	0	0.065491	0.183736
21nt:1:seq-11043	chr08	18784633	18784654	6.2e-14	-	21nt:Phas-1296	medium	ORSiTERTOOT00297-rm_340449:na	CACGCACAAAGUGUAGGCCUU		21nt phasiRNA+miRNA	osa-miR2118q	osa-miR2118	4.9954	2.53008	4.98495	0.783817	1.32809	0.508934	1.57555	1.53646	3.5862	0.416183	0.555255	0.463062	1.37553	1.96473	1.77612
21nt:1:seq-11046	chr01	34278652	34278673	8.41e-20	-	21nt:Phas-58	strict	na:na	CACGCAGCAGACGAGCAUUGC		21nt phasiRNA	21nt:1:seq-41626	21nt:Phas-2059	0.566488	0.291932	0.39653	0.180881	0.0664045	0	0.205506	0.192057	0.210953	0	0.061695	0	0.0598058	0.130982	0
21nt:1:seq-11048	chr12	22054917	22054938	3.01e-23	+	21nt:Phas-2250	strict	na:na	CACGCAGUUCAGAUACUCUAG	MEL1-bound	unkown	NA	NA	0.360493	0.973106	0.453177	0.542642	0.730449	0.654344	0.959028	0.896267	0.351588	0.416183	0.24678	0.231531	0.239223	0.065491	0.122491
21nt:1:seq-11051	chr01	2320125	2320146	4.03e-13	-	21nt:Phas-11	strict	na:na	CACGCAUCUAAAAAUUGUCCU		21nt phasiRNA	21nt:1:seq-33395	21nt:Phas-409	0.257495	0.0973106	0.283236	0.0602936	0	0	0	0	0.492223	0	0.061695	0	0.0598058	0.130982	0.244982
21nt:1:seq-11065	chr03	32497329	32497350	4.82e-18	-	21nt:Phas-255	strict	na:na	CACGCCUGAAGCCCUAUGCAC	MEL1-bound	unkown	NA	NA	1.08148	0.0973106	1.13294	0	0.265618	0.14541	0.068502	0.128038	0.773493	0	0.061695	0	0.0598058	0	0.0612455
21nt:1:seq-11070	chr03	32498470	32498491	1.82e-15	+	21nt:Phas-256	strict	ORSgTEMT03000050-rm_147202:na|ORSgTEMT03000034-rm_147203:na|ORSgTEMT03000040-rm_147204:na	CACGCUAGCUCGAACCAGUGC		unkown	NA	NA	0.617987	0.0973106	0.566472	0	0.0664045	0	0.205506	0.0640191	0.28127	0	0.061695	0	0.299029	0.261964	0.122491
21nt:1:seq-11075	chr11	7815093	7815114	8.92e-07	+	21nt:Phas-1516	medium	EPlOSAG00000009370:-	CACGGAAAACAGGACGGUUCA		unkown	NA	NA	1.39047	2.23814	1.41618	1.32646	1.4609	1.74492	1.78105	1.92057	1.47667	1.24855	1.11051	0.868242	0.777475	0.458437	0.551209
21nt:1:seq-11079	chr07	6720214	6720235	2.49e-20	-	21nt:Phas-1036	strict	na:na	CACGGAAGGGACCUAUCUCUG	MEL1-bound	unkown	NA	NA	0.205996	1.26504	0.0566472	0.964698	0.929662	1.09057	3.15109	2.43272	0.28127	0.554911	0.802035	0.694594	0	0.065491	0.122491
21nt:1:seq-11080	chr10	14011583	14011604	2.04e-13	+	21nt:Phas-1460	medium	na:na	CACGGAGAAGAAGAGUACAGC	MEL1-bound	unkown	NA	NA	6.74636	0	6.34448	0.180881	0	0	0.137004	0.0640191	6.04731	0	0	0	2.0334	0.720401	0.734946
21nt:1:seq-11085	chr03	27556445	27556466	1.06e-19	+	21nt:Phas-210	strict	MSTRG.33905:+	CACGGAUACACUUCCCUGCAG		miRNA	osa-miR5145	osa-miR5145	5.56189	0.389242	5.43813	0	0.0664045	0	0.205506	0.384114	4.43001	0	0.185085	0.0578828	1.31573	1.89924	1.59238
21nt:1:seq-11089	chr05	13962523	13962544	2.49e-20	+	21nt:Phas-660	strict	ORSgTEMT01602501-rm_213101:na	CACGGCCUUUGCGAAGCGCGC	MEL1-bound	unkown	NA	NA	1.23597	0.486553	1.64277	0.783817	0.332022	0.508934	1.50704	4.0332	2.67207	0.554911	0.185085	0.173648	0.41864	0.523928	0.306227
21nt:1:seq-11092	chr11	16228933	16228954	6.8e-09	+	21nt:Phas-1595	medium	na:na	CACGGGUGCUGAAGACAAGCU		unkown	NA	NA	3.75942	9.82837	2.54912	3.91908	3.58584	5.23475	4.58963	3.84114	1.33603	2.01155	2.4678	2.48896	1.55495	1.17884	1.65363
21nt:1:seq-11093	chr12	24259134	24259155	3.78e-18	+	21nt:Phas-2282	strict	na:na	CACGGUAAAUAUUGUACAGCC		21nt phasiRNA+miRNA	osa-miR2118o	osa-miR2118	0.205996	0.0973106	0	0.120587	0	0	0.068502	0	0	0	0	0	0	0	0.0612455
21nt:1:seq-11099	chr12	22043832	22043853	8.41e-20	+	21nt:Phas-2247	strict	na:na	CACGGUGGUAGCAAUCUACUG		21nt phasiRNA	21nt:1:seq-33306	21nt:Phas-2265	0.257495	0.194621	0.509825	0.120587	0	0	0.34251	0.448133	0.351588	0.0693639	0	0	0.358835	0.065491	0
21nt:1:seq-11100	chr06	4736289	4736310	1.55e-16	+	21nt:Phas-758	strict	na:na	CACGGUUGAGGGUAUCCUUAG	MEL1-bound	miRNA	osa-miR2118q	osa-miR2118	0	0	0.113294	0.0602936	0	0	0	0.0640191	0.0703176	0	0	0	0	0.261964	0.0612455
21nt:1:seq-11103	chr07	17289358	17289379	7.91e-24	-	21nt:Phas-1193	strict	ORSiTERTOOT00300-rm_299593:na	CACGUAGCAGCAUCGGUAUAC		miRNA	osa-miR2118r	osa-miR2118	0.669486	0	0.39653	0.120587	0.265618	0.0727049	0	0	0.28127	0	0	0	0.239223	0.261964	0.0612455
21nt:1:seq-11104	chr02	20253096	20253117	1.47e-14	-	21nt:Phas-130	strict	na:na	CACGUAGGAAAUGCCAAUGAC	MEL1-bound	unkown	NA	NA	4.32591	0.486553	3.90866	0.180881	0.332022	0.436229	1.43854	0.896267	1.82826	0.0693639	0.24678	0.173648	2.0932	1.24433	2.14359
21nt:1:seq-11105	chr12	14695906	14695927	1.56e-09	-	21nt:Phas-1909	medium	na:na	CACGUAGUAGCUAGUUCUUGU		21nt phasiRNA	21nt:1:seq-33374	21nt:Phas-2112	0.514989	0.291932	1.0763	0.180881	0	0.290819	0.068502	0.0640191	0.562541	0	0.061695	0	0.538252	0.589419	0.6737
21nt:1:seq-11107	chr03	32487547	32487568	1e-09	-	21nt:Phas-252	medium	MSTRG.34962:-	CACGUCGACAGUAGCAGUGGC		21nt phasiRNA	21nt:1:seq-3468	21nt:Phas-2001	28.6849	30.7502	27.4739	26.1071	25.6985	23.1202	57.6102	48.7185	36.987	16.7861	15.4238	17.4806	13.0377	12.3778	15.0664
21nt:1:seq-11109	chr05	24835649	24835670	7.91e-24	-	21nt:Phas-680	strict	OS05G0504800:-	CACGUCUACUUCAGUCCAUCC		unkown	NA	NA	1.13298	0.583864	1.30289	0	0.132809	0.14541	0.479514	0.320095	0.632858	0.208092	0.12339	0.173648	0.239223	0.392946	0.367473
21nt:1:seq-11110	chr06	4746754	4746775	1.09e-18	+	21nt:Phas-765	strict	na:na	CACGUCUGAACUUUCCCGGAG	MEL1-bound	unkown	NA	NA	0.617987	0.875795	0.339883	0.783817	0.531236	0.290819	1.23304	1.02431	0.421905	0.0693639	0.12339	0.0578828	0.179417	0.065491	0.183736
21nt:1:seq-11116	chr04	18621827	18621848	7.91e-24	+	21nt:Phas-504	strict	na:na	CACGUGUAUGUAAAUUAUGCA		21nt phasiRNA	21nt:1:seq-41193	21nt:Phas-1685	0.97848	0	1.35953	0	0	0	0	0	0.703176	0	0	0	0.119612	0.327455	0.244982
21nt:1:seq-11119	chr12	18711783	18711804	3.01e-23	+	21nt:Phas-2042	strict	na:na	CACGUUCUACAGUGCUGGGCC		21nt phasiRNA	21nt:1:seq-37448	21nt:Phas-117	2.11146	0.583864	2.49248	0.301468	0.464831	0.508934	0.34251	0.576172	0.914128	0.277455	0.308475	0.347297	0.538252	0.327455	0.306227
21nt:1:seq-11120	chr06	9468506	9468527	6.34e-15	+	21nt:Phas-788	strict	na:na	CACGUUCUGUCAUAUAUAGAC		other sRNA	Rep_sRNA380	Rep_sRNA380	0.102998	14.3047	0.0566472	6.14995	6.97247	5.67098	13.3579	10.8832	0	2.15028	2.28272	3.76238	0	0.065491	0
21nt:1:seq-11124	chr06	24779846	24779867	1.55e-16	-	21nt:Phas-956	medium	MSTRG.51134:+|MSTRG.51135:-	CACUAAAUUUUGGUCUAACUU	MEL1-bound	other sRNA	Veg_sRNA396	Veg_sRNA396	0.102998	0	0.0566472	0	0	0.0727049	0	0.0640191	0.0703176	0	0.12339	0	0.0598058	0	0.183736
21nt:1:seq-11127	chr11	9846083	9846104	2.04e-13	-	21nt:Phas-1562	strict	na:na	CACUAACCAGAAAGAAACGCU		unkown	NA	NA	0.360493	0.389242	0.226589	0.0602936	0.132809	0.218115	0.068502	0.192057	0	0	0	0	0.119612	0.196473	0.122491
21nt:1:seq-11129	chr11	25048413	25048434	2.04e-21	+	21nt:Phas-1751	strict	na:na	CACUACAUGUUUUCAGGCGAG		miRNA	osa-miR2118q	osa-miR2118	0.97848	0.778485	1.13294	0.723523	0.664045	1.30869	0.753522	1.47244	1.1954	0.624275	0.431865	0.231531	0.358835	0.196473	0.551209
21nt:1:seq-11130	chr07	6680497	6680518	3.01e-23	+	21nt:Phas-1029	strict	na:na	CACUACCACAGCGUCCAAGAA	MEL1-bound	miRNA	osa-miR2118m	osa-miR2118	2.52345	0.194621	3.51212	0	0.0664045	0.0727049	0.068502	0.384114	2.8127	0	0.061695	0.115766	1.0765	0.327455	0.6737
21nt:1:seq-11136	chr03	26852973	26852994	2.2e-08	+	21nt:Phas-205	medium	na:na	CACUACUCCGGAUUCUGAGGU		21nt phasiRNA	21nt:2:seq-35436	21nt:Phas-318,21nt:Phas-381	0.463491	40.1893	1.01965	18.8719	22.9759	19.9938	21.3726	37.6432	0.28127	20.3236	17.2746	15.6862	0.179417	0.196473	0.306227
21nt:1:seq-11144	chr07	16059079	16059100	1.09e-18	-	21nt:Phas-1183	strict	ORSgTEMT02900053-rm_297943:na|ORSgTEMT02900079-rm_297944:na	CACUACUUCAUUAUUUGCGCU	MEL1-bound	21nt phasiRNA	21nt:1:seq-29902	21nt:Phas-1655	0.257495	0.389242	0.0566472	0.0602936	0.0664045	0.363524	0.411012	0.448133	0.210953	0.138728	0.061695	0.173648	0.119612	0.065491	0
21nt:1:seq-11147	chr11	25145191	25145212	5.84e-15	+	21nt:Phas-1787	strict	na:na	CACUAGCAGCUCUGUCGUGUC		unkown	NA	NA	1.95696	4.86553	2.20924	2.04998	2.39056	2.03574	4.04162	6.40191	2.3908	0.763002	1.04882	1.15766	1.0167	1.30982	1.46989
21nt:1:seq-1115	chr08	16684729	16684750	7.91e-24	+	21nt:Phas-1254	strict	na:na	AACUGAAGAACCCGAAUUGCU		unkown	NA	NA	1.13298	0.0973106	1.41618	0.0602936	0.132809	0.0727049	0	0	0.421905	0.138728	0	0	0.358835	0.196473	0.551209
21nt:1:seq-11151	chr07	9428107	9428128	4.62e-18	+	21nt:Phas-1129	strict	ORSiTERTOOT00377-rm_289674:na	CACUAGGAUCUGCCUCUGGGA		21nt phasiRNA+miRNA	osa-miR2118p	osa-miR2118	0.772484	5.35208	0.623119	3.19556	1.85932	3.41713	2.32907	3.20095	0.421905	2.08092	1.60407	1.73648	0.119612	0.327455	0.367473
21nt:1:seq-11152	chr07	13735106	13735127	1.13e-25	-	21nt:Phas-1156	strict	na:na	CACUAGGUUGUUAUCCAUGCU		unkown	NA	NA	0.0514989	0.0973106	0	0.120587	0.132809	0	0.274008	0.192057	0	0.277455	0.12339	0.0578828	0.0598058	0	0.0612455
21nt:1:seq-11155	chr11	10028735	10028756	5.33e-18	+	21nt:Phas-1571	strict	na:na	CACUAGUGGCUUCCAGGCUUC		miRNA	osa-miR2118m	osa-miR2118	0.669486	0.583864	0.509825	0.120587	0.265618	0.290819	0.616518	0.384114	0.843811	0.138728	0	0.0578828	0.239223	0.458437	0.0612455
21nt:1:seq-11158	chr04	21181345	21181366	1.55e-16	+	21nt:Phas-567	medium	MSTRG.38999:-	CACUAUAGUAACUACCGCUGC		unkown	NA	NA	0.360493	0.486553	0.906355	0.361762	0.464831	0.945163	0.548016	0.384114	0.632858	0.416183	0.678645	0.578828	0.598058	0.261964	0.428718
21nt:1:seq-11160	chr12	21011245	21011266	3.01e-23	+	21nt:Phas-2111	strict	ORSiTEMT01500001-rm_480862:na	CACUAUCACAAUUGCAAAUAG		unkown	NA	NA	0.0514989	0	0.0566472	0	0	0	0	0	0	0	0	0	0.0598058	0	0
21nt:1:seq-11165	chr11	24994885	24994906	3.97e-21	-	21nt:Phas-1746	strict	na:na	CACUAUGUCCAUGGGUUUGCA		miRNA	osa-miR2118q	osa-miR2118	2.93544	0.681174	2.66242	0.180881	0.0664045	0.14541	0.137004	0.384114	0.914128	0	0.061695	0	1.13631	0.916874	0.612455
21nt:1:seq-11166	chr06	24781815	24781836	2.24e-21	-	21nt:Phas-957	medium	na:na	CACUAUGUGCUUACUCGUUGU		miRNA	osa-miR2118m	osa-miR2118	0.566488	0.194621	0.453177	0.422055	0.132809	0.290819	0.548016	0.512153	0.351588	0	0.12339	0	0.239223	0.130982	0
21nt:1:seq-11173	chr12	8705743	8705764	6.6e-12	-	21nt:Phas-1846	strict	na:na	CACUAUUUUGUAGACUCUCAC	MEL1-bound	unkown	NA	NA	0.205996	2.14083	0.226589	1.68822	1.5273	1.30869	2.05506	2.04861	0.351588	0.971094	0.61695	0.984008	0.299029	0.130982	0.0612455
21nt:1:seq-11174	chr12	20941969	20941990	1.16e-18	+	21nt:Phas-2093	medium	na:na	CACUCAAAGAUCUUCAUUGUU		unkown	NA	NA	0.154497	0	0.283236	0	0	0.0727049	0	0	0	0	0	0	0	0	0
21nt:1:seq-11188	chr08	17178110	17178131	6e-22	+	21nt:Phas-1275	strict	na:na	CACUCCCUAUCAUCUCACUGA	MEL1-bound	unkown	NA	NA	0.823983	0.291932	1.13294	0.241174	0.132809	0.218115	0.274008	0.384114	1.12508	0.0693639	0	0	0.538252	0.589419	0.306227
21nt:1:seq-1119	chr05	24797768	24797789	1.96e-19	-	21nt:Phas-673	strict	na:na	AACUGACCAACUCCUUGCAUU		unkown	NA	NA	0.205996	0	0.736413	0	0	0	0	0	0	0	0	0	0.0598058	0.196473	0.0612455
21nt:1:seq-11191	chr11	25047208	25047229	4.82e-17	-	21nt:Phas-1750	strict	ORSiTETN00300003-rm_449250:na	CACUCGAAAUAGAGUGCUUGG		unkown	NA	NA	0	0	0.226589	0	0	0	0	0	0.0703176	0	0	0	0	0	0
21nt:1:seq-11192	chr09	9156742	9156763	7.03e-23	-	21nt:Phas-1415	strict	na:na	CACUCGCGCACUCUUUUGGAG	MEL1-bound	21nt phasiRNA+miRNA	osa-miR5542	osa-miR5542	4.22291	0.291932	4.98495	0.120587	0.0664045	0.14541	0.274008	0.0640191	1.89857	0	0.12339	0	0.717669	1.50629	1.22491
21nt:1:seq-11193	chr12	21171747	21171768	4.82e-17	-	21nt:Phas-2151	strict	ORSgTEMT03800060-rm_481035:na	CACUCGCUGAAUUUGUUAGGA	MEL1-bound	miRNA	osa-miR2118o	osa-miR2118	3.29593	1.07042	3.39883	0.301468	0.265618	0.508934	0.68502	1.02431	3.72683	0	0.12339	0.347297	2.69126	4.32241	2.08235
21nt:1:seq-11196	chr06	9436323	9436344	1.34e-27	+	21nt:Phas-782	strict	ORSiTERTOOT00424-rm_247422:na|ORSiTERTOOT00403-rm_247423:na	CACUCUCAGAUUAACUGCCCG	MEL1-bound	miRNA	osa-miR2118o	osa-miR2118	0.257495	0.486553	0.226589	0.241174	0.398427	0.290819	0.822024	1.47244	0.28127	0.0693639	0.061695	0.0578828	0.239223	0.130982	0.122491
21nt:1:seq-11198	chr06	9436260	9436281	1.13e-25	+	21nt:Phas-782	strict	ORSiTERTOOT00424-rm_247422:na|ORSiTERTOOT00403-rm_247423:na	CACUCUCUCAUGCAACAGUAG	MEL1-bound	miRNA	osa-miR2118o	osa-miR2118	0.514989	0.681174	0.39653	0.602936	0.796853	0.436229	0.890526	0.768229	0.210953	0.0693639	0	0.347297	0.239223	0.261964	0.306227
21nt:1:seq-1120	chr02	20403853	20403874	6.34e-27	+	21nt:Phas-169	strict	ORSgTEMT00700020-rm_84892:na|ORSgTEMT03500001-rm_84893:na	AACUGACCGCGUGAGAACGGU		21nt phasiRNA+miRNA	osa-miR2118m	osa-miR2118	7.93084	0	8.44043	0	0	0	0.068502	0.0640191	6.8208	0	0	0	2.75107	5.69772	3.61348
21nt:1:seq-11200	chr09	9356578	9356599	5.03e-25	+	21nt:Phas-1434	strict	na:na	CACUCUCUUGGUUUGAUCGCA	MEL1-bound	21nt phasiRNA	21nt:1:seq-28425	21nt:Phas-91	0.514989	0.0973106	0.283236	0.0602936	0.199213	0	0.274008	0.448133	0.0703176	0	0	0.0578828	0.119612	0.720401	0.183736
21nt:1:seq-11201	chr12	21061729	21061750	2.04e-13	-	21nt:Phas-2124	medium	na:na	CACUCUGAUGGCACACCAGUG		unkown	NA	NA	14.0077	0.681174	15.1248	0.482349	0.0664045	0.218115	0.274008	0.832248	7.5943	0	0.185085	0	6.63844	4.91182	6.98199
21nt:1:seq-11204	chr12	21817344	21817365	1.31e-17	+	21nt:Phas-2198	strict	na:na	CACUCUGCACUUCAUCUGCUC	MEL1-bound	miRNA	osa-miR2118m	osa-miR2118	2.72944	2.04352	2.32253	1.02499	2.45696	1.4541	3.01409	2.88086	3.09397	1.04046	1.66577	1.04189	1.49514	1.83375	1.3474
21nt:1:seq-11205	chr11	23021004	23021025	2.26e-28	+	21nt:Phas-1658	strict	MSTRG.15883:-	CACUCUGGCAGACAGUUUUUC		miRNA	osa-miR2118o	osa-miR2118	3.70792	0.0973106	2.83236	0.180881	0.0664045	0.290819	0.068502	0.128038	1.6173	0.0693639	0.12339	0	0.41864	0.916874	1.22491
21nt:1:seq-11208	chr11	26326888	26326909	6.6e-12	-	21nt:Phas-1793	medium	na:na	CACUCUUCCCUUGUCCAACCU		unkown	NA	NA	0.566488	0.681174	0.283236	0.241174	0.664045	0.14541	0.34251	0.320095	0.351588	0.0693639	0.12339	0.115766	0.0598058	0.261964	0.0612455
21nt:1:seq-11209	chr08	2470835	2470856	9.69e-28	+	21nt:Phas-1220	strict	MSTRG.58160:+	CACUCUUUGAAUCUCCUCGAU	MEL1-bound	21nt phasiRNA+other sRNA	Rep_sRNA295	Rep_sRNA295	0.926981	0.0973106	0.849708	0.120587	0.0664045	0.14541	0.137004	0.192057	0.632858	0	0	0	0.41864	0.196473	0.428718
21nt:1:seq-1121	chr11	25120166	25120187	2.11e-14	-	21nt:Phas-1771	strict	MSTRG.16209:+	AACUGAGACAUCCCGGUAUCG		21nt phasiRNA+other sRNA	Rep_sRNA58	Rep_sRNA58	0	0.389242	0	0	0.0664045	0.0727049	0.068502	0	0.0703176	0	0	0	0	0	0
21nt:1:seq-11211	chr12	20920048	20920069	3.01e-23	+	21nt:Phas-2086	strict	na:na	CACUGAAAGAUCUUCAUGCUC	MEL1-bound	unkown	NA	NA	0.514989	0.583864	0.113294	0.422055	0.199213	0.218115	1.09603	0.960286	0.351588	0.485547	0.061695	0.115766	0.0598058	0.130982	0.122491
21nt:1:seq-11212	chr02	20396780	20396801	2.64e-26	+	21nt:Phas-167	medium	na:na	CACUGAACCAGAGGCAGUCGA	MEL1-bound	21nt phasiRNA	21nt:1:seq-4735	21nt:Phas-2073	0.102998	0	0.339883	0	0.0664045	0	0.205506	0	0.0703176	0.0693639	0	0	0.0598058	0.065491	0
21nt:1:seq-11214	chr12	22119252	22119273	4.39e-22	-	21nt:Phas-2273	strict	na:na	CACUGAAGAGUCUGAAGACAA	MEL1-bound	21nt phasiRNA	21nt:1:seq-17200	21nt:Phas-1788	2.16296	18.9756	1.58612	14.4705	16.0035	17.6673	87.34	63.3149	1.47667	5.34102	6.29289	6.07769	1.61476	1.04786	1.40865
21nt:1:seq-1122	chr05	6143156	6143177	2.1e-10	+	21nt:Phas-637	strict	ORSiOTOT00000037-rm_202974:na|ORSiOTOT00000037-rm_202975:na	AACUGAGCAAAAGAUAGCCUC		unkown	NA	NA	0.0514989	0	0.113294	0.120587	0.132809	0.14541	0	0.0640191	0	0.0693639	0.061695	0	0.0598058	0.065491	0
21nt:1:seq-11220	chr12	24313479	24313500	1.8e-17	-	21nt:Phas-2315	strict	MSTRG.21159:+	CACUGAGAGAUCUCAAGAUGC		21nt phasiRNA	21nt:1:seq-21490	21nt:Phas-180	0.669486	0.486553	0.509825	0.482349	0.531236	0.654344	0.479514	0.70421	0.492223	0.138728	0.185085	0.231531	0.239223	0.196473	0.244982
21nt:1:seq-11222	chr03	32495958	32495979	1.07e-18	-	21nt:Phas-254	medium	MSTRG.34967:-	CACUGAGUCACUGUGGUUGCA		21nt phasiRNA	21nt:1:seq-20564	21nt:Phas-1939	0.669486	1.07042	0.79306	0.361762	0.464831	0.727049	0.479514	0.70421	0.773493	0.485547	0.308475	0.289414	1.0167	0.392946	0.857437
21nt:1:seq-11227	chr11	23008859	23008880	8.41e-20	-	21nt:Phas-1654	strict	MSTRG.15881:-	CACUGAUGCUUCCAUUAACUC	MEL1-bound	unkown	NA	NA	4.22291	0.681174	4.64507	0.482349	0.464831	0.436229	0.959028	0.448133	2.10953	0.138728	0.185085	0.173648	1.43534	0.327455	1.40865
21nt:1:seq-11230	chr06	28293496	28293517	3.09e-22	+	21nt:Phas-962	strict	na:na	CACUGAUUUUGGGAAGCUUGU	MEL1-bound	unkown	NA	NA	2.78094	3.30856	3.11559	1.26617	2.45696	2.25385	3.08259	2.56076	3.37524	0.832366	1.2956	0.694594	0.837281	1.11335	0.734946
21nt:1:seq-11235	chr03	26855247	26855268	1.55e-16	-	21nt:Phas-206	strict	na:na	CACUGCCAAUGGAAGGAACAU		unkown	NA	NA	40.1692	0.291932	38.2368	0.180881	0.265618	0.14541	0.137004	0.256076	32.4164	0	0.185085	0.289414	13.5759	14.1461	9.24807
21nt:1:seq-1124	chr11	10007335	10007356	2.04e-13	-	21nt:Phas-1570	medium	na:na	AACUGAUGGGACAGUGUACGC		unkown	NA	NA	0.411992	0	0.226589	0.0602936	0	0.14541	0	0	0.562541	0	0	0	0.299029	0.261964	0.183736
21nt:1:seq-11246	chr06	9731447	9731468	4.74e-22	-	21nt:Phas-836	strict	na:na	CACUGCUUAUAAAACUUCCCG		unkown	NA	NA	0.154497	0.194621	0.0566472	0.120587	0.132809	0.436229	0.411012	0.192057	0.210953	0	0	0	0	0	0.122491
21nt:1:seq-1125	chr11	16103636	16103657	1.55e-16	-	21nt:Phas-1590	strict	na:na	AACUGCACGGAAAAUUGUCUG		21nt phasiRNA+miRNA	osa-miR2118k	osa-miR2118	0.823983	0.194621	0.679766	0.120587	0.132809	0.14541	0.137004	0.384114	0.632858	0	0.12339	0.115766	0.358835	0	0.183736
21nt:1:seq-11258	chr07	6920725	6920746	2.04e-15	-	21nt:Phas-1057	strict	OS07G0224550:-	CACUGGUAGGAGUGAUCAGGA		21nt phasiRNA	21nt:1:seq-9493	21nt:Phas-163	0.669486	0	0.79306	0	0	0.0727049	0.068502	0.0640191	0.28127	0	0.12339	0.0578828	0.179417	0.261964	0.367473
21nt:1:seq-1126	chr11	23019175	23019196	8.5e-18	+	21nt:Phas-1656	strict	ORSgTEMT01600838-rm_446470:na|ORSgTEMT01602180-rm_446471:na|ORSgTEMT01601439-rm_446472:na	AACUGCAGAAUUGGAUAUGCA		21nt phasiRNA	21nt:1:seq-42773	21nt:Phas-306	0.360493	0	0.0566472	0	0	0	0	0	0.210953	0	0	0.0578828	0.0598058	0	0.0612455
21nt:1:seq-11261	chr07	16046471	16046492	3.01e-23	-	21nt:Phas-1179	strict	na:na	CACUGUAGAAGCUUUCAUGUA	MEL1-bound	unkown	NA	NA	3.03844	7.2983	3.85201	4.28085	4.31629	4.79852	5.82267	3.52105	1.12508	1.17919	1.41899	1.38919	1.79417	0.982365	1.65363
21nt:1:seq-11264	chr12	24305486	24305507	1.55e-16	+	21nt:Phas-2309	strict	na:na	CACUGUAUUUGAUUCAUAGCU		unkown	NA	NA	0.360493	0.0973106	0.113294	0.120587	0.0664045	0	0.068502	0.0640191	0.0703176	0	0.061695	0	0	0	0
21nt:1:seq-11266	chr01	20089466	20089487	5.88e-08	-	21nt:Phas-38	medium	ORSiTERTOOT00300-rm_26713:na	CACUGUGAAGCCCACAGAGCU		unkown	NA	NA	2.83244	0	2.37918	0	0	0	0	0	2.17984	0	0	0	1.0765	2.09571	0.796191
21nt:1:seq-11268	chr04	21063550	21063571	1.55e-12	+	21nt:Phas-534	medium	na:na	CACUGUGAGAUCAUGUCUUUG	MEL1-bound	unkown	NA	NA	1.23597	0.681174	1.24624	0.723523	0.59764	0.654344	1.09603	0.960286	0.703176	0.277455	0.555255	0.520945	0.41864	0.327455	0.551209
21nt:1:seq-11269	chr12	21923987	21924008	1.33e-28	+	21nt:Phas-2226	strict	na:na	CACUGUGAUUAGGCCAACCAA	MEL1-bound	unkown	NA	NA	0.566488	0.0973106	0.509825	0.120587	0	0.0727049	0.137004	0	0.492223	0.277455	0	0.173648	0.179417	0.196473	0.122491
21nt:1:seq-11271	chr04	17469179	17469200	1.69e-21	-	21nt:Phas-448	strict	na:na	CACUGUGCUUGAGUGGAACAG	MEL1-bound	21nt phasiRNA+miRNA	osa-miR2118r	osa-miR2118	2.21445	0	2.88901	0	0	0.0727049	0.137004	0.128038	2.32048	0	0.061695	0	0.538252	0.720401	0.551209
21nt:1:seq-11275	chr05	25092130	25092151	1.1e-19	+	21nt:Phas-730	strict	na:na	CACUGUGGUUAAGAGCAUGGU	MEL1-bound	unkown	NA	NA	0.926981	0	1.24624	0.0602936	0	0.0727049	0	0.192057	1.40635	0	0	0	0.777475	0.720401	0.367473
21nt:1:seq-1128	chr04	21145016	21145037	9.23e-26	-	21nt:Phas-557	strict	na:na	AACUGCAUAGACUAUAUACGC		miRNA	osa-miR2118r	osa-miR2118	1.44197	0.389242	1.35953	0.120587	0.0664045	0.218115	0.068502	0.512153	0.703176	0.0693639	0.24678	0.0578828	0.239223	0.589419	0.734946
21nt:1:seq-11280	chr07	17287841	17287862	1.33e-26	+	21nt:Phas-1192	strict	na:na	CACUGUUUAUUCUAUCUACUA	MEL1-bound	21nt phasiRNA	21nt:1:seq-34482	21nt:Phas-1190	0.617987	0.681174	1.24624	0.904404	1.12888	1.09057	3.3566	2.24067	0.140635	0.0693639	0.308475	0.173648	0.358835	0.458437	0.306227
21nt:1:seq-11285	chr09	6630159	6630180	6.34e-15	+	21nt:Phas-1323	strict	na:na	CACUUAACUAGCUUCUACCAU	MEL1-bound	unkown	NA	NA	0.0514989	0.681174	0.169942	1.02499	0.796853	0.363524	1.37004	0.384114	0	0.346819	0.308475	0.40518	0	0.130982	0
21nt:1:seq-11292	chr04	17554259	17554280	5.78e-11	-	21nt:Phas-460	medium	ORSiTERTOOT00356-rm_173447:na	CACUUAGGACCAGUCUAGCUG	MEL1-bound	unkown	NA	NA	0.308994	0.0973106	0.169942	0.120587	0.464831	0.14541	0.274008	0.192057	0.351588	0.138728	0.12339	0	0	0	0
21nt:1:seq-11294	chr12	24373490	24373511	1.06e-11	-	21nt:Phas-2343	strict	na:na	CACUUAGUGGCUUUGCUCUGG		unkown	NA	NA	3.50193	6.90905	3.0023	4.94408	5.17955	5.81639	12.0563	7.87435	1.89857	2.91328	2.83797	2.14166	0.837281	0.851383	0.612455
21nt:1:seq-11295	chr05	24868378	24868399	6.55e-16	-	21nt:Phas-689	medium	na:na	CACUUAUCUGGUUUCCAUGAG	MEL1-bound	unkown	NA	NA	0.514989	0	0.509825	0	0	0	0.137004	0	0.421905	0	0	0	0.0598058	0.065491	0
21nt:1:seq-11297	chr08	2503833	2503854	1.34e-27	-	21nt:Phas-1227	strict	na:na	CACUUCAUCAAAUGGACUUCU		miRNA	osa-miR2118l	osa-miR2118	0.205996	0.291932	0.39653	0.120587	0.0664045	0.0727049	0.068502	0	0.210953	0.0693639	0	0	0.0598058	0.196473	0.0612455
21nt:1:seq-11299	chr05	3123542	3123563	1.86e-16	+	21nt:Phas-602	strict	na:na	CACUUCCACGGACAUGUUCGG	MEL1-bound	unkown	NA	NA	10.0938	3.79511	10.763	2.17057	3.32022	3.70795	6.23368	8.19444	5.2035	1.80346	2.03594	1.15766	4.1864	3.79848	4.16469
21nt:1:seq-113	chr11	23035748	23035769	2.9e-18	-	21nt:Phas-1660	strict	ORSiTERT00400053-rm_446492:na	AAAACUGGCUGCCAUACUGAU		unkown	NA	NA	5.76788	1.07042	5.66472	0.241174	0.265618	0.290819	0.479514	0.70421	2.03921	1.24855	1.35729	0.868242	2.0932	1.50629	2.0211
21nt:1:seq-11305	chr06	24783355	24783376	1.86e-16	-	21nt:Phas-958	strict	na:na	CACUUCUUACCUUUCAAGCCU	MEL1-bound	21nt phasiRNA	21nt:1:seq-10351	21nt:Phas-1030	0.514989	0.194621	0.339883	0	0.0664045	0.0727049	0.068502	0.320095	1.26572	0.0693639	0	0	0.119612	0.261964	0.183736
21nt:1:seq-11307	chr04	21026789	21026810	9e-21	-	21nt:Phas-524	strict	MSTRG.38942:+	CACUUCUUGAACGAGAGCACA		miRNA	osa-miR2118q	osa-miR2118	1.44197	2.14083	1.41618	1.08528	1.19528	0.872458	0.959028	0.576172	0.562541	0.346819	0.185085	0.463062	0.239223	0.458437	0.612455
21nt:1:seq-11308	chr12	15164797	15164818	3.09e-22	+	21nt:Phas-1927	strict	na:na	CACUUGAGUCAAUAGGAGGAC		unkown	NA	NA	0.772484	0.389242	0.339883	0.301468	0.199213	0.363524	0.274008	0.192057	0.843811	0.138728	0.308475	0.0578828	0.598058	0.65491	0.306227
21nt:1:seq-11315	chr04	21048538	21048559	6.8e-27	-	21nt:Phas-529	strict	na:na	CACUUGCUUCCGUGAUCACGA	MEL1-bound	miRNA	osa-miR2118k	osa-miR2118	2.67795	0.486553	1.0763	0.241174	0.464831	0.218115	0.411012	0.448133	0.914128	0.0693639	0.061695	0.0578828	0.598058	0.458437	0.612455
21nt:1:seq-11318	chr06	4777733	4777754	6e-22	+	21nt:Phas-776	strict	na:na	CACUUGGUCGCAGUAGCACAU	MEL1-bound	21nt phasiRNA	21nt:1:seq-40948	21nt:Phas-815	5.66488	10.1203	6.85431	7.29553	7.23809	9.37893	13.9059	10.8832	7.5943	3.88438	3.39323	2.83626	2.99029	2.81611	2.81729
21nt:1:seq-1132	chr12	24378459	24378480	2.81e-10	-	21nt:Phas-2347	medium	na:na	AACUGCAUGUAGGACACAGUU		unkown	NA	NA	1.02998	0	0.906355	0	0	0	0	0.0640191	0.632858	0	0	0	0.538252	0.851383	0.183736
21nt:1:seq-11320	chr12	14602453	14602474	6.34e-27	+	21nt:Phas-1898	strict	ORSiTERT00400053-rm_472871:na	CACUUGUAUAGGCUCAUCGGA	MEL1-bound	miRNA	osa-miR2118o	osa-miR2118	0.205996	0.291932	0.113294	0.482349	0.132809	0.14541	0.34251	0.896267	0.0703176	0.208092	0.24678	0.463062	0.239223	0.065491	0.0612455
21nt:1:seq-11322	chr07	5734749	5734770	1.13e-25	-	21nt:Phas-1002	strict	na:na	CACUUGUCGUUCGAGCUUGAU	MEL1-bound	21nt phasiRNA	21nt:1:seq-17689	21nt:Phas-1943	36.5643	0.681174	34.2149	0.482349	0.265618	0.581639	1.57555	0.70421	31.01	0.346819	0.555255	0.0578828	15.1309	12.9017	16.0463
21nt:1:seq-11324	chr07	17339146	17339167	3.78e-18	+	21nt:Phas-1200	strict	na:na	CACUUGUGUAUCUAAUAGGCU	MEL1-bound	unkown	NA	NA	0	0	0.339883	0	0	0	0	0	0.0703176	0.0693639	0	0	0	0	0.0612455
21nt:1:seq-11333	chr05	25129671	25129692	1.33e-26	-	21nt:Phas-740	strict	na:na	CACUUUUGUUGUGUACUGGUG	MEL1-bound	miRNA	osa-miR2118q	osa-miR2118	0.772484	0	0.679766	0.0602936	0.199213	0	0.274008	0.0640191	0.632858	0.0693639	0	0	0.239223	0.982365	0.428718
21nt:1:seq-11334	chr03	26851602	26851623	1.8e-17	+	21nt:Phas-204	strict	na:na	CAGAAAAAAGUAUGUACAGUU	MEL1-bound	21nt phasiRNA	21nt:2:seq-29524	21nt:Phas-314,21nt:Phas-385	0.154497	0.0973106	0.0566472	0.120587	0.199213	0.290819	0.34251	0.0640191	0.140635	0.208092	0.12339	0.173648	0.0598058	0	0.0612455
21nt:1:seq-11337	chr12	14677368	14677389	3.78e-18	+	21nt:Phas-1906	medium	ORSgTERT00200548-rm_472971:na	CAGAAAACCCGCUGGAUAUGA	MEL1-bound	unkown	NA	NA	0.0514989	0	0.113294	0	0	0	0.068502	0.0640191	0	0.0693639	0	0.0578828	0	0	0
21nt:1:seq-11338	chr12	24252696	24252717	1.09e-18	-	21nt:Phas-2277	strict	na:na	CAGAAAACUGAUUAGAGAUUA	MEL1-bound	unkown	NA	NA	0.205996	1.07042	0.623119	0.120587	0.59764	0.727049	1.50704	0.768229	0.351588	0	0.431865	0.115766	0.119612	0.130982	0.183736
21nt:1:seq-1134	chr08	18727123	18727144	1.37e-07	-	21nt:Phas-1292	medium	ORSgTEMT04500005-rm_340380:na	AACUGCCGAUCGUUACUGCGU		21nt phasiRNA	21nt:1:seq-6754	21nt:Phas-2350	1.23597	0.681174	1.0763	0.422055	0.398427	0.581639	0.479514	0.256076	1.26572	0.416183	0.308475	0.520945	0.777475	0.523928	0.796191
21nt:1:seq-11341	chr12	21178100	21178121	1.16e-14	+	21nt:Phas-2156	strict	na:na	CAGAAAAUUUACUGCCGGCAU	MEL1-bound	miRNA	osa-miR2118o	osa-miR2118	0.514989	0.0973106	0.509825	0.361762	0.132809	0.14541	0.479514	0.256076	0.140635	0.138728	0.308475	0.115766	0.358835	0	0.0612455
21nt:1:seq-11346	chr12	24254558	24254579	1.93e-13	-	21nt:Phas-2278	strict	na:na	CAGAAACUGGUUGGCUAGCUU	MEL1-bound	other sRNA	Veg_sRNA300	Veg_sRNA300	0.926981	0.389242	0.566472	0.241174	0.398427	0.581639	0.68502	0.448133	0.984446	0	0.308475	0.231531	0.119612	0.196473	0.244982
21nt:1:seq-11350	chr12	24315025	24315046	1.37e-19	+	21nt:Phas-2317	strict	na:na	CAGAAAGUAAGCGUGAGACAG	MEL1-bound	unkown	NA	NA	0.926981	1.36235	1.18959	1.14558	0.863258	0.872458	2.74008	2.36871	0.703176	0.624275	1.2339	0.347297	0.41864	0.589419	0.489964
21nt:1:seq-11355	chr06	9505103	9505124	3.13e-19	+	21nt:Phas-794	strict	na:na	CAGAAAUCACUUGUUCGAGGG	MEL1-bound	unkown	NA	NA	0.154497	0.0973106	0.113294	0	0.0664045	0.0727049	0.137004	0.0640191	0.210953	0	0	0	0	0	0.0612455
21nt:1:seq-11356	chr12	15164669	15164690	3.09e-22	-	21nt:Phas-1927	strict	na:na	CAGAAAUGACAAGCAACUCCA	MEL1-bound	unkown	NA	NA	2.21445	3.30856	1.98265	1.9294	1.79292	1.81762	2.87708	1.3444	2.53143	1.10982	0.925425	1.09977	0.777475	0.982365	0.918682
21nt:1:seq-11357	chr04	21099674	21099695	1.28e-29	-	21nt:Phas-551	strict	ORSgTEMT02200002-rm_178354:na	CAGAAAUGCAACGCCCAGCAG	MEL1-bound	miRNA	osa-miR2118r	osa-miR2118	0.0514989	0.583864	0	0.180881	0.265618	0.363524	0.411012	0.320095	0.0703176	0.138728	0	0.115766	0	0.065491	0
21nt:1:seq-11359	chr11	9222425	9222446	1.98e-12	+	21nt:Phas-1526	medium	na:na	CAGAAAUGCUCAUGCUGUCUC	MEL1-bound	unkown	NA	NA	0.463491	0.0973106	0.736413	0.120587	0.132809	0.14541	0	0.192057	0.562541	0	0	0	0	0.130982	0.122491
21nt:1:seq-11361	chr09	6928932	6928953	7e-24	-	21nt:Phas-1354	strict	ORSiTERTOOT00397-rm_362475:na|ORSiTERTOOT00297-rm_362476:na	CAGAAAUUCAGUUUUACAGCG	MEL1-bound	unkown	NA	NA	0.205996	0.875795	0.283236	0.602936	1.19528	0.727049	2.94558	2.49674	0.0703176	0.554911	0.185085	0.40518	0.0598058	0.065491	0
21nt:1:seq-11362	chr05	3142898	3142919	1.09e-18	-	21nt:Phas-614	strict	MSTRG.42610:-|MSTRG.42611:+	CAGAACAACUAUAUGUACUGU		unkown	NA	NA	0.823983	0	1.35953	0	0	0	0	0.0640191	0.773493	0	0	0.0578828	0.0598058	0.720401	0.244982
21nt:1:seq-11363	chr11	16103678	16103699	2.11e-14	-	21nt:Phas-1590	strict	na:na	CAGAACAAGAGAAUUGAAUGA	MEL1-bound	21nt phasiRNA+miRNA	osa-miR2118k	osa-miR2118	0.823983	0.389242	1.13294	0.0602936	0	0.290819	0	0.128038	0.210953	0	0.061695	0	0.239223	0.327455	0.0612455
21nt:1:seq-11364	chr04	17699382	17699403	1.55e-16	-	21nt:Phas-483	medium	na:na	CAGAACAAGGUGCAGAGUUGG		unkown	NA	NA	0.154497	0	0.0566472	0.120587	0.199213	0	0.205506	0.448133	0.140635	0.138728	0.061695	0	0	0.065491	0
21nt:1:seq-11365	chr04	21051354	21051375	1.06e-24	-	21nt:Phas-530	strict	na:na	CAGAACACCAACCUCUAAGCU	MEL1-bound	unkown	NA	NA	6.84936	1.16773	6.40113	0.723523	0.996067	0.945163	3.5621	3.13693	4.92223	0.277455	0.431865	0.289414	1.97359	2.42317	1.89861
21nt:1:seq-11366	chr09	6634401	6634422	1.34e-27	-	21nt:Phas-1324	strict	na:na	CAGAACAGAAGUGUGAGCUAA	MEL1-bound	miRNA	osa-miR2118i	osa-miR2118	6.95236	0.778485	7.47743	1.32646	1.72652	1.16328	1.64405	1.21636	11.0399	0.763002	0.555255	0.810359	4.36582	4.78084	4.34843
21nt:1:seq-11367	chr12	18023018	18023039	9.69e-28	-	21nt:Phas-1993	strict	na:na	CAGAACAGAAUGGAUCCACCA	MEL1-bound	miRNA	osa-miR2118k	osa-miR2118	1.90546	3.40587	1.47283	3.25585	4.24989	3.70795	13.8374	8.57856	1.82826	1.526	1.48068	1.3313	0.657863	0.65491	0.244982
21nt:1:seq-11368	chr09	6656641	6656662	3.97e-21	-	21nt:Phas-1325	strict	na:na	CAGAACAGUCGUGUGAGCUAA	MEL1-bound	unkown	NA	NA	10.0938	2.33545	10.3664	1.62793	1.79292	1.96303	3.97311	3.26497	16.9465	1.94219	2.4678	1.73648	3.1099	2.94709	3.73598
21nt:1:seq-11369	chr06	4735281	4735302	1.55e-11	+	21nt:Phas-757	medium	na:na	CAGAACAUCACAAUCCUAGCC	MEL1-bound	unkown	NA	NA	0.463491	0.0973106	0.39653	0.0602936	0.0664045	0.0727049	0.137004	0.0640191	0.492223	0	0	0	0.119612	0.327455	0.183736
21nt:1:seq-11374	chr03	26838774	26838795	1.06e-19	+	21nt:Phas-197	strict	MSTRG.33693:-	CAGAACGGGUAGUUGUAGGUG	MEL1-bound	21nt phasiRNA	21nt:1:seq-4200	21nt:Phas-1223	5.61339	12.9423	6.62772	6.93376	8.03494	9.08811	18.7695	17.5412	6.89112	3.60692	6.04611	5.3831	2.75107	4.25691	2.75605
21nt:1:seq-11375	chr12	24280861	24280882	3.26e-23	+	21nt:Phas-2292	medium	ORSgTEMT01600117-rm_485200:na	CAGAACUCUGGUGCAGUGGCA	MEL1-bound	21nt phasiRNA+miRNA	osa-miR6248	osa-miR6248	4.53191	11.3853	3.79536	9.52639	9.89426	10.9057	15.5499	11.6515	3.23461	5.82656	5.61425	8.10359	3.76776	3.47102	3.73598
21nt:1:seq-11379	chr11	23001685	23001706	9e-21	-	21nt:Phas-1650	strict	na:na	CAGAAGAACACUUCAUCGGAG		miRNA	osa-miR2118n	osa-miR2118	7.98234	1.55697	8.0439	1.80881	1.26168	1.01787	6.50769	7.87435	3.93778	1.59537	0.86373	1.3313	2.27262	2.75062	2.38857
21nt:1:seq-11385	chr11	23020941	23020962	2.26e-28	+	21nt:Phas-1658	strict	MSTRG.15883:-	CAGAAGAUAUCGAAGAUGCGC	MEL1-bound	miRNA	osa-miR2118o	osa-miR2118	0.205996	0.291932	0.226589	0.241174	0.199213	0.218115	0.274008	0.320095	0.28127	0.0693639	0.24678	0.115766	0.119612	0.196473	0
21nt:1:seq-11394	chr07	8601167	8601188	1.49e-18	+	21nt:Phas-1100	strict	na:na	CAGAAGCUGAACUGAAUGCAC		miRNA	osa-miR2118k	osa-miR2118	1.85396	0.583864	1.86936	0.422055	0.730449	0.363524	0.548016	0.70421	1.26572	0.485547	0.308475	0.636711	0.717669	0.327455	1.16366
21nt:1:seq-11395	chr12	18645652	18645673	7.39e-09	+	21nt:Phas-2033	medium	na:na	CAGAAGGCCAGAACAACGUCC		unkown	NA	NA	0.205996	0	0.509825	0.0602936	0.0664045	0	0.137004	0	0.0703176	0	0	0	0.179417	0.065491	0.122491
21nt:1:seq-11399	chr12	24280817	24280838	3.26e-23	-	21nt:Phas-2292	medium	ORSgTEMT01600117-rm_485200:na	CAGAAGUGAAACAACGGUUAU	MEL1-bound	21nt phasiRNA+miRNA	osa-miR6248	osa-miR6248	0	0.0973106	0.113294	0.0602936	0.132809	0.0727049	0.205506	0.128038	0.140635	0	0	0.0578828	0.0598058	0.130982	0.0612455
21nt:1:seq-1140	chr06	4788303	4788324	1.09e-18	-	21nt:Phas-778	strict	na:na	AACUGGCCUGAUGAAACUGCU		unkown	NA	NA	3.70792	2.7247	3.62542	1.80881	1.26168	2.47197	1.91806	1.92057	3.5862	2.91328	4.01018	2.89414	1.49514	0.982365	1.10242
21nt:1:seq-11401	chr07	7100984	7101005	4.33e-19	+	21nt:Phas-1096	strict	na:na	CAGAAGUUGGAUUAGCAUGUA		unkown	NA	NA	1.85396	5.74133	1.47283	2.53233	3.58584	2.76279	4.45263	3.39301	1.33603	2.35837	1.78916	1.38919	0.657863	0.720401	0.489964
21nt:1:seq-11404	chr06	9463302	9463323	3.97e-21	-	21nt:Phas-787	strict	ORSgTEMT00900688-rm_247457:na	CAGAAUAACUAGGAAGGUAGC		21nt phasiRNA	21nt:1:seq-37442	21nt:Phas-124	0.0514989	0.194621	0.0566472	0.120587	0	0	0	0	0	0	0	0.0578828	0	0	0.0612455
21nt:1:seq-11405	chr09	9047254	9047275	6.6e-12	-	21nt:Phas-1394	medium	na:na	CAGAAUAAGAUAGCAGCGGCA		unkown	NA	NA	0.257495	0	0.226589	0	0	0.14541	0.068502	0	0.210953	0	0.061695	0	0	0	0
21nt:1:seq-11407	chr08	2693015	2693036	4.39e-22	+	21nt:Phas-1240	strict	na:na	CAGAAUAUCUCACAACAUCUU		unkown	NA	NA	0.514989	0.583864	0.453177	0.301468	0.332022	0.290819	1.02753	0.768229	0.210953	0	0.185085	0.0578828	0.179417	0.196473	0.122491
21nt:1:seq-11410	chr11	9222507	9222528	1.98e-12	-	21nt:Phas-1526	medium	na:na	CAGAAUCAAAUAUAUUUCGGC	MEL1-bound	unkown	NA	NA	0.0514989	0.0973106	0.226589	0.0602936	0.0664045	0	0.137004	0	0	0	0	0	0.179417	0.261964	0.0612455
21nt:1:seq-11413	chr07	9428065	9428086	4.62e-18	+	21nt:Phas-1129	strict	ORSiTERTOOT00377-rm_289674:na	CAGAAUCGUCAGGGAACAGCA	MEL1-bound	21nt phasiRNA+miRNA	osa-miR2118p	osa-miR2118	1.64797	0.875795	1.35953	0.422055	0.59764	0.654344	0.68502	0.512153	1.1954	0.208092	0.308475	0.40518	0.358835	0.392946	0.367473
21nt:1:seq-11415	chr04	14337704	14337725	1.16e-14	-	21nt:Phas-328	medium	ORSgTEMT01602304-rm_169237:na	CAGAAUCUACAGCAGCAUGUA	MEL1-bound	unkown	NA	NA	0.257495	0	0.169942	0	0.0664045	0	0.137004	0	0.351588	0	0	0	0.0598058	0.130982	0
21nt:1:seq-11419	chr03	32498573	32498594	1.1e-19	-	21nt:Phas-256	strict	ORSgTEMT03000050-rm_147202:na|ORSgTEMT03000034-rm_147203:na|ORSgTEMT03000040-rm_147204:na	CAGAAUGCCAUUCUCAUGAGU		unkown	NA	NA	0.154497	0	0.39653	0	0	0	0	0	0	0	0	0	0	0	0
21nt:1:seq-1142	chr12	21006395	21006416	1.96e-19	+	21nt:Phas-2109	strict	na:na	AACUGGCGAUUUGAUGGGUCA		unkown	NA	NA	0.154497	0	0.113294	0.0602936	0.0664045	0	0.068502	0	0.28127	0	0.061695	0.0578828	0	0.065491	0.0612455
21nt:1:seq-11422	chr06	9658805	9658826	1.96e-19	-	21nt:Phas-816	strict	na:na	CAGAAUGGUCAAAGUCUUGGA	MEL1-bound	21nt phasiRNA	21nt:1:seq-33172	21nt:Phas-884	0.566488	0.0973106	0.339883	0.0602936	0.132809	0	0.137004	0	0.210953	0	0.061695	0	0.299029	0.130982	0.183736
21nt:1:seq-11426	chr06	28299238	28299259	4.39e-22	-	21nt:Phas-966	strict	na:na	CAGAAUUAUGUAGUUGGCAUG		unkown	NA	NA	4.17141	0.681174	4.0786	0.241174	0.265618	0.436229	0.890526	0.576172	2.67207	0.208092	0.12339	0.231531	0.837281	0.523928	0.734946
21nt:1:seq-11428	chr04	21165752	21165773	1.96e-19	-	21nt:Phas-562	strict	ORSiTERTOOT00300-rm_178432:na	CAGAAUUCCCUUCUCUUGAGC	MEL1-bound	21nt phasiRNA+miRNA	osa-miR2118r	osa-miR2118	1.44197	0.291932	1.01965	0.241174	0.132809	0.218115	0.068502	0	0.421905	0.0693639	0	0.0578828	0.299029	0.261964	0.244982
21nt:1:seq-11430	chr07	6720153	6720174	2.49e-20	+	21nt:Phas-1036	strict	na:na	CAGAAUUGCACCCAAGUCGAU	MEL1-bound	unkown	NA	NA	3.96542	0.291932	3.45548	0.422055	0.199213	0.508934	1.50704	0.640191	4.43001	0.208092	0.185085	0.347297	1.0765	1.17884	0.734946
21nt:1:seq-11432	chr07	6676082	6676103	3.78e-18	+	21nt:Phas-1028	strict	MSTRG.53723:+	CAGAAUUUCUCUUGUUCCUAG	MEL1-bound	unkown	NA	NA	0	0.194621	0	0.0602936	0	0.0727049	0.34251	0.192057	0	0	0.061695	0.0578828	0.0598058	0	0
21nt:1:seq-11433	chr11	25112299	25112320	1.1e-19	+	21nt:Phas-1768	strict	ORSgTEMT01601232-rm_449328:na	CAGAAUUUGCCGCAGUAGCAG	MEL1-bound	miRNA+other sRNA	osa-miR812o-5p	osa-miR812	0.97848	0.0973106	1.0763	0.180881	0	0	0.479514	0.0640191	1.1954	0.0693639	0.12339	0.0578828	0.299029	0.065491	0.244982
21nt:1:seq-11434	chr06	24676788	24676809	9.23e-26	+	21nt:Phas-926	strict	na:na	CAGAAUUUGGUCAGAGUGGGG	MEL1-bound	unkown	NA	NA	0.411992	2.91932	0.0566472	1.14558	1.79292	1.23598	0.753522	1.40842	0.421905	0.971094	0.678645	0.636711	0	0.065491	0
21nt:1:seq-11435	chr07	15967963	15967984	1.06e-19	-	21nt:Phas-1175	strict	na:na	CAGAAUUUGUUUCAGUGCUAG	MEL1-bound	miRNA	osa-miR2118r	osa-miR2118	0.154497	0.194621	0.226589	0.241174	0.332022	0.14541	0.34251	0.448133	0.210953	0.0693639	0	0.173648	0.0598058	0.196473	0.183736
21nt:1:seq-11436	chr07	6941598	6941619	1.86e-16	-	21nt:Phas-1064	strict	na:na	CAGAAUUUUCAUCUCCAGGAG	MEL1-bound	21nt phasiRNA+miRNA	osa-miR2118k	osa-miR2118	0.308994	0.778485	0.226589	0.542642	0.265618	0.581639	0.890526	0.832248	0.421905	0.138728	0.678645	0.40518	0	0	0.0612455
21nt:1:seq-11438	chr12	21867531	21867552	3.78e-18	-	21nt:Phas-2207	strict	na:na	CAGAAUUUUUUAAGGCAGCCC		miRNA	osa-miR2118m	osa-miR2118	0.360493	0.0973106	0.283236	0.120587	0.332022	0.0727049	0.274008	0.448133	0.0703176	0	0.061695	0	0.119612	0.130982	0.183736
21nt:1:seq-11443	chr12	24862338	24862359	1.69e-21	-	21nt:Phas-2387	strict	na:na	CAGACACAGGUGGUAGUAGUC	MEL1-bound	unkown	NA	NA	2.57495	0	2.20924	0.241174	0.0664045	0.0727049	0.205506	0.192057	2.46111	0	0	0.0578828	0.837281	0.785892	0.551209
21nt:1:seq-11446	chr12	24288331	24288352	9.95e-31	-	21nt:Phas-2297	strict	MSTRG.21151:+	CAGACACUGAAGCCUCCUCAU	MEL1-bound	21nt phasiRNA+other sRNA	Rep_sRNA53	Rep_sRNA53	1.02998	0.486553	0.849708	0.241174	0.132809	0.14541	0.753522	0.768229	1.26572	0.0693639	0.24678	0.115766	0.598058	0.65491	0.612455
21nt:1:seq-11449	chr08	2473875	2473896	1.82e-15	-	21nt:Phas-1221	medium	na:na	CAGACAGAUUUGCUCAGCGCC		miRNA	osa-miR2118q	osa-miR2118	2.78094	1.45966	2.66242	0.66323	0.863258	0.654344	2.26056	2.17665	2.3908	0.277455	0.431865	0.752476	0.478446	0.589419	0.734946
21nt:1:seq-1145	chr08	2462587	2462608	2.89e-19	-	21nt:Phas-1217	strict	EPlOSAG00000007317:+|MSTRG.58161:-	AACUGUCCAAGAGCUUCAGAU		miRNA	osa-miR2118i	osa-miR2118	1.18448	3.01663	1.24624	1.38675	1.06247	1.5268	2.32907	1.98459	0.773493	1.31791	1.04882	1.62072	1.25592	0.851383	0.367473
21nt:1:seq-11453	chr04	17547093	17547114	2.49e-20	+	21nt:Phas-459	strict	na:na	CAGACAGUUUGCAAGGCGGCC	MEL1-bound	unkown	NA	NA	0.154497	0.194621	0.39653	0.361762	0.132809	0.14541	0.411012	0.576172	0.421905	0.208092	0.061695	0.0578828	0.179417	0	0
21nt:1:seq-11457	chr04	21099823	21099844	1.28e-29	+	21nt:Phas-551	strict	ORSgTEMT02200002-rm_178354:na	CAGACAUUAGACCUUUAGGCA	MEL1-bound	miRNA	osa-miR2118r	osa-miR2118	7.15835	32.4044	6.0046	19.294	25.6985	21.5206	37.4021	31.7535	5.13318	25.3178	26.5906	21.7639	2.27262	2.61964	2.57231
21nt:1:seq-11458	chr04	17196507	17196528	1.7e-13	+	21nt:Phas-407	medium	na:na	CAGACAUUGACUCAUUCUGUC	MEL1-bound	21nt phasiRNA+miRNA	osa-miR2118m	osa-miR2118	2.26595	0.0973106	2.15259	0	0	0.14541	0.274008	0	1.33603	0	0.12339	0.0578828	0.777475	1.57178	1.04117
21nt:1:seq-1146	chr12	22073840	22073861	4.33e-19	+	21nt:Phas-2258	strict	MSTRG.20738:-	AACUGUGCACAGUACGACUGC		miRNA	osa-miR2118r	osa-miR2118	4.58341	1.75159	4.9283	0.783817	0.796853	0.436229	1.02753	0.640191	4.0081	1.38728	1.66577	1.73648	2.75107	2.81611	2.44982
21nt:1:seq-11460	chr06	24630210	24630231	8.58e-19	+	21nt:Phas-912	medium	na:na	CAGACCAACCAAAAUGAACUU	MEL1-bound	unkown	NA	NA	51.3959	4.37898	45.9409	1.80881	2.32416	3.19901	3.6306	3.07292	36.9167	1.94219	0.925425	1.79437	17.8819	22.3324	18.9249
21nt:1:seq-11461	chr09	6940600	6940621	9.21e-13	+	21nt:Phas-1358	strict	na:na	CAGACCACAGUGCUAAACCUC	MEL1-bound	21nt phasiRNA	21nt:1:seq-23473	21nt:Phas-988	2.52345	0.0973106	3.17224	0.0602936	0.132809	0.0727049	0.068502	0.128038	1.54699	0	0	0	0.897087	1.04786	0.918682
21nt:1:seq-11463	chr07	8736426	8736447	6.29e-21	+	21nt:Phas-1111	strict	na:na	CAGACCAGGAGUACACAUGCC		unkown	NA	NA	7.77634	0.0973106	8.15719	0.120587	0.199213	0.14541	0.274008	0.192057	3.51588	0	0	0	1.49514	0.851383	1.16366
21nt:1:seq-11465	chr11	9451114	9451135	1.16e-14	+	21nt:Phas-1546	medium	ORSiTERTOOT00313-rm_428004:na|ORSiTEMT01100018-rm_428005:na|ORSgTETN00300001-rm_428006:na|ORSgTEMT02000010-rm_428007:na	CAGACCUAUCCCGUCCGUCCC	MEL1-bound	21nt phasiRNA	21nt:1:seq-42689	21nt:Phas-737	0.257495	1.8489	0.39653	1.44705	0.996067	0.508934	1.23304	1.47244	0.421905	0.416183	0.555255	0.578828	0.179417	0.196473	0.183736
21nt:1:seq-11468	chr05	24896392	24896413	6.55e-16	+	21nt:Phas-702	strict	OS05G0505075:-	CAGACGCCGAGAAACAUGUGU	MEL1-bound	21nt phasiRNA+miRNA	osa-miR2118q	osa-miR2118	1.02998	1.16773	1.41618	0.66323	0.59764	0.654344	0.68502	1.21636	0.632858	0.208092	0.431865	0.289414	0.956892	0.523928	0.857437
21nt:1:seq-11469	chr04	17696493	17696514	1.3e-26	-	21nt:Phas-482	medium	MSTRG.38278:+	CAGACGCUACCCGAAGGAUCU	MEL1-bound	miRNA	osa-miR2118m	osa-miR2118	1.59647	6.03326	2.09595	3.31615	4.05067	0.581639	4.79514	5.3776	0.984446	0.277455	0.49356	0.636711	0.657863	0.65491	0.551209
21nt:1:seq-11472	chr04	17438231	17438252	1.69e-21	-	21nt:Phas-443	strict	na:na	CAGACGGAUAUUUCACAGCUU	MEL1-bound	21nt phasiRNA	21nt:1:seq-4648	21nt:Phas-2146	0.463491	1.36235	0.736413	0.904404	0.929662	0.799754	1.84955	2.94488	0.632858	0.832366	0.49356	0.463062	0.299029	0.589419	0.428718
21nt:1:seq-11473	chr07	6418438	6418459	3.78e-18	+	21nt:Phas-1017	strict	na:na	CAGACGGAUCUUCUCCAUGAG		21nt phasiRNA	21nt:1:seq-36216	21nt:Phas-1946	0.720985	60.8191	0.566472	39.5526	38.1162	24.7924	40.1422	45.1975	0.984446	17.8959	19.9892	18.6383	0.179417	0.065491	0.122491
21nt:1:seq-11475	chr07	8560588	8560609	1.16e-18	+	21nt:Phas-1099	strict	ORSgTEMT00502105-rm_288597:na|ORSiTEMT00500007-rm_288598:na	CAGACGGUCUGGAUAUCUGUU	MEL1-bound	unkown	NA	NA	4.6864	28.0255	3.79536	19.4145	17.1323	15.5588	28.2913	27.7203	3.44556	12.0693	14.9919	12.2133	1.19612	2.09571	1.3474
21nt:1:seq-11476	chr06	9604808	9604829	3.67e-13	-	21nt:Phas-811	strict	na:na	CAGACGGUUGAGCCUUAGGCA	MEL1-bound	unkown	NA	NA	2.26595	10.8015	2.43583	2.71321	4.71472	4.79852	4.04162	4.67339	0.984446	2.98265	1.72746	1.73648	1.0167	0.982365	0.734946
21nt:1:seq-11477	chr12	24357333	24357354	1.31e-17	+	21nt:Phas-2336	strict	na:na	CAGACGUGGAUCAAGACAGGA	MEL1-bound	miRNA	osa-miR2118k	osa-miR2118	4.63491	39.2162	4.24854	18.691	18.8589	20.8663	19.9341	21.5104	4.71128	7.56066	7.89696	8.91395	1.73437	1.04786	1.71487
21nt:1:seq-1148	chr09	22103344	22103365	9.69e-28	-	21nt:Phas-1437	strict	ORSgTETN00300001-rm_383685:na|ORSgTEMT02000041-rm_383686:na	AACUGUGGGUACACUUUUUCC		21nt phasiRNA	21nt:1:seq-25886	21nt:Phas-2112	0.926981	0.291932	0.849708	0.241174	0.0664045	0	0.34251	0.256076	0.421905	0.138728	0.185085	0.347297	0.358835	0.261964	0.306227
21nt:1:seq-11480	chr09	6712781	6712802	1.1e-19	+	21nt:Phas-1330	strict	na:na	CAGACUAGGACAGCAUGCUCU	MEL1-bound	unkown	NA	NA	2.26595	296.213	1.47283	142.594	148.613	184.888	165.501	153.39	1.05476	91.6296	94.0849	96.6643	0.41864	0.851383	0.244982
21nt:1:seq-11481	chr09	8990681	8990702	7.12e-29	-	21nt:Phas-1387	strict	ORSiCMCM00100013-rm_365192:na	CAGACUCAGGGACUUCAAGGU	MEL1-bound	unkown	NA	NA	8.60032	5.44939	9.57337	4.28085	4.71472	5.52557	7.0557	6.78602	8.08652	2.01155	1.48068	2.0259	5.50213	4.12593	4.34843
21nt:1:seq-11484	chr11	16493235	16493256	3.67e-13	-	21nt:Phas-1609	medium	na:na	CAGACUGACAGGUACACACAU	MEL1-bound	21nt phasiRNA+miRNA	osa-miR6253	osa-miR6253	0.566488	1.36235	0.283236	0.66323	1.12888	0.727049	2.53457	2.04861	0.562541	0.277455	0.61695	0.40518	0.119612	0.392946	0.183736
21nt:1:seq-11489	chr09	9324274	9324295	1.56e-09	+	21nt:Phas-1429	strict	ORSgTETN00200007-rm_365627:na	CAGAGAAAUCCAAAUCGCGUG		21nt phasiRNA+other sRNA	Rep_sRNA358	Rep_sRNA358	0.566488	0.194621	0.849708	0.120587	0.199213	0.581639	0.68502	1.47244	1.26572	0.0693639	0.308475	0.347297	0.299029	0.065491	0.306227
21nt:1:seq-1149	chr12	24337875	24337896	6.05e-13	-	21nt:Phas-2326	strict	ORSgTEMT03000057-rm_485238:na	AACUGUUAGUGACCAUCACAC		21nt phasiRNA	21nt:1:seq-37384	21nt:Phas-1430	2.42045	2.04352	2.49248	1.26617	1.4609	0.799754	2.19206	1.92057	1.1954	1.80346	1.41899	2.25743	0.956892	1.04786	1.53114
21nt:1:seq-11490	chr05	24880057	24880078	6.05e-13	+	21nt:Phas-696	medium	na:na	CAGAGAAAUUUUACAGUCCUC		unkown	NA	NA	0	0	0	0	0	0	0	0	0.140635	0	0	0	0	0	0
21nt:1:seq-11491	chr12	15206921	15206942	3.26e-20	-	21nt:Phas-1933	strict	ORSiTERTOOT00300-rm_473674:na	CAGAGAACACUGUAUGUCAAC	MEL1-bound	unkown	NA	NA	1.49347	3.98973	1.47283	0.904404	0.996067	0.872458	1.37004	1.08832	0.421905	0.346819	0.678645	0.289414	0.179417	0.196473	0.428718
21nt:1:seq-11492	chr07	9524344	9524365	2.2e-18	-	21nt:Phas-1140	strict	na:na	CAGAGAAGAAACUUAACUCUC	MEL1-bound	unkown	NA	NA	0.308994	0	0.339883	0	0	0	0	0	0.421905	0	0	0	0	0	0
21nt:1:seq-11496	chr06	24709893	24709914	6.55e-16	+	21nt:Phas-932	strict	na:na	CAGAGACAUCAACCAUUGCUG	MEL1-bound	miRNA	osa-miR2118r	osa-miR2118	0.154497	0.194621	0.0566472	0.0602936	0.132809	0.218115	0.411012	0.640191	0.28127	0.0693639	0.24678	0.115766	0	0.065491	0
21nt:1:seq-11497	chr12	16288924	16288945	1.86e-16	+	21nt:Phas-1983	strict	na:na	CAGAGACAUCACCAAGAACGA	MEL1-bound	miRNA	osa-miR2118o	osa-miR2118	60.3053	4.08705	48.8299	2.11028	2.39056	1.81762	1.98656	1.60048	42.6828	0.971094	0.98712	0.810359	12.2602	9.16874	14.3314
21nt:1:seq-11499	chr02	12299812	12299833	1.69e-21	+	21nt:Phas-105	strict	na:na	CAGAGAGAAUGGAACGGCCUU	MEL1-bound	unkown	NA	NA	0.926981	0.389242	0.566472	0	0.398427	0.290819	0.137004	0.384114	0.703176	0.277455	0.12339	0.289414	0.0598058	0.196473	0.244982
21nt:1:seq-11503	chr04	17498403	17498424	3.64e-23	+	21nt:Phas-456	strict	ORSgTEMT00100865-rm_173390:na	CAGAGAGCGCCAGAUUCUUCU	MEL1-bound	miRNA	osa-miR1441	osa-miR1441	0.154497	0	0.226589	0	0	0	0.068502	0.0640191	0.28127	0	0	0	0.179417	0	0
21nt:1:seq-11506	chr07	6893788	6893809	9.27e-16	+	21nt:Phas-1048	medium	na:na	CAGAGAGUGCACAGAUAAUAG		unkown	NA	NA	0.0514989	0	0.169942	0	0	0	0	0	0	0	0	0	0.0598058	0	0
21nt:1:seq-11509	chr06	28329623	28329644	2.35e-20	-	21nt:Phas-983	strict	MSTRG.51766:+	CAGAGAUACGACGUCAAAACU		21nt phasiRNA	21nt:1:seq-42604	21nt:Phas-2372	0.411992	0	0.283236	0	0	0	0	0	0	0	0	0	0	0	0.0612455
21nt:1:seq-11513	chr12	21783388	21783409	2.04e-13	+	21nt:Phas-2187	medium	OS12G0542601:-	CAGAGAUCUUGAUCAGUUGCC		unkown	NA	NA	0.102998	0.0973106	0.0566472	0	0	0	0	0	0	0	0	0	0	0	0.0612455
21nt:1:seq-11517	chr09	6900885	6900906	1.1e-19	+	21nt:Phas-1346	strict	na:na	CAGAGAUUCAUCAAUAAGUAG	MEL1-bound	unkown	NA	NA	11.5358	0.291932	12.0658	0.482349	0.531236	0.363524	0.890526	0.896267	8.36779	0	0.37017	0.173648	1.91378	1.37531	1.71487
21nt:1:seq-11520	chr09	8979198	8979219	1.55e-16	+	21nt:Phas-1383	strict	na:na	CAGAGCAAGCAAUGCAUGGUC	MEL1-bound	21nt phasiRNA	21nt:1:seq-39150	21nt:Phas-2057	2.16296	2.7247	2.88901	4.09997	3.38663	4.435	7.1242	12.3557	2.60175	2.91328	2.34441	2.25743	1.13631	0.785892	0.857437
21nt:1:seq-11521	chr04	21068337	21068358	5.9e-17	+	21nt:Phas-537	strict	na:na	CAGAGCACAGUUCUGCGGUGC	MEL1-bound	other sRNA	Veg_sRNA63	Veg_sRNA63	0.308994	0	0.169942	0.0602936	0	0.0727049	0.068502	0.192057	0.492223	0	0	0	0.119612	0.196473	0
21nt:1:seq-11522	chr02	20347498	20347519	4.33e-19	-	21nt:Phas-157	strict	na:na	CAGAGCACUGCGCCGGUUCAG	MEL1-bound	unkown	NA	NA	0.411992	0.194621	0.39653	0.0602936	0.0664045	0.218115	0.274008	1.02431	0.703176	0.138728	0.061695	0.115766	0.119612	0.065491	0.122491
21nt:1:seq-11526	chr12	24351063	24351084	1.06e-24	+	21nt:Phas-2333	strict	ORSgOTOT00000169-rm_485248:na	CAGAGCAGUGUUGACAGCGGU	MEL1-bound	unkown	NA	NA	0.926981	1.16773	1.01965	1.14558	0.996067	0.799754	3.01409	1.92057	1.96889	1.10982	1.11051	0.636711	0.538252	0.720401	0.367473
21nt:1:seq-11536	chr08	2503898	2503919	1.34e-27	+	21nt:Phas-1227	strict	na:na	CAGAGGAGUACAUCUGCACAA		miRNA	osa-miR2118l	osa-miR2118	0.514989	1.45966	0.39653	1.14558	1.06247	0.727049	2.12356	2.24067	0.421905	0.208092	0.37017	0.289414	0.119612	0.065491	0.244982
21nt:1:seq-11538	chr10	14122040	14122061	1.69e-21	+	21nt:Phas-1491	strict	MSTRG.10204:+	CAGAGGAUCCUUGUCCAGGGC	MEL1-bound	unkown	NA	NA	1.49347	1.07042	1.0763	0.783817	0.59764	1.01787	2.05506	1.02431	2.25016	0.971094	0.925425	0.810359	0.0598058	0.589419	0.551209
21nt:1:seq-1154	chr11	8933536	8933557	3.97e-21	+	21nt:Phas-1520	strict	ORSgTETNOOT00306-rm_427322:na	AACUGUUUCGAGAAUCGGUGA		21nt phasiRNA	21nt:1:seq-31192	21nt:Phas-2362	0	0	0.169942	0	0	0.0727049	0	0	0.0703176	0	0	0	0	0.261964	0.122491
21nt:1:seq-11540	chr12	8748413	8748434	1.86e-16	-	21nt:Phas-1851	strict	na:na	CAGAGGGAAAACUUCACACGA		21nt phasiRNA	21nt:1:seq-1163	21nt:Phas-1654	1.13298	0.291932	2.15259	0.120587	0.332022	0.14541	0.411012	0.448133	1.82826	0.0693639	0.12339	0.115766	0.239223	0.785892	0.244982
21nt:1:seq-11544	chr04	17422444	17422465	2.81e-10	+	21nt:Phas-440	medium	na:na	CAGAGGUCGGAAGCAACGUAU	MEL1-bound	other sRNA	Veg_sRNA100	Veg_sRNA100	0.875482	0	0.849708	0.0602936	0	0	0	0	0.562541	0	0	0	0.239223	0.261964	0.306227
21nt:1:seq-1155	chr12	19217356	19217377	4.45e-17	-	21nt:Phas-2048	strict	ORSiTERT00100081-rm_478762:na	AACUUAAAUUAAUUCAUAGGC		unkown	NA	NA	0	0	0	0	0	0	0	0	0	0	0	0	0	0	0
21nt:1:seq-11553	chr12	19239060	19239081	3.97e-21	-	21nt:Phas-2053	strict	na:na	CAGAGUAUUAGAAUUAGGUAG	MEL1-bound	unkown	NA	NA	0.308994	0.778485	0.169942	0.542642	0.531236	0.581639	1.02753	1.15234	0.562541	0.138728	0.49356	0.463062	0	0.065491	0.0612455
21nt:1:seq-11567	chr09	8990870	8990891	7.12e-29	-	21nt:Phas-1387	strict	ORSiCMCM00100013-rm_365192:na	CAGAUAAAAAUGCUACCUGCU	MEL1-bound	unkown	NA	NA	1.90546	0.583864	1.81271	0.180881	0.332022	0.218115	1.30154	0.896267	1.54699	0.138728	0.061695	0.115766	1.31573	1.17884	1.04117
21nt:1:seq-11568	chr07	6675935	6675956	3.78e-18	+	21nt:Phas-1028	strict	MSTRG.53723:+	CAGAUAAACUGCCAAUCGCUC	MEL1-bound	unkown	NA	NA	0.411992	0.973106	0.509825	0.422055	0.398427	0.363524	0.34251	0.256076	0.421905	0.277455	0.308475	0.289414	0	0.065491	0.367473
21nt:1:seq-11578	chr07	8560586	8560607	1.16e-18	-	21nt:Phas-1099	strict	ORSgTEMT00502105-rm_288597:na|ORSiTEMT00500007-rm_288598:na	CAGAUAUCCAGACCGUCUGUU	MEL1-bound	unkown	NA	NA	0.823983	0.0973106	0.736413	0.0602936	0.132809	0.0727049	0	0	0.28127	0.138728	0	0	0.179417	0.261964	0.183736
21nt:1:seq-11591	chr12	20978982	20979003	9.69e-28	+	21nt:Phas-2100	strict	na:na	CAGAUCACCAGCAGUAGGACA	MEL1-bound	other sRNA	Veg_sRNA50	Veg_sRNA50	0.617987	0.291932	1.01965	0.301468	0.464831	0.290819	0.411012	0.448133	0.632858	0.0693639	0.49356	0	0.358835	0.130982	0.0612455
21nt:1:seq-11593	chr11	16527474	16527495	1.49e-18	+	21nt:Phas-1612	strict	na:na	CAGAUCAGGAAACACUGACUC	MEL1-bound	unkown	NA	NA	8.65182	0	9.68667	0	0	0	0	0.0640191	9.07097	0	0	0	2.45204	3.14357	2.63356
21nt:1:seq-11594	chr06	9698188	9698209	1.34e-27	+	21nt:Phas-832	strict	MSTRG.49107:+	CAGAUCAGGACAAAUAUCUAC		unkown	NA	NA	0.102998	0	0.169942	0	0.132809	0	0.137004	0.0640191	0.351588	0	0	0	0	0.065491	0.0612455
21nt:1:seq-11598	chr02	1530767	1530788	1.31e-17	+	21nt:Phas-80	strict	na:na	CAGAUCCAGGAUAAUAAACCA		21nt phasiRNA	21nt:1:seq-25597	21nt:Phas-1438	1.33897	0.389242	2.43583	0	0.0664045	0	0.068502	0	0.773493	0.0693639	0.185085	0	0.598058	0.720401	0.428718
21nt:1:seq-11599	chr11	26324391	26324412	2.49e-20	+	21nt:Phas-1791	strict	na:na	CAGAUCCAUCCAUGAACUCUU	MEL1-bound	unkown	NA	NA	4.8409	5.44939	3.56877	3.85879	4.84753	5.01664	10.5493	8.00238	4.35969	3.53756	3.51662	3.41509	2.45204	2.8816	2.08235
21nt:1:seq-11600	chr04	21173865	21173886	8.5e-18	+	21nt:Phas-565	strict	na:na	CAGAUCCGGCGCUAAGCUGAC		unkown	NA	NA	9.06381	0.194621	7.70402	0.241174	0.398427	0.290819	0.753522	0.896267	5.62541	1.10982	0.555255	0.694594	4.54524	4.51888	3.49099
21nt:1:seq-11601	chr04	18154522	18154543	1.8e-20	+	21nt:Phas-498	strict	MSTRG.38334:-	CAGAUCCUGUGCGUUCAUCCU	MEL1-bound	21nt phasiRNA+miRNA	osa-miR2118i	osa-miR2118	1.80246	0.0973106	1.35953	0.180881	0	0	0.205506	0.320095	1.47667	0.138728	0	0.0578828	0.538252	0.130982	0.183736
21nt:1:seq-11608	chr05	13979322	13979343	1.69e-21	-	21nt:Phas-662	strict	ORSgTEMT02000085-rm_213115:na|ORSgTEMT02000068-rm_213116:na	CAGAUCUCUUCAGUACGCAUA	MEL1-bound	unkown	NA	NA	0.720985	1.94621	1.13294	1.80881	0.863258	0.945163	1.57555	0.70421	0.703176	0.90173	0.49356	0.40518	0.358835	0.261964	0.183736
21nt:1:seq-11610	chr11	16531908	16531929	9.1e-24	+	21nt:Phas-1613	strict	na:na	CAGAUCUGCUAAAACCAUCUC	MEL1-bound	21nt phasiRNA	21nt:1:seq-35924	21nt:Phas-1611	3.29593	2.33545	3.17224	3.19556	1.4609	2.54467	2.74008	7.87435	3.44556	1.80346	1.41899	1.3313	1.73437	0.982365	1.40865
21nt:1:seq-11611	chr11	23008630	23008651	1.69e-21	+	21nt:Phas-1654	strict	MSTRG.15881:-	CAGAUCUGGACGCCUUAAGCG	MEL1-bound	unkown	NA	NA	0.205996	0.389242	0.283236	0.180881	0.332022	0.0727049	0.411012	0.256076	0.140635	0.0693639	0.12339	0.231531	0.0598058	0	0
21nt:1:seq-11612	chr11	16520487	16520508	1.33e-26	+	21nt:Phas-1610	strict	MSTRG.14865:+	CAGAUCUGGUAGCACCGACUC	MEL1-bound	21nt phasiRNA	21nt:1:seq-34130	21nt:Phas-1611	11.4328	19.6567	13.0855	14.8322	14.2106	10.3241	19.2491	49.1026	10.8289	11.0982	9.80951	10.882	4.36582	3.40553	3.73598
21nt:1:seq-11614	chr12	24358297	24358318	1.58e-22	-	21nt:Phas-2337	strict	na:na	CAGAUCUUUACCCCUAAGCGG	MEL1-bound	miRNA	osa-miR2118p	osa-miR2118	0.823983	2.23814	0.963002	1.44705	0.996067	1.09057	3.3566	2.36871	2.03921	1.17919	1.17221	0.752476	0.299029	0.523928	0.183736
21nt:1:seq-11617	chr12	24260398	24260419	1.06e-24	+	21nt:Phas-2283	strict	ORSgTEMT02900143-rm_485173:na	CAGAUGAAUCCGGUGCACUGA	MEL1-bound	miRNA	osa-miR2118o	osa-miR2118	1.33897	1.26504	1.52947	1.08528	0.531236	1.96303	1.50704	0.640191	1.68762	0.554911	0.61695	0.231531	0.777475	1.30982	0.612455
21nt:1:seq-11618	chr08	14724785	14724806	5.84e-15	-	21nt:Phas-1250	strict	OS08G0332700:-	CAGAUGAAUCGAUUUUCCCCC	MEL1-bound	unkown	NA	NA	0.0514989	0.389242	0.0566472	0.120587	0.199213	0.218115	0.274008	0.192057	0	0	0.061695	0.115766	0.0598058	0.196473	0
21nt:1:seq-11619	chr04	21099968	21099989	5.03e-25	-	21nt:Phas-551	strict	ORSgTEMT02200002-rm_178354:na	CAGAUGAGUCUCCCAGAAGAG	MEL1-bound	miRNA	osa-miR2118r	osa-miR2118	0.0514989	0.389242	0.169942	0.0602936	0.0664045	0.14541	0.205506	0.256076	0.0703176	0.138728	0.061695	0.231531	0	0.065491	0
21nt:1:seq-1162	chr12	21063000	21063021	4.45e-17	-	21nt:Phas-2125	strict	na:na	AACUUAUGGCCUAUACAACUU		unkown	NA	NA	0.205996	0	0.113294	0	0	0.0727049	0.068502	0.128038	0.140635	0.138728	0.12339	0.231531	0.179417	0.065491	0.0612455
21nt:1:seq-11621	chr11	23040501	23040522	1.82e-15	-	21nt:Phas-1661	strict	na:na	CAGAUGAUCCACCGAGUGCGA		unkown	NA	NA	0.772484	0.389242	0.79306	0.120587	0.132809	0.290819	0.068502	0.0640191	0.28127	0	0.12339	0.115766	0.358835	0.261964	0.183736
21nt:1:seq-11622	chr04	21017670	21017691	1.31e-20	-	21nt:Phas-519	strict	na:na	CAGAUGCAGCUUGUGGCUACC		miRNA	osa-miR2118r	osa-miR2118	0.308994	0.0973106	0.283236	0	0.0664045	0	0.205506	0.0640191	0.210953	0.0693639	0	0.0578828	0	0.065491	0.0612455
21nt:1:seq-1163	chr11	23008819	23008840	1.69e-21	+	21nt:Phas-1654	strict	MSTRG.15881:-	AACUUCACUCGAACCUUCUCU		unkown	NA	NA	1.18448	0.194621	1.35953	0.0602936	0.265618	0.0727049	0.137004	0.256076	0.843811	0.138728	0.24678	0.173648	0.358835	0.523928	0.489964
21nt:1:seq-11633	chr06	24617167	24617188	1.35e-24	-	21nt:Phas-907	strict	na:na	CAGAUUAGACCAACACUUCUC	MEL1-bound	unkown	NA	NA	0.566488	0.0973106	0.906355	0.120587	0.132809	0	0.205506	0.128038	0.632858	0.0693639	0	0.0578828	0.299029	0.130982	0.244982
21nt:1:seq-11634	chr12	21924176	21924197	9.95e-31	+	21nt:Phas-2226	strict	na:na	CAGAUUAGGACAGCAAAACGA	MEL1-bound	unkown	NA	NA	3.24443	3.01663	3.17224	2.04998	2.72258	2.9809	2.87708	3.45703	2.88302	1.04046	1.04882	1.21554	1.13631	1.04786	1.83736
21nt:1:seq-11635	chr03	27575684	27575705	5.02e-10	+	21nt:Phas-222	strict	MSTRG.33901:+	CAGAUUAUGUAGAAUGUCCGA	MEL1-bound	unkown	NA	NA	1.02998	6.13057	1.35953	4.34114	4.38269	4.87123	9.93279	5.82574	1.40635	3.32946	4.13357	3.58873	0.657863	0.851383	0.918682
21nt:1:seq-11640	chr04	13113289	13113310	6e-22	-	21nt:Phas-279	strict	ORSgTEMT00500781-rm_167712:na	CAGAUUCUGCCAUGUAUGGCU	MEL1-bound	21nt phasiRNA+other sRNA	Veg_sRNA77	Veg_sRNA77	0	0	0.113294	0	0.199213	0.0727049	0	0.128038	0	0.0693639	0.061695	0	0	0	0
21nt:1:seq-11645	chr10	14025434	14025455	1.62e-15	-	21nt:Phas-1465	medium	na:na	CAGAUUGCUCAUUGACAAUGA	MEL1-bound	21nt phasiRNA	21nt:1:seq-11645	21nt:Phas-1465	0.823983	0	0.453177	0	0.0664045	0	0.068502	0	0.351588	0.0693639	0	0	0.119612	0.196473	0.489964
21nt:1:seq-11647	chr01	2244340	2244361	1.34e-27	-	21nt:Phas-6	strict	na:na	CAGAUUUCAGCUCAAUUUCUC	MEL1-bound	unkown	NA	NA	0.257495	0.194621	0	0	0.0664045	0.14541	0.274008	0.256076	0.351588	0.208092	0.061695	0.0578828	0.119612	0.261964	0.183736
21nt:1:seq-11649	chr12	21072654	21072675	7.03e-23	+	21nt:Phas-2128	strict	ORSiTETN00200009-rm_480920:na	CAGAUUUCGCAAGUGAUGGGU	MEL1-bound	unkown	NA	NA	0.257495	0.0973106	0.113294	0.361762	0.332022	0.290819	1.02753	0.768229	0.351588	0	0.185085	0.289414	0.0598058	0.130982	0.183736
21nt:1:seq-1165	chr05	19141971	19141992	2.35e-20	-	21nt:Phas-669	strict	ORSiTERT00400073-rm_220150:na	AACUUCAUUAAUGAAUCUGAC		miRNA	osa-miR2118p	osa-miR2118	0.0514989	1.75159	0	1.20587	0.796853	0.290819	0.959028	1.6645	0	1.10982	1.17221	0.868242	0.0598058	0.130982	0.122491
21nt:1:seq-11654	chr05	3140555	3140576	5.03e-25	-	21nt:Phas-613	strict	MSTRG.42610:-	CAGAUUUGUUCUUCCGUCGGG	MEL1-bound	unkown	NA	NA	0	7.88216	0	5.12496	3.85146	6.17991	8.97376	8.13042	0	2.4971	2.4678	2.0259	0	0.196473	0
21nt:1:seq-11657	chr09	6900717	6900738	1.1e-19	+	21nt:Phas-1346	strict	na:na	CAGAUUUUUAGCUCCAAUCCU	MEL1-bound	unkown	NA	NA	0.0514989	0	0.169942	0	0	0.0727049	0.068502	0.0640191	0.421905	0	0	0	0	0	0
21nt:1:seq-11659	chr12	18719862	18719883	1.55e-16	-	21nt:Phas-2043	strict	na:na	CAGCAAAAGAAAGAUACUCUU	MEL1-bound	21nt phasiRNA	21nt:1:seq-40113	21nt:Phas-626	0.720985	0.0973106	0.906355	0.422055	0.0664045	0.0727049	0.068502	0.256076	0.562541	0.208092	0.12339	0	0.0598058	0	0.0612455
21nt:1:seq-11661	chr09	9171277	9171298	6.34e-15	-	21nt:Phas-1416	strict	na:na	CAGCAAAAUCAAUUUCAUUUU		miRNA	osa-miR2118i	osa-miR2118	0.0514989	0	0.0566472	0	0.0664045	0	0	0.0640191	0	0	0	0	0	0	0
21nt:1:seq-11662	chr12	15161084	15161105	3.78e-18	+	21nt:Phas-1925	strict	MSTRG.19481:+	CAGCAAAAUGACGUUGGUGAC	MEL1-bound	unkown	NA	NA	0.823983	1.65428	0.623119	0.602936	0.730449	0.654344	2.05506	1.3444	0.492223	0.763002	1.11051	0.984008	0.179417	0.392946	0.367473
21nt:1:seq-11663	chr12	15176171	15176192	1.06e-24	+	21nt:Phas-1929	strict	MSTRG.19487:+	CAGCAAAAUGACGUUGGUGGC	MEL1-bound	21nt phasiRNA	21nt:1:seq-17624	21nt:Phas-1036	5.66488	8.07678	6.45778	4.52202	5.84359	5.74369	8.49424	8.3865	7.80525	7.14448	5.49086	5.3831	3.70796	2.8816	2.44982
21nt:1:seq-11664	chr03	32503670	32503691	5.54e-27	-	21nt:Phas-258	strict	na:na	CAGCAAAAUGGAAAUACCGGA	MEL1-bound	unkown	NA	NA	0.257495	0.194621	0.39653	0.422055	0.332022	0	0.479514	0.640191	0.140635	0.208092	0.061695	0	0.0598058	0	0
21nt:1:seq-11666	chr06	9453923	9453944	4.45e-17	+	21nt:Phas-786	strict	na:na	CAGCAAAGUAGCAUCUCCUGC	MEL1-bound	unkown	NA	NA	18.2306	9.63375	17.334	4.7632	6.37483	5.74369	9.72728	11.4594	17.0169	3.32946	2.15933	2.54684	8.97087	5.76321	6.67576
21nt:1:seq-11675	chr12	24260333	24260354	1.06e-24	-	21nt:Phas-2283	strict	ORSgTEMT02900143-rm_485173:na	CAGCAAGAUGCAGCAGCAGGU	MEL1-bound	miRNA	osa-miR2118o	osa-miR2118	0.926981	1.8489	1.01965	1.68822	1.85932	2.32656	2.94558	2.04861	0.562541	1.59537	1.11051	1.27342	0.239223	0.458437	0.428718
21nt:1:seq-11679	chr05	3137428	3137449	1.96e-19	+	21nt:Phas-610	strict	na:na	CAGCAAGGAUGUGGUGCUGGA		miRNA	osa-miR2118m	osa-miR2118	0.308994	1.07042	0.453177	0.542642	0.796853	0.290819	0.274008	0.768229	0.0703176	0.346819	0.185085	0.231531	0.0598058	0.130982	0
21nt:1:seq-1168	chr03	32507599	32507620	1.74e-16	+	21nt:Phas-260	medium	ORSiTEMT01500003-rm_147217:na	AACUUGAUCAACCACACGCUG		miRNA	osa-miR437	osa-miR437	1.69947	0.973106	1.41618	0.422055	0.664045	0.872458	0.616518	0.384114	0.914128	0.90173	0.678645	0.694594	1.0765	0.785892	0.428718
21nt:1:seq-11685	chr09	6845948	6845969	4.39e-22	-	21nt:Phas-1341	strict	na:na	CAGCAAUGAUUUUAGCCUGGA	MEL1-bound	21nt phasiRNA+miRNA	osa-miR2118k	osa-miR2118	0.257495	0.875795	0.169942	0.542642	0.796853	0.654344	1.37004	2.6888	0.28127	0.416183	0.24678	0.289414	0.239223	0	0.122491
21nt:1:seq-11691	chr12	14467585	14467606	4.33e-19	+	21nt:Phas-1890	strict	MSTRG.19319:+	CAGCACAGUAUGAAACUUCAG	MEL1-bound	unkown	NA	NA	35.1738	25.69	43.1085	20.9822	22.9759	19.6303	30.8259	29.0006	31.221	11.9306	12.6475	12.2712	13.5161	7.07303	15.4951
21nt:1:seq-1170	chr09	9091817	9091838	4.33e-19	-	21nt:Phas-1403	strict	na:na	AACUUGGACUUUCAGUUAGAU		21nt phasiRNA	21nt:1:seq-9143	21nt:Phas-1419	4.7379	0.0973106	4.41848	0.180881	0.132809	0	0.068502	0	2.25016	0	0.24678	0.0578828	3.1099	3.53651	2.87854
21nt:1:seq-11701	chr12	16208092	16208113	3.67e-13	-	21nt:Phas-1972	strict	ORSiOTOT00000019-rm_474898:na	CAGCACGAGAAUGAGCAGCAA	MEL1-bound	unkown	NA	NA	10.7633	0.0973106	10.2531	0.0602936	0	0.363524	0.068502	0.256076	7.87557	0.208092	0.24678	0.115766	2.99029	1.4408	2.08235
21nt:1:seq-11702	chr06	9441894	9441915	1.06e-11	-	21nt:Phas-785	medium	na:na	CAGCACGCAGAGAUAGGAUCG		unkown	NA	NA	0.411992	0.291932	0.283236	0.422055	0.265618	0.0727049	0.479514	0.768229	0.140635	0.277455	0.185085	0.289414	0.0598058	0.196473	0
21nt:1:seq-11705	chr06	9494348	9494369	4.03e-25	-	21nt:Phas-792	strict	na:na	CAGCACGGCGAGUUACACUGU		unkown	NA	NA	5.51039	6.71443	4.70172	4.22055	5.17955	3.70795	7.39821	7.0421	4.0081	3.19074	2.89967	2.66261	2.27262	2.94709	2.63356
21nt:1:seq-11716	chr09	6928808	6928829	7e-24	+	21nt:Phas-1354	strict	ORSiTERTOOT00397-rm_362475:na|ORSiTERTOOT00297-rm_362476:na	CAGCAGAUCGGAUAGCAGGUA	MEL1-bound	unkown	NA	NA	7.57035	0.291932	6.0046	0.241174	0.730449	0.290819	1.23304	0.640191	10.3367	0.138728	0.308475	0.289414	2.63145	3.07808	2.57231
21nt:1:seq-11724	chr12	24374561	24374582	4.79e-22	+	21nt:Phas-2344	strict	OS12G0585650:+	CAGCAGGAUACACAUGCACGG	MEL1-bound	21nt phasiRNA	21nt:1:seq-3147	21nt:Phas-2360	1.49347	1.65428	1.24624	1.44705	1.66011	1.59951	3.3566	5.76172	1.82826	1.04046	0.86373	1.27342	0.478446	0.851383	0.857437
21nt:1:seq-11725	chr05	3164283	3164304	4.43e-17	-	21nt:Phas-621	strict	MSTRG.42619:+	CAGCAGGAUAUCAGUAGGCAG	MEL1-bound	miRNA	osa-miR2118m	osa-miR2118	2.93544	5.93595	2.60577	3.97938	4.78112	4.72582	5.82267	7.17014	4.43001	1.7341	1.85085	1.38919	0.657863	0.785892	0.918682
21nt:1:seq-11728	chr09	8979280	8979301	1.55e-16	-	21nt:Phas-1383	strict	na:na	CAGCAGGGAAACGAAUGGCAG	MEL1-bound	21nt phasiRNA	21nt:1:seq-39150	21nt:Phas-2057	0.411992	0.291932	0.283236	0.120587	0	0.0727049	0.137004	0.512153	0.210953	0.346819	0	0.289414	0.179417	0.065491	0.0612455
21nt:1:seq-11731	chr12	19261356	19261377	4.82e-18	-	21nt:Phas-2063	strict	na:na	CAGCAGUGAACUCGGAUGCAA		unkown	NA	NA	1.54497	10.023	1.81271	6.21024	6.04281	7.19778	6.23368	9.28276	2.10953	4.36992	3.39323	2.54684	1.19612	1.63727	1.10242
21nt:1:seq-11733	chr11	15865788	15865809	6.34e-15	-	21nt:Phas-1584	strict	MSTRG.14687:+	CAGCAGUGGCUGAUCAAAGCU	MEL1-bound	21nt phasiRNA+other sRNA+other sRNA	Veg_sRNA79	Veg_sRNA79	0.617987	0.0973106	0.679766	0.241174	0	0	0.137004	0.320095	0.632858	0.0693639	0	0	0.179417	0.196473	0.244982
21nt:1:seq-11737	chr01	2315031	2315052	6.8e-09	-	21nt:Phas-8	strict	MSTRG.515:-	CAGCAUCAUGGUCGUGCUCCU		unkown	NA	NA	45.5251	0	61.3489	0	0.0664045	0.14541	0.34251	0.576172	33.8227	0.0693639	0	0.0578828	16.5662	16.3073	17.6387
21nt:1:seq-11739	chr04	17660252	17660273	5.84e-15	-	21nt:Phas-476	medium	MSTRG.38269:-	CAGCAUCGGGGAUUGUCUCCA	MEL1-bound	21nt phasiRNA	21nt:1:seq-13880	21nt:Phas-2250	11.3298	5.83864	12.7456	6.14995	6.04281	5.38016	8.01473	8.83463	11.954	4.78611	3.64001	3.87815	5.74135	3.6675	6.18579
21nt:1:seq-1174	chr05	3092765	3092786	5.84e-15	-	21nt:Phas-592	strict	na:na	AACUUGUAUCUGUCCACCCCG		21nt phasiRNA+miRNA	osa-miR435	osa-miR435	0.308994	0.0973106	0.39653	0	0	0.14541	0.205506	0.256076	0.140635	0	0.12339	0.0578828	0.119612	0.130982	0.0612455
21nt:1:seq-11743	chr11	9332389	9332410	3.64e-23	+	21nt:Phas-1539	strict	na:na	CAGCAUCUCUUUUUGCACUGC	MEL1-bound	21nt phasiRNA	21nt:1:seq-18864	21nt:Phas-1467	0.154497	0	0.736413	0	0	0.0727049	0.34251	0.256076	0.703176	0.0693639	0	0.0578828	0.239223	0.130982	0.122491
21nt:1:seq-11744	chr01	2315052	2315073	6.8e-09	-	21nt:Phas-8	strict	MSTRG.515:-	CAGCAUCUUAGAUCAUCCGUG	MEL1-bound	unkown	NA	NA	1.64797	3.11394	1.52947	2.29116	2.45696	1.81762	3.01409	3.45703	0.843811	1.38728	1.85085	0.810359	0.299029	0.458437	0.734946
21nt:1:seq-11746	chr11	16557614	16557635	1.09e-18	-	21nt:Phas-1617	strict	na:na	CAGCAUGGAACCAAACGUUGC		unkown	NA	NA	3.39893	0.389242	3.73871	0	0.0664045	0.14541	0.068502	0.128038	2.8127	0.0693639	0.12339	0	0.598058	1.11335	0.857437
21nt:1:seq-11747	chr06	4753750	4753771	1.96e-19	+	21nt:Phas-767	strict	na:na	CAGCAUGGAUCAAAGUAUCUG	MEL1-bound	unkown	NA	NA	1.75096	1.16773	2.43583	1.56763	1.39449	0.727049	2.26056	2.30469	1.6173	0.693639	0.308475	0.926125	0.478446	0.720401	0.612455
21nt:1:seq-1175	chr12	16315396	16315417	1.13e-25	+	21nt:Phas-1986	strict	na:na	AACUUUACCGUAGUGGCAGAG		unkown	NA	NA	0.0514989	0	0	0	0	0	0	0	0	0	0	0	0	0	0
21nt:1:seq-11756	chr12	15439129	15439150	3.78e-18	-	21nt:Phas-1953	strict	ORSgTEMT00101634-rm_473911:na	CAGCAUUUCGCAGAUAAUCUC	MEL1-bound	miRNA+other sRNA	osa-miR2118p	osa-miR2118	0.566488	0.194621	0.509825	0.0602936	0	0.14541	0.068502	0.256076	0.421905	0	0.061695	0	0.179417	0.65491	0.183736
21nt:1:seq-1176	chr11	24332306	24332327	6.34e-27	-	21nt:Phas-1686	strict	MSTRG.16610:-	AACUUUCCGUUCGGGCUCCUC		unkown	NA	NA	1.13298	0.389242	1.30289	0.120587	0.0664045	0.218115	0.753522	0.192057	0.914128	0.277455	0.24678	0.289414	0.538252	0.523928	0.183736
21nt:1:seq-11762	chr04	17570316	17570337	4.03e-25	+	21nt:Phas-463	strict	MSTRG.38245:+	CAGCCAAGAGACCAGAUGCAC	MEL1-bound	unkown	NA	NA	2.00846	0	1.69942	0	0	0	0	0	0.28127	0	0	0	0.119612	0.130982	0.428718
21nt:1:seq-11763	chr11	16652314	16652335	1.34e-27	+	21nt:Phas-1630	strict	na:na	CAGCCAAGUGAAAUUCAUCGG	MEL1-bound	unkown	NA	NA	0.720985	0.486553	0.906355	0.301468	0.464831	0.436229	1.30154	1.28038	0.843811	0.346819	0.49356	0.115766	0.478446	0.523928	0.367473
21nt:1:seq-11764	chr02	20350291	20350312	4.71e-25	-	21nt:Phas-159	strict	OS02G0544566:-	CAGCCAAUCCAUAUCAGCCGU	MEL1-bound	21nt phasiRNA+other sRNA	Veg_sRNA254	Veg_sRNA254	0.257495	0.194621	0.339883	0.120587	0.199213	0.436229	0.411012	0.512153	0.28127	0.277455	0	0.115766	0.0598058	0.065491	0.122491
21nt:1:seq-11771	chr02	20403916	20403937	6.34e-27	+	21nt:Phas-169	strict	ORSgTEMT00700020-rm_84892:na|ORSgTEMT03500001-rm_84893:na	CAGCCAGAGGUGGUGGCACAG	MEL1-bound	21nt phasiRNA+miRNA	osa-miR2118m	osa-miR2118	0	0	0.0566472	0	0	0.0727049	0	0.0640191	0.140635	0	0	0	0	0	0
21nt:1:seq-11775	chr11	23020813	23020834	2.3e-24	-	21nt:Phas-1658	strict	MSTRG.15883:-	CAGCCAUCAUUAGGAUGUUCU		miRNA	osa-miR2118o	osa-miR2118	0.0514989	0	0.0566472	0	0	0	0	0	0.0703176	0	0	0	0	0	0
21nt:1:seq-11779	chr04	21017628	21017649	1.31e-20	-	21nt:Phas-519	strict	na:na	CAGCCAUCUCAGAACGUCGAU	MEL1-bound	miRNA	osa-miR2118r	osa-miR2118	4.9954	2.14083	4.36183	0.964698	1.79292	1.23598	1.78105	2.24067	3.09397	0.624275	0.802035	0.40518	1.31573	2.09571	0.857437
21nt:1:seq-11782	chr04	17656623	17656644	1.16e-14	-	21nt:Phas-474	strict	MSTRG.38269:-|MSTRG.38268:+	CAGCCAUGUUCUGAAUUCUCA	MEL1-bound	21nt phasiRNA	21nt:1:seq-6817	21nt:Phas-728	1.64797	0.778485	1.81271	0.422055	0.398427	0.436229	1.23304	0.448133	0.562541	0	0.37017	0.115766	0.598058	0.523928	0.612455
21nt:1:seq-11785	chr06	9737710	9737731	6.34e-27	+	21nt:Phas-838	strict	na:na	CAGCCCCAGGGCAAUAUUUGC	MEL1-bound	unkown	NA	NA	0.463491	0.194621	0.509825	0.241174	0.265618	0	0	0.192057	0.492223	0	0	0	0	0.065491	0.0612455
21nt:1:seq-11794	chr09	8777256	8777277	4.33e-19	+	21nt:Phas-1364	strict	na:na	CAGCCGACCAGAGCCAAGAAU		21nt phasiRNA	21nt:1:seq-23008	21nt:Phas-1210	0.360493	0.0973106	0.226589	0.120587	0.132809	0.290819	0.068502	0.128038	0.0703176	0	0.061695	0	0.0598058	0	0.0612455
21nt:1:seq-11797	chr11	9836119	9836140	7e-24	-	21nt:Phas-1559	strict	na:na	CAGCCGCCACCGGGCACCCUG	MEL1-bound	unkown	NA	NA	2.11146	0.0973106	2.09595	0.120587	0.265618	0	0.205506	0.384114	2.67207	0.138728	0.061695	0	0.41864	0.785892	0.489964
21nt:1:seq-11802	chr03	32296075	32296096	3.78e-18	+	21nt:Phas-240	medium	na:na	CAGCCUAAGGCCAAAGAGGAU	MEL1-bound	21nt phasiRNA	21nt:1:seq-43023	21nt:Phas-219	1.33897	0.291932	1.30289	0.241174	0.0664045	0.290819	0.274008	0.192057	1.1954	0	0.12339	0.0578828	0.0598058	0.065491	0
21nt:1:seq-1181	chr04	17514664	17514685	7e-24	+	21nt:Phas-458	strict	ORSiTERTOOT00268-rm_173408:na	AACUUUUCUGGGAUUCUGGCC		miRNA	osa-miR2118a	osa-miR2118	2.31745	6.03326	2.15259	2.89409	3.58584	3.99877	3.6306	2.24067	1.96889	4.57801	4.87391	4.34121	0.956892	0.982365	0.428718
21nt:1:seq-11810	chr11	9964185	9964206	4.82e-17	-	21nt:Phas-1568	strict	na:na	CAGCCUGAUUAAUAUGUACCC		miRNA	osa-miR2118o	osa-miR2118	0.154497	0.0973106	0.0566472	0	0	0.0727049	0.068502	0.128038	0.140635	0	0	0.0578828	0.0598058	0.065491	0.0612455
21nt:1:seq-11812	chr12	20924158	20924179	2.49e-20	+	21nt:Phas-2088	strict	na:na	CAGCCUGUGGAUUGCUAGUAA	MEL1-bound	unkown	NA	NA	0.926981	0.778485	0.679766	0.602936	0.398427	0.581639	1.02753	0.256076	0.210953	0.416183	0.185085	0.289414	0.239223	0	0.244982
21nt:1:seq-11818	chr06	24661417	24661438	7.6e-30	-	21nt:Phas-922	strict	na:na	CAGCCUUGUCCUGCAUUUCUC	MEL1-bound	unkown	NA	NA	0.720985	0.291932	0.339883	0.180881	0.464831	0.363524	1.37004	0.832248	0.632858	0.138728	0.061695	0.0578828	0.657863	0.261964	0.122491
21nt:1:seq-11820	chr06	24781689	24781710	2.24e-21	-	21nt:Phas-957	medium	na:na	CAGCGAAAUCGGGGAUAGCGG	MEL1-bound	miRNA	osa-miR2118m	osa-miR2118	0.617987	0.389242	0.679766	0.0602936	0.531236	0.0727049	0.411012	0.576172	1.1954	0	0.24678	0.115766	0.239223	0.196473	0.0612455
21nt:1:seq-11822	chr12	24260272	24260293	1.58e-22	+	21nt:Phas-2283	strict	ORSgTEMT02900143-rm_485173:na	CAGCGAAUUUGCUGAAUUCUG		miRNA	osa-miR2118o	osa-miR2118	0.205996	3.01663	0.339883	4.09997	3.58584	3.41713	6.02817	14.5963	0.421905	2.15028	4.75052	3.41509	0	0	0.122491
21nt:1:seq-11823	chr06	9496619	9496640	1.55e-11	-	21nt:Phas-793	strict	ORSgTEMT01600765-rm_247491:na|ORSgTEMT01602031-rm_247492:na|ORSgTEMT01600901-rm_247493:na	CAGCGAAUUUGGAGAAUCUUU		unkown	NA	NA	0.360493	1.65428	0.453177	1.14558	1.06247	0.872458	2.26056	1.08832	0.0703176	0.346819	0.431865	0.868242	0.119612	0.065491	0.244982
21nt:1:seq-11827	chr07	17312527	17312548	1.98e-12	-	21nt:Phas-1197	medium	EPlOSAG00000014747:+	CAGCGAGAGAUGAACUAACGG	MEL1-bound	unkown	NA	NA	46.864	6.90905	44.638	3.91908	5.04674	4.36229	4.79514	4.16124	34.8775	3.2601	3.39323	3.12567	7.89436	4.84633	10.0443
21nt:1:seq-11828	chr08	2642923	2642944	2.04e-13	-	21nt:Phas-1229	medium	na:na	CAGCGAGCAACUAUUGAUGGA		unkown	NA	NA	1.13298	0	0.849708	0.0602936	0.0664045	0	0	0	1.05476	0	0	0	0.358835	0.261964	0.122491
21nt:1:seq-11829	chr09	8887849	8887870	6.6e-19	-	21nt:Phas-1369	strict	na:na	CAGCGAGGAACAGCAGAAGAG	MEL1-bound	21nt phasiRNA+miRNA	osa-miR2118d	osa-miR2118	5.92238	0.973106	5.49478	0.482349	0.929662	0.436229	0.753522	0.768229	3.09397	0.485547	0.24678	0.520945	1.49514	1.04786	1.28616
21nt:1:seq-11831	chr12	22059552	22059573	1.13e-25	+	21nt:Phas-2252	strict	na:na	CAGCGAGGUCGCAAACACUCU	MEL1-bound	unkown	NA	NA	1.23597	0.973106	1.30289	1.26617	0.796853	0.363524	1.78105	2.88086	0.984446	0	0.308475	0.520945	0.478446	0.130982	0.306227
21nt:1:seq-11833	chr07	9032383	9032404	3.64e-23	+	21nt:Phas-1119	strict	ORSiTERT00400004-rm_289171:na	CAGCGAUCCUUCUUCUCGGGC	MEL1-bound	miRNA	osa-miR2118q	osa-miR2118	0.617987	0.583864	0.79306	0.180881	0.0664045	0.218115	0.616518	0.448133	0.562541	0.208092	0.12339	0.347297	0.299029	0.065491	0.183736
21nt:1:seq-11849	chr06	9528987	9529008	1.96e-19	-	21nt:Phas-797	strict	na:na	CAGCGCGAUGGCCUGAGGCGC		unkown	NA	NA	0.772484	0.0973106	0.453177	0.120587	0.0664045	0.0727049	0.068502	0	0.140635	0	0	0.173648	0	0	0.244982
21nt:1:seq-11863	chr04	17570169	17570190	4.03e-25	+	21nt:Phas-463	strict	MSTRG.38245:+	CAGCGUAGUUCAUCCACUGAU	MEL1-bound	unkown	NA	NA	1.64797	1.07042	1.69942	1.68822	0.796853	0.727049	1.43854	4.16124	1.68762	0.624275	0.431865	0.694594	0.598058	0.916874	0.367473
21nt:1:seq-11870	chr04	21137885	21137906	5.54e-27	+	21nt:Phas-554	strict	na:na	CAGCGUUCUCCCUGUACUCUA	MEL1-bound	unkown	NA	NA	1.90546	2.7247	1.58612	1.50734	1.4609	1.30869	3.08259	2.94488	2.03921	1.38728	0.802035	0.926125	0.478446	0.851383	1.10242
21nt:1:seq-11874	chr04	17211149	17211170	2.04e-21	-	21nt:Phas-409	strict	na:na	CAGCUAAAGCUGUAGACGCUG	MEL1-bound	miRNA	osa-miR2118m	osa-miR2118	0.514989	240.26	0.679766	227.367	166.343	163.077	300.587	457.736	0.421905	295.213	299.776	315.114	0.179417	0.130982	0.306227
21nt:1:seq-11886	chr02	1522831	1522852	1.96e-19	+	21nt:Phas-76	strict	na:na	CAGCUAGUGUUAUCUUGAUUG		unkown	NA	NA	0	0	0	0.0602936	0	0	0	0	0	0	0	0	0	0	0
21nt:1:seq-11889	chr11	8929841	8929862	1.82e-15	-	21nt:Phas-1519	medium	na:na	CAGCUAUAUAAGAAUCACGGA	MEL1-bound	unkown	NA	NA	0	0.0973106	0.226589	0	0.132809	0.0727049	0.137004	0	0.351588	0	0	0	0	0.065491	0
21nt:1:seq-1189	chr01	2349324	2349345	8.57e-22	+	21nt:Phas-26	strict	na:na	AAGAAAAAGGAUCACUCUCCU		unkown	NA	NA	0.0514989	0	0.283236	0	0.0664045	0	0	0	0.140635	0	0	0	0.119612	0.327455	0.183736
21nt:1:seq-11890	chr12	21733173	21733194	4.39e-22	-	21nt:Phas-2175	strict	na:na	CAGCUAUAUAGCAAUCUACCU	MEL1-bound	miRNA	osa-miR2118d	osa-miR2118	0.514989	0.194621	0.453177	0.120587	0	0	0.137004	0.384114	0.421905	0	0	0	0.239223	0	0.306227
21nt:1:seq-11894	chr06	17754719	17754740	2.11e-14	-	21nt:Phas-883	strict	na:na	CAGCUAUGAUCAUCUUAGGCU	MEL1-bound	miRNA	osa-miR2118k	osa-miR2118	0.617987	0	0.453177	0.120587	0	0	0	0.0640191	0.843811	0	0	0	0.358835	0.196473	0
21nt:1:seq-119	chr12	16288144	16288165	1.56e-09	-	21nt:Phas-1982	medium	ORSiTEMT03300001-rm_474986:na	AAAAGAACAUAAAUGCACACU		miRNA	osa-miR2118d	osa-miR2118	0.617987	0	0.963002	0.0602936	0	0	0.068502	0.0640191	0.492223	0	0	0	0.239223	0.327455	0.489964
21nt:1:seq-11901	chr01	34254378	34254399	1.16e-14	-	21nt:Phas-55	strict	ORSgTEMT02200003-rm_45567:na	CAGCUCAGCUGGAUUAUCUGU		unkown	NA	NA	2.98694	2.7247	1.75606	2.53233	2.05854	2.03574	2.80858	4.60937	1.40635	1.24855	0.61695	1.44707	0.657863	0.523928	0.612455
21nt:1:seq-11913	chr05	25068962	25068983	1.98e-12	+	21nt:Phas-723	medium	na:na	CAGCUCGUCUAAGUGAACGUG		unkown	NA	NA	2.26595	10.023	1.98265	8.74257	9.23022	5.9618	16.5775	15.8767	5.76604	4.16183	4.9973	4.92004	1.19612	2.22669	0.918682
21nt:1:seq-11917	chr12	18280543	18280564	5.03e-25	+	21nt:Phas-2022	strict	MSTRG.19978:-	CAGCUGAAUGAUCAUGCAGUU		miRNA+other sRNA	osa-miR2118q	osa-miR2118	0.0514989	0.194621	0.113294	0	0	0	0.068502	0.128038	0.421905	0	0	0	0	0.065491	0
21nt:1:seq-11918	chr02	22852126	22852147	2.35e-20	+	21nt:Phas-176	strict	na:na	CAGCUGAUAGCAUGACUGUAC	MEL1-bound	21nt phasiRNA	21nt:1:seq-23053	21nt:Phas-1048	1.33897	7.39561	1.0763	6.75288	5.84359	8.28836	11.9193	9.4108	1.12508	2.98265	5.18238	2.60473	1.61476	2.22669	1.59238
21nt:1:seq-11919	chr09	6945023	6945044	1.55e-16	+	21nt:Phas-1359	strict	na:na	CAGCUGAUGACUUGGAUGGAG	MEL1-bound	unkown	NA	NA	0.823983	1.65428	0.79306	0.783817	0.332022	0.872458	0.68502	0.256076	0.703176	0.416183	0.555255	0.347297	0.239223	0.196473	0.244982
21nt:1:seq-11925	chr11	24681085	24681106	4.82e-17	+	21nt:Phas-1714	strict	na:na	CAGCUGGAAUAAGCAAUCCGC	MEL1-bound	unkown	NA	NA	0.926981	0.0973106	1.35953	0.120587	0	0	0.068502	0.128038	1.1954	0	0.061695	0	0.478446	0.392946	0.489964
21nt:1:seq-11929	chr12	15214244	15214265	1.58e-22	-	21nt:Phas-1937	strict	na:na	CAGCUGUAACGCUUGCUGUGG		unkown	NA	NA	5.30439	10.9961	5.66472	6.27054	5.11314	8.9427	11.6453	18.3735	3.86747	2.98265	2.83797	2.0259	2.39223	4.97732	2.63356
21nt:1:seq-11930	chr05	24860844	24860865	4.33e-19	-	21nt:Phas-687	strict	na:na	CAGCUGUAGCAGUCCAGUCCU	MEL1-bound	unkown	NA	NA	17.2521	1.36235	19.7132	0.66323	1.26168	0.508934	2.46607	1.60048	17.0872	0.624275	0.49356	0.578828	4.1864	3.99495	4.28718
21nt:1:seq-11936	chr11	23001538	23001559	3.13e-19	-	21nt:Phas-1650	strict	na:na	CAGCUUAAUUGAAAGAGAGGC		miRNA	osa-miR2118n	osa-miR2118	1.23597	0.0973106	0.79306	0	0	0	0.068502	0.0640191	1.1954	0	0	0	1.37553	1.04786	0.428718
21nt:1:seq-11941	chr12	15215665	15215686	1.86e-16	-	21nt:Phas-1938	strict	na:na	CAGCUUCCACACCUUUUGCGA		miRNA+other sRNA	osa-miR2118k	osa-miR2118	0.154497	0	0.113294	0.0602936	0	0	0.205506	0.256076	0.28127	0	0.061695	0	0.0598058	0	0.0612455
21nt:1:seq-11942	chr10	14025352	14025373	1.62e-15	+	21nt:Phas-1465	medium	na:na	CAGCUUCCAUCGUCGAAUUGG	MEL1-bound	21nt phasiRNA	21nt:1:seq-11645	21nt:Phas-1465	2.31745	3.6978	2.15259	0.964698	1.26168	1.38139	1.78105	2.04861	1.26572	0.832366	0.802035	0.520945	0.478446	0.458437	0.734946
21nt:1:seq-1195	chr12	24343675	24343696	3.01e-23	-	21nt:Phas-2329	strict	na:na	AAGAAAAGGAGUAAGUCAUGC		unkown	NA	NA	0.514989	0	0.453177	0.0602936	0.132809	0	0.068502	0.0640191	0.421905	0.0693639	0.061695	0.115766	0.119612	0.065491	0.122491
21nt:1:seq-11955	chr04	17355784	17355805	2.88e-07	+	21nt:Phas-425	medium	na:na	CAGCUUUCCAAUGCCAGGCUU		unkown	NA	NA	0.0514989	0	0	0	0	0	0	0	0.140635	0	0.12339	0	0.0598058	0	0
21nt:1:seq-11960	chr12	8745135	8745156	4.04e-11	+	21nt:Phas-1849	medium	na:na	CAGGAAAAAUAGUUAUCGGGG	MEL1-bound	unkown	NA	NA	0.308994	0.875795	0.226589	0.482349	0.59764	0.508934	0.959028	0.70421	0.140635	0.554911	0.24678	0.115766	0.41864	0.130982	0.122491
21nt:1:seq-11966	chr07	15950490	15950511	3.64e-23	-	21nt:Phas-1168	strict	na:na	CAGGAAAGAGCCCUUCCGGAU	MEL1-bound	unkown	NA	NA	0	0.0973106	0.453177	0.241174	0.132809	0.14541	0.479514	0.192057	0.210953	0.0693639	0	0.0578828	0	0	0.122491
21nt:1:seq-11967	chr07	6935803	6935824	1.98e-12	-	21nt:Phas-1061	medium	na:na	CAGGAAAUUUACCCUCUCGGA		miRNA	osa-miR2118k	osa-miR2118	0	0.778485	0.0566472	0.361762	0.199213	0.14541	0.616518	0.768229	0	0.208092	0.185085	0.173648	0	0	0
21nt:1:seq-11970	chr04	17423525	17423546	1.55e-16	+	21nt:Phas-441	medium	na:na	CAGGAACCGCAUGCGCUCUAU		21nt phasiRNA	21nt:1:seq-18460	21nt:Phas-823	1.33897	0.583864	0.509825	0.542642	1.19528	0.727049	1.78105	3.52105	1.05476	0.90173	0.925425	1.04189	0.478446	0.261964	0.183736
21nt:1:seq-11971	chr11	16531591	16531612	4.79e-22	-	21nt:Phas-1613	strict	na:na	CAGGAACUGAAAGAUCUUGCG	MEL1-bound	21nt phasiRNA	21nt:1:seq-35924	21nt:Phas-1611	1.18448	6.61712	0.509825	3.55732	4.31629	3.48983	6.16518	4.54535	0.562541	3.53756	2.77628	3.47297	0.239223	0.65491	0.428718
21nt:1:seq-11972	chr12	15158644	15158665	2.7e-17	+	21nt:Phas-1924	strict	MSTRG.19479:-	CAGGAACUGAUGCUUCGUGUU		unkown	NA	NA	3.45043	3.30856	3.11559	3.13527	3.65224	3.12631	5.89117	4.73741	3.44556	2.84392	2.71458	2.95202	2.0334	1.70277	1.22491
21nt:1:seq-11974	chr12	24315233	24315254	1.37e-19	-	21nt:Phas-2317	strict	na:na	CAGGAAGAGAAGAUAUUCGGA	MEL1-bound	unkown	NA	NA	0.514989	5.74133	0.339883	2.95439	4.18348	3.56254	8.83675	8.32248	0.210953	1.59537	1.48068	1.6786	0.299029	0.196473	0.244982
21nt:1:seq-11975	chr11	16531887	16531908	9.1e-24	+	21nt:Phas-1613	strict	na:na	CAGGAAGAGGUGCUGUUUGAA	MEL1-bound	21nt phasiRNA	21nt:1:seq-35924	21nt:Phas-1611	0.720985	1.55697	0.623119	0.783817	0.929662	0.654344	2.53457	2.24067	0.914128	0.277455	0.555255	0.868242	0	0.065491	0.183736
21nt:1:seq-11979	chr11	15385079	15385100	3.9e-06	-	21nt:Phas-1576	medium	ORSgTEMT00101312-rm_435927:na	CAGGAAUAAAUGCUAUUGGAU	MEL1-bound	miRNA	osa-miR2118n	osa-miR2118	1.28747	3.60049	1.75606	1.08528	1.59371	1.38139	3.08259	3.58507	3.02366	0.554911	1.04882	0.463062	0.598058	0.589419	0.551209
21nt:1:seq-11985	chr07	17299135	17299156	5.84e-15	+	21nt:Phas-1196	medium	na:na	CAGGAAUGUCUCAAAUAGGCU	MEL1-bound	other sRNA	Rep_sRNA32	Rep_sRNA32	0.154497	0	0.226589	0.0602936	0.0664045	0.14541	0.137004	0.256076	0.140635	0	0.061695	0	0.0598058	0.130982	0.0612455
21nt:1:seq-11986	chr06	24717086	24717107	1.16e-14	-	21nt:Phas-934	strict	ORSiTERTOOT00300-rm_268279:na|ORSiTERTOOT00275-rm_268280:na|ORSiTERTOOT00300-rm_268281:na	CAGGAAUGUGCUAUAUUACUC	MEL1-bound	21nt phasiRNA+miRNA	osa-miR2118n	osa-miR2118	2.67795	13.3316	2.49248	6.93376	11.1559	10.6876	35.2785	26.0558	2.60175	3.39883	3.64001	3.47297	0.837281	0.851383	0.979928
21nt:1:seq-11988	chr06	4769264	4769285	2.2e-08	+	21nt:Phas-773	medium	na:na	CAGGACAACUUCAAUGGAUGU		unkown	NA	NA	0.308994	0.194621	0.226589	0	0	0	0	0	0.0703176	0	0	0	0.119612	0.196473	0.0612455
21nt:1:seq-11989	chr09	6621366	6621387	1.55e-16	-	21nt:Phas-1319	medium	na:na	CAGGACAAGAAGAAAAGAUUC	MEL1-bound	unkown	NA	NA	0.97848	1.8489	1.0763	1.38675	1.32809	0.799754	1.50704	0.960286	0.421905	0.277455	0.555255	0.40518	0.478446	0.130982	0.551209
21nt:1:seq-11991	chr10	14088039	14088060	4.74e-22	+	21nt:Phas-1484	strict	na:na	CAGGACAGACUUAACACGAUA	MEL1-bound	unkown	NA	NA	0.154497	2.43277	0.339883	1.26617	2.25775	1.74492	2.46607	2.81684	0.210953	0.971094	0.802035	0.810359	0	0	0
21nt:1:seq-11992	chr11	9459805	9459826	3.97e-21	-	21nt:Phas-1548	medium	na:na	CAGGACAUUAUUUGGUGAGGA	MEL1-bound	21nt phasiRNA	21nt:1:seq-43099	21nt:Phas-658	7.05536	11.4827	6.40113	5.30584	6.90606	7.05237	6.64469	5.95377	6.3989	3.2601	4.9973	4.28333	3.22951	2.81611	2.81729
21nt:1:seq-11999	chr11	22993269	22993290	1.18e-15	-	21nt:Phas-1647	strict	ORSiTEMT01600009-rm_446447:na	CAGGACGUUGUUCUGAAGCAC	MEL1-bound	unkown	NA	NA	4.17141	0.0973106	3.68207	0.180881	0.332022	0.363524	0.479514	0.0640191	5.34413	0.208092	0.431865	0.0578828	1.37553	1.63727	1.46989
21nt:1:seq-12000	chr12	22108505	22108526	1.04e-22	+	21nt:Phas-2267	strict	na:na	CAGGACUCUAGGCUUUCUCUG	MEL1-bound	21nt phasiRNA	21nt:1:seq-32060	21nt:Phas-1678	0.514989	26.6631	0.736413	16.4602	18.5268	25.0832	39.7996	29.0006	0.632858	12.208	14.8068	9.4349	0.179417	0.523928	0.122491
21nt:1:seq-12001	chr06	9742739	9742760	9.1e-24	-	21nt:Phas-839	strict	na:na	CAGGACUGUACGGAGCUACUA	MEL1-bound	21nt phasiRNA	21nt:1:seq-38216	21nt:Phas-2016	2.36895	15.3751	1.98265	11.1543	12.2184	11.342	27.5378	20.6141	2.95334	7.35257	7.15662	7.92994	0.717669	1.04786	0.428718
21nt:1:seq-12004	chr06	9573629	9573650	5.84e-15	-	21nt:Phas-803	strict	MSTRG.49079:+	CAGGACUUCUGGAGGCAACCU		unkown	NA	NA	1.75096	0.583864	2.43583	0.542642	0.464831	0.727049	0.411012	1.53646	1.47667	0.138728	0.12339	0.289414	0.897087	0.392946	0.918682
21nt:1:seq-12005	chr08	16782403	16782424	4.74e-22	+	21nt:Phas-1261	strict	na:na	CAGGACUUGAUCAUCUUGGUC	MEL1-bound	unkown	NA	NA	1.75096	7.00636	2.20924	3.7985	4.24989	4.79852	8.56275	6.91406	4.35969	3.19074	5.18238	3.53085	0.657863	1.11335	0.6737
21nt:1:seq-12007	chr06	24608255	24608276	3.3e-16	-	21nt:Phas-906	strict	MSTRG.51066:+	CAGGAGAAACUGUGUUGCCAU	MEL1-bound	unkown	NA	NA	0.566488	0.875795	1.18959	0.482349	0.531236	0.436229	1.09603	0.832248	0.28127	0.277455	0.37017	0.231531	0.41864	0.261964	0.489964
21nt:1:seq-1201	chr04	21195917	21195938	8.7e-10	+	21nt:Phas-572	medium	MSTRG.39003:+	AAGAAACUACACAUCGGUCAU		miRNA	osa-miR2118r	osa-miR2118	0.257495	0	0.113294	0	0.132809	0.0727049	0	0.0640191	0	0	0	0	0.0598058	0.130982	0.122491
21nt:1:seq-12010	chr12	16259119	16259140	1.06e-24	+	21nt:Phas-1977	medium	MSTRG.19693:+	CAGGAGAGUUGUGACACUGCC	MEL1-bound	21nt phasiRNA	21nt:1:seq-20564	21nt:Phas-1939	176.59	9.43913	183.82	7.41611	8.03494	6.54344	15.7555	14.3403	158.004	4.71674	4.56543	4.10968	71.5277	44.9923	71.2898
21nt:1:seq-12011	chr12	15259776	15259797	5.54e-27	+	21nt:Phas-1943	strict	MSTRG.19520:-	CAGGAGAUCAGCAGAGGUGGC	MEL1-bound	21nt phasiRNA	21nt:1:seq-7513	21nt:Phas-2297	3.29593	0.875795	1.926	0.422055	0.332022	0.436229	0.274008	0.384114	1.47667	0	0.24678	0.115766	0.538252	0.392946	0.857437
21nt:1:seq-12016	chr05	24839480	24839501	5.33e-18	-	21nt:Phas-682	strict	OS05G0504800:-	CAGGAGGCGAACUUGUUACCA		unkown	NA	NA	0.926981	0.583864	1.0763	0.241174	0.0664045	0.0727049	0.479514	0.896267	0.210953	0.138728	0.185085	0.40518	0.358835	0.196473	0.183736
21nt:1:seq-12021	chr11	25091443	25091464	4.82e-17	+	21nt:Phas-1761	strict	EPlOSAG00000031935:-|EPlOSAG00000031958:+	CAGGAUACACAAUAUACUUGA	MEL1-bound	21nt phasiRNA	21nt:1:seq-41520	21nt:Phas-1718	0.566488	0	0.736413	0	0.0664045	0	0	0	0.773493	0	0	0	0.119612	0.196473	0.122491
21nt:1:seq-12023	chr11	25119377	25119398	2e-10	+	21nt:Phas-1770	medium	MSTRG.16209:+	CAGGAUACUCGAUGUACUCGA	MEL1-bound	other sRNA	Veg_sRNA243	Veg_sRNA243	46.1431	8.66064	40.5594	4.03967	5.17955	5.30746	8.42574	6.33789	38.534	5.61847	5.92272	4.34121	14.8318	13.4257	13.9027
21nt:1:seq-12027	chr08	16726820	16726841	3.97e-21	+	21nt:Phas-1258	strict	ORSiTERTOOT00300-rm_337700:na	CAGGAUAUGGCCUAAUAAGGG	MEL1-bound	unkown	NA	NA	1.54497	2.14083	2.94565	1.32646	1.4609	0.799754	3.28809	1.53646	1.1954	0.624275	0.308475	0.578828	0.239223	0.261964	0.428718
21nt:1:seq-12029	chr05	24968604	24968625	4.71e-25	-	21nt:Phas-718	strict	ORSiTERTOOT00027-rm_228206:na|ORSiCMCM00100011-rm_228207:na	CAGGAUAUUCGAUGCACGUUU	MEL1-bound	unkown	NA	NA	1.59647	13.1369	1.0763	9.16463	10.6911	8.79729	13.8374	13.444	0.843811	5.41038	6.41628	4.51486	0.598058	0.261964	0.306227
21nt:1:seq-1203	chr06	24657326	24657347	2.35e-20	+	21nt:Phas-919	strict	na:na	AAGAAACUCCAUUGGGCACAA		unkown	NA	NA	7.05536	0	6.85431	0	0	0	0.068502	0	3.37524	0	0	0	1.25592	1.70277	1.89861
21nt:1:seq-12030	chr12	15218196	15218217	7.91e-24	-	21nt:Phas-1939	strict	na:na	CAGGAUCAUUCCAUUGUGCUG	MEL1-bound	unkown	NA	NA	1.23597	0.0973106	1.13294	0.0602936	0.0664045	0.290819	0.34251	0.384114	1.47667	0	0.12339	0.0578828	0.299029	0.458437	0.428718
21nt:1:seq-12031	chr12	15214286	15214307	1.58e-22	-	21nt:Phas-1937	strict	na:na	CAGGAUCUUUCCAUUGUGCUG	MEL1-bound	unkown	NA	NA	2.98694	1.65428	3.39883	0.904404	0.730449	1.09057	3.15109	1.92057	3.16429	0.416183	0.431865	0.40518	1.73437	1.63727	1.77612
21nt:1:seq-12036	chr12	14177993	14178014	2.37e-17	-	21nt:Phas-1883	strict	MSTRG.19246:+	CAGGAUGCCAAUCAUCUACGU	MEL1-bound	unkown	NA	NA	0.205996	0.194621	0.169942	0.180881	0.199213	0.290819	0.890526	0.320095	0.210953	0.138728	0.185085	0.347297	0	0	0
21nt:1:seq-12037	chr07	17340069	17340090	3.26e-20	-	21nt:Phas-1201	strict	na:na	CAGGAUGGUCUCACAAGGGAG	MEL1-bound	21nt phasiRNA	21nt:1:seq-21684	21nt:Phas-476	1.02998	1.26504	0.79306	1.14558	1.5273	0.945163	1.91806	1.21636	1.1954	0.346819	0.431865	0.984008	0.538252	0.589419	0.367473
21nt:1:seq-12039	chr04	21015897	21015918	9e-21	-	21nt:Phas-518	strict	na:na	CAGGAUGUCUGGGCUUCGUUU	MEL1-bound	unkown	NA	NA	1.49347	1.65428	1.41618	1.44705	1.79292	1.81762	2.80858	2.49674	1.12508	1.38728	1.35729	1.62072	0.239223	0.785892	0.6737
21nt:1:seq-1204	chr06	4790459	4790480	1.18e-15	-	21nt:Phas-780	strict	MSTRG.48214:+	AAGAAAGAAUACACUGUACGA		unkown	NA	NA	0.308994	0.0973106	0.169942	0.0602936	0.0664045	0	0.137004	0	0.210953	0.0693639	0.12339	0.289414	0.299029	0.065491	0.122491
21nt:1:seq-12043	chr11	16249917	16249938	1.55e-16	-	21nt:Phas-1596	medium	OS11G0472000:-	CAGGAUUCUGGAGUGUCAGGU	MEL1-bound	21nt phasiRNA+miRNA	osa-miR2118q	osa-miR2118	4.8409	7.68754	3.68207	4.58231	5.17955	4.58041	9.38477	7.17014	2.32048	1.94219	2.28272	2.60473	0.717669	2.48866	0.734946
21nt:1:seq-12044	chr06	9573589	9573610	5.84e-15	+	21nt:Phas-803	strict	MSTRG.49079:+	CAGGAUUGCAGUGUCUAGGGC		unkown	NA	NA	1.13298	4.08705	1.41618	3.19556	4.38269	4.14418	9.93279	8.13042	1.89857	2.21964	2.5295	1.91013	0.717669	0.458437	0.551209
21nt:1:seq-12046	chr08	16782548	16782569	4.74e-22	-	21nt:Phas-1261	strict	na:na	CAGGAUUGUUACGCCUCUGGA	MEL1-bound	unkown	NA	NA	0	0.778485	0	0.241174	0.59764	0.508934	1.02753	1.08832	0.140635	0.485547	0.37017	0.463062	0.119612	0	0
21nt:1:seq-12049	chr02	10619878	10619899	1.16e-14	-	21nt:Phas-88	medium	na:na	CAGGAUUUCUACCAUAAAGAG		miRNA	osa-miR2118k	osa-miR2118	2.11146	8.75795	1.926	5.42642	5.31236	6.61614	13.8374	9.92296	1.96889	2.91328	3.64001	3.64662	0.41864	0.458437	0.428718
21nt:1:seq-1205	chr07	15950303	15950324	4.62e-18	+	21nt:Phas-1168	strict	na:na	AAGAAAGAGUACGUCAGGGUG		unkown	NA	NA	1.54497	0	1.24624	0.0602936	0.0664045	0	0	0.128038	2.60175	0	0	0	0.777475	0.916874	0.918682
21nt:1:seq-12050	chr11	16531656	16531677	4.79e-22	+	21nt:Phas-1613	strict	na:na	CAGGAUUUGCUGCCCAACACC		21nt phasiRNA	21nt:1:seq-35924	21nt:Phas-1611	0.514989	1.07042	0.226589	0.180881	0.199213	0.581639	0.34251	1.15234	0.0703176	0	0	0	0.119612	0	0.0612455
21nt:1:seq-12052	chr11	9835995	9836016	7e-24	+	21nt:Phas-1559	strict	na:na	CAGGCAAAUAUGAUAGUACUU	MEL1-bound	unkown	NA	NA	1.64797	0.875795	0.963002	0.844111	0.664045	0.654344	1.02753	1.40842	0.843811	0.554911	0.185085	0.520945	0.717669	0.523928	0.244982
21nt:1:seq-12053	chr10	13987389	13987410	6.27e-14	+	21nt:Phas-1455	strict	MSTRG.10155:+|MSTRG.10156:-	CAGGCAACUCCUAUGCAACCA	MEL1-bound	unkown	NA	NA	0.102998	0.0973106	0.509825	0.241174	0.132809	0.290819	0.411012	0.256076	0.351588	0.138728	0.061695	0	0	0.130982	0
21nt:1:seq-12054	chr02	10676483	10676504	1.69e-21	-	21nt:Phas-95	strict	ORSiTERT00100035-rm_71262:na	CAGGCAAGGUUGCAAGGACGC	MEL1-bound	21nt phasiRNA	21nt:1:seq-5106	21nt:Phas-258	2.36895	0.0973106	1.52947	0.120587	0.199213	0.0727049	0.068502	0.640191	3.09397	0.208092	0.431865	0	0.956892	1.11335	1.46989
21nt:1:seq-12056	chr06	4742792	4742813	2.04e-21	-	21nt:Phas-763	strict	na:na	CAGGCAAUCUAUUUCGUCCGG	MEL1-bound	unkown	NA	NA	0.154497	0.0973106	0.226589	0.120587	0.332022	0.14541	0.68502	0.256076	0.0703176	0	0.061695	0.115766	0.0598058	0.130982	0
21nt:1:seq-12057	chr07	17287778	17287799	1.33e-26	+	21nt:Phas-1192	strict	na:na	CAGGCAAUGGUAGUCGUACUU	MEL1-bound	21nt phasiRNA	21nt:1:seq-34482	21nt:Phas-1190	4.8924	3.60049	4.75836	1.98969	2.58977	2.03574	4.04162	3.32899	2.67207	1.526	1.2339	0.810359	0.897087	0.982365	0.796191
21nt:1:seq-12058	chr02	1514721	1514742	1.09e-18	-	21nt:Phas-72	strict	na:na	CAGGCACAUGUGAUACGAUCU	MEL1-bound	miRNA	osa-miR2118o	osa-miR2118	20.1876	2.33545	18.0138	1.9294	1.99213	1.01787	1.84955	2.11263	13.4307	1.10982	1.2956	1.3313	5.56194	2.8816	3.98096
21nt:1:seq-12061	chr10	14033225	14033246	1.98e-12	-	21nt:Phas-1467	medium	na:na	CAGGCAGUCAUAGGACGACUC		unkown	NA	NA	0.566488	0.875795	0.509825	0.723523	1.66011	0.945163	2.74008	3.52105	0.351588	0.90173	0.555255	0.463062	0.358835	0.130982	0.428718
21nt:1:seq-12062	chr08	18615533	18615554	2.05e-22	-	21nt:Phas-1282	strict	na:na	CAGGCAGUGACUCUAGCUAGC		miRNA	osa-miR2118n	osa-miR2118	0.875482	1.36235	0.849708	0.361762	0.464831	0.218115	0.34251	0.320095	0.0703176	0	0	0	0.0598058	0.196473	0.122491
21nt:1:seq-12071	chr11	9449976	9449997	6.29e-21	+	21nt:Phas-1545	strict	na:na	CAGGCCCAGUAGAGCUCACAG	MEL1-bound	unkown	NA	NA	1.59647	4.37898	1.35953	3.07497	2.78899	3.85336	7.32971	5.18554	2.03921	2.42773	1.60407	1.62072	0.239223	0.392946	0.428718
21nt:1:seq-12075	chr11	24330313	24330334	4.33e-19	+	21nt:Phas-1685	strict	MSTRG.16609:-	CAGGCGAUGCUGUCAAGCACG		21nt phasiRNA+miRNA	osa-miR2118q	osa-miR2118	0.102998	0	0.113294	0	0.0664045	0	0.068502	0	0.140635	0	0	0	0.0598058	0	0.0612455
21nt:1:seq-12077	chr12	24362084	24362105	5.3e-12	-	21nt:Phas-2338	medium	na:na	CAGGCGCGCUUGGAUUUGGCA		21nt phasiRNA	21nt:1:seq-25901	21nt:Phas-2272	1.85396	0.194621	1.69942	0.0602936	0	0.0727049	0.205506	0.192057	1.54699	0	0.12339	0.173648	0.358835	0.589419	0.367473
21nt:1:seq-1208	chr12	21170686	21170707	1.06e-24	-	21nt:Phas-2150	strict	na:na	AAGAAAGUAGUGUCCCCGCCU		21nt phasiRNA	21nt:1:seq-34863	21nt:Phas-2156	0.257495	0	0.566472	0	0	0	0	0.0640191	0.351588	0	0.061695	0	0.119612	0.065491	0
21nt:1:seq-12081	chr01	2244256	2244277	1.34e-27	-	21nt:Phas-6	strict	na:na	CAGGCUACUGUCAACCAUCCC	MEL1-bound	unkown	NA	NA	4.37741	4.08705	5.21154	2.11028	2.9882	2.83549	7.53522	13.8281	6.04731	1.04046	1.48068	0.984008	2.87068	2.1612	1.77612
21nt:1:seq-12087	chr05	13986855	13986876	3.78e-18	+	21nt:Phas-664	strict	na:na	CAGGCUUGAAGGAUGGAGCUU	MEL1-bound	miRNA	osa-miR2118q	osa-miR2118	4.48041	0.486553	3.28554	0.361762	0.398427	0.218115	0.479514	0.384114	3.86747	0	0.185085	0.0578828	1.37553	2.55415	0.857437
21nt:1:seq-12091	chr09	8981478	8981499	7.18e-08	+	21nt:Phas-1384	strict	ORSiTERT00400073-rm_365178:na	CAGGGAAACCAUUCGCUUCCC		unkown	NA	NA	0	0	0.169942	0	0	0	0	0	0.0703176	0	0	0	0	0	0.0612455
21nt:1:seq-12098	chr12	15312866	15312887	6.34e-15	-	21nt:Phas-1947	strict	MSTRG.19529:-	CAGGGACAGGUGCUUCUACGG	MEL1-bound	unkown	NA	NA	0.669486	2.82201	0.849708	1.44705	2.39056	0.945163	2.12356	2.04861	0.914128	0.416183	0.61695	0.289414	0.239223	0.130982	0.0612455
21nt:1:seq-12101	chr06	9666295	9666316	4.74e-22	-	21nt:Phas-820	strict	na:na	CAGGGACUGAGUCUGGCUGAG	MEL1-bound	other sRNA	Veg_sRNA211	Veg_sRNA211	1.08148	18.0998	1.30289	14.169	13.2145	19.9938	25.8252	18.5655	2.10953	11.3063	9.06917	8.85607	0.897087	0.785892	0.489964
21nt:1:seq-12109	chr12	21733299	21733320	4.39e-22	-	21nt:Phas-2175	strict	na:na	CAGGGAUAACAAAAUUCUGCU	MEL1-bound	miRNA	osa-miR2118d	osa-miR2118	7.05536	0.486553	7.87396	0.361762	0.398427	0.508934	0.548016	0.576172	6.53953	0.346819	0.12339	0.231531	2.27262	2.29218	2.08235
21nt:1:seq-12118	chr06	17788456	17788477	1.69e-21	-	21nt:Phas-887	strict	MSTRG.50173:-	CAGGGAUUUUCCUUCAGUGGA	MEL1-bound	unkown	NA	NA	0.154497	3.89242	0.509825	2.35145	3.12101	2.76279	3.28809	3.77713	0.351588	2.01155	2.28272	1.15766	0.179417	0.130982	0.122491
21nt:1:seq-12121	chr07	17284021	17284042	1.93e-13	-	21nt:Phas-1190	medium	OS07G0477866:-	CAGGGCUACUGGAAAAUGGAA		unkown	NA	NA	0.205996	0.973106	0.623119	0.904404	0.863258	1.5268	0.616518	0.832248	0.492223	0.485547	0.678645	0.636711	0.0598058	0	0.122491
21nt:1:seq-12128	chr06	16973466	16973487	6.29e-21	-	21nt:Phas-869	strict	na:na	CAGGGGUAAGCGAUGCAUGUU	MEL1-bound	unkown	NA	NA	5.25289	2.43277	4.19189	1.56763	1.66011	1.23598	1.91806	1.72851	4.50032	0.90173	1.11051	0.868242	1.97359	1.76826	2.14359
21nt:1:seq-12129	chr01	2313062	2313083	4.71e-16	-	21nt:Phas-7	strict	MSTRG.515:-	CAGGGGUGGCUUAUCUUGCCC	MEL1-bound	unkown	NA	NA	0.205996	0	0.169942	0.0602936	0.0664045	0	0	0.128038	0.140635	0	0	0	0.119612	0.130982	0.122491
21nt:1:seq-12130	chr06	17754658	17754679	2.11e-14	+	21nt:Phas-883	strict	na:na	CAGGGUAGGAACUGCAUAGAG	MEL1-bound	miRNA	osa-miR2118k	osa-miR2118	3.50193	15.0831	3.62542	9.52639	11.0231	11.9963	23.3592	20.9342	2.46111	5.34102	6.53967	3.99391	1.49514	1.37531	1.53114
21nt:1:seq-12133	chr02	20334159	20334180	1.13e-25	-	21nt:Phas-154	strict	na:na	CAGGGUCACAAGCAAAAGGAG	MEL1-bound	miRNA	osa-miR2118r	osa-miR2118	1.02998	1.65428	1.86936	1.14558	1.59371	1.59951	0.890526	1.3444	1.6173	1.10982	0.86373	1.38919	0.119612	0.327455	0.428718
21nt:1:seq-12140	chr05	25132687	25132708	3.97e-21	+	21nt:Phas-742	strict	ORSgTEMT02000046-rm_228443:na|ORSgTEMT01000005-rm_228444:na	CAGGGUGAGUUCCAAUGGCUU	MEL1-bound	unkown	NA	NA	1.69947	0.194621	2.0393	0.120587	0.398427	0	0.479514	0.320095	0.984446	0	0.12339	0.115766	0.179417	0.130982	0.367473
21nt:1:seq-12145	chr12	22032100	22032121	7.03e-23	+	21nt:Phas-2240	strict	MSTRG.20721:-	CAGGGUUAGCUGAGCAGUGAG	MEL1-bound	21nt phasiRNA	21nt:1:seq-39579	21nt:Phas-213	0.463491	1.07042	0.39653	0.361762	0.464831	0.436229	0.616518	0.448133	0.632858	0.0693639	0.61695	0.0578828	0.299029	0	0.244982
21nt:1:seq-12148	chr04	17467122	17467143	8.5e-18	+	21nt:Phas-447	strict	na:na	CAGGGUUCUUGCAGCUGGUGC		miRNA	osa-miR2118d	osa-miR2118	0.102998	0.583864	0.226589	0.180881	0.332022	0.218115	0.753522	0.320095	0	0.0693639	0.185085	0.115766	0	0.065491	0
21nt:1:seq-1215	chr11	16566536	16566557	5.78e-11	+	21nt:Phas-1622	medium	na:na	AAGAACAAAUGUGCAAAACGU		unkown	NA	NA	0.463491	0.0973106	0.679766	0	0.0664045	0.0727049	0.068502	0.0640191	0.703176	0	0.185085	0	0.41864	0.392946	0.244982
21nt:1:seq-12150	chr10	14147788	14147809	8.41e-20	-	21nt:Phas-1497	strict	ORSgTEMT00100358-rm_403182:na|ORSiTETNOOT00110-rm_403183:na|ORSgTEMT00501812-rm_403184:na	CAGGGUUUGAUAACUUCGGCC	MEL1-bound	21nt phasiRNA+other sRNA	Veg_sRNA330	Veg_sRNA330	1.08148	0.0973106	0.849708	0.0602936	0.0664045	0.14541	0.68502	0.896267	0.421905	0	0.185085	0.0578828	0.119612	0.065491	0.428718
21nt:1:seq-12154	chr07	5734686	5734707	1.13e-25	-	21nt:Phas-1002	strict	na:na	CAGGUAAUGCGGUGCUGGUUU		21nt phasiRNA	21nt:1:seq-17689	21nt:Phas-1943	0.257495	0.291932	0.226589	0.0602936	0.199213	0.0727049	0.274008	0.192057	0.140635	0.138728	0.12339	0.115766	0.119612	0.065491	0.183736
21nt:1:seq-12156	chr12	2282326	2282347	2.04e-13	-	21nt:Phas-1818	strict	na:na	CAGGUACCAAUCAUCCAAGAC		21nt phasiRNA	21nt:1:seq-37532	21nt:Phas-883	1.59647	0.0973106	1.75606	0.0602936	0.265618	0.14541	0.274008	0.128038	1.12508	0.208092	0	0.0578828	0.179417	0.130982	0.367473
21nt:1:seq-12161	chr07	6934991	6935012	2e-10	-	21nt:Phas-1060	medium	OS07G0224701:+	CAGGUAGCUGACGAGGAUCUU	MEL1-bound	unkown	NA	NA	0.720985	0.291932	0.79306	0.66323	0.398427	0.0727049	0.616518	2.49674	0.914128	0.0693639	0.24678	0.347297	0.239223	0.392946	0.183736
21nt:1:seq-12163	chr08	2461238	2461259	6.27e-14	+	21nt:Phas-1216	strict	MSTRG.58161:-	CAGGUAGUGUCGUAAGUGGUU	MEL1-bound	other sRNA	Veg_sRNA179	Veg_sRNA179	0.772484	0	0.906355	0.241174	0.0664045	0	0.411012	0.320095	0.632858	0.208092	0.308475	0.0578828	0.598058	0.851383	0.428718
21nt:1:seq-12166	chr12	24345889	24345910	1.33e-28	-	21nt:Phas-2331	strict	na:na	CAGGUAUCUGAACAAUGUCAU	MEL1-bound	miRNA	osa-miR2118q	osa-miR2118	0.669486	5.44939	0.736413	4.28085	4.78112	4.36229	8.22024	5.82574	0.28127	2.63583	2.34441	1.27342	0.478446	0.720401	0.734946
21nt:1:seq-1217	chr11	16376865	16376886	5.84e-15	+	21nt:Phas-1599	medium	ORSiTERT00100071-rm_437203:na	AAGAACACAGGCAACAAGGGA		unkown	NA	NA	1.54497	0	1.18959	0.120587	0.0664045	0.0727049	0	0.0640191	0.562541	0.277455	0	0.115766	0.299029	0.261964	0.489964
21nt:1:seq-12170	chr04	18152321	18152342	4.04e-11	+	21nt:Phas-496	strict	na:na	CAGGUCAGUAGUUACAAGGUG	MEL1-bound	miRNA	osa-miR2118l	osa-miR2118	8.85782	17.1267	6.74101	9.82786	11.4216	12.5052	16.0295	12.9319	14.837	7.56066	10.6115	8.10359	2.63145	1.70277	2.81729
21nt:1:seq-12171	chr11	23020960	23020981	2.26e-28	-	21nt:Phas-1658	strict	MSTRG.15883:-	CAGGUCAUAGUCGGGUAACGC	MEL1-bound	miRNA	osa-miR2118o	osa-miR2118	7.41585	2.53008	5.83466	1.62793	2.25775	1.30869	2.53457	2.36871	9.91478	0.554911	0.555255	0.810359	2.69126	2.03022	2.75605
21nt:1:seq-12177	chr11	25091674	25091695	1.1e-19	+	21nt:Phas-1761	strict	EPlOSAG00000031935:-|EPlOSAG00000031958:+	CAGGUCGCUAUGGUGUUGUGA	MEL1-bound	21nt phasiRNA	21nt:1:seq-41520	21nt:Phas-1718	0.514989	0.0973106	0.736413	0	0.0664045	0	0.274008	0.192057	0.562541	0.208092	0.308475	0.0578828	0.358835	0.523928	0.244982
21nt:1:seq-1218	chr11	26348261	26348282	4.71e-16	-	21nt:Phas-1803	strict	na:na	AAGAACACCGGACAUAGGAUU		unkown	NA	NA	0.102998	0.0973106	0.0566472	0.120587	0.0664045	0.0727049	0.068502	0.128038	0	0.208092	0.12339	0.231531	0.0598058	0	0.122491
21nt:1:seq-12181	chr04	17244270	17244291	2.1e-10	-	21nt:Phas-419	medium	ORSgTEMT00100091-rm_173136:na	CAGGUGAAACUGCAUGACCAC		21nt phasiRNA	21nt:1:seq-35163	21nt:Phas-1718	1.49347	0.973106	2.09595	0.542642	1.06247	0.945163	1.16453	1.53646	1.26572	0.416183	0.98712	0.636711	0.956892	0.982365	0.979928
21nt:1:seq-12183	chr04	13114521	13114542	3.57e-10	-	21nt:Phas-280	medium	na:na	CAGGUGAUCUAGACAAGAUUA		21nt phasiRNA	21nt:1:seq-4508	21nt:Phas-231	0.205996	0.194621	0	0	0	0	0	0	0.0703176	0	0	0	0	0	0
21nt:1:seq-12184	chr12	24337982	24338003	6.05e-13	+	21nt:Phas-2326	strict	ORSgTEMT03000057-rm_485238:na	CAGGUGCUGUACUAUGCUAUC		21nt phasiRNA	21nt:1:seq-37384	21nt:Phas-1430	0.463491	0	0.283236	0	0	0.0727049	0.137004	0.128038	0.210953	0	0	0	0.0598058	0.130982	0.0612455
21nt:1:seq-12196	chr04	17629258	17629279	2.04e-13	-	21nt:Phas-469	strict	na:na	CAGGUUCCGAGAUCUUCAUAU	MEL1-bound	21nt phasiRNA	21nt:1:seq-36022	21nt:Phas-1090	0.669486	0	0.623119	0	0	0	0	0.0640191	0.562541	0	0	0.173648	0.41864	0.065491	0
21nt:1:seq-12197	chr11	24789332	24789353	1.55e-16	-	21nt:Phas-1733	strict	ORSiTEMT02100003-rm_448899:na	CAGGUUCGUUAUUAGAUUGCU		unkown	NA	NA	0.154497	0.0973106	0.509825	0.0602936	0.199213	0	0.068502	0.320095	0.351588	0	0	0	0.478446	0.523928	0.122491
21nt:1:seq-1220	chr04	21173800	21173821	8.5e-18	-	21nt:Phas-565	strict	na:na	AAGAACCAAAAGCUUUCGGCG		unkown	NA	NA	0.360493	0	0.226589	0	0.0664045	0	0.068502	0.128038	0.0703176	0.138728	0.061695	0.0578828	0.0598058	0.065491	0
21nt:1:seq-12203	chr06	28330649	28330670	4.71e-25	-	21nt:Phas-984	strict	na:na	CAGGUUGUAGUUGUCCCAGGU		unkown	NA	NA	3.60493	6.03326	3.11559	2.95439	4.24989	3.34442	10.2068	9.09071	2.60175	2.4971	2.22102	2.08378	0.598058	0.785892	0.796191
21nt:1:seq-12207	chr11	19501226	19501247	1.55e-16	-	21nt:Phas-1634	strict	na:na	CAGUAAAACAACAUCUGCCGA	MEL1-bound	unkown	NA	NA	0.514989	0.291932	0.39653	0.120587	0.199213	0.218115	0.137004	0.320095	0.492223	0.138728	0.12339	0.0578828	0.179417	0.065491	0.122491
21nt:1:seq-12209	chr12	21909249	21909270	8.5e-18	-	21nt:Phas-2218	strict	na:na	CAGUAAACUUAACAAAAUGGC	MEL1-bound	miRNA+other sRNA	osa-miR2118m	osa-miR2118	0.411992	0.291932	0.169942	0	0.132809	0.0727049	0.34251	0.0640191	0	0.0693639	0.12339	0.0578828	0.119612	0.130982	0.0612455
21nt:1:seq-12215	chr09	8748435	8748456	6.27e-14	+	21nt:Phas-1361	medium	na:na	CAGUAAAUUCCCUUGGUACUU		21nt phasiRNA	21nt:1:seq-31818	21nt:Phas-772	0.360493	0	0.339883	0.0602936	0	0.0727049	0.068502	0.192057	0.140635	0	0.061695	0	0.119612	0	0.0612455
21nt:1:seq-12217	chr09	6938883	6938904	3.78e-18	-	21nt:Phas-1357	strict	ORSiTERTOOT00427-rm_362488:na|ORSiTERTOOT00316-rm_362489:na	CAGUAAGAAUCCAGUGCCUAA		unkown	NA	NA	0.308994	0.291932	0.283236	0.0602936	0	0	0	0.0640191	0.0703176	0	0	0.0578828	0	0	0
21nt:1:seq-12219	chr04	21183908	21183929	1.31e-10	-	21nt:Phas-569	strict	OS04G0428002:+	CAGUAAGCCCGUGUGUAGUUC	MEL1-bound	21nt phasiRNA+miRNA	osa-miR2118r	osa-miR2118	1.54497	2.62739	1.41618	1.02499	1.12888	0.727049	1.57555	1.85655	1.26572	1.31791	1.04882	0.810359	0.538252	0.589419	0.489964
21nt:1:seq-12220	chr12	18094732	18094753	4.14e-11	-	21nt:Phas-2008	medium	ORSgTERTOOT00068-rm_477290:na|ORSgTERT00200548-rm_477291:na	CAGUAAUACAUUUUUGGAUUC		unkown	NA	NA	0.205996	0	0.0566472	0	0	0	0	0	0.28127	0	0	0	0.119612	0.065491	0
21nt:1:seq-12221	chr02	16560071	16560092	2.04e-13	+	21nt:Phas-114	medium	na:na	CAGUAAUAUGAUUAAGGUUGG		21nt phasiRNA	21nt:2:seq-10422	21nt:Phas-1218,21nt:Phas-1220	0.360493	0.0973106	0.169942	0.0602936	0	0.0727049	0.205506	0.0640191	0.28127	0	0	0	0	0	0
21nt:1:seq-12228	chr04	17397330	17397351	5.3e-12	-	21nt:Phas-437	medium	na:na	CAGUACAAAGCACCCAACCGC		21nt phasiRNA	21nt:1:seq-14740	21nt:Phas-583	0.720985	0.194621	0.566472	0.120587	0.0664045	0	0.548016	0.192057	0.421905	0.138728	0.431865	0.0578828	0.358835	0.130982	0.306227
21nt:1:seq-12229	chr04	13254612	13254633	4.82e-17	-	21nt:Phas-294	strict	na:na	CAGUACAAAUAGCAAGGCCGG		unkown	NA	NA	0.102998	0.194621	0.0566472	0.120587	0.0664045	0	0.34251	0.192057	0	0.0693639	0.061695	0.0578828	0	0	0
21nt:1:seq-12230	chr11	25027016	25027037	8.5e-18	-	21nt:Phas-1747	strict	na:na	CAGUACAACUUUCGUCUUGCU		unkown	NA	NA	0.97848	0.0973106	1.30289	0.241174	0.0664045	0.0727049	0.274008	0.512153	0.773493	0	0.185085	0	0.358835	0.196473	0.367473
21nt:1:seq-12234	chr04	17226489	17226510	6.34e-15	-	21nt:Phas-415	strict	MSTRG.38146:-	CAGUACAGCGAUAGAACAGAA	MEL1-bound	unkown	NA	NA	0.772484	2.43277	0.623119	0.723523	0.59764	1.38139	2.87708	2.6888	0.703176	0	0.555255	0.347297	0.299029	0.523928	0.306227
21nt:1:seq-12236	chr06	9438575	9438596	3.78e-18	-	21nt:Phas-783	strict	na:na	CAGUACCAUCACAAAGAGCUU		unkown	NA	NA	0.97848	0.973106	0.906355	0.964698	1.79292	1.4541	1.30154	2.11263	1.33603	0.277455	1.11051	0.810359	0.179417	0.392946	0.122491
21nt:1:seq-12238	chr05	25069946	25069967	3.13e-19	+	21nt:Phas-724	strict	ORSgTETNOOT01875-rm_228351:na	CAGUACCUAGAAUUGCAGGGU	MEL1-bound	unkown	NA	NA	0.205996	0.389242	0.169942	0	0.0664045	0.290819	0.548016	0.320095	0.210953	0.346819	0.061695	0.173648	0.0598058	0	0
21nt:1:seq-12239	chr11	24330185	24330206	4.33e-19	-	21nt:Phas-1685	strict	MSTRG.16609:-	CAGUACGGGACAAAUGAACAA		21nt phasiRNA+miRNA	osa-miR2118q	osa-miR2118	4.42891	2.04352	2.66242	0.723523	1.4609	1.81762	1.50704	1.47244	2.8127	0.346819	0.555255	0.984008	1.55495	1.50629	1.10242
21nt:1:seq-1224	chr12	14178289	14178310	8.58e-19	+	21nt:Phas-1883	strict	MSTRG.19246:+	AAGAACCUAGACACAGGUCGG		unkown	NA	NA	0.257495	0	0.283236	0	0.265618	0	0.205506	0.128038	0.0703176	0.138728	0.061695	0	0.239223	0.065491	0
21nt:1:seq-12243	chr12	13970780	13970801	8.58e-19	-	21nt:Phas-1868	strict	MSTRG.19193:-	CAGUAGAAUAAACAUGCACGG	MEL1-bound	21nt phasiRNA	21nt:1:seq-4403	21nt:Phas-2350	18.0761	9.53644	18.9768	8.26022	7.90213	7.77942	12.1248	8.96267	16.8059	4.16183	5.98442	4.74639	7.95417	4.51888	9.00309
21nt:1:seq-12244	chr08	2470898	2470919	9.69e-28	+	21nt:Phas-1220	strict	MSTRG.58160:+	CAGUAGAGCCAUCGACUCCUU		21nt phasiRNA+other sRNA	Rep_sRNA295	Rep_sRNA295	3.08994	3.79511	2.66242	2.23086	3.65224	3.0536	6.9187	18.3735	1.68762	0.693639	1.2956	0.810359	1.19612	1.24433	1.53114
21nt:1:seq-12245	chr08	18588181	18588202	4.82e-17	+	21nt:Phas-1279	strict	ORSgTEMT01600940-rm_340200:na	CAGUAGAGCUGGGACGUUCGA		21nt phasiRNA+other sRNA+other sRNA	Veg_sRNA60	Veg_sRNA60	2.78094	7.68754	2.49248	3.49703	3.45303	5.59828	5.82267	6.65798	3.09397	3.60692	4.13357	4.74639	0.358835	0.458437	0.489964
21nt:1:seq-12246	chr12	21160681	21160702	1.96e-19	+	21nt:Phas-2143	strict	MSTRG.20510:-	CAGUAGAUAGGCUCGUAUGUG	MEL1-bound	21nt phasiRNA	21nt:1:seq-43094	21nt:Phas-1039	3.34743	2.43277	4.02195	0.422055	0.796853	0.727049	0.890526	0.896267	3.65651	0.0693639	0.37017	0.115766	1.67456	2.35768	2.38857
21nt:1:seq-12247	chr02	20266961	20266982	5.03e-25	-	21nt:Phas-136	strict	na:na	CAGUAGAUCCACCUUGUUGAC	MEL1-bound	miRNA	osa-miR2118i	osa-miR2118	1.64797	0.778485	2.09595	0.542642	0.59764	0.654344	0.890526	0.896267	0.984446	0.208092	0.49356	0.173648	0.717669	0.523928	0.612455
21nt:1:seq-12249	chr12	24836702	24836723	1.49e-18	+	21nt:Phas-2375	strict	na:na	CAGUAGGAUAUAGUGCGUGUA	MEL1-bound	miRNA	osa-miR2118q	osa-miR2118	0.669486	1.75159	0.79306	0.844111	0.796853	0.945163	0.959028	0.960286	0.562541	1.45664	0.37017	0.752476	0.358835	0.523928	0.244982
21nt:1:seq-1225	chr11	23040522	23040543	1.82e-15	-	21nt:Phas-1661	strict	na:na	AAGAACCUGCACGAAAAUCUU		unkown	NA	NA	1.02998	0.0973106	0.736413	0	0.0664045	0.0727049	0.137004	0.0640191	0.351588	0.346819	0.12339	0.0578828	0.538252	1.04786	0.489964
21nt:1:seq-12251	chr04	17391440	17391461	3.13e-19	+	21nt:Phas-434	strict	MSTRG.38190:+	CAGUAGGAUGUAGCAAUGAAC		miRNA	osa-miR2118l	osa-miR2118	0	0	0	0	0	0.0727049	0	0	0	0	0	0	0	0	0.0612455
21nt:1:seq-12252	chr06	24630397	24630418	2.2e-18	-	21nt:Phas-912	medium	na:na	CAGUAGGCAUCUAUCUCGGCA	MEL1-bound	unkown	NA	NA	2.11146	0.389242	1.69942	0.241174	0.265618	0.290819	0.34251	0.512153	1.54699	0.138728	0.24678	0.289414	0.717669	1.30982	1.3474
21nt:1:seq-12258	chr12	21929278	21929299	1.86e-16	+	21nt:Phas-2228	strict	na:na	CAGUAUCACUUGGCGAAUCAU		miRNA	osa-miR2118m	osa-miR2118	2.05996	0.194621	2.60577	0	0.132809	0.14541	0.411012	0	1.40635	0.0693639	0	0.173648	0.239223	0.65491	0.489964
21nt:1:seq-12260	chr08	2693636	2693657	1.34e-27	-	21nt:Phas-1241	strict	na:na	CAGUAUCGGCGUUUGGAUUGA	MEL1-bound	21nt phasiRNA	21nt:1:seq-23260	21nt:Phas-957	2.42045	3.60049	2.66242	1.8691	1.79292	2.39926	2.67158	1.98459	0.984446	1.24855	1.85085	1.79437	0.478446	0.65491	0.428718
21nt:1:seq-12262	chr11	9295797	9295818	3.13e-19	+	21nt:Phas-1534	strict	na:na	CAGUAUGAAAUCGGCCCUCCU	MEL1-bound	unkown	NA	NA	3.55343	0.583864	3.22889	0.180881	0.132809	0.14541	0.411012	0.384114	4.35969	0.0693639	0.061695	0.115766	1.61476	1.70277	1.22491
21nt:1:seq-12265	chr12	14544285	14544306	1.62e-15	-	21nt:Phas-1891	strict	na:na	CAGUAUGUUGUAGAAGUGUGU	MEL1-bound	unkown	NA	NA	1.75096	5.5467	1.01965	3.07497	2.78899	1.74492	3.76761	4.22526	1.26572	1.66473	1.78916	1.96802	0.598058	0.720401	0.489964
21nt:1:seq-12267	chr06	28336737	28336758	3.44e-17	-	21nt:Phas-987	strict	ORSiTEMT06000005-rm_273458:na|ORSiTEMT06000032-rm_273459:na	CAGUAUUGCAUCCACGAUGGU	MEL1-bound	unkown	NA	NA	0.617987	0.389242	0.339883	0.361762	0.199213	0.581639	0.753522	0.960286	0.0703176	0.208092	0	0.231531	0.179417	0.327455	0.122491
21nt:1:seq-1227	chr07	6687097	6687118	2.35e-20	-	21nt:Phas-1031	strict	ORSgTETNOOT00909-rm_286107:na	AAGAACGGAUUUUGUCUGGAU		miRNA	osa-miR2118k	osa-miR2118	0.0514989	3.11394	0.39653	1.80881	2.25775	1.89033	3.08259	2.6888	0.0703176	4.9942	5.55255	4.63062	0.179417	0.523928	0.0612455
21nt:1:seq-12271	chr08	2438549	2438570	5.9e-17	-	21nt:Phas-1208	strict	na:na	CAGUCAACAAUGUUCAGGAUU	MEL1-bound	miRNA	osa-miR2118r	osa-miR2118	0.411992	2.33545	0.226589	0.844111	1.32809	0.945163	1.78105	1.72851	0.28127	0.277455	0.37017	0.173648	0.0598058	0.130982	0
21nt:1:seq-12275	chr08	18835046	18835067	7.03e-23	-	21nt:Phas-1305	strict	MSTRG.60556:-	CAGUCACCAAAGGUCCAGCAU	MEL1-bound	miRNA	osa-miR2118m	osa-miR2118	0.308994	0.291932	1.13294	0.0602936	0.0664045	0.0727049	0.411012	0.512153	0.492223	0.138728	0	0	0.0598058	0.130982	0.122491
21nt:1:seq-12287	chr06	9540202	9540223	5.03e-25	+	21nt:Phas-800	strict	MSTRG.49068:+	CAGUCCAGUAGACCAACACAG	MEL1-bound	unkown	NA	NA	1.59647	4.18436	1.64277	3.25585	3.18741	3.99877	3.5621	2.62478	1.1954	1.45664	2.4678	1.85225	0.41864	0.65491	0.734946
21nt:1:seq-12289	chr06	9654005	9654026	2.35e-20	-	21nt:Phas-813	strict	na:na	CAGUCCAUGCGAUGCAACACU		unkown	NA	NA	0.102998	0	0.113294	0	0	0	0	0	0.0703176	0	0	0	0.0598058	0.065491	0
21nt:1:seq-12292	chr08	2464155	2464176	5.54e-27	+	21nt:Phas-1218	medium	na:na	CAGUCCCGAUGCUUCCUGCUU	MEL1-bound	21nt phasiRNA+miRNA	osa-miR2118m	osa-miR2118	1.80246	0.486553	1.75606	0.180881	0.199213	0.363524	0.68502	0.70421	0.914128	0.0693639	0.308475	0.0578828	0.657863	0.65491	0.489964
21nt:1:seq-123	chr04	13254509	13254530	4.82e-17	+	21nt:Phas-294	strict	na:na	AAAAGAAUCAAAGAGCCAUCU		unkown	NA	NA	0.308994	0	0.113294	0	0	0	0	0	0.0703176	0	0	0	0	0	0
21nt:1:seq-1230	chr12	24386757	24386778	1.62e-15	-	21nt:Phas-2353	strict	na:na	AAGAACUACAAGAGAGAGCUG		21nt phasiRNA	21nt:1:seq-29439	21nt:Phas-2111	1.80246	4.96284	2.77571	2.65292	2.45696	2.90819	3.5621	3.13693	1.82826	2.98265	3.20814	2.60473	1.13631	1.11335	0.612455
21nt:1:seq-12302	chr12	14576587	14576608	4.71e-25	-	21nt:Phas-1895	strict	ORSiTETN00200008-rm_472852:na|ORSiTETN00200040-rm_472853:na	CAGUCGGACAAUGUCAUGGAU	MEL1-bound	unkown	NA	NA	1.18448	11.9692	0.963002	10.6117	9.42943	11.1966	31.0314	25.6716	0.492223	8.67048	7.4034	6.25134	0.179417	0.720401	0.122491
21nt:1:seq-12303	chr11	26394646	26394667	8.5e-18	-	21nt:Phas-1813	strict	na:na	CAGUCGGAUGAUGUGGUCGUA	MEL1-bound	miRNA	osa-miR2118k	osa-miR2118	5.35589	8.95258	4.9283	6.572	8.10134	6.0345	13.7689	12.0996	5.76604	4.64738	5.30577	4.16756	2.99029	3.53651	3.12352
21nt:1:seq-1231	chr06	4796166	4796187	2e-10	-	21nt:Phas-781	medium	na:na	AAGAACUAGAACACUCAGUAG		21nt phasiRNA	21nt:1:seq-3501	21nt:Phas-704	0.514989	0.0973106	0.169942	0.120587	0.0664045	0.0727049	0.34251	0.256076	0.210953	0.0693639	0.12339	0.115766	0	0	0.367473
21nt:1:seq-12311	chr06	4740435	4740456	4.39e-22	-	21nt:Phas-761	strict	na:na	CAGUCUGUCCAGUAGUGUCCG	MEL1-bound	21nt phasiRNA	21nt:1:seq-29049	21nt:Phas-171	2.26595	3.11394	2.15259	1.32646	2.45696	1.38139	1.71255	2.36871	2.60175	0.832366	0.37017	0.578828	1.67456	2.1612	1.04117
21nt:1:seq-12314	chr07	6992149	6992170	1.55e-16	+	21nt:Phas-1074	strict	na:na	CAGUCUUCUUGUCAAGUGUAC		unkown	NA	NA	0.154497	0.0973106	0.453177	0.120587	0	0.218115	0.137004	0.0640191	0.210953	0	0	0	0.0598058	0.065491	0.306227
21nt:1:seq-12316	chr12	20911839	20911860	6.27e-14	-	21nt:Phas-2083	medium	na:na	CAGUGAACAAGCAAACCGAGA		21nt phasiRNA	21nt:1:seq-36117	21nt:Phas-1473	0.823983	0	1.0763	0	0	0	0.068502	0	0	0	0	0	0.119612	0.196473	0
21nt:1:seq-12317	chr08	17136158	17136179	4.74e-22	-	21nt:Phas-1271	strict	ORSgTETN00400021-rm_338232:na	CAGUGAACCGUCAGUACCAAC	MEL1-bound	unkown	NA	NA	0.772484	0	1.18959	0	0	0	0.137004	0	0.210953	0	0	0	0.179417	0.261964	0.183736
21nt:1:seq-12319	chr09	8887933	8887954	4.33e-19	-	21nt:Phas-1369	strict	na:na	CAGUGAACUUCGCCUUGUUUG	MEL1-bound	21nt phasiRNA+miRNA	osa-miR2118d	osa-miR2118	0.411992	0.194621	0.169942	0.0602936	0.132809	0	0.068502	0.0640191	0.210953	0	0	0.115766	0	0	0.0612455
21nt:1:seq-12322	chr11	26324286	26324307	2.49e-20	+	21nt:Phas-1791	strict	na:na	CAGUGAAUUUUGGAAAACGCU	MEL1-bound	unkown	NA	NA	0.875482	0.0973106	0.79306	0.180881	0.199213	0.0727049	0.274008	0.192057	0.703176	0.0693639	0	0	0.179417	0.720401	0.183736
21nt:1:seq-12324	chr05	24867431	24867452	5.72e-17	-	21nt:Phas-688	strict	na:na	CAGUGACCAAGAAUAAGAUUG	MEL1-bound	21nt phasiRNA	21nt:1:seq-23581	21nt:Phas-345	0.669486	2.23814	0.736413	0.602936	0.863258	1.01787	2.74008	1.98459	0.421905	0.624275	0.86373	0.926125	0.119612	0.261964	0.428718
21nt:1:seq-12328	chr06	9698396	9698417	3.01e-23	-	21nt:Phas-832	strict	MSTRG.49107:+	CAGUGAGACAGAUUCGCCUCC		unkown	NA	NA	0.308994	0	0.623119	0	0	0.0727049	0	0.128038	1.1954	0	0	0.0578828	0.119612	0.392946	0.489964
21nt:1:seq-12332	chr02	12273185	12273206	1.93e-13	-	21nt:Phas-99	medium	na:na	CAGUGAUAGGCGCCGAAUGGU		unkown	NA	NA	0.205996	0.291932	0.339883	0.180881	0.132809	0.0727049	0.205506	0.256076	0.140635	0.138728	0	0	0	0	0
21nt:1:seq-12336	chr05	6099539	6099560	6.34e-27	+	21nt:Phas-627	strict	na:na	CAGUGAUCAGAAGAGAGCCUC	MEL1-bound	unkown	NA	NA	2.62645	2.43277	2.37918	2.71321	2.85539	2.83549	4.52113	3.58507	2.74238	0.971094	0.925425	1.44707	2.15301	1.63727	1.95986
21nt:1:seq-12339	chr11	25123266	25123287	7.33e-20	+	21nt:Phas-1772	strict	ORSgTEMT01600305-rm_449345:na	CAGUGAUGGGCAGUGUGGCAC	MEL1-bound	miRNA	osa-miR2118k	osa-miR2118	10.5573	0.291932	13.482	0.361762	0.464831	0.363524	0.479514	0.70421	14.3448	0.693639	0.49356	0.173648	4.72466	4.32241	3.30726
21nt:1:seq-12340	chr08	18791598	18791619	2e-10	-	21nt:Phas-1297	medium	na:na	CAGUGAUUCUGUGACUGACCU		21nt phasiRNA	21nt:1:seq-2547	21nt:Phas-1904	10.9178	0.583864	12.0658	0.361762	0.265618	0.218115	1.64405	0.512153	10.618	0.0693639	0.49356	0.0578828	3.64815	2.68513	3.00103
21nt:1:seq-12342	chr11	26328520	26328541	3.97e-21	+	21nt:Phas-1794	strict	na:na	CAGUGAUUUGUCUUUAGAGUU	MEL1-bound	21nt phasiRNA	21nt:1:seq-12404	21nt:Phas-2371	2.47195	5.44939	2.32253	2.41174	3.71865	2.47197	4.86364	3.32899	2.60175	1.526	1.85085	1.6786	0.717669	1.04786	0.857437
21nt:1:seq-12344	chr04	17660275	17660296	5.84e-15	+	21nt:Phas-476	medium	MSTRG.38269:-	CAGUGCACACGGAGAAUGGAA	MEL1-bound	21nt phasiRNA	21nt:1:seq-13880	21nt:Phas-2250	5.97388	0.291932	5.21154	0	0.0664045	0.0727049	0.068502	0.0640191	3.23461	0.0693639	0	0.0578828	1.25592	1.11335	1.83736
21nt:1:seq-12349	chr12	21060882	21060903	4.71e-25	-	21nt:Phas-2123	strict	na:na	CAGUGCCCGGAGAAGCGACAG	MEL1-bound	21nt phasiRNA	21nt:1:seq-24778	21nt:Phas-1430	3.81092	0.0973106	4.19189	0.120587	0.199213	0.218115	0.479514	0.384114	3.65651	0.277455	0	0.115766	1.19612	0.589419	0.6737
21nt:1:seq-1235	chr04	17226552	17226573	6.34e-15	-	21nt:Phas-415	strict	MSTRG.38146:-	AAGAACUGUAGUUUUUACCCC		unkown	NA	NA	0.97848	1.16773	1.30289	0.482349	0.531236	0.654344	0.68502	0.576172	0.843811	0.554911	0.308475	0.520945	0.598058	0.65491	0.551209
21nt:1:seq-12356	chr04	21048624	21048645	2.48e-27	+	21nt:Phas-529	strict	na:na	CAGUGCUGAGAGCUAAGCAUC	MEL1-bound	miRNA	osa-miR2118k	osa-miR2118	1.69947	1.75159	1.98265	0.904404	0.398427	0.290819	0.34251	0.896267	0.914128	0.0693639	0.308475	0.347297	0.478446	0.392946	0.306227
21nt:1:seq-12362	chr09	8918880	8918901	5.84e-15	-	21nt:Phas-1376	medium	na:na	CAGUGGAAUAAACAUUAUUGU		unkown	NA	NA	0.566488	0	0.509825	0.120587	0	0.0727049	0	0.0640191	0.632858	0	0	0	0.179417	0.196473	0.367473
21nt:1:seq-12366	chr08	2458695	2458716	3.13e-19	+	21nt:Phas-1214	strict	na:na	CAGUGGAUAUAUGUCUCCAAU	MEL1-bound	21nt phasiRNA+miRNA	osa-miR2118l	osa-miR2118	0.102998	0	0.226589	0	0.0664045	0	0	0	0.140635	0	0	0	0.0598058	0.065491	0
21nt:1:seq-12368	chr07	7069802	7069823	1.69e-21	-	21nt:Phas-1092	strict	na:na	CAGUGGAUUUGGAUGUAACUC	MEL1-bound	unkown	NA	NA	0.0514989	0.973106	0.0566472	0.301468	0.265618	0.581639	1.09603	0.896267	0.0703176	0.554911	0.86373	0.752476	0	0.065491	0
21nt:1:seq-12369	chr11	25128137	25128158	4.8e-20	-	21nt:Phas-1775	strict	na:na	CAGUGGCAAUUGACUGGGAUC		21nt phasiRNA+miRNA	osa-miR2118m	osa-miR2118	0.772484	1.36235	0.566472	2.29116	1.72652	0.581639	1.09603	1.40842	0.773493	0.346819	0.431865	0.115766	0.179417	0.261964	0.183736
21nt:1:seq-12375	chr05	25097588	25097609	2.2e-08	+	21nt:Phas-732	strict	ORSiTETNOOT00118-rm_228390:na|ORSiTETNOOT00116-rm_228391:na	CAGUGGGUCAACUAGAUGCGC		unkown	NA	NA	0.566488	0.194621	0.79306	0	0.199213	0.0727049	0.137004	0.128038	0.421905	0.0693639	0.061695	0.0578828	0.239223	0.196473	0.367473
21nt:1:seq-12378	chr08	18827751	18827772	4.39e-22	+	21nt:Phas-1302	strict	na:na	CAGUGGUAGCUUGAUGAUCAG	MEL1-bound	21nt phasiRNA	21nt:1:seq-11103	21nt:Phas-1193	0.411992	1.07042	0.849708	0.361762	0.796853	0	0.959028	0.576172	0.914128	0.0693639	0.431865	0.115766	0.478446	0.720401	0.183736
21nt:1:seq-12383	chr12	16259117	16259138	1.06e-24	-	21nt:Phas-1977	medium	MSTRG.19693:+	CAGUGUCACAACUCUCCUGAC		21nt phasiRNA	21nt:1:seq-20564	21nt:Phas-1939	1.80246	1.94621	1.86936	0.66323	0.332022	0.508934	0.959028	0.896267	1.1954	0.416183	0.678645	0.347297	0.41864	0.65491	0.918682
21nt:1:seq-12386	chr11	16566303	16566324	6.6e-12	-	21nt:Phas-1622	medium	na:na	CAGUGUCCUCGGAAGGGAGCC		unkown	NA	NA	1.49347	0.778485	1.69942	0.301468	0.531236	0.290819	1.98656	2.17665	1.75794	0.208092	0.185085	0	0.358835	0.261964	0.244982
21nt:1:seq-12389	chr12	18069762	18069783	2.35e-20	-	21nt:Phas-2001	strict	na:na	CAGUGUGGCGUCUAGUGCUUC	MEL1-bound	unkown	NA	NA	0.566488	0.291932	0.906355	0.0602936	0.265618	0.363524	0.411012	0.256076	0.421905	0.208092	0	0.115766	0.239223	0.589419	0.244982
21nt:1:seq-1239	chr12	14546952	14546973	6.27e-14	+	21nt:Phas-1892	strict	na:na	AAGAAGAAUGGAUUGCUGGAA	MEL1-bound	unkown	NA	NA	0.205996	0.291932	0.339883	0.180881	0	0	0.068502	0.0640191	0.0703176	0.138728	0.061695	0.173648	0.0598058	0.065491	0
21nt:1:seq-12393	chr02	20272823	20272844	2.81e-10	-	21nt:Phas-138	strict	na:na	CAGUGUUCUCUCCUCUGCCCU	MEL1-bound	unkown	NA	NA	0.875482	0.194621	0.849708	0.180881	0.199213	0.218115	0.34251	0.192057	0.421905	0.208092	0.12339	0.0578828	0.119612	0.261964	0.367473
21nt:1:seq-124	chr05	24891417	24891438	3.26e-20	-	21nt:Phas-700	strict	na:na	AAAAGAAUCGAAGAGGAAGAC	MEL1-bound	unkown	NA	NA	3.03844	0.389242	2.71906	0	0.0664045	0.14541	0.137004	0.192057	2.60175	0.277455	0.185085	0.0578828	2.81087	3.01259	4.59341
21nt:1:seq-12400	chr04	17389559	17389580	3.88e-08	+	21nt:Phas-432	medium	ORSiTERTOOT00292-rm_173296:na	CAGUUAAAACUCUUGCACCCU		21nt phasiRNA	21nt:1:seq-42197	21nt:Phas-2128	4.42891	0.194621	3.9653	0.0602936	0.0664045	0	0.548016	0.192057	4.0081	0.0693639	0.12339	0	1.61476	1.96473	1.46989
21nt:1:seq-12404	chr12	24828920	24828941	2.89e-19	+	21nt:Phas-2371	strict	na:na	CAGUUAGAAUUGCAUCUGAUU		miRNA	osa-miR2118o	osa-miR2118	0	0	0.0566472	0	0.0664045	0	0	0	0.0703176	0	0	0	0	0	0
21nt:1:seq-12405	chr09	8981051	8981072	3.97e-21	-	21nt:Phas-1384	strict	ORSiTERT00400073-rm_365178:na	CAGUUAGAUGUAAAGGUAGCU	MEL1-bound	unkown	NA	NA	0.360493	0	0.113294	0	0	0	0	0	0.0703176	0	0	0	0.0598058	0.130982	0
21nt:1:seq-1241	chr01	20421304	20421325	1.93e-13	+	21nt:Phas-42	medium	na:na	AAGAAGACGCAGCACGACCUG		21nt phasiRNA	21nt:1:seq-14212	21nt:Phas-173	2.98694	0.0973106	3.28554	0	0.0664045	0	0.068502	0.192057	2.03921	0.208092	0.061695	0.173648	1.13631	0.65491	1.04117
21nt:1:seq-12414	chr06	28316418	28316439	6.8e-09	-	21nt:Phas-978	medium	na:na	CAGUUCACUCGAUCAUGGAGC		unkown	NA	NA	0.308994	0	0.169942	0.0602936	0	0	0	0	0	0	0	0.0578828	0.119612	0.065491	0
21nt:1:seq-1242	chr05	13984425	13984446	4.62e-18	+	21nt:Phas-663	strict	na:na	AAGAAGAUAGACGACAACUCC		unkown	NA	NA	0.97848	0.291932	1.75606	0.180881	0.132809	0.0727049	0.274008	0.0640191	1.40635	0.138728	0.431865	0.173648	1.0765	0.720401	0.6737
21nt:1:seq-12424	chr11	24248191	24248212	1.82e-15	-	21nt:Phas-1674	medium	na:na	CAGUUGAGAUGAGGCGAGCGG		unkown	NA	NA	0.823983	0.291932	0.566472	0.0602936	0.199213	0.14541	0.479514	0.192057	0.351588	0	0.308475	0.173648	0.41864	0.458437	0.306227
21nt:1:seq-12425	chr04	17211298	17211319	3.64e-23	+	21nt:Phas-409	strict	na:na	CAGUUGAUACGAAGGAGAUUA		miRNA	osa-miR2118m	osa-miR2118	0.411992	0.973106	0.623119	0.361762	0.332022	0.290819	0.959028	0.640191	0.562541	0	0.24678	0.347297	0.119612	0.065491	0.367473
21nt:1:seq-12430	chr12	21184664	21184685	5.84e-15	-	21nt:Phas-2160	medium	na:na	CAGUUGCAGAAUUUCUUGGCA	MEL1-bound	21nt phasiRNA	21nt:1:seq-40221	21nt:Phas-1953	11.3813	3.60049	10.763	1.9294	2.19135	3.0536	4.38413	4.54535	8.71938	2.08092	1.85085	1.91013	1.67456	3.07808	3.00103
21nt:1:seq-12433	chr06	9573524	9573545	5.84e-15	-	21nt:Phas-803	strict	MSTRG.49079:+	CAGUUGGCACAAGGUAGAGCA		unkown	NA	NA	1.18448	0.389242	1.35953	0.180881	0.265618	0.508934	0.274008	0.128038	0.914128	0.0693639	0.49356	0.231531	0.478446	0.982365	0.428718
21nt:1:seq-12436	chr12	21060861	21060882	4.71e-25	-	21nt:Phas-2123	strict	na:na	CAGUUGGUUAAACGUGACGGC	MEL1-bound	21nt phasiRNA	21nt:1:seq-24778	21nt:Phas-1430	10.5573	8.95258	12.2358	6.33083	7.57011	5.23475	7.46671	6.40191	7.94588	4.30056	7.34171	4.80427	2.99029	2.81611	3.3685
21nt:1:seq-12437	chr12	24413549	24413570	1.16e-18	-	21nt:Phas-2364	strict	EPlOSAG00000050429:-	CAGUUGUACAGUUCUUCAGUG		21nt phasiRNA+miRNA	osa-miR2118o	osa-miR2118	0.257495	0.291932	0.339883	0.120587	0.0664045	0	0.274008	0.192057	0.0703176	0.0693639	0.185085	0.0578828	0.0598058	0.065491	0.0612455
21nt:1:seq-1244	chr11	24341057	24341078	3.97e-21	-	21nt:Phas-1691	strict	MSTRG.16614:+	AAGAAGAUCAUCAAGGCCACC		other sRNA	Rep_sRNA403	Rep_sRNA403	1.33897	0	1.0763	0.120587	0	0	0	0.0640191	0.351588	0.208092	0	0.0578828	0.179417	0.196473	0.244982
21nt:1:seq-12446	chr11	23042207	23042228	8.7e-10	-	21nt:Phas-1662	medium	na:na	CAGUUUAGGAUGUCGACUGAU		21nt phasiRNA	21nt:1:seq-36886	21nt:Phas-2242	2.21445	2.53008	2.26589	1.56763	1.72652	2.47197	2.80858	2.24067	0.984446	1.526	0.98712	0.752476	0.598058	0.785892	0.367473
21nt:1:seq-12449	chr06	4788305	4788326	1.09e-18	+	21nt:Phas-778	strict	na:na	CAGUUUCAUCAGGCCAGUUUG	MEL1-bound	unkown	NA	NA	0	0.194621	0.113294	0.0602936	0.0664045	0	0.205506	0.320095	0.0703176	0	0.061695	0.173648	0	0	0
21nt:1:seq-12450	chr02	20301993	20302014	5.78e-11	-	21nt:Phas-145	medium	ORSgTEMT05000116-rm_84764:na	CAGUUUCCACCUUGGAGCGCC		unkown	NA	NA	0.205996	0	0	0	0	0	0	0.0640191	0.0703176	0	0	0	0	0.065491	0.0612455
21nt:1:seq-12453	chr06	24661207	24661228	9.69e-28	-	21nt:Phas-922	strict	na:na	CAGUUUCGUGAUCUUGCACAG	MEL1-bound	unkown	NA	NA	1.44197	4.28167	2.54912	2.41174	2.85539	3.78065	7.32971	5.24956	2.17984	1.80346	2.65289	2.60473	0.299029	0.196473	0.796191
21nt:1:seq-12455	chr12	19296217	19296238	8.5e-18	+	21nt:Phas-2070	strict	na:na	CAGUUUGAACAACAUCCUGAG		unkown	NA	NA	0.154497	0	0.623119	0	0	0.0727049	0	0	0.562541	0	0	0	0.299029	0.327455	0.0612455
21nt:1:seq-12456	chr12	21060947	21060968	4.71e-25	+	21nt:Phas-2123	strict	na:na	CAGUUUGACCUCAGUAUCUUC		21nt phasiRNA	21nt:1:seq-24778	21nt:Phas-1430	0.617987	0.291932	0.963002	0.241174	0.265618	0.290819	0.205506	0.0640191	0.421905	0.0693639	0	0	0.358835	0.196473	0.122491
21nt:1:seq-12457	chr12	19298523	19298544	2.04e-13	+	21nt:Phas-2071	medium	na:na	CAGUUUGCUAGGCAUCAAGGA		21nt phasiRNA	21nt:1:seq-5764	21nt:Phas-1275	0.308994	0.389242	0.169942	0.0602936	0.132809	0	0.205506	0.640191	0.140635	0.0693639	0	0	0	0	0.0612455
21nt:1:seq-12459	chr12	15284018	15284039	2.81e-10	-	21nt:Phas-1944	medium	na:na	CAGUUUGGUACUUUGGUAUAC		unkown	NA	NA	0.154497	0.194621	0.509825	0.0602936	0	0	0	0.0640191	0	0	0	0.0578828	0	0.065491	0.0612455
21nt:1:seq-12463	chr02	20393777	20393798	1.93e-13	-	21nt:Phas-166	medium	na:na	CAGUUUUGUAGAAGCAUCUUU		unkown	NA	NA	0.514989	4.37898	0.679766	3.13527	3.45303	4.07147	5.82267	3.20095	0.843811	2.35837	2.89967	2.31531	0.179417	0.261964	0.0612455
21nt:1:seq-12464	chr03	32279080	32279101	4.71e-25	+	21nt:Phas-236	strict	na:na	CAUAAAAAUCGUGGCCAUUCU	MEL1-bound	21nt phasiRNA	21nt:2:seq-16384	21nt:Phas-287,21nt:Phas-291	1.80246	3.11394	1.69942	1.14558	0.929662	0.945163	1.09603	1.53646	1.54699	0.971094	0.925425	0.520945	0.41864	0.458437	0.6737
21nt:1:seq-12468	chr11	25095559	25095580	1.06e-19	-	21nt:Phas-1764	strict	na:na	CAUAAAAUUAGUGUAAUCCUC	MEL1-bound	unkown	NA	NA	0	0	0	0	0	0	0.068502	0	0	0	0	0	0	0	0
21nt:1:seq-1247	chr07	15253503	15253524	2.04e-13	+	21nt:Phas-1161	medium	MSTRG.55103:+	AAGAAGCAUUGUAACAAGGGA		unkown	NA	NA	1.44197	0	0.79306	0.120587	0.0664045	0.14541	0.205506	0.0640191	1.89857	0.346819	0.185085	0.115766	0.299029	0.261964	0.306227
21nt:1:seq-12472	chr10	14214043	14214064	3.26e-20	-	21nt:Phas-1505	strict	EPlOSAG00000020786:-	CAUAAACCUUAAUUUGUAGCA		miRNA	osa-miR2118r	osa-miR2118	0.154497	0.486553	0.339883	0.301468	0.332022	0.218115	0.822024	0.70421	0	0.208092	0.185085	0.0578828	0.239223	0.130982	0
21nt:1:seq-12476	chr12	24398780	24398801	4.74e-22	+	21nt:Phas-2359	strict	na:na	CAUAAACUGAAAGCGCACGAG	MEL1-bound	unkown	NA	NA	1.54497	0.389242	0.963002	0.180881	0.199213	0.14541	0.068502	0.128038	0.773493	0.346819	0.12339	0	0.239223	0.130982	0.244982
21nt:1:seq-12478	chr07	6718531	6718552	1.82e-15	-	21nt:Phas-1035	medium	na:na	CAUAAACUUCACAGGGGCUAC	MEL1-bound	21nt phasiRNA	21nt:1:seq-9869	21nt:Phas-708	0.257495	0.389242	0.226589	0.301468	0.531236	0.290819	0.411012	0.384114	0.28127	0.346819	0.12339	0.289414	0.0598058	0.065491	0
21nt:1:seq-1248	chr06	24600680	24600701	1.89e-15	+	21nt:Phas-903	medium	na:na	AAGAAGCUACAUCACGUCGUG		unkown	NA	NA	3.08994	0.778485	2.54912	0.482349	0.199213	0.290819	1.02753	1.08832	2.32048	1.45664	2.5295	1.15766	1.37553	2.55415	1.53114
21nt:1:seq-12481	chr05	24806140	24806161	2.17e-21	+	21nt:Phas-676	strict	na:na	CAUAAAGAGGAUAACCUAGCC	MEL1-bound	unkown	NA	NA	5.87088	0.875795	6.17454	0.602936	0.531236	0.654344	2.19206	1.28038	5.48477	0.346819	0.308475	0.347297	3.1099	2.22669	3.67473
21nt:1:seq-12488	chr08	2685106	2685127	4.71e-16	+	21nt:Phas-1238	strict	na:na	CAUAACAAAUGGCUACAGCUA		unkown	NA	NA	0	0	0	0	0	0	0	0	0	0	0	0	0	0	0
21nt:1:seq-12498	chr12	15668163	15668184	9e-21	-	21nt:Phas-1970	strict	ORSiTERT00200150-rm_474210:na	CAUAACUUAUCUCUACCUGGA	MEL1-bound	unkown	NA	NA	0.360493	0.0973106	0.736413	0.482349	0.332022	0.218115	0.548016	0.512153	0.140635	0.138728	0.24678	0.173648	0.119612	0.130982	0
21nt:1:seq-12500	chr06	9653276	9653297	1.69e-21	-	21nt:Phas-812	strict	ORSiTERTOOT00300-rm_247679:na	CAUAAGAACUCGGUUGGCCGG	MEL1-bound	unkown	NA	NA	4.22291	13.6235	3.68207	11.2749	11.9528	10.7603	16.8515	17.2851	5.69572	6.93639	7.03323	7.35112	1.19612	1.04786	1.16366
21nt:1:seq-12502	chr12	21165550	21165571	6.34e-15	-	21nt:Phas-2146	strict	na:na	CAUAAGAUGGACGUGCACCAG		unkown	NA	NA	1.85396	1.16773	1.69942	0.844111	0.664045	1.23598	1.91806	1.21636	0.914128	0.0693639	0.185085	0.520945	0.538252	0.196473	0.428718
21nt:1:seq-12504	chr11	23056354	23056375	3.78e-18	+	21nt:Phas-1668	strict	na:na	CAUAAGCAUUAUCAGCAGGAG		unkown	NA	NA	0.102998	0.194621	0	0.120587	0.132809	0.14541	0.34251	0.192057	0.140635	0	0	0	0	0	0
21nt:1:seq-12507	chr11	22991552	22991573	1.16e-14	+	21nt:Phas-1646	medium	MSTRG.15876:-	CAUAAGUAUCCUCUUCAUCCU		21nt phasiRNA	21nt:1:seq-36549	21nt:Phas-46	0.205996	0.0973106	0.113294	0.120587	0	0	0.068502	0.192057	0.492223	0	0.061695	0.0578828	0.0598058	0	0
21nt:1:seq-12514	chr09	8764611	8764632	1.06e-11	-	21nt:Phas-1363	strict	OS09G0316400:-	CAUAAUAUAGCUUCAGUGUCU		unkown	NA	NA	0.411992	0.0973106	0.226589	0	0	0.0727049	0	0.0640191	0.0703176	0	0	0.115766	0.0598058	0	0.122491
21nt:1:seq-12516	chr12	24409852	24409873	4.62e-18	+	21nt:Phas-2362	strict	na:na	CAUAAUGAACCAGGAGCUCUG		21nt phasiRNA+miRNA	osa-miR2118p	osa-miR2118	0	5.64402	0.0566472	5.24554	4.64831	4.87123	7.74072	6.14583	0	3.2601	2.5295	1.50495	0	0.065491	0
21nt:1:seq-12525	chr11	25046423	25046444	4.71e-25	-	21nt:Phas-1749	strict	na:na	CAUAAUUGUGAUCACCUGGCA	MEL1-bound	21nt phasiRNA	21nt:1:seq-20488	21nt:Phas-643	0.360493	0.0973106	0	0.301468	0.0664045	0.218115	0.205506	0.320095	0.140635	0.0693639	0.061695	0.0578828	0.179417	0.196473	0.0612455
21nt:1:seq-12530	chr07	6882948	6882969	3.97e-21	+	21nt:Phas-1046	strict	OS07G0224132:+	CAUAAUUUGGUGUUCUUGGCA	MEL1-bound	miRNA	osa-miR2118k	osa-miR2118	0.308994	0	0.339883	0.0602936	0	0.0727049	0.068502	0.128038	0.421905	0	0.12339	0	0.358835	0.392946	0.367473
21nt:1:seq-12535	chr06	9742615	9742636	2.3e-24	+	21nt:Phas-839	strict	na:na	CAUACAAUGAGGAUAGCACGG	MEL1-bound	21nt phasiRNA	21nt:1:seq-38216	21nt:Phas-2016	0.514989	0.291932	0.169942	0.301468	0.398427	0.727049	1.09603	0.768229	0.140635	0.346819	0.37017	0.520945	0	0	0.183736
21nt:1:seq-12540	chr09	22103302	22103323	9.69e-28	-	21nt:Phas-1437	strict	ORSgTETN00300001-rm_383685:na|ORSgTEMT02000041-rm_383686:na	CAUACACUUGUUGAUCAUCCA		21nt phasiRNA	21nt:1:seq-25886	21nt:Phas-2112	0.926981	2.62739	1.18959	0.783817	0.796853	0.799754	2.60307	2.56076	1.05476	0.416183	0.24678	0.694594	0.179417	0.523928	0.244982
21nt:1:seq-12541	chr09	6824324	6824345	1.49e-18	-	21nt:Phas-1340	strict	na:na	CAUACAGAACCACGUCAAGGA	MEL1-bound	unkown	NA	NA	2.16296	0.291932	1.81271	0.301468	0.332022	0.218115	0.068502	0.0640191	0.703176	0	0	0.115766	0.41864	0.589419	1.10242
21nt:1:seq-12545	chr12	24867516	24867537	4.18e-26	-	21nt:Phas-2390	strict	MSTRG.21290:-	CAUACAUACUACACACUCUUG	MEL1-bound	21nt phasiRNA+miRNA	osa-miR2118o	osa-miR2118	0.514989	4.08705	0.679766	2.47204	3.12101	3.12631	4.11012	3.0089	0.703176	0.554911	1.60407	1.15766	0.358835	0.261964	0.489964
21nt:1:seq-12547	chr11	26338354	26338375	6.34e-27	-	21nt:Phas-1800	strict	na:na	CAUACAUCCAUCAGACAUCCC		unkown	NA	NA	0.97848	0.875795	1.01965	0.180881	0.332022	0.654344	0.890526	1.02431	1.12508	0.0693639	0.24678	0.636711	0.239223	0.523928	0.367473
21nt:1:seq-12549	chr11	9459889	9459910	3.97e-21	-	21nt:Phas-1548	medium	na:na	CAUACAUCUCUUAGGCAUGUA		21nt phasiRNA	21nt:1:seq-43099	21nt:Phas-658	0.0514989	0	0.0566472	0	0	0	0	0	0	0	0	0	0.0598058	0	0
21nt:1:seq-12552	chr12	20937668	20937689	2.49e-20	+	21nt:Phas-2090	strict	na:na	CAUACAUGUUGUCUCAAACGG	MEL1-bound	21nt phasiRNA	21nt:2:seq-29207	21nt:Phas-354,21nt:Phas-389	0.566488	0.681174	0.283236	0.542642	0.199213	0.363524	1.16453	1.15234	0.492223	0.138728	0.431865	0.347297	0.179417	0	0.0612455
21nt:1:seq-12553	chr10	14140612	14140633	2.64e-26	-	21nt:Phas-1495	strict	na:na	CAUACAUUGCAUGCUGGGUAG	MEL1-bound	unkown	NA	NA	0.669486	2.23814	1.13294	1.68822	1.59371	1.67221	4.86364	4.48133	0.703176	0.624275	1.04882	0.694594	0.538252	0.523928	0.489964
21nt:1:seq-12554	chr12	18176604	18176625	8.41e-20	-	21nt:Phas-2010	strict	na:na	CAUACCACCUAGAAUUUCUUC		unkown	NA	NA	2.47195	0	1.47283	0.0602936	0.0664045	0.218115	0.205506	0.256076	0.773493	0.0693639	0.061695	0.0578828	0.717669	0.392946	0.979928
21nt:1:seq-12559	chr12	24307420	24307441	4.04e-11	-	21nt:Phas-2311	strict	na:na	CAUACGACCAGCUGCGAUCUC		unkown	NA	NA	0.154497	0.291932	0.283236	0.0602936	0.265618	0.14541	0.34251	0.576172	0.140635	0	0.185085	0.115766	0.119612	0	0.183736
21nt:1:seq-12562	chr02	20281895	20281916	1.58e-22	+	21nt:Phas-142	strict	na:na	CAUACGAGAUCUUUUUGGCUG	MEL1-bound	miRNA	osa-miR2118n	osa-miR2118	0.102998	1.8489	0.169942	0.723523	2.25775	0.290819	1.37004	2.81684	0.210953	0.277455	0.308475	0.173648	0	0	0.122491
21nt:1:seq-12563	chr12	21160679	21160700	1.96e-19	-	21nt:Phas-2143	strict	MSTRG.20510:-	CAUACGAGCCUAUCUACUGAU	MEL1-bound	21nt phasiRNA	21nt:1:seq-43094	21nt:Phas-1039	8.85782	114.632	9.0069	53.0584	58.9007	61.5083	88.9156	78.5514	5.55509	41.4102	44.6055	45.6695	3.22951	4.58437	3.85847
21nt:1:seq-12565	chr07	6939087	6939108	2.24e-21	+	21nt:Phas-1063	strict	ORSgTERT00100252-rm_286428:na|ORSgTERT00100252-rm_286429:na	CAUACGCGGACGAGUGCUCGG	MEL1-bound	unkown	NA	NA	1.90546	27.0523	2.43583	17.1837	19.5893	18.6852	21.0301	16.4529	1.40635	7.90748	6.97154	9.60854	0.598058	0.458437	0.306227
21nt:1:seq-12566	chr07	9488892	9488913	1.16e-18	+	21nt:Phas-1134	strict	na:na	CAUACGGAUCGAUUCGGACUU		unkown	NA	NA	0.205996	0.875795	0.169942	1.14558	0.863258	0.727049	2.32907	3.58507	0	1.7341	2.34441	1.6786	0	0.130982	0
21nt:1:seq-12572	chr12	18622973	18622994	2.35e-20	+	21nt:Phas-2030	strict	na:na	CAUACUAGGAGAAUUCAGCUU	MEL1-bound	21nt phasiRNA	21nt:1:seq-33278	21nt:Phas-1552	12.7202	11.0934	12.3491	3.85879	3.71865	5.16205	4.58963	4.60937	6.89112	2.63583	2.96136	1.85225	3.64815	3.01259	3.67473
21nt:1:seq-12577	chr04	21047866	21047887	1.06e-19	-	21nt:Phas-528	strict	EPlOSAG00000033199:+	CAUACUCCGCUAGAAUCAGAC	MEL1-bound	unkown	NA	NA	2.88394	1.55697	2.77571	1.02499	1.79292	1.23598	2.60307	1.98459	1.33603	0.554911	0.185085	0.636711	1.31573	1.24433	1.28616
21nt:1:seq-12582	chr04	21225040	21225061	8.11e-09	+	21nt:Phas-581	medium	ORSiTEMT01400001-rm_178501:na	CAUACUGGACUCCUCUGGCUU	MEL1-bound	unkown	NA	NA	1.90546	2.33545	1.13294	2.17057	2.05854	1.81762	3.90461	3.07292	1.96889	0.277455	0.74034	1.04189	0.478446	0.589419	0.612455
21nt:1:seq-12588	chr07	7052561	7052582	2.3e-24	-	21nt:Phas-1088	medium	na:na	CAUACUUGUACACAUCUUGAU	MEL1-bound	21nt phasiRNA	21nt:1:seq-1818	21nt:Phas-1480	1.59647	1.45966	1.35953	0.422055	0.59764	0.945163	1.50704	1.92057	0.843811	0.0693639	0.12339	0.0578828	0.897087	0.916874	0.489964
21nt:1:seq-12590	chr12	24831811	24831832	4.42e-26	+	21nt:Phas-2372	strict	ORSiTERT00400048-rm_485836:na	CAUAGAAACAACAUGCUCUGC	MEL1-bound	21nt phasiRNA+miRNA	osa-miR2118q	osa-miR2118	5.66488	10.4122	4.81501	8.74257	9.56224	7.99754	12.3304	9.4108	7.10207	5.7572	6.78645	6.77229	3.88737	4.71535	4.59341
21nt:1:seq-12598	chr06	9436489	9436510	1.34e-27	-	21nt:Phas-782	strict	ORSiTERTOOT00424-rm_247422:na|ORSiTERTOOT00403-rm_247423:na	CAUAGAAUGAAGCUCAUCUUG	MEL1-bound	miRNA	osa-miR2118o	osa-miR2118	0.257495	0.0973106	0.226589	0.180881	0.332022	0.0727049	0.548016	0.256076	0.351588	0.208092	0	0.0578828	0	0.130982	0.0612455
21nt:1:seq-12599	chr03	26834060	26834081	1.82e-15	+	21nt:Phas-194	medium	na:na	CAUAGACAAAGGUAGGGACAG		unkown	NA	NA	0.566488	0.0973106	0.623119	0.120587	0.265618	0.363524	0.68502	0.192057	1.40635	0.0693639	0.24678	0.40518	0.299029	0.327455	0.244982
21nt:1:seq-1260	chr07	6868312	6868333	6.05e-13	+	21nt:Phas-1040	strict	MSTRG.53770:+	AAGAAUAUUGAAGAACUCUCU		unkown	NA	NA	0.154497	0.0973106	0.226589	0.241174	0	0	0.137004	0	0.140635	0.0693639	0.308475	0.0578828	0.0598058	0	0
21nt:1:seq-12605	chr12	21020036	21020057	6e-22	+	21nt:Phas-2116	strict	na:na	CAUAGAGAGUCCAUGCAAUUA	MEL1-bound	miRNA	osa-miR2118o	osa-miR2118	1.54497	0	2.0393	0.0602936	0.0664045	0	0	0	0.421905	0	0	0	0.478446	0.65491	0.551209
21nt:1:seq-12607	chr12	21929339	21929360	1.86e-16	-	21nt:Phas-2228	strict	na:na	CAUAGAGAUUUUAUCGCACCU		miRNA	osa-miR2118m	osa-miR2118	2.83244	0.291932	2.71906	0.241174	0.132809	0.0727049	0.274008	0.128038	2.95334	0.0693639	0.061695	0.231531	0.837281	0.851383	1.04117
21nt:1:seq-1261	chr08	18732266	18732287	9.57e-11	-	21nt:Phas-1293	medium	MSTRG.60512:+	AAGAAUCAUGUCUGAACUCUG		unkown	NA	NA	0	0.0973106	0	0.0602936	0	0	0.137004	0.192057	0	0.138728	0.061695	0.173648	0	0	0
21nt:1:seq-12611	chr05	24870410	24870431	9e-21	+	21nt:Phas-690	strict	na:na	CAUAGAGUCAAUGAGACCCAG	MEL1-bound	unkown	NA	NA	0.0514989	0	0	0	0	0	0.137004	0.192057	0	0.0693639	0	0.115766	0	0.130982	0
21nt:1:seq-12620	chr12	21817258	21817279	1.31e-17	-	21nt:Phas-2198	strict	na:na	CAUAGCAAACUGCGUUCUCUA	MEL1-bound	miRNA	osa-miR2118m	osa-miR2118	2.67795	0.583864	3.05895	0.241174	0.265618	0.218115	0.068502	1.28038	1.75794	0.138728	0.24678	0.231531	1.49514	1.24433	1.71487
21nt:1:seq-12625	chr01	2240555	2240576	8.5e-18	+	21nt:Phas-4	strict	na:na	CAUAGCAUUUUUGACACGGAG	MEL1-bound	unkown	NA	NA	0.308994	0.389242	0.509825	0.180881	0.0664045	0.290819	0.616518	0.512153	0.140635	0	0.061695	0.0578828	0.0598058	0.589419	0.0612455
21nt:1:seq-12627	chr12	24266095	24266116	6.27e-14	-	21nt:Phas-2288	strict	na:na	CAUAGCGCGGCGAUGACUGAA	MEL1-bound	21nt phasiRNA	21nt:1:seq-20890	21nt:Phas-355	0.617987	2.14083	0.679766	1.50734	0.929662	1.59951	3.83611	3.20095	0.984446	1.87282	2.34441	1.27342	0.41864	0.130982	0.306227
21nt:1:seq-12639	chr05	6096905	6096926	1.82e-15	-	21nt:Phas-626	strict	na:na	CAUAGGAUUGCAUCAAAACUA	MEL1-bound	21nt phasiRNA	21nt:1:seq-31576	21nt:Phas-2364	10.7633	0.486553	12.9156	0.241174	0	0.218115	0.411012	0.512153	7.24271	0.208092	0.185085	0.173648	4.1864	2.94709	3.67473
21nt:1:seq-1264	chr04	17498401	17498422	3.64e-23	-	21nt:Phas-456	strict	ORSgTEMT00100865-rm_173390:na	AAGAAUCUGGCGCUCUCUGUG	MEL1-bound	miRNA	osa-miR1441	osa-miR1441	0.102998	0.583864	0.39653	0.0602936	0.132809	0.218115	0.137004	0.192057	0.28127	0	0.24678	0.578828	0	0.261964	0.183736
21nt:1:seq-12643	chr11	15860508	15860529	3.3e-16	+	21nt:Phas-1581	strict	na:na	CAUAGGGCAGAAGGUGUUUUA	MEL1-bound	unkown	NA	NA	0.205996	0.0973106	0.39653	0	0.0664045	0	0	0	0.210953	0	0	0.0578828	0.119612	0.065491	0
21nt:1:seq-12648	chr12	16258075	16258096	4.71e-16	-	21nt:Phas-1976	medium	MSTRG.19693:+	CAUAGUAGUGGUUGCCAAGAC	MEL1-bound	21nt phasiRNA	21nt:1:seq-6613	21nt:Phas-1941	0.0514989	0	0.169942	0	0.199213	0.0727049	0.068502	0.192057	0.0703176	0.138728	0	0	0.0598058	0.130982	0.0612455
21nt:1:seq-12652	chr11	22986833	22986854	6.27e-14	+	21nt:Phas-1642	medium	MSTRG.15872:-	CAUAGUGAAACUGGAGGUUGG	MEL1-bound	unkown	NA	NA	0.205996	0.291932	0.339883	0.241174	0.265618	0.218115	0.411012	0.512153	0.210953	0.277455	0.49356	0.0578828	0	0.065491	0.0612455
21nt:1:seq-12655	chr04	14279457	14279478	4.39e-06	+	21nt:Phas-315	medium	na:na	CAUAGUUGGACAGCUAGCUAU		unkown	NA	NA	0.102998	0.0973106	0.113294	0.0602936	0	0.0727049	0.068502	0.128038	0.28127	0.0693639	0.12339	0.0578828	0	0.065491	0.244982
21nt:1:seq-12666	chr02	1486813	1486834	1.13e-25	+	21nt:Phas-66	strict	MSTRG.22139:+	CAUAUACGGUAAGUAGUUCUU	MEL1-bound	21nt phasiRNA	21nt:1:seq-2979	21nt:Phas-15	6.59187	14.8885	5.77801	12.5411	12.8825	15.5588	27.6063	22.7908	15.3995	11.7225	11.4136	11.1714	3.28932	3.602	3.79722
21nt:1:seq-12669	chr09	8979219	8979240	1.55e-16	+	21nt:Phas-1383	strict	na:na	CAUAUAGUUUUAGACAGCCUC	MEL1-bound	21nt phasiRNA	21nt:1:seq-39150	21nt:Phas-2057	1.39047	1.07042	2.0393	0.783817	0.863258	0.654344	1.16453	0.70421	3.72683	0.485547	0.49356	0.173648	1.25592	0.982365	0.551209
21nt:1:seq-1267	chr04	13355641	13355662	5.84e-15	+	21nt:Phas-303	strict	na:na	AAGAAUGGAACAAGGAAAGGG		unkown	NA	NA	0.566488	0	0.339883	0	0.0664045	0	0	0.0640191	0.28127	0	0.185085	0.173648	0	0.065491	0
21nt:1:seq-12683	chr11	24347092	24347113	1.96e-19	+	21nt:Phas-1694	medium	MSTRG.16616:-	CAUAUCAGCUAUUUUAUCGUC	MEL1-bound	miRNA	osa-miR2118r	osa-miR2118	0.360493	0.681174	0.453177	0.723523	0.59764	0.654344	1.37004	3.58507	0.773493	0.624275	0.802035	0.463062	0.0598058	0.196473	0.489964
21nt:1:seq-12684	chr11	24349223	24349244	1.62e-15	+	21nt:Phas-1695	strict	na:na	CAUAUCAGCUCUUCUAUCGUC	MEL1-bound	miRNA	osa-miR2118r	osa-miR2118	3.86242	7.59023	3.05895	4.28085	5.51157	5.23475	7.53522	5.56966	3.86747	3.32946	3.7634	3.99391	2.27262	1.37531	1.95986
21nt:1:seq-12686	chr11	23019173	23019194	8.5e-18	-	21nt:Phas-1656	strict	ORSgTEMT01600838-rm_446470:na|ORSgTEMT01602180-rm_446471:na|ORSgTEMT01601439-rm_446472:na	CAUAUCCAAUUCUGCAGUUCU	MEL1-bound	21nt phasiRNA	21nt:1:seq-42773	21nt:Phas-306	0.102998	0.681174	0.169942	0.0602936	0.464831	0.218115	0.411012	0.384114	0.210953	0.208092	0.185085	0.231531	0.0598058	0.065491	0.122491
21nt:1:seq-12690	chr07	6360780	6360801	5.84e-15	+	21nt:Phas-1009	strict	na:na	CAUAUCCUCAGUCCAAAACCU	MEL1-bound	21nt phasiRNA	21nt:1:seq-29772	21nt:Phas-829	0.308994	0.0973106	0.39653	0.0602936	0	0	0	0.0640191	0.140635	0.0693639	0	0.0578828	0.119612	0.065491	0.0612455
21nt:1:seq-12691	chr07	6361730	6361751	7e-24	+	21nt:Phas-1010	strict	na:na	CAUAUCCUCAGUCCUAAACCU	MEL1-bound	21nt phasiRNA	21nt:1:seq-11338	21nt:Phas-2277	2.16296	0.681174	2.20924	0.422055	0.265618	0.290819	0.753522	0.640191	1.96889	0.277455	0.431865	0.115766	1.0765	0.785892	0.612455
21nt:1:seq-12693	chr12	9207261	9207282	3.88e-08	-	21nt:Phas-1856	strict	ORSgTEMT01600998-rm_466394:na|ORSgTEMT01400010-rm_466395:na	CAUAUCGAACACAUUUCAUUG		other sRNA	Rep_sRNA256	Rep_sRNA256	0.205996	0	0.113294	0	0	0	0	0	0.351588	0	0	0	0	0	0
21nt:1:seq-1270	chr12	18847071	18847092	4.82e-17	+	21nt:Phas-2044	strict	na:na	AAGAAUUCUACGUCAUCAGAA		unkown	NA	NA	0.205996	0	0.113294	0	0	0	0	0	0	0	0	0	0	0	0.0612455
21nt:1:seq-12708	chr02	20272991	20273012	1.06e-11	-	21nt:Phas-138	strict	na:na	CAUAUGCAUCGCUGGAAUGCC		unkown	NA	NA	0.463491	0.194621	0.39653	0.0602936	0	0	0.274008	0.192057	0.421905	0	0.12339	0	0.239223	0.196473	0.244982
21nt:1:seq-1271	chr05	24853598	24853619	1.33e-26	-	21nt:Phas-684	strict	ORSiTERT00400073-rm_228073:na	AAGAAUUGGAGGAGACAUCUC		21nt phasiRNA	21nt:1:seq-40367	21nt:Phas-669	2.93544	0.0973106	4.02195	0.0602936	0.0664045	0	0.068502	0	1.33603	0	0	0.0578828	0.837281	0.65491	0.857437
21nt:1:seq-12711	chr11	23035727	23035748	2.9e-18	-	21nt:Phas-1660	strict	ORSiTERT00400053-rm_446492:na	CAUAUGGACAUAGAAUCGCUU	MEL1-bound	unkown	NA	NA	8.75482	17.9052	8.66702	10.0087	11.2224	12.2871	13.9744	12.4197	8.93033	6.5202	6.29289	8.33512	3.58835	1.89924	2.6948
21nt:1:seq-12716	chr07	9270981	9271002	2.04e-13	-	21nt:Phas-1123	medium	na:na	CAUAUGUAAAAAUUGUUGGUU	MEL1-bound	unkown	NA	NA	0.0514989	0.0973106	0.226589	0	0.132809	0	0.068502	0.192057	0.0703176	0	0	0.115766	0	0	0
21nt:1:seq-12718	chr02	1514744	1514765	1.09e-18	+	21nt:Phas-72	strict	na:na	CAUAUGUAGCUUGCAUCACGU	MEL1-bound	miRNA	osa-miR2118o	osa-miR2118	2.26595	1.8489	1.98265	1.38675	1.39449	1.38139	3.3566	2.24067	2.3908	0.763002	1.17221	1.44707	0.598058	0.785892	1.28616
21nt:1:seq-12721	chr04	17365573	17365594	2.04e-13	-	21nt:Phas-427	medium	na:na	CAUAUGUCGUGCAUGCCUGCU	MEL1-bound	unkown	NA	NA	1.33897	1.8489	1.52947	0.723523	0.730449	0.799754	1.30154	0.768229	1.40635	1.17919	0.555255	0.289414	0.538252	0.523928	0.979928
21nt:1:seq-12722	chr12	21165655	21165676	6.34e-15	-	21nt:Phas-2146	strict	na:na	CAUAUGUGAAUUUUGGACGGA		unkown	NA	NA	2.26595	18.489	1.98265	13.5058	16.9995	14.9045	18.564	16.4529	2.8127	11.6531	13.3878	12.9657	1.61476	1.83375	1.28616
21nt:1:seq-12723	chr03	27569325	27569346	1.06e-11	-	21nt:Phas-219	medium	ORSgTEMT02300003-rm_140651:na|ORSgTETNOOT00930-rm_140652:na	CAUAUGUGAUUGGUCCCUCUG		miRNA	osa-miR2118a	osa-miR2118	0.360493	12.9423	0.39653	14.7719	11.9528	13.6685	27.4008	21.8305	0.421905	10.9595	11.2285	10.882	0	0.130982	0.183736
21nt:1:seq-12726	chr06	28302421	28302442	6e-22	+	21nt:Phas-969	strict	na:na	CAUAUGUGGAGUCUCCUGUUU	MEL1-bound	unkown	NA	NA	0.257495	2.62739	0.509825	1.74851	1.32809	0.945163	1.57555	1.6645	0.351588	0.832366	0.86373	1.3313	0.179417	0.196473	0.244982
21nt:1:seq-12732	chr06	9577635	9577656	1.09e-18	+	21nt:Phas-806	strict	na:na	CAUAUUCACUGCUCUGUGCGC	MEL1-bound	unkown	NA	NA	0.875482	14.2073	1.13294	7.77788	6.57404	6.32532	9.04226	8.0664	0.914128	5.82656	5.42916	4.74639	0.777475	0.720401	0.551209
21nt:1:seq-12733	chr12	24343656	24343677	3.01e-23	+	21nt:Phas-2329	strict	na:na	CAUAUUCAUCUGCAUAAAGGC		unkown	NA	NA	0.102998	34.5453	0.0566472	18.9925	22.1127	22.902	22.2631	16.4529	0	6.38147	6.29289	7.23535	0	0.065491	0.0612455
21nt:1:seq-12734	chr07	8663493	8663514	5.84e-15	+	21nt:Phas-1102	strict	na:na	CAUAUUCCAAUGGCUUUUCCU	MEL1-bound	unkown	NA	NA	0.463491	0	0.283236	0.0602936	0	0	0.137004	0	0.632858	0	0	0.0578828	0	0.065491	0.122491
21nt:1:seq-12741	chr01	34227371	34227392	4.54e-29	-	21nt:Phas-51	strict	na:na	CAUAUUUCAGCGGGUGUAGAG	MEL1-bound	unkown	NA	NA	2.05996	35.8103	1.86936	19.8969	23.5736	25.5194	36.1005	32.0095	1.05476	12.6936	16.4726	14.1234	0.41864	0.523928	0.489964
21nt:1:seq-12744	chr04	14660376	14660397	1.16e-18	+	21nt:Phas-357	strict	ORSiTETNOOT00129-rm_169676:na	CAUAUUUGGAGGGUGCUAGAC		unkown	NA	NA	0.463491	0.389242	0.453177	0.422055	0.531236	0.508934	0.34251	0.384114	0.140635	0.485547	0	0.115766	0.358835	0.458437	0.306227
21nt:1:seq-12745	chr11	26324936	26324957	6.55e-16	+	21nt:Phas-1792	strict	EPlOSAG00000032240:+|EPlOSAG00000033137:-	CAUAUUUGGUCCUAAGCACUG	MEL1-bound	unkown	NA	NA	0.257495	0.583864	0.226589	0.361762	0.531236	0.363524	1.16453	0.640191	0.28127	0.0693639	0.24678	0.115766	0	0	0
21nt:1:seq-1276	chr12	24364499	24364520	2.04e-13	-	21nt:Phas-2339	medium	ORSgTEMT00100813-rm_485269:na	AAGACAACUGAAGCAAACUGU		unkown	NA	NA	16.5827	0.0973106	15.9179	0.241174	0.0664045	0.0727049	0.068502	0.320095	8.7897	0.346819	0.24678	0.231531	5.68155	5.23928	5.87957
21nt:1:seq-12763	chr02	10654888	10654909	4.71e-25	+	21nt:Phas-94	strict	na:na	CAUCAACACUUGAGUUGUCGG		unkown	NA	NA	0.205996	0.389242	0.0566472	0.361762	0.199213	0.14541	0.616518	0.256076	0.351588	0.138728	0.12339	0.115766	0.0598058	0	0.0612455
21nt:1:seq-12769	chr06	28295460	28295481	3.97e-21	+	21nt:Phas-964	strict	na:na	CAUCAACUUGUGGAAAUGCUU	MEL1-bound	unkown	NA	NA	1.54497	3.21125	1.47283	1.62793	1.79292	1.74492	2.60307	2.04861	1.82826	0.485547	0.678645	0.578828	0.717669	0.851383	0.734946
21nt:1:seq-1277	chr12	14631176	14631197	6.6e-19	-	21nt:Phas-1902	strict	na:na	AAGACAACUGAGUAGACCGGA		21nt phasiRNA	21nt:1:seq-41057	21nt:Phas-2283	4.9954	3.6978	4.58842	1.32646	2.32416	2.25385	2.05506	1.72851	5.2035	2.4971	4.13357	3.76238	2.51184	3.86397	3.12352
21nt:1:seq-12773	chr02	1487697	1487718	6.34e-15	-	21nt:Phas-67	strict	MSTRG.22139:+	CAUCAAGACUAGGUAGGGAUU	MEL1-bound	unkown	NA	NA	4.53191	7.20098	4.36183	5.36613	4.24989	5.01664	11.0288	7.42621	2.32048	2.15028	2.03594	2.31531	0.299029	0.851383	0.796191
21nt:1:seq-12776	chr11	19502273	19502294	1.53e-07	-	21nt:Phas-1635	strict	EPlOSAG00000020757:+	CAUCAAGCAUACUGUGUUGGA		unkown	NA	NA	2.88394	0	1.47283	0	0	0	0	0	0.984446	0	0	0	1.55495	0.523928	1.10242
21nt:1:seq-12778	chr12	8242636	8242657	1.55e-11	+	21nt:Phas-1840	medium	na:na	CAUCAAGGUGAUGAACUGGUG	MEL1-bound	unkown	NA	NA	0.926981	0.0973106	0.963002	0.301468	0.265618	0.436229	0.616518	0.0640191	0.984446	0.0693639	0.12339	0	0.41864	0.327455	0.367473
21nt:1:seq-12782	chr01	34256862	34256883	5.03e-25	-	21nt:Phas-56	strict	na:na	CAUCAAUCACACUGCAAUCUG	MEL1-bound	21nt phasiRNA+miRNA	osa-miR2118l	osa-miR2118	3.96542	14.3047	3.73871	8.13964	9.23022	8.9427	12.8099	11.6515	2.67207	7.35257	8.20544	5.78828	0.837281	1.11335	0.6737
21nt:1:seq-1280	chr12	18040475	18040496	1.16e-18	+	21nt:Phas-1995	strict	na:na	AAGACAAGCUUGCAAGUUGGC		other sRNA	Veg_sRNA43	Veg_sRNA43	0.102998	0.0973106	0.0566472	0	0	0	0	0.128038	0	0	0	0	0	0	0
21nt:1:seq-12800	chr07	9496746	9496767	8.7e-10	-	21nt:Phas-1137	medium	na:na	CAUCACCUUGUCGCUGAUGCU		unkown	NA	NA	20.8056	0	22.5456	0	0	0	0	0	18.0013	0	0	0	7.77475	14.1461	7.28821
21nt:1:seq-12805	chr03	32279120	32279141	4.71e-25	-	21nt:Phas-236	strict	na:na	CAUCACUUCCUCGAAAUGCUG	MEL1-bound	21nt phasiRNA	21nt:2:seq-16384	21nt:Phas-287,21nt:Phas-291	1.39047	0.291932	1.30289	0.482349	0.265618	0.363524	0.34251	1.28038	3.16429	0.208092	0.061695	0	0.299029	0.261964	0.183736
21nt:1:seq-12808	chr02	10565608	10565629	7e-24	+	21nt:Phas-84	strict	na:na	CAUCAGAAAUUGGCAUGAGCA	MEL1-bound	unkown	NA	NA	0.720985	0.389242	0.566472	0.0602936	0.332022	0.14541	0.411012	0.192057	0.492223	0	0.061695	0.347297	0.239223	0.130982	0.367473
21nt:1:seq-12809	chr12	24414718	24414739	4.74e-22	-	21nt:Phas-2365	strict	na:na	CAUCAGAACAAGAAAACGGAG	MEL1-bound	21nt phasiRNA	21nt:1:seq-4680	21nt:Phas-1532	0.360493	0	0.226589	0.0602936	0.132809	0.363524	0.205506	0.256076	0.210953	0.0693639	0.185085	0.0578828	0.0598058	0	0
21nt:1:seq-12810	chr12	24345952	24345973	1.33e-28	-	21nt:Phas-2331	strict	na:na	CAUCAGAAUCCAUGCACGGAA	MEL1-bound	miRNA	osa-miR2118q	osa-miR2118	3.50193	0.194621	3.56877	0	0	0	0	0.192057	3.02366	0	0.12339	0.0578828	1.25592	0.851383	1.3474
21nt:1:seq-12813	chr06	16946593	16946614	6.2e-14	+	21nt:Phas-868	strict	na:na	CAUCAGAGAAAAUUUCAGGAU	MEL1-bound	unkown	NA	NA	0.308994	0	0.226589	0.0602936	0	0	0	0	0.210953	0	0	0.0578828	0	0.065491	0.122491
21nt:1:seq-12814	chr05	13956849	13956870	4.8e-11	-	21nt:Phas-658	medium	na:na	CAUCAGAGUGAGACGACGCUC		21nt phasiRNA	21nt:1:seq-19109	21nt:Phas-1128	15.2952	0.194621	17.6739	0.241174	0.464831	0.218115	0.548016	0.448133	13.29	0.624275	0.802035	0.578828	7.17669	7.92441	4.59341
21nt:1:seq-12815	chr01	2334231	2334252	3.01e-23	+	21nt:Phas-19	strict	na:na	CAUCAGAUAUGCAGCCACUGA	MEL1-bound	unkown	NA	NA	5.97388	0.486553	6.45778	0.0602936	0.531236	0.218115	0.68502	0.320095	4.35969	0	0.061695	0.173648	2.87068	2.75062	2.57231
21nt:1:seq-12816	chr09	9277689	9277710	2.49e-20	-	21nt:Phas-1421	strict	ORSgTEMT00500815-rm_365563:na	CAUCAGCAAGAACGUCAUCAG	MEL1-bound	unkown	NA	NA	0.669486	0.486553	0.736413	0.301468	0.398427	0.14541	0.34251	0.960286	0.843811	0.138728	0.431865	0.115766	0.0598058	0.196473	0.244982
21nt:1:seq-12818	chr12	24358425	24358446	1.58e-22	+	21nt:Phas-2337	strict	na:na	CAUCAGCAUCUAGAAGUCCUC	MEL1-bound	miRNA	osa-miR2118p	osa-miR2118	3.34743	1.07042	3.90866	0.542642	0.664045	0.872458	0.205506	0.640191	5.41445	0.416183	0.185085	0.115766	1.19612	0.982365	1.22491
21nt:1:seq-12820	chr12	16259161	16259182	1.06e-24	+	21nt:Phas-1977	medium	MSTRG.19693:+	CAUCAGCCCUGCGAUCAACUG	MEL1-bound	21nt phasiRNA	21nt:1:seq-20564	21nt:Phas-1939	0.102998	0.778485	0.226589	0.301468	0.265618	0.436229	0.753522	1.21636	0.140635	0.138728	0.37017	0.115766	0.0598058	0.065491	0.0612455
21nt:1:seq-12825	chr05	24833778	24833799	1.69e-21	-	21nt:Phas-679	strict	na:na	CAUCAGCUCAGACAAGCGCGC	MEL1-bound	unkown	NA	NA	1.54497	2.33545	1.47283	1.8691	1.92573	2.03574	4.04162	5.95377	1.68762	1.38728	0.37017	0.868242	0.478446	0.458437	0.0612455
21nt:1:seq-12828	chr11	16520235	16520256	1.06e-24	+	21nt:Phas-1610	strict	MSTRG.14865:+	CAUCAGGAACGGUGAUAGCAU	MEL1-bound	21nt phasiRNA	21nt:1:seq-34130	21nt:Phas-1611	0.463491	0.291932	0.679766	0.0602936	0.132809	0	0.205506	0.256076	0.0703176	0	0	0.0578828	0.179417	0.327455	0.244982
21nt:1:seq-12830	chr09	8979406	8979427	1.55e-16	-	21nt:Phas-1383	strict	na:na	CAUCAGGAGUGAAUUUACUGA		21nt phasiRNA	21nt:1:seq-39150	21nt:Phas-2057	2.16296	0.0973106	2.43583	0	0	0	0.068502	0.128038	2.17984	0	0	0.173648	0.897087	0.982365	0.367473
21nt:1:seq-12831	chr12	21125696	21125717	2.35e-20	+	21nt:Phas-2135	strict	na:na	CAUCAGGCUCAUCAUAGACCU		unkown	NA	NA	0.205996	0	0.226589	0	0.0664045	0	0	0	0.140635	0.0693639	0	0	0.119612	0.130982	0
21nt:1:seq-12835	chr06	9574877	9574898	9.23e-26	-	21nt:Phas-805	strict	ORSgTEMT01600241-rm_247582:na	CAUCAGUGACAUUGGCUGCAG	MEL1-bound	21nt phasiRNA+other sRNA+other sRNA	Veg_sRNA403	Veg_sRNA403	0.772484	3.89242	0.849708	3.55732	4.78112	4.79852	34.388	24.7114	1.05476	3.32946	3.88679	3.29932	0.299029	0.327455	0.367473
21nt:1:seq-1284	chr01	2327910	2327931	1.06e-11	+	21nt:Phas-14	strict	na:na	AAGACACUGCAGUUUCGCGGC		unkown	NA	NA	1.02998	4.5736	0.963002	2.04998	2.9218	2.25385	2.67158	2.17665	0.703176	5.82656	6.41628	5.3831	0.41864	1.24433	0.734946
21nt:1:seq-12842	chr12	8090252	8090273	3.97e-21	+	21nt:Phas-1828	strict	na:na	CAUCAUAAAACCAGAUGACUC	MEL1-bound	unkown	NA	NA	0.617987	0	1.01965	0	0	0	0	0.128038	0.843811	0	0	0	0.239223	0.065491	0.244982
21nt:1:seq-12846	chr02	20360770	20360791	3.44e-17	-	21nt:Phas-164	strict	ORSiTERTOOT00417-rm_84844:na	CAUCAUAAUCGCCAACCAGGU	MEL1-bound	21nt phasiRNA+miRNA	osa-miR2118o	osa-miR2118	0.102998	2.82201	0.226589	2.11028	2.19135	1.89033	4.86364	3.71311	0.140635	0.416183	1.11051	0.520945	0	0	0.0612455
21nt:1:seq-12849	chr12	24380731	24380752	4.18e-24	+	21nt:Phas-2350	strict	na:na	CAUCAUACUCUUACCUGAUAA	MEL1-bound	miRNA	osa-miR2118q	osa-miR2118	1.95696	0.0973106	1.86936	0.120587	0	0	0.205506	0.192057	2.53143	0	0	0	0.41864	1.76826	1.10242
21nt:1:seq-1285	chr12	14631304	14631325	6.6e-19	+	21nt:Phas-1902	strict	na:na	AAGACACUUUGACUGAAACGG		21nt phasiRNA	21nt:1:seq-41057	21nt:Phas-2283	3.55343	0.681174	3.51212	0.120587	0	0.218115	0.205506	0.128038	1.6173	0.138728	0.431865	0.231531	1.37553	0.785892	0.979928
21nt:1:seq-12851	chr12	21892944	21892965	2.89e-19	+	21nt:Phas-2214	strict	na:na	CAUCAUAGAACACUUUUAGGA	MEL1-bound	miRNA	osa-miR2118m	osa-miR2118	11.7933	0.973106	14.2751	0.723523	0.796853	1.23598	2.53457	1.72851	5.27382	0.138728	0.24678	0.289414	4.1266	2.81611	3.67473
21nt:1:seq-12852	chr12	24386799	24386820	1.62e-15	-	21nt:Phas-2353	strict	na:na	CAUCAUAGUUGGAAAAGUCUC	MEL1-bound	21nt phasiRNA	21nt:1:seq-29439	21nt:Phas-2111	1.69947	6.4225	1.58612	5.54701	7.70292	8.36106	15.2074	11.5875	1.47667	2.98265	2.5295	3.00991	0.478446	0.523928	0.428718
21nt:1:seq-12853	chr12	24835792	24835813	3.78e-18	+	21nt:Phas-2374	strict	ORSiTERTOOT00421-rm_485841:na	CAUCAUAUACUUGAAACUCCC	MEL1-bound	miRNA	osa-miR2118d	osa-miR2118	0.566488	0.291932	0.339883	0.0602936	0.199213	0	0.068502	0.128038	0.562541	0.0693639	0	0.0578828	0.0598058	0	0.183736
21nt:1:seq-12856	chr01	2325573	2325594	7.11e-15	-	21nt:Phas-13	strict	ORSiTERTOOT00001-rm_2691:na|ORSgOTOT00000520-rm_2692:na	CAUCAUCAAUUACCAAGGUGA		unkown	NA	NA	0.0514989	0	0.0566472	0	0	0	0	0	0	0	0	0	0	0	0
21nt:1:seq-1286	chr10	14138962	14138983	4.45e-17	+	21nt:Phas-1494	strict	na:na	AAGACAGACUUAACACAGUUU		unkown	NA	NA	0.0514989	0	0.113294	0	0	0	0	0	0.140635	0	0.061695	0	0.119612	0.065491	0.0612455
21nt:1:seq-12871	chr05	8311797	8311818	1.1e-19	-	21nt:Phas-655	strict	na:na	CAUCAUGGGCAUUAGAGCCUG	MEL1-bound	21nt phasiRNA+other sRNA	Rep_sRNA27	Rep_sRNA27	0.308994	0.291932	0.283236	0.0602936	0.132809	0.0727049	0.34251	0.448133	0.210953	0.485547	0	0.115766	0	0.130982	0.0612455
21nt:1:seq-12878	chr07	7073699	7073720	9.57e-11	+	21nt:Phas-1094	medium	OS07G0226601:-	CAUCAUGUUGAGAUUCCUGAC	MEL1-bound	21nt phasiRNA+miRNA	osa-miR2118p	osa-miR2118	14.1107	2.62739	11.6127	2.29116	1.59371	1.4541	2.26056	2.11263	9.77414	1.38728	1.04882	1.38919	8.19339	3.27455	8.75811
21nt:1:seq-12880	chr03	32507683	32507704	1.74e-16	+	21nt:Phas-260	medium	ORSiTEMT01500003-rm_147217:na	CAUCAUUAUUGCUCACGAUAG	MEL1-bound	miRNA	osa-miR437	osa-miR437	0.514989	0.291932	0.623119	0	0.132809	0.218115	0.479514	0.512153	0.703176	0	0.308475	0.173648	0.0598058	0.065491	0.0612455
21nt:1:seq-12886	chr07	14973497	14973518	1.31e-10	-	21nt:Phas-1158	medium	na:na	CAUCAUUCUCCGGAUUCUCUG		unkown	NA	NA	0.0514989	0.973106	0	0.844111	0.796853	1.01787	2.05506	2.04861	0.0703176	1.526	0.678645	0.463062	0	0	0
21nt:1:seq-12888	chr12	21130829	21130850	1.33e-28	-	21nt:Phas-2138	strict	na:na	CAUCAUUGCCAGCAACCCACC		unkown	NA	NA	0.360493	0.389242	0.169942	0.241174	0.0664045	0.14541	0.137004	0.128038	0.210953	0.138728	0	0	0.0598058	0.130982	0
21nt:1:seq-12889	chr11	26387460	26387481	2.17e-21	-	21nt:Phas-1809	medium	na:na	CAUCAUUGGAGAUGCAUACGG	MEL1-bound	miRNA	osa-miR2118r	osa-miR2118	0.102998	0.389242	0.169942	0.180881	0.332022	0.290819	0.548016	0.768229	0.28127	0.0693639	0.12339	0	0	0.130982	0.183736
21nt:1:seq-12891	chr12	24851942	24851963	3.97e-21	+	21nt:Phas-2382	strict	na:na	CAUCCAAAAAAGUAUUCUUGA	MEL1-bound	miRNA	osa-miR2118r	osa-miR2118	0.0514989	0.0973106	0.226589	0	0	0	0	0	0.28127	0	0.061695	0.0578828	0	0.065491	0.0612455
21nt:1:seq-12892	chr06	28293601	28293622	2.64e-26	+	21nt:Phas-962	strict	na:na	CAUCCAAACCAAAUUGCGCAC	MEL1-bound	unkown	NA	NA	0.720985	0.778485	1.01965	0.904404	1.4609	0.945163	0.959028	1.40842	1.12508	0.416183	0.86373	0.694594	0	0.327455	0.183736
21nt:1:seq-12898	chr12	14066855	14066876	6.34e-15	+	21nt:Phas-1874	strict	na:na	CAUCCAACUUGGUUAACGGUG	MEL1-bound	miRNA	osa-miR2118n	osa-miR2118	0	0	0.0566472	0.0602936	0	0	0	0.128038	0	0	0.12339	0	0.0598058	0	0.0612455
21nt:1:seq-12904	chr02	10611973	10611994	2.1e-10	-	21nt:Phas-86	strict	MSTRG.23887:-	CAUCCAAUUCAUGUGAGUGGU		other sRNA	Rep_sRNA456	Rep_sRNA456	0	0	0.113294	0	0	0	0	0	0.140635	0	0	0	0	0.065491	0.0612455
21nt:1:seq-12905	chr05	24825313	24825334	4.74e-22	-	21nt:Phas-678	strict	na:na	CAUCCAAUUCUCAGUAGCCUA	MEL1-bound	unkown	NA	NA	0.0514989	0.0973106	0.226589	0	0	0.218115	0.137004	0.512153	0.0703176	0.0693639	0	0	0	0.065491	0.0612455
21nt:1:seq-12906	chr11	24683534	24683555	1.06e-11	-	21nt:Phas-1717	strict	ORSgTEMT03000031-rm_448761:na	CAUCCACAGAAAAACAAUUUC		21nt phasiRNA	21nt:1:seq-32855	21nt:Phas-1743	0.205996	0	0.566472	0	0	0	0	0	0.28127	0	0	0	0.119612	0.261964	0.244982
21nt:1:seq-12910	chr12	19258212	19258233	1.55e-16	+	21nt:Phas-2060	strict	MSTRG.20184:+	CAUCCACUACCAGAAUGGGAG		unkown	NA	NA	5.87088	0.0973106	7.19419	0	0	0.0727049	0.137004	0.0640191	8.15684	0	0	0	2.99029	5.95968	3.24601
21nt:1:seq-12912	chr12	19259407	19259428	4.74e-22	+	21nt:Phas-2061	strict	na:na	CAUCCAGAAUAUGAUGCACUA	MEL1-bound	21nt phasiRNA	21nt:1:seq-6584	21nt:Phas-1379	1.39047	0.0973106	1.41618	0.0602936	0.132809	0.14541	0.34251	0.576172	1.89857	0	0.185085	0	0.179417	0.130982	0.244982
21nt:1:seq-12917	chr12	22019404	22019425	4.45e-17	+	21nt:Phas-2238	strict	MSTRG.20718:+	CAUCCAGGUUUCCAAUGGGGU		unkown	NA	NA	0.0514989	0	0	0	0	0	0	0	0	0	0	0	0.0598058	0.130982	0
21nt:1:seq-12922	chr05	13986750	13986771	3.78e-18	+	21nt:Phas-664	strict	na:na	CAUCCAUCAUUUGUUGAUCGA		miRNA	osa-miR2118q	osa-miR2118	1.33897	0	1.52947	0	0	0	0	0	2.32048	0	0	0	0.837281	1.30982	0.796191
21nt:1:seq-12925	chr08	17178005	17178026	6e-22	+	21nt:Phas-1275	strict	na:na	CAUCCAUGAAAGAACAACGGC	MEL1-bound	unkown	NA	NA	4.7379	6.71443	3.85201	3.49703	3.65224	3.48983	6.02817	7.42621	2.95334	2.91328	2.28272	2.37319	1.91378	1.70277	1.77612
21nt:1:seq-12927	chr02	20275205	20275226	7.91e-24	+	21nt:Phas-139	medium	na:na	CAUCCAUGAAUUUCACGAUCG		21nt phasiRNA	21nt:1:seq-30503	21nt:Phas-148	2.62645	0.0973106	2.0393	0	0	0	0	0.128038	2.32048	0	0	0	0.717669	0.785892	0.979928
21nt:1:seq-12928	chr07	9213809	9213830	2.04e-13	-	21nt:Phas-1122	strict	na:na	CAUCCAUGGACCAUGAAACCU		unkown	NA	NA	24.153	2.14083	24.8115	1.98969	1.72652	2.03574	5.13765	4.28928	14.3448	1.24855	1.48068	0.810359	5.32271	4.51888	5.81832
21nt:1:seq-12930	chr08	18780550	18780571	4.45e-17	+	21nt:Phas-1295	strict	na:na	CAUCCAUGUUUCCAUCUUCUG	MEL1-bound	miRNA	osa-miR2118k	osa-miR2118	1.85396	0.875795	2.43583	1.08528	0.265618	0.581639	1.43854	1.02431	1.05476	0.208092	0.185085	0.231531	0.179417	0.261964	0.6737
21nt:1:seq-12931	chr08	2437507	2437528	6e-22	+	21nt:Phas-1207	strict	na:na	CAUCCAUUACAUUUCUGCUGC		unkown	NA	NA	0.257495	0.291932	0.566472	0.180881	0.332022	0.436229	0.822024	1.08832	0.703176	0.138728	0.308475	0.115766	0.119612	0.130982	0.367473
21nt:1:seq-12934	chr12	20985015	20985036	1.16e-14	-	21nt:Phas-2102	strict	na:na	CAUCCCAAGGUUGUAGCAUUG		21nt phasiRNA+other sRNA	Rep_sRNA433	Rep_sRNA433	3.65643	9.53644	2.71906	4.46173	4.84753	4.65311	6.37068	6.722	2.8127	4.50865	3.7017	3.24144	1.19612	0.720401	1.04117
21nt:1:seq-12937	chr02	22840231	22840252	9.95e-31	-	21nt:Phas-173	strict	na:na	CAUCCCAGAACAAGGCCAGUC	MEL1-bound	21nt phasiRNA+miRNA	osa-miR2118i	osa-miR2118	1.90546	0.0973106	2.0393	0.180881	0.59764	0.14541	0.34251	0.448133	2.74238	0.0693639	0.185085	0	1.43534	1.50629	1.40865
21nt:1:seq-12944	chr06	24600722	24600743	1.89e-15	+	21nt:Phas-903	medium	na:na	CAUCCCGCUGGAGUUAAUUCU	MEL1-bound	unkown	NA	NA	1.95696	21.2137	1.86936	8.68228	8.8982	9.59704	6.64469	7.49023	1.47667	17.9652	19.6807	13.3709	0.897087	0.392946	0.306227
21nt:1:seq-12947	chr05	24872865	24872886	3.78e-18	-	21nt:Phas-691	medium	na:na	CAUCCCUGAAGAGCGUCGCUC	MEL1-bound	unkown	NA	NA	2.67795	0.0973106	2.77571	0	0	0.0727049	0.274008	0.192057	1.33603	0	0	0	0.41864	0.851383	0.367473
21nt:1:seq-12950	chr11	25049907	25049928	5.84e-15	-	21nt:Phas-1752	medium	ORSiTERT00100071-rm_449256:na	CAUCCGAAAUAUGAAAUAUGG		unkown	NA	NA	0	0	0	0	0	0	0	0	0	0	0	0	0	0.065491	0
21nt:1:seq-12952	chr09	6911326	6911347	6.55e-16	-	21nt:Phas-1349	strict	na:na	CAUCCGAUUGGCAGAACAGAA		unkown	NA	NA	19.6726	2.04352	16.1444	1.08528	1.59371	1.38139	2.60307	1.53646	13.0087	0.90173	0.802035	0.926125	5.62174	4.19142	6.0633
21nt:1:seq-12955	chr07	8747270	8747291	8.7e-10	-	21nt:Phas-1113	medium	ORSgTETN00200006-rm_288797:na	CAUCCGGAAGGGAAUCCUCGU		21nt phasiRNA	21nt:1:seq-4037	21nt:Phas-1303	0.97848	0.389242	1.01965	0.361762	0.199213	0.218115	0.068502	1.08832	0.492223	0.138728	0.24678	0	0.239223	0.065491	0.244982
21nt:1:seq-12957	chr07	9032299	9032320	3.64e-23	+	21nt:Phas-1119	strict	ORSiTERT00400004-rm_289171:na	CAUCCGUACCUGCCUUACCUG	MEL1-bound	miRNA	osa-miR2118q	osa-miR2118	0.772484	0.583864	0.453177	0.120587	0.531236	0	0.68502	0.448133	0.28127	0.138728	0.061695	0.173648	0.239223	0	0
21nt:1:seq-12958	chr04	13395218	13395239	1.47e-14	-	21nt:Phas-308	strict	ORSiTERT00100035-rm_168018:na	CAUCCGUAUUGCAGAUUUCAG	MEL1-bound	21nt phasiRNA	21nt:1:seq-37025	21nt:Phas-43	1.69947	20.8245	2.09595	14.8322	16.8667	16.8675	17.605	17.0931	1.47667	9.22539	10.1797	8.56665	0.239223	0.261964	0.183736
21nt:1:seq-12961	chr12	8126441	8126462	1.13e-25	+	21nt:Phas-1832	strict	na:na	CAUCCUAAAACUCCGAAGCUA	MEL1-bound	unkown	NA	NA	0.97848	0.875795	0.509825	0.241174	0.464831	0.436229	0.753522	1.15234	0.703176	0.693639	0.431865	0.347297	0.179417	0.130982	0.183736
21nt:1:seq-12964	chr09	6824261	6824282	1.49e-18	-	21nt:Phas-1340	strict	na:na	CAUCCUAGAGUUCGGCCACAU	MEL1-bound	unkown	NA	NA	8.54883	0.973106	9.17684	0.241174	0.398427	0.14541	0.411012	0.896267	4.85191	0.277455	0.185085	0.289414	2.75107	1.63727	2.75605
21nt:1:seq-12966	chr07	9032215	9032236	3.64e-23	+	21nt:Phas-1119	strict	ORSiTERT00400004-rm_289171:na	CAUCCUCCAUGAGAUAAAGGA	MEL1-bound	miRNA	osa-miR2118q	osa-miR2118	0.669486	0.0973106	0.39653	0	0.132809	0.0727049	0.479514	0.256076	0.421905	0	0.12339	0	0.119612	0.130982	0.122491
21nt:1:seq-12972	chr07	6680453	6680474	3.01e-23	-	21nt:Phas-1029	strict	na:na	CAUCCUGAAGGACAUUCCCAG	MEL1-bound	miRNA	osa-miR2118m	osa-miR2118	1.90546	0.389242	3.85201	0.361762	0.398427	0.436229	1.23304	1.40842	1.89857	0.138728	0.185085	0.115766	0.657863	0.261964	0.734946
21nt:1:seq-12974	chr12	14178098	14178119	8.58e-19	-	21nt:Phas-1883	strict	MSTRG.19246:+	CAUCCUGCACCCAUGAGACAG	MEL1-bound	unkown	NA	NA	1.23597	0.583864	1.35953	0.422055	0.730449	0.654344	2.05506	2.43272	1.1954	0.416183	0.37017	0.578828	0.598058	0.392946	0.551209
21nt:1:seq-12976	chr12	22073922	22073943	4.33e-19	-	21nt:Phas-2258	strict	MSTRG.20738:-	CAUCCUGGAAAGUCGUACAGC	MEL1-bound	miRNA	osa-miR2118r	osa-miR2118	4.63491	1.26504	4.53177	2.35145	1.32809	1.09057	2.74008	3.39301	3.16429	0.346819	0.61695	0.984008	1.67456	1.70277	1.28616
21nt:1:seq-12980	chr12	21909207	21909228	8.5e-18	-	21nt:Phas-2218	strict	na:na	CAUCCUGUACUUUGUGCACUA		miRNA+other sRNA	osa-miR2118m	osa-miR2118	3.45043	1.55697	3.73871	0.602936	1.39449	1.30869	4.58963	4.28928	3.5862	0.346819	0.555255	0.578828	1.79417	1.76826	1.59238
21nt:1:seq-12988	chr12	19259617	19259638	4.74e-22	+	21nt:Phas-2061	strict	na:na	CAUCCUUUGUUGCACUGUGGA	MEL1-bound	21nt phasiRNA	21nt:1:seq-6584	21nt:Phas-1379	0.97848	0.291932	0.79306	0.66323	0.464831	0.508934	0.822024	1.60048	0.632858	0	0.24678	0.115766	0.299029	0.261964	0.122491
21nt:1:seq-12989	chr12	14290339	14290360	6.66e-18	+	21nt:Phas-1885	strict	na:na	CAUCCUUUUCCCUUUAUUCCU		unkown	NA	NA	0.514989	0.0973106	0.453177	0	0	0	0	0.0640191	0.351588	0	0	0	0.119612	0	0.122491
21nt:1:seq-12991	chr12	22016920	22016941	4.71e-25	-	21nt:Phas-2236	strict	EPlOSAG00000047166:+|EPlOSAG00000002667:+	CAUCGAAAAUGCUGCUAGCCU	MEL1-bound	unkown	NA	NA	14.8317	4.37898	13.652	1.98969	1.99213	2.54467	9.04226	7.29817	17.8607	1.59537	0.86373	0.868242	4.24621	6.5491	4.0422
21nt:1:seq-12992	chr12	24831664	24831685	2.44e-25	+	21nt:Phas-2372	strict	ORSiTERT00400048-rm_485836:na	CAUCGAAAGAACAUUGCAACC		21nt phasiRNA+miRNA	osa-miR2118q	osa-miR2118	0.875482	0	0.79306	0.0602936	0.0664045	0.0727049	0.068502	0.0640191	0.140635	0	0	0	0.358835	0.130982	0.367473
21nt:1:seq-12994	chr12	21013620	21013641	8.41e-20	-	21nt:Phas-2112	medium	MSTRG.20461:+	CAUCGAAUCACCAUCUAGGAA	MEL1-bound	miRNA	osa-miR2121b	osa-miR2121	0.875482	0	1.64277	0.0602936	0.0664045	0.0727049	0.137004	0	0.562541	0	0.061695	0	0.119612	0.065491	0.489964
21nt:1:seq-12995	chr05	24927111	24927132	1.7e-13	+	21nt:Phas-711	medium	ORSiTETNOOT00148-rm_228173:na	CAUCGAAUCCAAGUCAAAGAC		unkown	NA	NA	6.28287	0.291932	7.02425	0.241174	0.0664045	0.0727049	0.411012	0.256076	2.88302	0.208092	0.12339	0	0.897087	0.785892	2.44982
21nt:1:seq-12999	chr12	21885161	21885182	1.06e-11	+	21nt:Phas-2211	medium	MSTRG.20670:+	CAUCGACUACAACUUUUGAGU		miRNA	osa-miR2118m	osa-miR2118	1.13298	17.9052	1.30289	6.87347	6.44123	8.50647	5.82267	7.29817	0.210953	3.05201	2.5295	4.45698	0.299029	0.392946	0.428718
21nt:1:seq-13001	chr02	20201180	20201201	4.04e-11	+	21nt:Phas-124	strict	MSTRG.25476:+	CAUCGAGAAUGUAUCAAGUUU		unkown	NA	NA	1.18448	0.0973106	0.849708	0.120587	0	0	0	0.0640191	0.210953	0.208092	0	0.115766	0.0598058	0.196473	0.489964
21nt:1:seq-13002	chr11	26374344	26374365	6.23e-15	-	21nt:Phas-1804	strict	na:na	CAUCGAGACAGAGGCAUCGGC	MEL1-bound	unkown	NA	NA	64.3737	34.5453	55.2876	18.9925	24.1712	22.0296	45.2798	54.6083	60.3325	13.4566	15.7322	12.5027	24.2811	20.5642	28.0504
21nt:1:seq-13004	chr01	34222425	34222446	1.3e-26	-	21nt:Phas-48	strict	na:na	CAUCGAGUGCGUACUAACUCG	MEL1-bound	miRNA	osa-miR2118m	osa-miR2118	0	0.0973106	0.0566472	0.301468	0.132809	0.14541	0.068502	0.640191	0	0	0.24678	0	0	0.065491	0.0612455
21nt:1:seq-13012	chr06	9494453	9494474	5.03e-25	-	21nt:Phas-792	strict	na:na	CAUCGCAGCGAGCUCUCCAGU		unkown	NA	NA	2.21445	0.389242	2.71906	0.422055	0.531236	0.0727049	0.616518	0.320095	1.1954	0.208092	0.12339	0	0.358835	0.392946	0.183736
21nt:1:seq-13013	chr11	24335704	24335725	1.08e-21	-	21nt:Phas-1688	medium	MSTRG.16612:-	CAUCGCAGUUACCUUACAGCU	MEL1-bound	unkown	NA	NA	1.69947	0.0973106	1.81271	0.542642	0.332022	0.436229	0.890526	1.79253	4.21905	0.416183	0.12339	0.173648	1.13631	0.851383	1.22491
21nt:1:seq-13015	chr12	14687179	14687200	5.84e-15	+	21nt:Phas-1908	strict	ORSgTEMT01600998-rm_472985:na|ORSgTEMT01400022-rm_472986:na	CAUCGCCACAAGACUCAAUCU	MEL1-bound	21nt phasiRNA+other sRNA	Rep_sRNA388	Rep_sRNA388	12.5142	0.0973106	14.1051	0	0	0	0	0.256076	6.46922	0	0.12339	0	2.63145	1.89924	2.0211
21nt:1:seq-13022	chr11	24289022	24289043	2.11e-14	+	21nt:Phas-1677	strict	ORSgTEMT00100257-rm_448245:na	CAUCGCGGGACGGAAAUCUUC	MEL1-bound	unkown	NA	NA	11.3813	2.7247	12.1791	1.44705	1.79292	1.09057	3.4936	3.0089	9.07097	0.971094	1.41899	1.44707	2.69126	1.50629	2.75605
21nt:1:seq-1303	chr04	17216708	17216729	3.97e-21	+	21nt:Phas-413	medium	na:na	AAGACGUGAAACCUUUGAGCC	MEL1-bound	21nt phasiRNA	21nt:1:seq-42003	21nt:Phas-407	11.6388	59.7487	11.6693	25.2027	28.8195	34.8983	35.758	27.5922	6.3989	43.0056	46.2096	50.4159	5.98058	3.01259	5.20587
21nt:1:seq-13030	chr07	6993014	6993035	1.1e-19	-	21nt:Phas-1075	strict	na:na	CAUCGGCGGAGCCUUGAACUC	MEL1-bound	unkown	NA	NA	2.57495	1.75159	2.0393	0.602936	0.796853	0.872458	1.30154	1.47244	1.6173	0.416183	0.37017	0.40518	0.41864	1.04786	0.734946
21nt:1:seq-13035	chr11	15863944	15863965	1.1e-19	+	21nt:Phas-1583	strict	MSTRG.14687:+	CAUCGGGUACUUCAUUUGGGA	MEL1-bound	21nt phasiRNA+miRNA	osa-miR2118n	osa-miR2118	5.92238	5.44939	6.17454	3.01468	2.85539	2.54467	5.48016	4.80143	5.55509	1.24855	1.97424	1.27342	1.79417	2.1612	1.53114
21nt:1:seq-13037	chr12	21996991	21997012	8.7e-10	-	21nt:Phas-2234	medium	MSTRG.20709:-	CAUCGGUAGGUAGUAGCACCA		other sRNA	Veg_sRNA171	Veg_sRNA171	0.823983	0.389242	0.679766	0.120587	0.0664045	0	0.274008	0.320095	1.33603	0	0	0	0.299029	0.589419	0.183736
21nt:1:seq-13038	chr11	16653028	16653049	4.71e-25	+	21nt:Phas-1631	strict	na:na	CAUCGGUCGAGUCUGCUGUUA	MEL1-bound	unkown	NA	NA	0.772484	1.26504	1.18959	0.602936	0.996067	1.01787	1.16453	1.08832	1.26572	0.90173	0.802035	0.694594	0.0598058	0.720401	0.306227
21nt:1:seq-1304	chr04	17211235	17211256	2.04e-21	+	21nt:Phas-409	strict	na:na	AAGACGUGAAAGCUUUGAGAC	MEL1-bound	miRNA	osa-miR2118m	osa-miR2118	1.18448	145.577	1.24624	61.8009	76.83	95.5342	105.699	72.0215	0.984446	160.508	170.587	146.964	0.478446	1.30982	0.612455
21nt:1:seq-13042	chr12	24383434	24383455	2.04e-15	+	21nt:Phas-2351	strict	EPlOSAG00000048751:+	CAUCGUAGAGAACAGAACCAU	MEL1-bound	unkown	NA	NA	3.91392	0.875795	3.9653	0.66323	0.398427	0.727049	2.05506	1.15234	2.3908	0.138728	0.61695	0.347297	1.61476	1.17884	1.28616
21nt:1:seq-13043	chr10	13973915	13973936	6.6e-19	+	21nt:Phas-1451	strict	na:na	CAUCGUAGAUAACUUGUUCUU	MEL1-bound	miRNA	osa-miR2118o	osa-miR2118	4.01692	6.71443	3.62542	4.03967	6.77325	5.67098	9.79578	6.27387	3.5862	3.53756	3.57831	2.83626	1.43534	1.96473	2.26608
21nt:1:seq-13044	chr06	9511403	9511424	2.49e-20	+	21nt:Phas-795	strict	ORSiTEMT01100041-rm_247507:na	CAUCGUCACGGCAUGAGACUU	MEL1-bound	unkown	NA	NA	27.9124	18.489	27.4172	10.9131	9.23022	7.70672	11.3028	20.166	22.0797	41.4796	36.8936	42.0808	12.9779	11.0025	12.3716
21nt:1:seq-13047	chr06	28336739	28336760	3.44e-17	+	21nt:Phas-987	strict	ORSiTEMT06000005-rm_273458:na|ORSiTEMT06000032-rm_273459:na	CAUCGUGGAUGCAAUACUGAC	MEL1-bound	unkown	NA	NA	0.720985	0.194621	0.736413	0.301468	0	0.218115	0.068502	0.192057	1.12508	0.346819	0.24678	0.173648	0.478446	0.327455	0.551209
21nt:1:seq-13049	chr11	16107949	16107970	1.56e-09	+	21nt:Phas-1592	medium	na:na	CAUCGUGGCGUCGUAUCGGCU		unkown	NA	NA	0.154497	0.778485	0.283236	0.120587	0.0664045	0.363524	0.753522	0.448133	0.210953	0.0693639	0.12339	0	0	0	0
21nt:1:seq-13055	chr06	4747521	4747542	7.03e-23	+	21nt:Phas-766	strict	na:na	CAUCGUUUCAAGCUCCUGGGC	MEL1-bound	unkown	NA	NA	0.308994	0.389242	0.226589	0.241174	0.132809	0.290819	0.34251	0.192057	0.562541	0	0	0	0.119612	0.196473	0.122491
21nt:1:seq-13056	chr11	8929694	8929715	1.82e-15	-	21nt:Phas-1519	medium	na:na	CAUCUAAAGCGUGCGCUGCGG	MEL1-bound	unkown	NA	NA	0	0.0973106	0.226589	0	0.0664045	0.14541	0.205506	0.192057	0.140635	0	0	0	0.0598058	0	0
21nt:1:seq-13057	chr06	24602412	24602433	9e-21	+	21nt:Phas-904	strict	na:na	CAUCUAAAUACAAUUCGUGGC	MEL1-bound	unkown	NA	NA	0.257495	0.778485	0.113294	0.120587	0	0.0727049	0.068502	0.512153	0.140635	0	0.12339	0	0	0.065491	0
21nt:1:seq-13058	chr12	24383495	24383516	2.04e-15	-	21nt:Phas-2351	strict	EPlOSAG00000048751:+	CAUCUAAAUAUGUGGCAUCCC	MEL1-bound	unkown	NA	NA	1.64797	0.389242	1.35953	0.241174	0.332022	0.436229	1.16453	0.320095	1.40635	0.208092	0.431865	0.231531	1.25592	2.03022	1.53114
21nt:1:seq-1306	chr11	25079084	25079105	3.3e-16	-	21nt:Phas-1754	strict	MSTRG.16193:+	AAGACUAAUCAGACGGCCGAG		unkown	NA	NA	0.0514989	0.778485	0.113294	0.422055	2.32416	2.69008	0.822024	3.13693	0.140635	0.693639	0.308475	0.636711	0.0598058	0.065491	0.244982
21nt:1:seq-13062	chr09	6900801	6900822	1.1e-19	+	21nt:Phas-1346	strict	na:na	CAUCUAAUUCUUUCGUUGCGA	MEL1-bound	unkown	NA	NA	0.823983	0	1.30289	0	0	0.14541	0.137004	0.0640191	0.421905	0.138728	0.061695	0	0.358835	0.130982	0.122491
21nt:1:seq-13065	chr02	20200399	20200420	8.47e-17	+	21nt:Phas-124	strict	MSTRG.25476:+	CAUCUACAGCACAACAUUCUU	MEL1-bound	unkown	NA	NA	0.257495	0.778485	0.226589	0.180881	0.464831	0.508934	0.68502	0.896267	0.210953	0.346819	0.37017	0.289414	0	0.065491	0.122491
21nt:1:seq-13070	chr12	24386841	24386862	1.62e-15	-	21nt:Phas-2353	strict	na:na	CAUCUACUCAAGAAGGCCUGC	MEL1-bound	21nt phasiRNA	21nt:1:seq-29439	21nt:Phas-2111	1.49347	0.583864	0.963002	0.0602936	0.132809	0.290819	0.34251	0.384114	1.1954	0	0.061695	0.347297	0.358835	0.65491	0.428718
21nt:1:seq-13071	chr01	19145182	19145203	1.98e-12	-	21nt:Phas-33	strict	na:na	CAUCUACUUGCUUCGUGUCUU	MEL1-bound	21nt phasiRNA	21nt:1:seq-32180	21nt:Phas-1877	1.08148	1.65428	0.453177	0.361762	0.265618	0.727049	0.753522	0.640191	1.26572	0.346819	0.37017	0.173648	0.41864	0.327455	0.428718
21nt:1:seq-13081	chr07	6680390	6680411	3.01e-23	-	21nt:Phas-1029	strict	na:na	CAUCUCAGGAGAGUAAAACCU	MEL1-bound	miRNA	osa-miR2118m	osa-miR2118	9.9393	3.30856	9.40343	1.8691	2.32416	1.89033	3.4251	2.6888	8.7897	0.624275	0.802035	0.40518	3.64815	2.61964	3.79722
21nt:1:seq-13082	chr06	28324535	28324556	9.75e-28	+	21nt:Phas-980	strict	na:na	CAUCUCAGGUACCAUUUUGAC	MEL1-bound	21nt phasiRNA	21nt:1:seq-6895	21nt:Phas-91	1.18448	1.45966	1.47283	0.783817	0.996067	0.872458	1.78105	0.960286	0.562541	0.416183	0.24678	0.520945	0.478446	0.327455	0.122491
21nt:1:seq-13085	chr05	3139518	3139539	6.05e-13	+	21nt:Phas-612	medium	na:na	CAUCUCCGUAGCGGUAAACUU		unkown	NA	NA	0.514989	0.0973106	0.339883	0.0602936	0.0664045	0.436229	0.205506	0.0640191	0.421905	0	0	0.173648	0.119612	0.130982	0.306227
21nt:1:seq-13091	chr02	20403893	20403914	6.34e-27	-	21nt:Phas-169	strict	ORSgTEMT00700020-rm_84892:na|ORSgTEMT03500001-rm_84893:na	CAUCUCGGUGAAACCACGCGA	MEL1-bound	21nt phasiRNA+miRNA	osa-miR2118m	osa-miR2118	17.5611	0.389242	15.9745	0.422055	0.464831	0.363524	0.68502	1.98459	16.6653	0.208092	0.37017	0.463062	5.1433	3.602	5.87957
21nt:1:seq-13096	chr06	17697554	17697575	5.03e-25	-	21nt:Phas-876	strict	MSTRG.50133:-|MSTRG.50132:+	CAUCUCUGAUACCAUCCCAGC	MEL1-bound	unkown	NA	NA	1.95696	2.04352	1.86936	1.08528	1.26168	1.01787	2.05506	1.47244	1.89857	0.277455	0.061695	0.636711	0.598058	1.04786	0.489964
21nt:1:seq-13099	chr02	1531456	1531477	4.71e-25	+	21nt:Phas-81	strict	na:na	CAUCUCUGGAUUGUGAGUCUU	MEL1-bound	other sRNA	Veg_sRNA268	Veg_sRNA268	6.28287	26.0792	6.23119	16.9425	18.394	17.74	37.8131	32.2016	9.56319	15.815	17.2129	17.6543	3.40893	3.40553	3.12352
21nt:1:seq-1310	chr03	26837774	26837795	6.05e-13	+	21nt:Phas-196	medium	MSTRG.33693:-	AAGACUGGAAUCAAGAAGCUA		unkown	NA	NA	0.772484	0.389242	0.623119	0.301468	0.664045	0.218115	0.205506	0.320095	0.351588	0.208092	0.61695	0.463062	0.478446	0.65491	0.551209
21nt:1:seq-13103	chr06	24723735	24723756	8.5e-18	-	21nt:Phas-938	strict	MSTRG.51112:-	CAUCUCUUGAUGACCAAACUG		miRNA	osa-miR2118n	osa-miR2118	0.102998	0	0	0.120587	0	0	0.068502	0	0	0	0.12339	0.173648	0.0598058	0	0
21nt:1:seq-1311	chr12	24412235	24412256	3.97e-21	+	21nt:Phas-2363	strict	ORSiTERTOOT00292-rm_485303:na	AAGACUGUUGUCCCAUGUCCU		miRNA	osa-miR2118o	osa-miR2118	13.5442	0.0973106	11.3861	0.0602936	0.0664045	0.14541	0.068502	0.256076	10.9695	0.0693639	0	0	4.00699	8.12088	3.61348
21nt:1:seq-13111	chr07	6362045	6362066	2.17e-21	+	21nt:Phas-1010	strict	na:na	CAUCUGCUGCAUCUUUGUGCC	MEL1-bound	21nt phasiRNA	21nt:1:seq-11338	21nt:Phas-2277	0.617987	11.288	0.339883	4.64261	6.44123	7.56131	7.19271	7.74631	0.492223	7.00575	5.67594	4.68851	0.299029	0.523928	0.306227
21nt:1:seq-13113	chr05	13993663	13993684	8.5e-18	-	21nt:Phas-665	strict	na:na	CAUCUGGGCACUGUUGGAGUU	MEL1-bound	unkown	NA	NA	26.5735	6.4225	22.2057	3.67791	4.71472	4.07147	7.0557	4.60937	18.9857	3.32946	3.51662	2.37319	14.8318	16.8312	14.8827
21nt:1:seq-13118	chr12	19315558	19315579	3.67e-13	-	21nt:Phas-2078	medium	na:na	CAUCUGUACAAAGUCUUGCUC	MEL1-bound	unkown	NA	NA	1.39047	10.2176	1.41618	3.7985	4.38269	3.48983	7.0557	9.02669	2.17984	3.81501	5.42916	3.41509	0.478446	0.458437	0.428718
21nt:1:seq-13119	chr02	20275098	20275119	7.91e-24	-	21nt:Phas-139	medium	na:na	CAUCUGUACACUGGGCAUCGA	MEL1-bound	21nt phasiRNA	21nt:1:seq-30503	21nt:Phas-148	12.4112	3.89242	12.1225	2.29116	2.78899	2.61738	5.68566	4.86545	12.3759	1.526	1.97424	1.6786	4.78446	2.35768	4.65466
21nt:1:seq-13120	chr10	3704474	3704495	5.71e-09	+	21nt:Phas-1443	medium	na:na	CAUCUGUAGACCUAGUGAUUG		unkown	NA	NA	1.23597	1.55697	1.0763	0.723523	0.59764	0.436229	1.02753	0.512153	0.351588	0.208092	0.431865	0.636711	0.0598058	0	0.122491
21nt:1:seq-13121	chr02	20202143	20202164	5.84e-15	-	21nt:Phas-125	medium	na:na	CAUCUGUAUACUGUGCGUCGA		21nt phasiRNA	21nt:1:seq-34279	21nt:Phas-708	0.360493	1.07042	0.39653	0.361762	0.332022	0.290819	0.548016	0.960286	0.351588	0.346819	0.308475	0.289414	0.0598058	0.130982	0.0612455
21nt:1:seq-13127	chr01	34222721	34222742	2.24e-21	+	21nt:Phas-48	strict	na:na	CAUCUGUUCCUAAGAAACGGC		miRNA	osa-miR2118m	osa-miR2118	0.411992	1.26504	0.339883	1.20587	0.730449	0.14541	1.50704	0.832248	0.140635	0.277455	0.431865	0.694594	0	0.065491	0.0612455
21nt:1:seq-13128	chr12	16344644	16344665	1.62e-15	+	21nt:Phas-1989	strict	MSTRG.19723:+|MSTRG.19724:-	CAUCUGUUCUGUGAAACUCAG		unkown	NA	NA	2.16296	24.7169	1.47283	16.8219	20.9838	23.9199	41.5122	30.6011	2.3908	13.6647	15.1153	11.9239	1.0167	0.982365	0.918682
21nt:1:seq-1313	chr11	10647102	10647123	8.5e-18	+	21nt:Phas-1572	strict	na:na	AAGACUUCGAGCAAAAAUGUU		unkown	NA	NA	0.102998	0	0.283236	0.120587	0	0.0727049	0	0	0	0.0693639	0	0	0	0	0
21nt:1:seq-13136	chr12	15176211	15176232	1.06e-24	-	21nt:Phas-1929	strict	MSTRG.19487:+	CAUCUUAGUGCUAAUCACUCU		21nt phasiRNA	21nt:1:seq-17624	21nt:Phas-1036	0.926981	1.26504	1.13294	0.422055	0.59764	0.363524	0.822024	1.3444	0.984446	0.277455	0.555255	0.578828	0.478446	0.458437	0.428718
21nt:1:seq-13148	chr06	24617314	24617335	1.35e-24	-	21nt:Phas-907	strict	na:na	CAUCUUCUCCGAGGUUGGCCG	MEL1-bound	unkown	NA	NA	0.154497	1.07042	0.0566472	0.361762	0.730449	0.508934	0.959028	3.32899	0.0703176	0.0693639	0.49356	0.40518	0.119612	0.130982	0.0612455
21nt:1:seq-13149	chr02	20349430	20349451	3.3e-16	+	21nt:Phas-158	strict	MSTRG.25519:-	CAUCUUGAUGUGAAACUCCUG		miRNA	osa-miR2118q	osa-miR2118	1.02998	7.59023	0.509825	5.18525	6.10921	6.0345	16.1665	14.0202	0.773493	2.91328	2.71458	3.47297	0.299029	0.785892	0.183736
21nt:1:seq-13151	chr07	7052603	7052624	2.3e-24	-	21nt:Phas-1088	medium	na:na	CAUCUUGCCUAGCUUUUGCUC	MEL1-bound	21nt phasiRNA	21nt:1:seq-1818	21nt:Phas-1480	0.720985	1.16773	0.963002	0.422055	0.664045	0.727049	1.02753	0.512153	0.914128	0.138728	0.49356	0.289414	0.538252	0.458437	0.428718
21nt:1:seq-13152	chr11	24794095	24794116	6e-22	-	21nt:Phas-1734	medium	MSTRG.16130:+	CAUCUUGGCUGCAAAAGCGCU	MEL1-bound	21nt phasiRNA	21nt:1:seq-9459	21nt:Phas-1734	3.55343	3.40587	4.13524	1.80881	1.4609	1.23598	6.02817	3.0089	3.51588	1.526	1.72746	1.44707	2.15301	1.83375	1.95986
21nt:1:seq-13153	chr06	671598	671619	1.53e-07	+	21nt:Phas-749	medium	MSTRG.47280:-	CAUCUUGGCUGUGUUUAAUUC		other sRNA	Rep_sRNA321	Rep_sRNA321	0.308994	0.194621	0.283236	0.0602936	0	0	0.068502	0.0640191	0.210953	0	0.061695	0	0	0	0.0612455
21nt:1:seq-13159	chr05	25148315	25148336	1.69e-21	-	21nt:Phas-747	strict	na:na	CAUCUUUCAACCGUAAUACGU	MEL1-bound	unkown	NA	NA	1.85396	0	2.15259	0	0	0.0727049	0.068502	0	1.89857	0	0	0	0.41864	0.458437	0.734946
21nt:1:seq-13162	chr06	28340801	28340822	1.34e-27	+	21nt:Phas-989	strict	na:na	CAUCUUUUGGAAUCGUUGGAG	MEL1-bound	unkown	NA	NA	0.257495	3.21125	0.113294	1.8691	1.59371	2.76279	4.17862	2.75282	0.0703176	1.04046	1.04882	0.810359	0.119612	0.065491	0
21nt:1:seq-13166	chr08	2437337	2437358	6e-22	-	21nt:Phas-1207	strict	na:na	CAUGAAACUAACCUGUUGCUU		unkown	NA	NA	0.514989	0	1.0763	0.301468	0.0664045	0.14541	0.274008	0.448133	0.914128	0.0693639	0.24678	0.231531	0.179417	0.458437	0.306227
21nt:1:seq-13168	chr07	16046473	16046494	3.01e-23	+	21nt:Phas-1179	strict	na:na	CAUGAAAGCUUCUACAGUGAC	MEL1-bound	unkown	NA	NA	0.154497	0.291932	0.339883	0.180881	0.199213	0.290819	0.479514	0.256076	0.421905	0.277455	0.061695	0.115766	0	0	0.122491
21nt:1:seq-1317	chr08	2470033	2470054	1.62e-15	-	21nt:Phas-1219	strict	na:na	AAGAGAAACGUGUCAGGCCCU		21nt phasiRNA	21nt:1:seq-24401	21nt:Phas-263	2.52345	0.0973106	2.09595	0	0	0.0727049	0.068502	0	0.914128	0	0	0	1.0765	0.785892	0.979928
21nt:1:seq-13172	chr07	8654153	8654174	3.78e-18	-	21nt:Phas-1101	strict	na:na	CAUGAACCUUCAGUAUCCGGU		unkown	NA	NA	0.0514989	0.583864	0.39653	0.120587	0.199213	0.14541	0.822024	0.320095	0.140635	0.0693639	0.061695	0.0578828	0.239223	0.261964	0.122491
21nt:1:seq-13175	chr12	24385624	24385645	7.91e-24	+	21nt:Phas-2352	strict	na:na	CAUGAACUUUCAGUAUCAUGU		other sRNA	Rep_sRNA93	Rep_sRNA93	0.0514989	0	0	0	0	0	0	0	0	0	0	0	0.0598058	0	0
21nt:1:seq-13176	chr07	6868564	6868585	4.45e-17	+	21nt:Phas-1040	strict	MSTRG.53770:+	CAUGAAGAAACACCCAAGUAG		unkown	NA	NA	9.47581	2.82201	9.57337	1.50734	1.19528	1.4541	2.32907	1.53646	6.32858	1.04046	0.555255	0.463062	2.45204	1.83375	3.61348
21nt:1:seq-13179	chr07	7097976	7097997	2.04e-13	+	21nt:Phas-1095	medium	na:na	CAUGAAGCCAAUAUGAUUGAU		21nt phasiRNA	21nt:1:seq-39261	21nt:Phas-431	1.39047	0	1.81271	0	0	0	0.068502	0.0640191	1.68762	0	0	0	0.478446	0.589419	0.306227
21nt:1:seq-13184	chr12	22054067	22054088	2.47e-31	-	21nt:Phas-2249	strict	OS12G0545900:+	CAUGAAGUUCCAUUAAAAACC		unkown	NA	NA	0.0514989	0	0	0	0	0	0	0.0640191	0.0703176	0	0	0	0	0.065491	0
21nt:1:seq-13185	chr12	9202167	9202188	2.04e-13	+	21nt:Phas-1855	medium	EPlOSAG00000017026:+	CAUGAAGUUUGUGGGAAUUCU		unkown	NA	NA	0.102998	1.36235	0.169942	0.482349	0.464831	0.363524	0.616518	0.576172	0	0.138728	0.24678	0.231531	0.119612	0	0.0612455
21nt:1:seq-13187	chr09	9351166	9351187	1.13e-25	+	21nt:Phas-1432	strict	ORSgTEMT02900053-rm_365664:na	CAUGAAUAAUUGACCUAACCU		unkown	NA	NA	0.97848	0	0.566472	0.120587	0.0664045	0	0.34251	0.256076	0.28127	0	0	0.0578828	0.179417	0.065491	0.244982
21nt:1:seq-13192	chr12	22114938	22114959	4.82e-18	+	21nt:Phas-2270	strict	OS12G0547401:-	CAUGAAUAUAUGUAUGGUUUA		21nt phasiRNA+miRNA	osa-miR2118q	osa-miR2118	0	0	0.169942	0	0.132809	0.0727049	0.34251	0.0640191	0.28127	0	0.061695	0.0578828	0.0598058	0	0
21nt:1:seq-13195	chr05	8187857	8187878	5.28e-14	-	21nt:Phas-647	medium	na:na	CAUGAAUCUUCUGCUCGGCUG	MEL1-bound	unkown	NA	NA	0	0.0973106	0.0566472	0.180881	0.0664045	0.436229	0.616518	1.08832	0.0703176	0.138728	0.308475	0	0	0	0
21nt:1:seq-13200	chr02	22845710	22845731	2.49e-20	-	21nt:Phas-174	strict	ORSiTEMT00200004-rm_88563:na|ORSgTETNOOT02148-rm_88564:na	CAUGAAUUCUCCCUCUGCGUA	MEL1-bound	unkown	NA	NA	0.205996	0.291932	0.283236	0.422055	0.199213	0.14541	0.616518	0.320095	0.351588	0.208092	0.061695	0.115766	0.239223	0.130982	0.0612455
21nt:1:seq-13204	chr06	24608150	24608171	3.3e-16	-	21nt:Phas-906	strict	MSTRG.51066:+	CAUGAAUUUAGCAAAUGGCUC	MEL1-bound	unkown	NA	NA	0.360493	0.0973106	0.679766	0	0.199213	0	0.274008	0.128038	0.421905	0	0	0.0578828	0.0598058	0.261964	0.0612455
21nt:1:seq-13205	chr12	24357142	24357163	1.23e-17	-	21nt:Phas-2336	strict	na:na	CAUGAAUUUGGAGGUCUAGGU	MEL1-bound	miRNA	osa-miR2118k	osa-miR2118	0.823983	0.486553	0.679766	0.120587	0	0.218115	0.205506	0.192057	0.0703176	0	0	0.347297	0.299029	0.261964	0.367473
21nt:1:seq-13209	chr08	18833959	18833980	2.11e-14	-	21nt:Phas-1304	strict	MSTRG.60555:-	CAUGACACUGAUCAGCUUGAG		miRNA	osa-miR2118n	osa-miR2118	0.205996	0	0.39653	0	0	0.0727049	0.068502	0.0640191	0.421905	0	0.061695	0	0	0.130982	0.183736
21nt:1:seq-1321	chr07	6973659	6973680	1.96e-19	-	21nt:Phas-1067	strict	na:na	AAGAGAACUAUCACCCCAGGG		21nt phasiRNA	21nt:2:seq-13611	21nt:Phas-318,21nt:Phas-381	2.98694	0.194621	2.37918	0	0	0.0727049	0	0.0640191	2.46111	0	0	0.0578828	1.0167	0.916874	1.28616
21nt:1:seq-13216	chr12	22119357	22119378	4.39e-22	-	21nt:Phas-2273	strict	na:na	CAUGACAUGUUUCAUGAGUCA		21nt phasiRNA	21nt:1:seq-17200	21nt:Phas-1788	0	0	0	0	0	0	0	0	0	0	0	0	0	0.065491	0
21nt:1:seq-13218	chr07	6434040	6434061	1.98e-12	-	21nt:Phas-1018	medium	na:na	CAUGACCGACCUCUUACAUUG	MEL1-bound	unkown	NA	NA	0.154497	13.6235	0.453177	4.40143	4.98033	5.08934	4.93214	3.39301	0.28127	2.08092	2.89967	2.66261	0	0.196473	0.0612455
21nt:1:seq-13219	chr12	18022936	18022957	9.69e-28	+	21nt:Phas-1993	strict	na:na	CAUGACCUGAUUGAUUGCCAA	MEL1-bound	miRNA	osa-miR2118k	osa-miR2118	0.154497	0.291932	0.226589	0.120587	0.0664045	0	0.137004	0.128038	0.351588	0.0693639	0.061695	0.0578828	0.239223	0.196473	0.122491
21nt:1:seq-13227	chr02	20298423	20298444	4.71e-25	-	21nt:Phas-144	strict	na:na	CAUGAGACAAGAGUGCAGAAU		21nt phasiRNA+miRNA	osa-miR2118q	osa-miR2118	1.85396	5.15746	1.926	1.98969	2.25775	2.90819	3.4936	2.62478	1.75794	2.42773	2.34441	2.31531	0.299029	0.261964	0.306227
21nt:1:seq-13230	chr08	16726904	16726925	3.97e-21	+	21nt:Phas-1258	strict	ORSiTERTOOT00300-rm_337700:na	CAUGAGAGGUGAGCCGAUCGU		unkown	NA	NA	0	0	0	0	0	0	0	0	0.0703176	0	0	0	0	0	0
21nt:1:seq-13232	chr11	25026911	25026932	8.5e-18	-	21nt:Phas-1747	strict	na:na	CAUGAGAUGCUUAUCAUUGCU		unkown	NA	NA	0.411992	0	0.0566472	0	0	0	0	0	0.210953	0	0	0	0.239223	0.196473	0.0612455
21nt:1:seq-13234	chr06	24725108	24725129	1.06e-11	+	21nt:Phas-939	strict	MSTRG.51112:-	CAUGAGAUUACAAGAAGCAAC	MEL1-bound	unkown	NA	NA	0.669486	0.0973106	1.41618	0.0602936	0.132809	0.0727049	0.068502	0	0.210953	0	0	0.0578828	0.239223	0.130982	0.244982
21nt:1:seq-1324	chr04	21223639	21223660	7.39e-09	-	21nt:Phas-579	medium	na:na	AAGAGAAGACCAGCACUGUAC		unkown	NA	NA	3.03844	0	2.54912	0.0602936	0.0664045	0	0.068502	0	1.1954	0	0.061695	0	1.37553	0.982365	1.53114
21nt:1:seq-13245	chr12	20923199	20923220	1.98e-12	+	21nt:Phas-2087	strict	na:na	CAUGAGGGGAUGGUUCAGCCA		unkown	NA	NA	0.669486	0.194621	0.566472	0.241174	0.199213	0	0.411012	0.256076	0.421905	0.208092	0.061695	0.115766	0.299029	0.065491	0.183736
21nt:1:seq-13247	chr11	24924348	24924369	6.8e-09	-	21nt:Phas-1744	medium	MSTRG.16157:-	CAUGAGUAAAUUGUUUGCGUU		unkown	NA	NA	0.0514989	0.194621	0.0566472	0.0602936	0.132809	0	0.137004	0	0.0703176	0	0	0	0	0	0
21nt:1:seq-13248	chr04	13113310	13113331	6e-22	-	21nt:Phas-279	strict	ORSgTEMT00500781-rm_167712:na	CAUGAGUCAUCACAACUGCGA	MEL1-bound	21nt phasiRNA+other sRNA	Veg_sRNA77	Veg_sRNA77	0.926981	0	1.18959	0.241174	0.132809	0.290819	0.068502	0.256076	0.632858	0.208092	0.061695	0.115766	0.358835	0.589419	0.306227
21nt:1:seq-13249	chr12	14602495	14602516	6.34e-27	+	21nt:Phas-1898	strict	ORSiTERT00400053-rm_472871:na	CAUGAGUCAUGACUUUGCGAA	MEL1-bound	miRNA	osa-miR2118o	osa-miR2118	1.13298	2.14083	1.24624	1.14558	1.32809	1.23598	2.32907	1.6645	1.05476	1.04046	0.74034	0.694594	0.717669	1.17884	0.979928
21nt:1:seq-1325	chr04	21202833	21202854	1.8e-17	-	21nt:Phas-576	strict	na:na	AAGAGAAGGCCAGCACUGUAC		unkown	NA	NA	17.0977	0.0973106	14.5017	0	0	0	0	0.0640191	7.31303	0	0.061695	0.115766	4.66485	2.94709	5.3896
21nt:1:seq-13250	chr08	2441850	2441871	2.89e-19	-	21nt:Phas-1210	strict	na:na	CAUGAGUGUCUUGACGUUUUC	MEL1-bound	unkown	NA	NA	0.97848	0.389242	0.906355	0.361762	0.199213	0	0.34251	0.256076	1.1954	0.346819	0.185085	0.231531	0.41864	0.327455	0.244982
21nt:1:seq-13254	chr09	8978084	8978105	1.1e-19	+	21nt:Phas-1382	strict	na:na	CAUGAUAGCCCUGAGUUGCAG		unkown	NA	NA	0.823983	1.16773	1.18959	1.02499	1.26168	0.727049	1.57555	1.53646	0.843811	0.832366	0.802035	0.926125	0.0598058	0.589419	0.244982
21nt:1:seq-13255	chr08	18719524	18719545	1.04e-22	-	21nt:Phas-1291	strict	ORSiTERT00200074-rm_340375:na	CAUGAUAGUGUGUAUAUCUGC		21nt phasiRNA	21nt:1:seq-32663	21nt:Phas-530	0.257495	0.0973106	0.226589	0	0	0	0.068502	0.0640191	0.351588	0	0.061695	0.115766	0.119612	0.065491	0.122491
21nt:1:seq-13259	chr10	14214127	14214148	3.26e-20	-	21nt:Phas-1505	strict	EPlOSAG00000020786:-	CAUGAUCAAAUUCGAAGCCUU	MEL1-bound	miRNA	osa-miR2118r	osa-miR2118	0.617987	0.291932	0.623119	0.361762	0.265618	0.218115	0.890526	0.256076	0.28127	0.485547	0.12339	0.115766	0.119612	0.261964	0.0612455
21nt:1:seq-13260	chr12	24320172	24320193	1.06e-19	+	21nt:Phas-2320	strict	MSTRG.21160:+	CAUGAUCAAUGAUAGUGGCUG	MEL1-bound	unkown	NA	NA	0.308994	3.79511	0.113294	3.61762	3.85146	2.90819	10.0013	9.28276	0.28127	2.98265	2.89967	1.56284	0.299029	0.065491	0.183736
21nt:1:seq-13261	chr05	3140723	3140744	5.03e-25	-	21nt:Phas-613	strict	MSTRG.42610:-	CAUGAUCACCGGUAAAACAAG		unkown	NA	NA	1.80246	1.26504	1.926	0.361762	0.0664045	0.436229	0.548016	0.512153	1.40635	0.277455	0.925425	0.231531	0.299029	0.261964	0.428718
21nt:1:seq-13262	chr02	22856596	22856617	6.34e-27	-	21nt:Phas-178	strict	na:na	CAUGAUCACUGCGCCACUGGA	MEL1-bound	miRNA	osa-miR2118i	osa-miR2118	0.823983	1.16773	0.79306	1.50734	0.464831	0.654344	0.205506	1.08832	0.562541	0.138728	0.24678	0.289414	0.598058	0.523928	0.857437
21nt:1:seq-13266	chr05	8185512	8185533	2.81e-10	-	21nt:Phas-646	medium	EPlOSAG00000012456:+	CAUGAUCCUGUCAACGGGCCA		unkown	NA	NA	0.205996	0.0973106	0.623119	0.0602936	0	0.14541	0.137004	0	0.140635	0	0	0	0.0598058	0	0.122491
21nt:1:seq-13268	chr10	14219032	14219053	4.33e-19	-	21nt:Phas-1507	strict	na:na	CAUGAUCGUAUUCAUAUCCUU		21nt phasiRNA+miRNA	osa-miR2118r	osa-miR2118	0.720985	0.194621	0.283236	0.361762	0.332022	0.218115	0.411012	0.320095	0.843811	0	0.061695	0.0578828	0.239223	0.392946	0.306227
21nt:1:seq-1327	chr12	15239759	15239780	1.96e-19	-	21nt:Phas-1941	strict	ORSiTETN00100005-rm_473701:na	AAGAGAAUACUGUAUGUCCAG		miRNA	osa-miR2118k	osa-miR2118	11.6903	1.75159	13.652	0.422055	0.664045	0.436229	1.30154	1.15234	9.84446	1.59537	1.54238	1.09977	4.84427	4.78084	5.32836
21nt:1:seq-13271	chr12	15220767	15220788	4.14e-11	-	21nt:Phas-1940	medium	na:na	CAUGAUCUCUUUCUUGCGCUG		unkown	NA	NA	0.154497	19.6567	0.169942	11.697	12.152	12.2871	16.098	15.0445	0.28127	6.03466	9.19256	6.13558	0.119612	0.065491	0
21nt:1:seq-13283	chr08	18586864	18586885	4.36e-11	-	21nt:Phas-1278	strict	na:na	CAUGAUUGACUGGUUACUCGA		21nt phasiRNA	21nt:1:seq-22518	21nt:Phas-705	9.47581	4.08705	6.06125	1.68822	2.9218	2.76279	5.00064	3.64909	9.77414	3.2601	2.09763	1.79437	1.37553	1.57178	1.83736
21nt:1:seq-13288	chr12	24395746	24395767	7e-24	+	21nt:Phas-2358	strict	na:na	CAUGAUUUCAGACAUUGCCUA	MEL1-bound	unkown	NA	NA	0.205996	0.0973106	0.0566472	0.241174	0	0	0.274008	0.0640191	0.210953	0.0693639	0	0.115766	0.0598058	0.065491	0.0612455
21nt:1:seq-1329	chr08	18838312	18838333	2.11e-14	-	21nt:Phas-1306	strict	OS08G0396401:-|MSTRG.60556:-	AAGAGAUACCUGUAAGAAUAC		21nt phasiRNA	21nt:1:seq-19079	21nt:Phas-985	5.35589	0.486553	3.90866	0.0602936	0.398427	0	0.205506	0.128038	1.40635	0.485547	0.74034	0.520945	1.43534	0.589419	1.40865
21nt:1:seq-13294	chr04	14341315	14341336	1.62e-15	+	21nt:Phas-329	strict	ORSiTERT00100035-rm_169243:na	CAUGCAACAGAGUGAGAGGGC	MEL1-bound	21nt phasiRNA+miRNA	osa-miR2118m	osa-miR2118	0.360493	0.389242	0.339883	0.602936	0.531236	0.581639	0.753522	0.70421	0.351588	0.554911	0.555255	0.231531	0.119612	0.785892	0.367473
21nt:1:seq-13295	chr05	25105736	25105757	7e-24	-	21nt:Phas-735	strict	na:na	CAUGCAACAUGACUAGUAGAA	MEL1-bound	21nt phasiRNA	21nt:1:seq-22167	21nt:Phas-1981	0.102998	1.8489	0	1.50734	0.929662	0.945163	2.19206	1.40842	0.0703176	0.624275	0.61695	0.520945	0	0.261964	0.122491
21nt:1:seq-13297	chr04	21138030	21138051	5.54e-27	-	21nt:Phas-554	strict	na:na	CAUGCAAGAACUGACGAACAG	MEL1-bound	unkown	NA	NA	1.69947	15.2778	2.26589	11.3352	16.2027	14.6137	25.4827	18.9496	3.02366	9.36412	13.3878	12.1554	1.0167	1.37531	0.979928
21nt:1:seq-13300	chr09	6913217	6913238	1.1e-19	-	21nt:Phas-1350	strict	ORSgTEMT04800062-rm_362452:na|ORSgTEMT04800022-rm_362453:na	CAUGCACAAAACCGGAUCGGC		21nt phasiRNA	21nt:1:seq-39753	21nt:Phas-1509	0.411992	0	0.509825	0	0.132809	0	0.137004	0.576172	0.140635	0.138728	0	0.115766	0.41864	0.261964	0.183736
21nt:1:seq-13301	chr09	8764844	8764865	1.56e-09	+	21nt:Phas-1363	strict	OS09G0316400:-	CAUGCACAAACAAAUAGCUCU	MEL1-bound	unkown	NA	NA	0.617987	0.778485	0.679766	0.904404	0.531236	0.654344	2.39757	2.24067	0.351588	0.138728	0.678645	0.40518	0.41864	0.130982	0.122491
21nt:1:seq-13303	chr12	18006337	18006358	1.06e-11	+	21nt:Phas-1992	medium	na:na	CAUGCACGCAUUGUAGACUGA		unkown	NA	NA	22.299	28.6093	22.2057	17.9675	18.9253	20.8663	39.5256	34.6983	29.1115	20.0462	23.1356	17.5385	9.56892	9.10325	12.4941
21nt:1:seq-13304	chr12	7555452	7555473	6.6e-12	-	21nt:Phas-1824	strict	na:na	CAUGCACGCGACAAGCAACUU		unkown	NA	NA	0.566488	0	0.736413	0	0	0	0.068502	0	0.421905	0	0	0	0	0.065491	0.0612455
21nt:1:seq-13313	chr06	28309103	28309124	4.71e-25	+	21nt:Phas-973	strict	na:na	CAUGCAGCUUUUGUGUCUUCA	MEL1-bound	unkown	NA	NA	0.411992	0	0.79306	0	0.0664045	0.0727049	0	0	0.351588	0	0.061695	0.0578828	0.179417	0.392946	0.367473
21nt:1:seq-13316	chr09	6622446	6622467	6.6e-12	-	21nt:Phas-1320	medium	na:na	CAUGCAGUCGUGUUUAUAGGC	MEL1-bound	unkown	NA	NA	6.33437	1.07042	5.55142	0.602936	0.464831	0.945163	2.12356	1.15234	4.99255	0.485547	0.37017	0.40518	1.61476	1.70277	1.46989
21nt:1:seq-13317	chr08	17161416	17161437	7.91e-24	+	21nt:Phas-1273	strict	na:na	CAUGCAGUUGCUUGGCUGGCC		unkown	NA	NA	6.79786	0.778485	6.34448	0.361762	0.265618	0.218115	0.411012	1.21636	2.60175	0.416183	0.12339	0.173648	1.91378	1.96473	2.26608
21nt:1:seq-13318	chr11	9852058	9852079	9e-21	-	21nt:Phas-1563	medium	na:na	CAUGCAGUUGUGUACCGAGCC	MEL1-bound	unkown	NA	NA	2.88394	1.94621	2.54912	0.66323	0.929662	0.581639	2.32907	2.11263	2.95334	0.624275	0.555255	0.347297	0.657863	0.916874	0.551209
21nt:1:seq-13324	chr12	21160826	21160847	1.96e-19	-	21nt:Phas-2143	strict	MSTRG.20510:-	CAUGCAUGUGUGAACUCCAUA	MEL1-bound	21nt phasiRNA	21nt:1:seq-43094	21nt:Phas-1039	0.566488	0.583864	0.79306	0.241174	0.531236	0.436229	0.479514	0.256076	0.140635	0.0693639	0.308475	0.289414	0.0598058	0.458437	0.183736
21nt:1:seq-13326	chr06	673650	673671	3.3e-16	-	21nt:Phas-750	strict	na:na	CAUGCAUUGAUCGAUUAACUG	MEL1-bound	21nt phasiRNA	21nt:1:seq-9792	21nt:Phas-1941	0.308994	1.45966	0.283236	1.20587	1.12888	1.67221	2.53457	1.79253	0.0703176	0.832366	0.74034	0.926125	0.0598058	0	0.122491
21nt:1:seq-13327	chr04	14223890	14223911	5.78e-11	-	21nt:Phas-312	medium	na:na	CAUGCAUUGCUUAAUUAGCUC		21nt phasiRNA	21nt:1:seq-15579	21nt:Phas-1736	0.411992	0	0.169942	0	0	0	0	0	0.210953	0	0	0	0.119612	0.065491	0.0612455
21nt:1:seq-13328	chr07	15950513	15950534	3.64e-23	+	21nt:Phas-1168	strict	na:na	CAUGCAUUUUAUUCAGGCACC		unkown	NA	NA	1.02998	0	1.18959	0	0	0	0	0	0.351588	0	0	0.115766	0.179417	0.065491	0.183736
21nt:1:seq-13337	chr05	3168750	3168771	8.41e-20	-	21nt:Phas-622	strict	na:na	CAUGCCAUGUAGUUCUGCCAA	MEL1-bound	unkown	NA	NA	1.18448	1.36235	0.736413	1.02499	1.12888	0.872458	2.74008	2.24067	0.773493	0.832366	1.04882	0.520945	0.478446	0.261964	0.244982
21nt:1:seq-13343	chr12	21172279	21172300	4.45e-17	-	21nt:Phas-2152	strict	na:na	CAUGCCGGAAGUGAUAGAGUC		unkown	NA	NA	8.29133	6.03326	9.0069	4.82349	5.04674	4.58041	10.1383	7.55425	7.17239	2.35837	3.64001	3.18355	3.16971	4.84633	4.16469
21nt:1:seq-13345	chr12	8747426	8747447	2.04e-13	+	21nt:Phas-1850	strict	MSTRG.18495:+	CAUGCCGUGAUACAUAUCCAA		21nt phasiRNA	21nt:2:seq-38740	21nt:Phas-352,21nt:Phas-391	0.154497	0	0.509825	0	0	0	0	0.448133	0.351588	0	0	0	0	0.065491	0.244982
21nt:1:seq-13346	chr11	9459891	9459912	3.97e-21	+	21nt:Phas-1548	medium	na:na	CAUGCCUAAGAGAUGUAUGCU	MEL1-bound	21nt phasiRNA	21nt:1:seq-43099	21nt:Phas-658	7.82784	0.0973106	8.38378	0.0602936	0	0	0.205506	0.0640191	7.24271	0.208092	0	0.0578828	4.30602	3.86397	3.67473
21nt:1:seq-1335	chr11	25132982	25133003	4.33e-19	-	21nt:Phas-1778	strict	na:na	AAGAGCCAUCUAGCGCGUGAU		unkown	NA	NA	0.360493	0.0973106	0.226589	0.0602936	0.132809	0	0.205506	0.512153	0.351588	0.485547	0.061695	0.0578828	0.119612	0.065491	0.0612455
21nt:1:seq-13357	chr06	9665027	9665048	2.26e-28	-	21nt:Phas-819	strict	na:na	CAUGCGCCAUUGUUGUCUGUG	MEL1-bound	unkown	NA	NA	0.669486	0.389242	0.509825	0.301468	0.265618	0.363524	0.205506	0.640191	0.492223	0.138728	0	0.115766	0.239223	0.458437	0.367473
21nt:1:seq-13363	chr06	16973657	16973678	6.29e-21	+	21nt:Phas-869	strict	na:na	CAUGCGUACUCCUGAAUUCUC	MEL1-bound	unkown	NA	NA	3.55343	0.778485	3.28554	0.542642	0.531236	0.654344	1.43854	0.896267	3.02366	0.416183	0.308475	0.40518	1.97359	1.04786	1.95986
21nt:1:seq-13364	chr11	9449680	9449701	7.91e-24	-	21nt:Phas-1545	strict	na:na	CAUGCGUCGACCUACAAAGUA	MEL1-bound	unkown	NA	NA	1.18448	0.875795	1.47283	0.241174	0.265618	0.290819	0.274008	0.320095	0.632858	0.0693639	0.308475	0.173648	0.478446	0.196473	0.428718
21nt:1:seq-13366	chr07	7100982	7101003	4.33e-19	-	21nt:Phas-1096	strict	na:na	CAUGCUAAUCCAACUUCUGAU		unkown	NA	NA	4.6864	1.94621	6.11789	0.361762	0.132809	0.290819	1.16453	1.47244	4.14874	0.624275	0.555255	0.40518	0.837281	1.04786	0.857437
21nt:1:seq-13367	chr11	24764634	24764655	6.6e-12	+	21nt:Phas-1723	strict	na:na	CAUGCUAAUCGUGCAAAUGGC	MEL1-bound	unkown	NA	NA	0.0514989	0	0.226589	0.120587	0	0.14541	0	0	0.0703176	0.138728	0.061695	0	0	0.327455	0.0612455
21nt:1:seq-13375	chr07	8736487	8736508	6.29e-21	-	21nt:Phas-1111	strict	na:na	CAUGCUCGUCGAGUUUUUCGU	MEL1-bound	unkown	NA	NA	4.8409	2.33545	4.87166	1.9294	1.32809	1.38139	2.53457	2.49674	4.21905	0.554911	1.2956	0.694594	0.837281	0.982365	0.551209
21nt:1:seq-13377	chr05	13984486	13984507	4.62e-18	-	21nt:Phas-663	strict	na:na	CAUGCUCGUUCAGCUGGCGGU	MEL1-bound	unkown	NA	NA	1.28747	2.04352	1.18959	1.14558	1.19528	0.508934	2.74008	3.32899	0.843811	0.138728	0.74034	0.868242	0.657863	0.785892	1.16366
21nt:1:seq-13379	chr09	6733496	6733517	2e-10	+	21nt:Phas-1333	medium	na:na	CAUGCUGAGGAACAUAUACUG		unkown	NA	NA	0.0514989	0.583864	0.113294	0.361762	0.531236	0.363524	0.479514	0.896267	0.210953	0.485547	0.37017	0.115766	0	0.065491	0.0612455
21nt:1:seq-13384	chr12	18667944	18667965	1.33e-26	-	21nt:Phas-2034	strict	na:na	CAUGCUGCCAAUGAUGCUCAC	MEL1-bound	21nt phasiRNA+miRNA	osa-miR2118p	osa-miR2118	0.617987	0	0.79306	0.120587	0.132809	0	0.34251	0.192057	0.914128	0.0693639	0.185085	0	0.358835	0.130982	0.428718
21nt:1:seq-13385	chr04	14337706	14337727	1.16e-14	+	21nt:Phas-328	medium	ORSgTEMT01602304-rm_169237:na	CAUGCUGCUGUAGAUUCUGGU	MEL1-bound	unkown	NA	NA	2.67795	34.2533	3.05895	25.9263	26.761	26.7554	73.1601	62.7387	2.67207	15.1213	17.398	18.5225	0.956892	2.29218	1.16366
21nt:1:seq-13386	chr06	9535056	9535077	4.45e-17	-	21nt:Phas-798	strict	MSTRG.49067:+	CAUGCUGGAUGUUCGCUUGCU		unkown	NA	NA	0.411992	0.194621	0.169942	0.120587	0	0.0727049	0	0.128038	0.210953	0	0	0	0.119612	0.065491	0.122491
21nt:1:seq-13394	chr12	14599603	14599624	4.82e-17	-	21nt:Phas-1897	strict	na:na	CAUGCUGUUUUCACAGAUGCU		unkown	NA	NA	0.514989	0	0.79306	0	0	0	0	0	0.492223	0	0	0	0.0598058	0.065491	0.122491
21nt:1:seq-13399	chr11	9457957	9457978	2e-10	-	21nt:Phas-1547	medium	na:na	CAUGCUUUGAGAUACAAAGCA		unkown	NA	NA	0	0	0	0	0	0	0	0	0	0	0	0	0	0	0
21nt:1:seq-1340	chr12	24288394	24288415	1.33e-28	-	21nt:Phas-2297	strict	MSTRG.21151:+	AAGAGGAAGCUCGAUCCGCCA		21nt phasiRNA+other sRNA	Rep_sRNA53	Rep_sRNA53	0.257495	0.291932	0.453177	0.0602936	0	0	0.274008	0.192057	0.421905	0.138728	0.185085	0.115766	0.239223	0.196473	0.0612455
21nt:1:seq-13400	chr11	16652354	16652375	1.34e-27	-	21nt:Phas-1630	strict	na:na	CAUGGAAAAUCAUAGACUCUU	MEL1-bound	unkown	NA	NA	33.9378	28.3174	28.4935	19.5954	23.1087	23.5564	41.3067	29.0006	58.5745	16.3005	15.6705	14.818	13.6357	21.0226	11.6979
21nt:1:seq-13402	chr05	14006926	14006947	1.09e-25	-	21nt:Phas-666	strict	na:na	CAUGGAAACCAGAUAGCGCUG	MEL1-bound	unkown	NA	NA	1.08148	26.5658	1.01965	14.0484	16.0035	12.9415	7.67222	7.36219	1.05476	21.5722	20.421	27.8416	0.179417	0.196473	0.306227
21nt:1:seq-13405	chr06	9657403	9657424	1.16e-18	+	21nt:Phas-815	strict	ORSgTEMT00901424-rm_247682:na	CAUGGAAAUGCCUUUACGACC		unkown	NA	NA	0.154497	0	0.0566472	0	0	0	0	0.0640191	0	0	0	0	0.0598058	0	0
21nt:1:seq-13406	chr12	20950045	20950066	6.34e-15	+	21nt:Phas-2095	strict	na:na	CAUGGAACAGCCACUUGACAU		unkown	NA	NA	0.566488	0.583864	0.736413	0.241174	0.0664045	0.14541	0.205506	0.128038	0.0703176	0.0693639	0	0.115766	0.358835	0.327455	0.244982
21nt:1:seq-13411	chr09	8977649	8977670	5.28e-14	+	21nt:Phas-1382	strict	na:na	CAUGGAACUCACGGAGCAUGU	MEL1-bound	unkown	NA	NA	1.08148	1.16773	0.963002	0.542642	0.929662	0.872458	0.753522	1.47244	0.843811	0.416183	0.49356	0.578828	0.41864	0.458437	0.122491
21nt:1:seq-13416	chr02	16566227	16566248	1.55e-16	+	21nt:Phas-115	strict	na:na	CAUGGAAGGAUCUGUAUUGUA	MEL1-bound	21nt phasiRNA+miRNA	osa-miR2118p	osa-miR2118	0.823983	2.53008	1.01965	1.62793	1.26168	1.16328	1.91806	2.62478	0.773493	1.59537	1.97424	1.62072	0.897087	1.30982	0.857437
21nt:1:seq-13417	chr12	20996288	20996309	5.84e-15	+	21nt:Phas-2104	medium	na:na	CAUGGAAGUACCAUCUGACCA		unkown	NA	NA	13.6472	0.486553	13.0289	0.904404	0.464831	0.872458	1.43854	3.26497	10.196	0.346819	0.24678	0.40518	2.45204	1.57178	2.87854
21nt:1:seq-13418	chr09	9351745	9351766	2e-10	+	21nt:Phas-1433	medium	na:na	CAUGGAAGUUGAUAUGAACCU		unkown	NA	NA	0.772484	0.389242	0.623119	0.482349	0.265618	0.363524	0.479514	0.640191	0.843811	0.208092	0.37017	0.0578828	0.0598058	0.196473	0.0612455
21nt:1:seq-13419	chr10	14015820	14015841	7.96e-14	+	21nt:Phas-1462	strict	na:na	CAUGGACAACGCUCUCUCCCU		miRNA	osa-miR2118m	osa-miR2118	13.3897	7.49292	13.9919	4.64261	3.91786	4.435	9.65878	10.6272	16.2434	3.67628	3.7634	3.00991	4.72466	2.81611	4.16469
21nt:1:seq-1342	chr12	24391203	24391224	7.03e-23	-	21nt:Phas-2356	strict	ORSiTERTOOT00300-rm_485285:na	AAGAGGAUUUGCAUGGCUGCA		21nt phasiRNA	21nt:1:seq-36014	21nt:Phas-562	4.37741	1.16773	6.91096	0.0602936	0.132809	0.436229	0.959028	0.768229	4.57064	1.526	1.04882	0.636711	2.87068	2.68513	2.87854
21nt:1:seq-13423	chr12	20953588	20953609	6.8e-09	-	21nt:Phas-2097	medium	MSTRG.20441:+	CAUGGACACAGCUAGCAUUGC		unkown	NA	NA	1.08148	0	1.35953	0.0602936	0.132809	0	0.205506	0.192057	0.562541	0.138728	0.061695	0	0.299029	0.261964	0.306227
21nt:1:seq-13427	chr06	13096339	13096360	2.81e-10	+	21nt:Phas-863	medium	ORSiTEMT04100001-rm_252356:na	CAUGGACUUAGCAAACUUCCA	MEL1-bound	unkown	NA	NA	29.6634	1.8489	28.0404	1.26617	1.79292	1.16328	2.94558	2.75282	25.3143	0.971094	0.925425	0.868242	11.9612	9.23423	11.6979
21nt:1:seq-13428	chr07	6418436	6418457	3.78e-18	-	21nt:Phas-1017	strict	na:na	CAUGGAGAAGAUCCGUCUGCA		21nt phasiRNA	21nt:1:seq-36216	21nt:Phas-1946	0.566488	0	0.623119	0	0.132809	0.0727049	0.205506	0.0640191	0.562541	0	0.061695	0	0.299029	0.458437	0.367473
21nt:1:seq-13430	chr11	15763519	15763540	3.01e-23	-	21nt:Phas-1580	strict	na:na	CAUGGAGAUCACACGCUGGAG	MEL1-bound	unkown	NA	NA	0.411992	0.583864	0.963002	0.482349	0.464831	0.363524	0.548016	0.768229	0.703176	0	0	0.347297	0.299029	0.261964	0.306227
21nt:1:seq-13436	chr12	24833535	24833556	4.33e-19	+	21nt:Phas-2373	strict	na:na	CAUGGAGGCAUCUCAAUUCCA	MEL1-bound	unkown	NA	NA	0.257495	0	0.283236	0.0602936	0	0	0	0	0.632858	0	0	0	0.179417	0.130982	0.0612455
21nt:1:seq-13442	chr07	13735108	13735129	1.13e-25	+	21nt:Phas-1156	strict	na:na	CAUGGAUAACAACCUAGUGCU	MEL1-bound	unkown	NA	NA	3.03844	0.0973106	3.11559	0.120587	0.332022	0.14541	0.34251	0.192057	2.3908	0.277455	0.12339	0.115766	1.73437	1.37531	1.46989
21nt:1:seq-13451	chr11	23008838	23008859	1.69e-21	-	21nt:Phas-1654	strict	MSTRG.15881:-	CAUGGAUUAUCUUUGAAAUAG	MEL1-bound	unkown	NA	NA	0.154497	3.30856	0.283236	1.20587	0.796853	1.5268	2.53457	1.47244	0.0703176	1.10982	0.98712	0.636711	0	0	0.122491
21nt:1:seq-13452	chr02	16568880	16568901	2.04e-13	+	21nt:Phas-117	medium	na:na	CAUGGAUUCAACUGAAGCAGU		unkown	NA	NA	13.4927	0.0973106	11.8393	0.120587	0.0664045	0.14541	0.274008	0.192057	5.97699	0.0693639	0.061695	0	1.85398	1.83375	1.71487
21nt:1:seq-13456	chr06	9702009	9702030	1.3e-26	-	21nt:Phas-834	strict	na:na	CAUGGCACAUCUGUAUUAACU		unkown	NA	NA	0.360493	0	0.0566472	0	0.0664045	0.0727049	0	0	0.0703176	0	0	0	0.179417	0	0
21nt:1:seq-13459	chr09	6661646	6661667	6.34e-15	+	21nt:Phas-1327	medium	na:na	CAUGGCAGCUGUGAUAAGGAA	MEL1-bound	unkown	NA	NA	2.62645	0.973106	2.71906	0.482349	0.863258	0.581639	1.50704	1.02431	3.86747	0.346819	0.49356	0.520945	1.31573	1.37531	1.95986
21nt:1:seq-13469	chr02	20356811	20356832	1.55e-16	+	21nt:Phas-162	strict	na:na	CAUGGCGGUACGAGAGAUCGC		unkown	NA	NA	1.49347	0.194621	2.20924	0.180881	0.0664045	0	0.411012	0.256076	2.74238	0.0693639	0.061695	0	0.358835	0.785892	0.428718
21nt:1:seq-13475	chr03	26838814	26838835	1.06e-19	-	21nt:Phas-197	strict	MSTRG.33693:-	CAUGGCUGUAGCAAUUUACCA	MEL1-bound	21nt phasiRNA	21nt:1:seq-4200	21nt:Phas-1223	18.9516	4.28167	22.0924	4.64261	4.11708	5.67098	12.1934	8.57856	14.6261	3.74565	3.02306	3.06779	7.89436	4.3879	7.59444
21nt:1:seq-13476	chr06	1794880	1794901	3.78e-18	+	21nt:Phas-751	strict	na:na	CAUGGCUGUAUCAGUGUGUGG	MEL1-bound	21nt phasiRNA+miRNA	osa-miR2118a	osa-miR2118	1.49347	1.75159	1.52947	0.602936	0.796853	1.16328	1.98656	2.04861	1.6173	0.693639	0.37017	0.578828	0.657863	1.11335	0.244982
21nt:1:seq-13478	chr03	32294340	32294361	8.5e-18	-	21nt:Phas-239	medium	na:na	CAUGGGAAUUCUGAGCUGUUC	MEL1-bound	unkown	NA	NA	5.56189	2.14083	5.89131	1.44705	1.85932	1.16328	3.15109	2.62478	6.32858	0.832366	1.11051	0.984008	0.598058	0.458437	0.428718
21nt:1:seq-13479	chr02	12296604	12296625	4.82e-18	+	21nt:Phas-103	strict	na:na	CAUGGGAGUAAUUGAUUGUAC	MEL1-bound	21nt phasiRNA	21nt:1:seq-33983	21nt:Phas-2305	0.360493	0.194621	0.226589	0	0.0664045	0	0.068502	0.128038	0.140635	0	0.12339	0	0.0598058	0	0.244982
21nt:1:seq-1348	chr01	34285527	34285548	1.69e-21	-	21nt:Phas-60	strict	na:na	AAGAGUAACCUCCCAUUCCCU		unkown	NA	NA	0.102998	0	0	0	0	0	0	0	0.28127	0	0	0	0.0598058	0.065491	0
21nt:1:seq-13481	chr12	21015078	21015099	4.45e-17	+	21nt:Phas-2113	strict	MSTRG.20461:+|MSTRG.20462:-	CAUGGGCACUCAAAAAUACCU		21nt phasiRNA+miRNA	osa-miR2118o	osa-miR2118	0.0514989	0.0973106	0.39653	0	0	0	0	0	0	0	0	0	0	0.130982	0
21nt:1:seq-13482	chr12	18847239	18847260	4.82e-17	+	21nt:Phas-2044	strict	na:na	CAUGGGCCUCCUGAAUAUCUC	MEL1-bound	unkown	NA	NA	1.59647	1.07042	1.47283	0.482349	0.730449	0.872458	1.09603	0.70421	0.703176	0.971094	0.431865	0.578828	0.0598058	0	0.122491
21nt:1:seq-13486	chr12	24355460	24355481	6.27e-14	+	21nt:Phas-2334	medium	ORSgTEMT00501203-rm_485254:na	CAUGGGGUGCAUUUCACACUA	MEL1-bound	unkown	NA	NA	1.44197	0	0.623119	0	0.0664045	0.0727049	0.137004	0.256076	1.05476	0.138728	0.061695	0.173648	0.239223	0.327455	0.244982
21nt:1:seq-13488	chr08	2458798	2458819	3.13e-19	-	21nt:Phas-1214	strict	na:na	CAUGGGUAGUAGGAAAUGCAG		21nt phasiRNA+miRNA	osa-miR2118l	osa-miR2118	7.57035	3.6978	7.87396	2.71321	2.52337	2.83549	2.53457	2.24067	16.0324	2.08092	1.60407	1.62072	2.45204	1.76826	2.38857
21nt:1:seq-13492	chr12	2275308	2275329	6.8e-09	+	21nt:Phas-1816	strict	ORSiTERTOOT00012-rm_456994:na	CAUGGUAUGUAUCUGUGAGAU		unkown	NA	NA	7.05536	2.14083	4.58842	1.80881	1.66011	1.01787	3.15109	2.49674	10.0554	1.526	1.04882	0.984008	0.897087	0.916874	0.6737
21nt:1:seq-13494	chr12	8748686	8748707	6.05e-13	-	21nt:Phas-1851	strict	na:na	CAUGGUCAAUAUUGCAGAGCU		21nt phasiRNA	21nt:1:seq-1163	21nt:Phas-1654	0.463491	2.43277	0.679766	1.44705	2.12494	1.30869	2.12356	1.79253	0.492223	0.624275	1.11051	0.289414	0.358835	0.327455	0.306227
21nt:1:seq-13497	chr12	14944315	14944336	1.1e-19	+	21nt:Phas-1920	strict	na:na	CAUGGUCCUCAGUCGUAGCAC		miRNA	osa-miR2118r	osa-miR2118	4.22291	0.778485	4.75836	0.120587	0.199213	0.508934	0.753522	0.576172	3.72683	0.277455	0.37017	0.115766	1.73437	1.04786	1.22491
21nt:1:seq-13498	chr12	21858864	21858885	1.16e-14	+	21nt:Phas-2206	medium	ORSgTETNOOT00768-rm_481885:na	CAUGGUCGAUUGAUGUUACGG		unkown	NA	NA	1.39047	2.33545	0.906355	1.44705	2.05854	1.89033	3.3566	3.58507	1.54699	1.66473	1.35729	1.44707	0.538252	0.458437	0.306227
21nt:1:seq-13500	chr03	32498974	32498995	5.54e-27	+	21nt:Phas-256	strict	ORSgTEMT03000050-rm_147202:na|ORSgTEMT03000034-rm_147203:na|ORSgTEMT03000040-rm_147204:na	CAUGGUCUCACGAGGAAACAU	MEL1-bound	unkown	NA	NA	0.257495	0.0973106	0.339883	0.0602936	0.132809	0.0727049	0.274008	0.256076	0.703176	0	0.061695	0.115766	0.119612	0.196473	0.183736
21nt:1:seq-13501	chr05	8201635	8201656	2e-10	+	21nt:Phas-648	medium	na:na	CAUGGUCUGAAAUUGAUACCA		unkown	NA	NA	0.463491	0	0.39653	0	0	0	0	0	0.28127	0	0	0	0	0	0.122491
21nt:1:seq-13505	chr01	34289625	34289646	1.58e-22	-	21nt:Phas-62	strict	ORSgTEMT00900817-rm_45626:na	CAUGGUGCCUCUCGCGUUCUC	MEL1-bound	miRNA	osa-miR2118r	osa-miR2118	2.21445	1.8489	1.75606	0.723523	1.06247	1.89033	3.08259	2.24067	1.82826	0.763002	0.98712	0.520945	0.538252	0.65491	0.428718
21nt:1:seq-13511	chr12	19209647	19209668	2e-10	-	21nt:Phas-2046	medium	na:na	CAUGGUUGAGAUAUACGACUA		unkown	NA	NA	1.44197	0.194621	1.30289	0.0602936	0	0.0727049	0	0.0640191	0.703176	0	0	0	0.299029	0.589419	0.489964
21nt:1:seq-13514	chr11	26328644	26328665	3.97e-21	-	21nt:Phas-1794	strict	na:na	CAUGGUUGUUGAUCACGAUGU		21nt phasiRNA	21nt:1:seq-12404	21nt:Phas-2371	1.90546	0.583864	1.41618	0.120587	0.332022	0.290819	0.479514	0.128038	0.562541	0.416183	0.061695	0	0.41864	0.785892	0.183736
21nt:1:seq-13516	chr03	27641176	27641197	1.2e-23	+	21nt:Phas-230	strict	MSTRG.33930:+	CAUGGUUUGGAGCAUAUUCGU	MEL1-bound	unkown	NA	NA	1.33897	0.486553	2.0393	0.361762	0.531236	0.581639	1.09603	0.896267	1.1954	0	0.431865	0.115766	0.717669	0.65491	0.857437
21nt:1:seq-13517	chr06	24717359	24717380	1.86e-16	-	21nt:Phas-934	strict	ORSiTERTOOT00300-rm_268279:na|ORSiTERTOOT00275-rm_268280:na|ORSiTERTOOT00300-rm_268281:na	CAUGUAAAACGAAGGUGCUUG	MEL1-bound	21nt phasiRNA+miRNA	osa-miR2118n	osa-miR2118	0.205996	0.291932	0.113294	0.0602936	0.0664045	0.0727049	0.068502	0	0	0	0	0	0.0598058	0	0.244982
21nt:1:seq-13519	chr02	1528491	1528512	4.39e-22	+	21nt:Phas-79	strict	na:na	CAUGUAACCCUUCAAAUACUU	MEL1-bound	unkown	NA	NA	0.360493	0.194621	0.226589	0.180881	0.265618	0.0727049	1.37004	0.384114	0.28127	0.208092	0.061695	0	0.0598058	0	0.0612455
21nt:1:seq-1352	chr06	17771798	17771819	1.09e-18	+	21nt:Phas-885	strict	na:na	AAGAGUUGCUCUAGUAAGGAC		unkown	NA	NA	0.669486	4.28167	0.453177	2.41174	2.19135	3.27172	1.84955	1.85655	0.773493	8.46239	6.04611	7.17747	0.119612	0.720401	0.306227
21nt:1:seq-13521	chr04	21015962	21015983	9e-21	+	21nt:Phas-518	strict	na:na	CAUGUAAUUGACCUACCUGCC		unkown	NA	NA	5.25289	0.0973106	6.45778	0.241174	0.332022	0.218115	0.411012	0.896267	4.50032	0.0693639	0.061695	0.115766	1.85398	3.20906	2.32733
21nt:1:seq-13526	chr05	25132643	25132664	3.97e-21	-	21nt:Phas-742	strict	ORSgTEMT02000046-rm_228443:na|ORSgTEMT01000005-rm_228444:na	CAUGUAGAAUGAACUAAAGCA	MEL1-bound	unkown	NA	NA	0.463491	0.291932	0.906355	0.180881	0	0.218115	0.137004	0.320095	0.140635	0	0.061695	0.115766	0.299029	0.261964	0.244982
21nt:1:seq-13530	chr04	21026896	21026917	9e-21	+	21nt:Phas-524	strict	MSTRG.38942:+	CAUGUAGCAUGCUUUUUUCUU	MEL1-bound	miRNA	osa-miR2118q	osa-miR2118	0.617987	0.486553	0.679766	0.180881	0.132809	0.0727049	0.068502	0.192057	0.28127	0	0.061695	0	0.179417	0.261964	0.0612455
21nt:1:seq-13531	chr05	13993600	13993621	8.5e-18	-	21nt:Phas-665	strict	na:na	CAUGUAGUAUGGGUCACAUGC	MEL1-bound	unkown	NA	NA	0.154497	0.486553	0.113294	0	0	0	0.068502	0.256076	0.210953	0	0	0	0.0598058	0	0.0612455
21nt:1:seq-13534	chr06	9696579	9696600	2.49e-20	+	21nt:Phas-831	strict	na:na	CAUGUAUAAGUUCUGACGUGG	MEL1-bound	unkown	NA	NA	2.52345	25.4954	2.94565	13.3852	18.3276	15.1953	33.9085	28.6165	3.30493	7.14448	8.82239	10.882	1.25592	1.4408	0.734946
21nt:1:seq-13536	chr12	15206858	15206879	3.26e-20	-	21nt:Phas-1933	strict	ORSiTERTOOT00300-rm_473674:na	CAUGUAUAUCAUGUGGCUGCU	MEL1-bound	unkown	NA	NA	1.44197	1.26504	1.35953	0.542642	0.730449	0.581639	1.02753	0.640191	0.632858	0.277455	0.24678	0.173648	0.478446	1.76826	0.551209
21nt:1:seq-13538	chr07	8716038	8716059	3.64e-23	+	21nt:Phas-1107	strict	na:na	CAUGUAUGUAGAAGACUACAA	MEL1-bound	miRNA	osa-miR2118k	osa-miR2118	0.514989	0	1.41618	0	0	0	0.274008	0	0.843811	0	0.061695	0	0.478446	0.458437	0.367473
21nt:1:seq-13546	chr04	17365533	17365554	2.04e-13	+	21nt:Phas-427	medium	na:na	CAUGUCAUCUGGAUAUAUCCU	MEL1-bound	unkown	NA	NA	4.63491	0.583864	4.58842	0.422055	0.332022	0.363524	0.68502	0.70421	3.5862	0.416183	0.061695	0.115766	1.13631	1.57178	1.3474
21nt:1:seq-13551	chr02	20403830	20403851	4.71e-25	-	21nt:Phas-169	strict	ORSgTEMT00700020-rm_84892:na|ORSgTEMT03500001-rm_84893:na	CAUGUCCCCUCAAUGUGUCCG	MEL1-bound	21nt phasiRNA+miRNA	osa-miR2118m	osa-miR2118	0.669486	1.8489	0.283236	0.783817	1.32809	1.23598	3.08259	4.67339	0.773493	0.554911	0.98712	0.694594	0.299029	0.065491	0.122491
21nt:1:seq-13556	chr12	8126523	8126544	1.13e-25	-	21nt:Phas-1832	strict	na:na	CAUGUCGUAGGAUUGUUUCAG	MEL1-bound	unkown	NA	NA	2.26595	2.43277	1.30289	0.964698	1.39449	1.38139	3.01409	2.30469	2.53143	1.17919	0.86373	1.27342	0.41864	0.720401	0.428718
21nt:1:seq-13558	chr05	13979301	13979322	1.69e-21	-	21nt:Phas-662	strict	ORSgTEMT02000085-rm_213115:na|ORSgTEMT02000068-rm_213116:na	CAUGUCUAGAAGUAACUGUGC	MEL1-bound	unkown	NA	NA	4.48041	16.5428	4.19189	8.62199	11.7536	10.9784	25.4142	22.0226	4.85191	5.54911	5.36747	5.09369	1.67456	1.30982	1.83736
21nt:1:seq-13568	chr12	18280501	18280522	5.03e-25	+	21nt:Phas-2022	strict	MSTRG.19978:-	CAUGUCUUCUUUUCUGCCCUG	MEL1-bound	miRNA+other sRNA	osa-miR2118q	osa-miR2118	0.154497	0.0973106	0.0566472	0.0602936	0	0.0727049	0.411012	0.448133	0.28127	0	0.24678	0	0	0.130982	0.0612455
21nt:1:seq-1357	chr01	34222364	34222385	1.3e-26	+	21nt:Phas-48	strict	na:na	AAGAUACAGAUCAAAGCGAGC		miRNA	osa-miR2118m	osa-miR2118	0.926981	0.0973106	1.30289	0.0602936	0.0664045	0	0.068502	0	0.210953	0	0	0.115766	0.179417	0.196473	0.122491
21nt:1:seq-13574	chr11	26394709	26394730	8.5e-18	-	21nt:Phas-1813	strict	na:na	CAUGUGAUCUAUGGAGGCGGC	MEL1-bound	miRNA	osa-miR2118k	osa-miR2118	5.14989	23.6465	3.68207	24.238	25.0345	18.1762	26.7843	23.367	6.04731	19.8381	23.0739	25.1211	3.22951	3.6675	3.00103
21nt:1:seq-13576	chr07	16055232	16055253	4.82e-17	+	21nt:Phas-1182	strict	na:na	CAUGUGCUUGUUUCUGAACUA		unkown	NA	NA	0.0514989	0.583864	0.113294	0.602936	0.265618	0.654344	0.68502	0.384114	0.210953	0.485547	0.37017	0.347297	0	0	0.0612455
21nt:1:seq-13579	chr12	14178310	14178331	8.58e-19	+	21nt:Phas-1883	strict	MSTRG.19246:+	CAUGUGGCAUUGGACGGCGCA		unkown	NA	NA	20.1361	0.486553	20.9595	0.66323	0.464831	0.363524	0.822024	0.70421	11.954	0.208092	0.74034	0.347297	7.2963	5.95968	7.77818
21nt:1:seq-13580	chr05	6103370	6103391	1.69e-21	-	21nt:Phas-629	strict	na:na	CAUGUGGCGGAUUAGAACUAU		miRNA	osa-miR2118q	osa-miR2118	2.36895	5.06015	2.43583	5.18525	6.97247	6.68885	10.2068	8.32248	2.32048	4.78611	5.05899	4.63062	0.717669	0.720401	0.612455
21nt:1:seq-13581	chr06	9737603	9737624	6.34e-27	-	21nt:Phas-838	strict	na:na	CAUGUGGGUAUAACUCCGAUA		unkown	NA	NA	0.823983	0.681174	0.736413	0.482349	0.0664045	0.290819	0.479514	0.384114	0.28127	0.0693639	0	0.0578828	0.119612	0	0.0612455
21nt:1:seq-13583	chr09	8884542	8884563	2.49e-20	-	21nt:Phas-1368	medium	na:na	CAUGUGUAAAUUUGGCAAGGG	MEL1-bound	other sRNA	Rep_sRNA54	Rep_sRNA54	0.0514989	0.194621	0	0.180881	0.132809	0.0727049	0.137004	0.192057	0.0703176	0	0	0.0578828	0	0	0
21nt:1:seq-13584	chr07	8736424	8736445	6.29e-21	-	21nt:Phas-1111	strict	na:na	CAUGUGUACUCCUGGUCUGGA	MEL1-bound	unkown	NA	NA	0.257495	0.291932	0.226589	0.0602936	0.332022	0.0727049	0.34251	0.384114	0.28127	0.0693639	0.37017	0.0578828	0	0	0
21nt:1:seq-13585	chr12	22058275	22058296	7.91e-24	-	21nt:Phas-2251	strict	na:na	CAUGUGUAGCAUUAUAUGUGU		21nt phasiRNA+miRNA	osa-miR2118m	osa-miR2118	0.102998	0	0.113294	0	0	0	0	0	0.210953	0	0	0	0.299029	0.196473	0.0612455
21nt:1:seq-13589	chr04	21078108	21078129	3.01e-23	-	21nt:Phas-541	strict	na:na	CAUGUGUUCUGUUUGCUCGCG		unkown	NA	NA	1.13298	5.64402	1.24624	3.67791	3.71865	5.01664	5.41166	4.86545	0.914128	1.59537	2.59119	1.44707	0.358835	0.65491	0.244982
21nt:1:seq-13591	chr11	24404826	24404847	5.3e-12	-	21nt:Phas-1698	medium	na:na	CAUGUUAAAUGUGUGGUGGUC	MEL1-bound	miRNA	osa-miR2118o	osa-miR2118	0.514989	0.681174	0.283236	0.301468	0.199213	0.218115	0.068502	0.448133	0.140635	0.138728	0.24678	0.115766	0.0598058	0.392946	0.122491
21nt:1:seq-13598	chr01	34227413	34227434	4.54e-29	-	21nt:Phas-51	strict	na:na	CAUGUUCAUCGGUUCCUUCAA	MEL1-bound	unkown	NA	NA	1.23597	0.389242	1.35953	0.422055	0.664045	0.363524	1.16453	1.21636	0.914128	0.346819	0.12339	0.347297	0.179417	0.65491	0.489964
21nt:1:seq-136	chr11	9459763	9459784	3.97e-21	-	21nt:Phas-1548	medium	na:na	AAAAGAGCAAAAGUGGGCAUU		21nt phasiRNA	21nt:1:seq-43099	21nt:Phas-658	0.308994	0.0973106	0.0566472	0	0	0	0	0	0.351588	0.0693639	0.061695	0	0	0	0.0612455
21nt:1:seq-13601	chr11	25137123	25137144	6.22e-18	+	21nt:Phas-1780	strict	OS11G0636600:+	CAUGUUCCCUGCAGUGAACCU	MEL1-bound	unkown	NA	NA	2.21445	0	2.49248	0	0	0.0727049	0.068502	0.0640191	3.02366	0	0	0.0578828	0.598058	0.916874	0.918682
21nt:1:seq-13612	chr04	21200659	21200680	3.97e-21	+	21nt:Phas-575	strict	na:na	CAUGUUUAGUCUCUUCAGCAU	MEL1-bound	unkown	NA	NA	1.23597	0.486553	1.30289	0.0602936	0.199213	0.290819	0.34251	0.192057	0.984446	0	0.185085	0.173648	0.358835	0.392946	0.244982
21nt:1:seq-13614	chr04	17607262	17607283	2.04e-13	-	21nt:Phas-466	strict	na:na	CAUGUUUCAAGCUCUUGAUCU		21nt phasiRNA	21nt:1:seq-22281	21nt:Phas-1767	0.308994	0.0973106	0.453177	0	0	0	0	0	0.140635	0	0	0	0.0598058	0.130982	0.122491
21nt:1:seq-13616	chr07	7001326	7001347	1.96e-19	-	21nt:Phas-1076	strict	na:na	CAUGUUUGAAUUUUCCCGGUG	MEL1-bound	unkown	NA	NA	0.205996	1.26504	0.113294	0.241174	0.59764	0.799754	1.57555	1.21636	0.28127	0.346819	0.185085	0.463062	0	0.196473	0.122491
21nt:1:seq-1362	chr02	20350249	20350270	4.71e-25	-	21nt:Phas-159	strict	OS02G0544566:-	AAGAUAUGAAAAAUGAGGGCU		21nt phasiRNA+other sRNA	Veg_sRNA254	Veg_sRNA254	0.205996	0	0.113294	0.0602936	0	0	0.068502	0	0	0	0	0.115766	0.0598058	0.130982	0
21nt:1:seq-13621	chr09	9277817	9277838	4.45e-17	+	21nt:Phas-1421	strict	ORSgTEMT00500815-rm_365563:na	CAUGUUUUGGCUAACAAUCUA		unkown	NA	NA	0.154497	0.0973106	0.0566472	0	0.0664045	0	0	0.0640191	0.28127	0.0693639	0	0	0.0598058	0	0
21nt:1:seq-13622	chr12	21772991	21773012	2.04e-13	+	21nt:Phas-2182	medium	na:na	CAUGUUUUUUACUUUGCCUUC		unkown	NA	NA	0.308994	1.45966	0.226589	0.783817	1.39449	1.23598	2.74008	2.49674	0.0703176	0.624275	0.86373	0.810359	0	0.130982	0.0612455
21nt:1:seq-13626	chr06	16973718	16973739	8.47e-17	-	21nt:Phas-869	strict	na:na	CAUUAAAGAAAUGAGCACUGA	MEL1-bound	unkown	NA	NA	0.514989	2.7247	0.39653	1.38675	0.996067	0.945163	0.753522	1.3444	0.492223	1.17919	0.555255	0.463062	0.119612	0.065491	0
21nt:1:seq-13627	chr11	25081941	25081962	1.62e-15	+	21nt:Phas-1756	strict	ORSiTERT00400053-rm_449284:na	CAUUAAAUCUAGAUGGCUGCC		21nt phasiRNA	21nt:1:seq-40454	21nt:Phas-2169	1.13298	0	0.339883	0.0602936	0.0664045	0	0	0.0640191	0.140635	0	0.12339	0	0.239223	0	0.183736
21nt:1:seq-13631	chr11	25147661	25147682	9.09e-32	+	21nt:Phas-1789	strict	na:na	CAUUAAUCCUGGGAGCAUCUG	MEL1-bound	miRNA	osa-miR2118m	osa-miR2118	0.875482	5.64402	0.736413	4.88378	3.91786	5.08934	6.71319	6.27387	1.47667	4.85547	6.29289	4.80427	0.239223	0	0.244982
21nt:1:seq-13632	chr07	6984510	6984531	1.69e-21	-	21nt:Phas-1071	medium	na:na	CAUUAAUUCCUCUUCUGGGAG	MEL1-bound	miRNA	osa-miR2118q	osa-miR2118	0	0.0973106	0	0	0.265618	0	0	0	0	0	0	0	0	0	0
21nt:1:seq-13635	chr12	8759132	8759153	2e-10	-	21nt:Phas-1852	strict	na:na	CAUUAAUUUAGACUGGAUGCU		unkown	NA	NA	0.360493	0	0.113294	0.120587	0.265618	0	0.205506	0	0.351588	0	0	0	0	0.065491	0.122491
21nt:1:seq-13636	chr08	18949253	18949274	1.96e-19	+	21nt:Phas-1314	medium	na:na	CAUUAAUUUUUUAUUGGCUCU		miRNA	osa-miR2118m	osa-miR2118	0.154497	1.26504	0.566472	1.32646	1.19528	0.872458	2.60307	4.60937	0.28127	0.0693639	0.308475	0.0578828	0.358835	0.065491	0.122491
21nt:1:seq-13639	chr01	19145289	19145310	1.98e-12	+	21nt:Phas-33	strict	na:na	CAUUACCUCUAUAUUCCCCUG	MEL1-bound	21nt phasiRNA	21nt:1:seq-32180	21nt:Phas-1877	0.205996	0	0.283236	0.0602936	0.0664045	0.0727049	0.205506	0.384114	0.28127	0.0693639	0	0.0578828	0.0598058	0.065491	0.0612455
21nt:1:seq-13640	chr10	14038514	14038535	3.78e-18	-	21nt:Phas-1472	strict	na:na	CAUUACCUGCACCUGAACGAA		unkown	NA	NA	10.7118	0.0973106	10.1965	0	0.132809	0.14541	0.137004	0.192057	6.89112	0.0693639	0.24678	0.0578828	3.88737	6.87655	2.93978
21nt:1:seq-13643	chr12	8090292	8090313	3.97e-21	-	21nt:Phas-1828	strict	na:na	CAUUAGAAUUGUCACGGAGAU	MEL1-bound	unkown	NA	NA	11.7933	4.76822	12.2924	2.77351	2.85539	2.03574	3.08259	3.13693	9.56319	2.15028	1.41899	1.50495	5.1433	3.53651	3.91971
21nt:1:seq-13644	chr05	25095305	25095326	1.09e-18	+	21nt:Phas-731	strict	ORSiTERTOOT00300-rm_228386:na	CAUUAGACAUGGCAUUAAGGA	MEL1-bound	21nt phasiRNA	21nt:1:seq-33857	21nt:Phas-771	0.257495	0.0973106	0.169942	0.180881	0.0664045	0.0727049	0.068502	0.256076	0.210953	0.0693639	0	0.173648	0.0598058	0.130982	0.0612455
21nt:1:seq-13646	chr12	24396017	24396038	9.23e-26	-	21nt:Phas-2358	strict	na:na	CAUUAGAGAGUUAUUUUCCUG	MEL1-bound	unkown	NA	NA	0.154497	0.194621	0.283236	0.66323	0.398427	0.363524	0.822024	1.40842	0.351588	0.138728	0.49356	0.40518	0	0.130982	0.183736
21nt:1:seq-13647	chr11	9573047	9573068	2.81e-10	+	21nt:Phas-1552	medium	na:na	CAUUAGAGCCAACCGAUAGGU	MEL1-bound	unkown	NA	NA	0.97848	0.0973106	1.24624	0	0	0	0	0	0.28127	0	0	0	0.239223	0.65491	0.428718
21nt:1:seq-13653	chr06	24679435	24679456	7.03e-23	-	21nt:Phas-927	medium	na:na	CAUUAGGUGAUCUUUGGAGCC	MEL1-bound	unkown	NA	NA	4.8409	0.681174	5.32483	0.844111	1.06247	1.01787	1.91806	1.02431	4.35969	1.10982	0.37017	0.578828	1.43534	1.37531	0.857437
21nt:1:seq-13660	chr04	21149628	21149649	9e-21	-	21nt:Phas-560	strict	ORSiTEMT01500002-rm_178402:na	CAUUAUAUGUGACAGCUGCGC		miRNA	osa-miR2118r	osa-miR2118	3.91392	8.46602	4.19189	3.55732	3.45303	3.85336	6.43918	6.65798	4.07842	1.38728	1.48068	2.14166	1.25592	1.37531	2.08235
21nt:1:seq-13661	chr05	24853703	24853724	1.33e-26	-	21nt:Phas-684	strict	ORSiTERT00400073-rm_228073:na	CAUUAUCAGUGGAAAAGGCAC	MEL1-bound	21nt phasiRNA	21nt:1:seq-40367	21nt:Phas-669	7.36435	0.389242	8.78031	0.120587	0	0.218115	0.205506	0.128038	5.76604	0.138728	0.12339	0.115766	2.27262	3.20906	3.42975
21nt:1:seq-13662	chr09	6927769	6927790	3.3e-16	+	21nt:Phas-1353	strict	na:na	CAUUAUCUGAAGUUGUAACAG		21nt phasiRNA+miRNA+other sRNA	osa-miR167j	osa-miR167	0	0.0973106	0	0.241174	0.199213	0.218115	0.34251	0.448133	0	0	0.185085	0.289414	0	0	0
21nt:1:seq-13666	chr12	20947355	20947376	5.78e-11	+	21nt:Phas-2094	strict	na:na	CAUUAUGCAUAGAACUUGGAC		21nt phasiRNA+miRNA	osa-miR2118o	osa-miR2118	0.463491	0.0973106	0.113294	0	0.0664045	0	0.068502	0	0.0703176	0.0693639	0.061695	0	0.179417	0.130982	0.306227
21nt:1:seq-13667	chr02	20308808	20308829	7.03e-23	-	21nt:Phas-147	strict	MSTRG.25508:+	CAUUAUGGAGCGGUUCAGCGG	MEL1-bound	unkown	NA	NA	0.720985	1.36235	0.623119	1.14558	1.06247	1.16328	1.64405	1.92057	1.33603	0.485547	0.61695	0.694594	0.119612	0.261964	0
21nt:1:seq-13670	chr11	25090303	25090324	6.27e-14	-	21nt:Phas-1760	strict	na:na	CAUUAUGUCUUCAAAUUUCAG		unkown	NA	NA	0.102998	0	0	0.0602936	0.0664045	0.14541	0.205506	0.256076	0.210953	0.208092	0	0	0	0	0
21nt:1:seq-13679	chr12	8107625	8107646	1.1e-19	+	21nt:Phas-1829	strict	na:na	CAUUCAACGGUCGUUCUGGUA	MEL1-bound	unkown	NA	NA	1.44197	1.55697	0.736413	0.602936	1.39449	1.23598	2.39757	2.62478	0.632858	0.485547	1.04882	0.463062	0.299029	0.130982	0.244982
21nt:1:seq-13687	chr10	14042957	14042978	6.8e-09	-	21nt:Phas-1474	medium	MSTRG.10175:-	CAUUCAGAGAAGACAGAAGGA		unkown	NA	NA	0.102998	0	0.169942	0	0.0664045	0.0727049	0	0	0	0	0	0	0	0.065491	0
21nt:1:seq-13688	chr11	16088552	16088573	4.82e-18	+	21nt:Phas-1588	strict	na:na	CAUUCAGAGGGAAGAAUGUCU		miRNA	osa-miR2118q	osa-miR2118	2.67795	0.973106	2.60577	0.844111	0.464831	0.508934	0.890526	0.70421	1.05476	0.138728	0.185085	0.173648	0.119612	0.261964	0.428718
21nt:1:seq-13691	chr12	15324080	15324101	2.12e-11	-	21nt:Phas-1949	medium	na:na	CAUUCAGGGAUUCAGAUUCUC		21nt phasiRNA	21nt:1:seq-19108	21nt:Phas-1132	16.5827	0.194621	16.4277	0.120587	0.132809	0.14541	0.34251	0.192057	13.0087	0.208092	0.12339	0.289414	4.60504	5.1083	4.77715
21nt:1:seq-137	chr05	3124464	3124485	1.06e-24	+	21nt:Phas-603	strict	na:na	AAAAGAUAGUCGCAAUACCCA		unkown	NA	NA	0.823983	1.75159	0.736413	0.904404	0.863258	0.727049	1.30154	0.832248	0.351588	1.38728	2.15933	1.15766	0.777475	1.04786	0.551209
21nt:1:seq-13704	chr02	20272993	20273014	1.06e-11	+	21nt:Phas-138	strict	na:na	CAUUCCAGCGAUGCAUAUGGC	MEL1-bound	unkown	NA	NA	6.02538	0.0973106	6.06125	0.422055	0.199213	0	0.068502	0.832248	9.49287	0.277455	0.24678	0.231531	2.57165	3.40553	1.46989
21nt:1:seq-13705	chr05	25143667	25143688	2.64e-26	+	21nt:Phas-744	medium	na:na	CAUUCCAGUCCUGUACAACUC	MEL1-bound	unkown	NA	NA	1.95696	1.75159	2.43583	1.02499	1.72652	3.12631	2.53457	2.04861	0.632858	3.19074	3.33153	1.96802	0.538252	0.523928	0.367473
21nt:1:seq-13709	chr08	2672364	2672385	1.33e-26	+	21nt:Phas-1234	strict	MSTRG.58201:+	CAUUCCCUAGUUCAUCACGCA		unkown	NA	NA	0.360493	0.0973106	0.169942	0.120587	0.199213	0.14541	0.34251	0.0640191	0.28127	0.0693639	0.24678	0	0.0598058	0.065491	0
21nt:1:seq-13711	chr11	25130923	25130944	6.55e-16	-	21nt:Phas-1777	strict	na:na	CAUUCCGAUUUUGUGAGUUCU		unkown	NA	NA	1.18448	9.92568	0.906355	6.02936	7.17168	7.27049	12.5359	11.2033	0.984446	5.54911	6.10781	6.25134	0.837281	0.196473	0.428718
21nt:1:seq-13717	chr12	22120791	22120812	7.03e-23	+	21nt:Phas-2274	strict	na:na	CAUUCCUGUAAUGUGGCAUAG	MEL1-bound	unkown	NA	NA	0.257495	0	0.849708	0	0.0664045	0	0	0	0.421905	0	0	0	0.41864	0.327455	0.244982
21nt:1:seq-13718	chr06	24663343	24663364	5.3e-12	-	21nt:Phas-923	medium	na:na	CAUUCCUGUGGUCCAAGCCCC	MEL1-bound	21nt phasiRNA	21nt:1:seq-39578	21nt:Phas-1468	0.772484	0	0.566472	0	0.0664045	0.14541	0.068502	0.128038	0.421905	0	0.12339	0.0578828	0.0598058	0.261964	0.0612455
21nt:1:seq-1372	chr05	6131650	6131671	3.97e-21	-	21nt:Phas-633	strict	na:na	AAGAUCAGAGCUACACAACCC		unkown	NA	NA	0	0.194621	0.169942	0.0602936	0	0.0727049	0.068502	0.0640191	0	0	0	0.0578828	0.0598058	0	0
21nt:1:seq-13720	chr04	14221261	14221282	8.5e-18	+	21nt:Phas-311	strict	na:na	CAUUCGAAAAUGUAGAGCUCA		unkown	NA	NA	0.875482	6.32519	0.566472	4.52202	5.77719	7.12508	7.94623	6.01779	0.210953	3.05201	4.19526	2.83626	0.478446	0.392946	0.244982
21nt:1:seq-13725	chr05	24806245	24806266	2.17e-21	+	21nt:Phas-676	strict	na:na	CAUUCGCCGAAGCACAGCCUU	MEL1-bound	unkown	NA	NA	3.96542	1.26504	3.28554	0.844111	1.19528	1.23598	2.67158	2.17665	3.37524	0.693639	0.74034	0.868242	1.37553	0.785892	0.979928
21nt:1:seq-13726	chr02	12273187	12273208	1.93e-13	+	21nt:Phas-99	medium	na:na	CAUUCGGCGCCUAUCACUGUG		unkown	NA	NA	0.97848	0.778485	1.01965	1.08528	0.464831	0.872458	2.60307	1.85655	0.914128	0.832366	1.11051	0.636711	0.358835	0.261964	0.306227
21nt:1:seq-13727	chr05	24891291	24891312	3.26e-20	-	21nt:Phas-700	strict	na:na	CAUUCGGCUGACCGGUUACUU	MEL1-bound	unkown	NA	NA	2.93544	5.06015	2.09595	2.89409	4.38269	4.87123	5.41166	5.88975	2.67207	3.67628	3.20814	3.47297	1.49514	1.37531	1.65363
21nt:1:seq-13739	chr02	12296497	12296518	4.82e-18	-	21nt:Phas-103	strict	na:na	CAUUCUGCUGCAAGCCGCCCG	MEL1-bound	21nt phasiRNA	21nt:1:seq-33983	21nt:Phas-2305	0.411992	2.43277	0.453177	1.9294	0.59764	1.23598	2.12356	6.46593	0.140635	0.624275	0.802035	0.868242	0.0598058	0	0.122491
21nt:1:seq-13742	chr11	25095391	25095412	6e-22	-	21nt:Phas-1764	strict	na:na	CAUUCUGGUGGUAAAUUGGUG	MEL1-bound	unkown	NA	NA	0.360493	0.486553	0.339883	0.241174	0.398427	0.363524	0.68502	0.512153	0.28127	0.0693639	0.308475	0.115766	0.239223	0.196473	0.0612455
21nt:1:seq-13745	chr03	27641090	27641111	1.2e-23	-	21nt:Phas-230	strict	MSTRG.33930:+	CAUUCUUCAAUCUUAAGGCUG	MEL1-bound	unkown	NA	NA	0.154497	0.389242	0.113294	0.361762	0.265618	0.436229	0.68502	0.896267	0.0703176	0.485547	0.802035	0.463062	0.0598058	0	0.122491
21nt:1:seq-13752	chr10	14089736	14089757	6.6e-12	+	21nt:Phas-1486	medium	ORSgTEMT01602450-rm_403118:na|ORSgTEMT01601094-rm_403119:na|ORSgTEMT01600422-rm_403120:na|ORSgTEMT01601394-rm_403121:na	CAUUCUUUAUCUUAUGAGCUU		miRNA	osa-miR2118r	osa-miR2118	0.514989	1.26504	0.623119	0.301468	0.929662	0.218115	1.09603	1.92057	0.984446	0.693639	0.37017	0.231531	0.358835	0.130982	0.122491
21nt:1:seq-13755	chr01	34257137	34257158	4.18e-24	+	21nt:Phas-56	strict	na:na	CAUUGAAACUGACAGUCGGAG	MEL1-bound	21nt phasiRNA+miRNA	osa-miR2118l	osa-miR2118	0.257495	13.9154	0.169942	7.89846	9.82786	9.52434	19.7286	15.3646	0.210953	9.71094	7.52679	8.56665	0.0598058	0.196473	0.306227
21nt:1:seq-13759	chr12	24401075	24401096	1.82e-15	+	21nt:Phas-2360	strict	na:na	CAUUGAACUGACGAAUAGGCU		unkown	NA	NA	8.39433	15.4724	7.64737	9.70727	11.3552	9.37893	11.4398	12.1636	8.93033	10.7514	12.2773	11.9817	3.64815	4.84633	3.30726
21nt:1:seq-13760	chr07	6893933	6893954	4.37e-16	-	21nt:Phas-1048	medium	na:na	CAUUGAACUGGUUCUUGGGCA	MEL1-bound	unkown	NA	NA	0.360493	1.94621	0.509825	0.482349	0.730449	0.872458	0.616518	0.960286	0.140635	1.24855	0.678645	0.752476	0.299029	0	0.183736
21nt:1:seq-13762	chr04	21105611	21105632	3.01e-23	-	21nt:Phas-552	strict	na:na	CAUUGAAGUUCCAUAUAUCAU	MEL1-bound	miRNA	osa-miR2118m	osa-miR2118	0.669486	0.0973106	1.0763	0	0	0	0.068502	0.0640191	0.773493	0	0	0	0.0598058	0.196473	0.367473
21nt:1:seq-13767	chr12	22040500	22040521	4.82e-17	-	21nt:Phas-2245	strict	na:na	CAUUGACUAGAACAGUAGGCA	MEL1-bound	21nt phasiRNA	21nt:1:seq-10442	21nt:Phas-1156	0.720985	5.35208	0.453177	2.11028	2.72258	2.39926	3.4936	4.28928	1.1954	1.59537	1.54238	1.62072	0.657863	0.458437	0.551209
21nt:1:seq-13768	chr05	13984551	13984572	4.62e-18	+	21nt:Phas-663	strict	na:na	CAUUGACUCUGGCAUGAGGCA	MEL1-bound	unkown	NA	NA	6.43737	13.9154	8.66702	6.87347	11.6208	10.833	14.1799	15.8127	4.28937	11.2369	14.0665	12.0975	7.05708	4.3879	5.26711
21nt:1:seq-1377	chr09	6622469	6622490	1.82e-15	+	21nt:Phas-1320	medium	na:na	AAGAUCGAUGUCCGCAUGUGC		unkown	NA	NA	0.514989	0	0.283236	0	0	0	0	0	0.140635	0	0	0	0.119612	0.065491	0.0612455
21nt:1:seq-13773	chr12	22031932	22031953	7.03e-23	+	21nt:Phas-2240	strict	MSTRG.20721:-	CAUUGAGCUUGCAGAGUCCGA	MEL1-bound	21nt phasiRNA	21nt:1:seq-39579	21nt:Phas-213	5.40739	0.486553	5.89131	0.180881	0.664045	0.508934	0.548016	0.512153	4.99255	0.277455	0.37017	0.289414	1.25592	0.785892	1.16366
21nt:1:seq-13774	chr11	23005435	23005456	1.06e-24	+	21nt:Phas-1652	strict	MSTRG.15880:+	CAUUGAGGUCAUUGAUUUGAA		miRNA	osa-miR2118r	osa-miR2118	2.21445	0.583864	2.26589	0.120587	0.132809	0.290819	0.548016	0.640191	1.26572	0.138728	0	0.0578828	0.777475	0.589419	0.918682
21nt:1:seq-13779	chr09	8990620	8990641	4.74e-22	+	21nt:Phas-1387	strict	ORSiCMCM00100013-rm_365192:na	CAUUGAUAAAAUUACUGGCAC		unkown	NA	NA	25.286	1.07042	27.5305	0.180881	0.265618	0.436229	0.548016	0.768229	18.3529	0.138728	0.431865	0.115766	11.0043	11.5919	13.4128
21nt:1:seq-13780	chr11	9324476	9324497	2.11e-14	+	21nt:Phas-1537	medium	na:na	CAUUGAUAGUGGGACUCAGUC	MEL1-bound	miRNA	osa-miR2118o	osa-miR2118	1.69947	1.45966	1.58612	0.66323	0.730449	1.09057	1.50704	0.960286	1.05476	0.90173	0.555255	0.694594	1.25592	2.09571	1.46989
21nt:1:seq-13782	chr10	14046241	14046262	9.69e-28	-	21nt:Phas-1476	strict	na:na	CAUUGAUCCUUGUACCUCGUG	MEL1-bound	unkown	NA	NA	1.08148	0.583864	1.01965	0.723523	0.796853	0.436229	1.09603	1.72851	0.773493	0.416183	0.185085	0.0578828	0.538252	0.65491	0.428718
21nt:1:seq-13784	chr11	9570418	9570439	1.16e-14	-	21nt:Phas-1551	medium	na:na	CAUUGAUGUAGCCGAGAACUU		unkown	NA	NA	0.154497	0.486553	0.963002	0.120587	0.0664045	0.218115	0.34251	0.384114	0.492223	0.346819	0.12339	0.173648	0.478446	0.065491	0.0612455
21nt:1:seq-13789	chr06	1804373	1804394	8.41e-20	-	21nt:Phas-755	strict	na:na	CAUUGCACCAUGAGGUGCCCU		unkown	NA	NA	1.02998	0	1.52947	0	0	0	0	0	1.05476	0	0	0	0.478446	0.65491	0.367473
21nt:1:seq-13790	chr11	9970104	9970125	1.62e-15	+	21nt:Phas-1569	strict	ORSiTERT00100072-rm_428691:na	CAUUGCACCAUGUAUUACUCU		21nt phasiRNA	21nt:1:seq-4078	21nt:Phas-516	0.617987	2.23814	0.453177	2.71321	2.52337	2.54467	4.45263	3.52105	0.914128	2.01155	2.34441	1.85225	0.299029	0.065491	0.122491
21nt:1:seq-13791	chr09	8909029	8909050	6.6e-12	-	21nt:Phas-1372	medium	na:na	CAUUGCAGGAACCCUGAGGCC		unkown	NA	NA	1.49347	0.389242	0.963002	0.301468	0.199213	0.218115	0.616518	0.832248	0.914128	0.138728	0.24678	0.289414	0.239223	0.261964	0.428718
21nt:1:seq-13794	chr05	14006884	14006905	1.09e-25	-	21nt:Phas-666	strict	na:na	CAUUGCAUAUAUGUUAACUGC	MEL1-bound	unkown	NA	NA	0.102998	0	0	0.120587	0.0664045	0.218115	0.548016	0.320095	0.210953	0.138728	0.061695	0.0578828	0.0598058	0.065491	0
21nt:1:seq-13795	chr07	7032078	7032099	5.3e-12	-	21nt:Phas-1083	medium	ORSgTEMT02400038-rm_286557:na	CAUUGCCACCCAUUUCUCCAC		21nt phasiRNA	21nt:1:seq-2352	21nt:Phas-1937	0.257495	0	0.283236	0	0.132809	0	0	0.0640191	0.140635	0.0693639	0	0	0.119612	0	0.183736
21nt:1:seq-13808	chr07	6915675	6915696	6e-22	-	21nt:Phas-1056	strict	na:na	CAUUGGAGCACUUGUGGAUAG	MEL1-bound	21nt phasiRNA	21nt:1:seq-24040	21nt:Phas-228	5.0469	1.65428	4.70172	0.602936	0.863258	1.09057	1.71255	1.72851	3.51588	1.10982	0.86373	0.520945	0.717669	0.458437	0.857437
21nt:1:seq-13812	chr06	4736331	4736352	1.55e-16	+	21nt:Phas-758	strict	na:na	CAUUGGCAAUGAGGUUUGGUG	MEL1-bound	miRNA	osa-miR2118q	osa-miR2118	0.154497	0.0973106	0.169942	0	0	0	0.137004	0	0.210953	0.208092	0	0	0.299029	0.523928	0
21nt:1:seq-13817	chr08	2470014	2470035	1.62e-15	+	21nt:Phas-1219	strict	na:na	CAUUGGCAUUUGGUUUGGGAG	MEL1-bound	21nt phasiRNA	21nt:1:seq-24401	21nt:Phas-263	0.566488	0.291932	0.509825	0.120587	0.265618	0.14541	0.479514	0.320095	0.28127	0.0693639	0.061695	0.289414	0.239223	0.065491	0
21nt:1:seq-13818	chr05	25129631	25129652	1.33e-26	+	21nt:Phas-740	strict	na:na	CAUUGGCCAUCUCAGAAGCUC	MEL1-bound	miRNA	osa-miR2118q	osa-miR2118	3.03844	1.36235	2.32253	0.361762	1.19528	0.654344	0.753522	1.15234	2.17984	0.277455	0.61695	0.636711	1.79417	1.4408	1.89861
21nt:1:seq-13819	chr06	9659015	9659036	3.97e-21	-	21nt:Phas-816	strict	na:na	CAUUGGCCUGAAGUGAUGCAA	MEL1-bound	21nt phasiRNA	21nt:1:seq-33172	21nt:Phas-884	6.02538	0.778485	5.72136	0.422055	0.59764	0.363524	0.822024	0.448133	3.72683	0.624275	0.49356	0.40518	1.85398	1.37531	2.20484
21nt:1:seq-1382	chr03	32508697	32508718	1.49e-18	+	21nt:Phas-261	strict	na:na	AAGAUGAACAAGAUUAGCACG		unkown	NA	NA	0.0514989	0	0.113294	0.0602936	0.0664045	0	0	0.128038	0	0	0.185085	0	0.0598058	0	0.0612455
21nt:1:seq-13820	chr02	1530473	1530494	1.33e-28	+	21nt:Phas-80	strict	na:na	CAUUGGCCUGCACUUUGCUUA	MEL1-bound	21nt phasiRNA	21nt:1:seq-25597	21nt:Phas-1438	3.19293	6.51981	3.45548	4.22055	3.45303	5.08934	7.60372	6.46593	2.88302	4.30056	2.77628	3.06779	2.21281	1.4408	2.20484
21nt:1:seq-13825	chr12	20937540	20937561	2.49e-20	-	21nt:Phas-2090	strict	na:na	CAUUGGGAUGCAUUUUGUAAA	MEL1-bound	21nt phasiRNA	21nt:2:seq-29207	21nt:Phas-354,21nt:Phas-389	0	0	0.113294	0	0	0	0	0	0	0	0	0	0	0	0
21nt:1:seq-13828	chr04	21226842	21226863	7.03e-23	-	21nt:Phas-583	strict	na:na	CAUUGGUCAAAUUGCUUCGUG	MEL1-bound	unkown	NA	NA	0.772484	1.65428	0.39653	1.68822	1.79292	1.38139	3.90461	2.24067	0.773493	0.554911	0.74034	1.21554	0.358835	0.65491	0.306227
21nt:1:seq-1383	chr07	15967942	15967963	1.06e-19	-	21nt:Phas-1175	strict	na:na	AAGAUGAAGUAUUGUGAGCAU		miRNA	osa-miR2118r	osa-miR2118	1.69947	0.875795	1.81271	0.180881	0.398427	0.581639	0.34251	0.768229	1.82826	0.763002	0.86373	1.3313	1.25592	1.4408	0.979928
21nt:1:seq-13832	chr12	10221016	10221037	8.5e-18	+	21nt:Phas-1858	strict	na:na	CAUUGGUUUAGAAAAAGACAA	MEL1-bound	unkown	NA	NA	0.669486	0	0.39653	0.0602936	0	0	0.068502	0	0.562541	0	0	0	0.358835	0.130982	0.0612455
21nt:1:seq-13834	chr07	6926744	6926765	5.28e-14	+	21nt:Phas-1059	strict	na:na	CAUUGGUUUUUUAAGUUGGGA	MEL1-bound	21nt phasiRNA	21nt:1:seq-17739	21nt:Phas-716	0.154497	0.0973106	0.226589	0	0.0664045	0.0727049	0.205506	0.0640191	0.140635	0.0693639	0.061695	0	0.179417	0.065491	0
21nt:1:seq-13838	chr11	25091735	25091756	1.1e-19	-	21nt:Phas-1761	strict	EPlOSAG00000031935:-|EPlOSAG00000031958:+	CAUUGUAGAGGAACGCGGCGC	MEL1-bound	21nt phasiRNA	21nt:1:seq-41520	21nt:Phas-1718	3.65643	5.74133	4.81501	4.88378	5.24595	4.72582	8.42574	6.59396	5.34413	2.15028	3.02306	2.60473	2.21281	1.11335	1.46989
21nt:1:seq-13841	chr10	14036798	14036819	1.55e-16	+	21nt:Phas-1471	medium	MSTRG.10172:-	CAUUGUCAAGUUUAUCUGGCC	MEL1-bound	unkown	NA	NA	0.154497	0.0973106	0.509825	0.0602936	0.398427	0.14541	0.548016	0.768229	0.210953	0.138728	0.061695	0.115766	0.358835	0.327455	0.122491
21nt:1:seq-13846	chr01	2317471	2317492	2.04e-21	+	21nt:Phas-9	medium	ORSgTEMT00500427-rm_2682:na|ORSiTERTOOT00060-rm_2683:na	CAUUGUCAUGAUUCAGAAGCA		unkown	NA	NA	0.360493	0.0973106	0.339883	0	0.0664045	0.0727049	0	0	0.0703176	0	0	0	0	0.130982	0.0612455
21nt:1:seq-13847	chr09	9291478	9291499	1.74e-16	+	21nt:Phas-1425	strict	na:na	CAUUGUCAUGGUCUUCGACCG	MEL1-bound	unkown	NA	NA	0.154497	0.0973106	0.169942	0	0.199213	0.0727049	0.34251	0.0640191	0.632858	0	0	0	0	0.130982	0.183736
21nt:1:seq-13849	chr04	14731604	14731625	4.82e-17	+	21nt:Phas-363	strict	na:na	CAUUGUCGAACAGCUGAGCUC		21nt phasiRNA+miRNA	osa-miR2118r	osa-miR2118	0.514989	17.9052	0.566472	20.8013	32.4718	18.976	27.6748	21.1903	0.984446	19.2138	18.9404	15.6284	0	0.261964	0.306227
21nt:1:seq-13853	chr10	14041811	14041832	3.44e-17	-	21nt:Phas-1473	strict	MSTRG.10175:-	CAUUGUCUUGGAUAUUGGGAC	MEL1-bound	unkown	NA	NA	0	0.291932	0.0566472	0.422055	0.863258	0.508934	1.64405	0.448133	0	0.277455	0.431865	0.694594	0	0	0
21nt:1:seq-13854	chr07	17340176	17340197	3.26e-20	+	21nt:Phas-1201	strict	na:na	CAUUGUCUUUCCUACUAGCUC		21nt phasiRNA	21nt:1:seq-21684	21nt:Phas-476	4.32591	2.04352	4.30519	0.783817	1.66011	0.872458	2.94558	2.75282	6.96144	1.17919	0.98712	0.463062	2.0334	1.11335	1.71487
21nt:1:seq-13858	chr11	19504950	19504971	2e-10	+	21nt:Phas-1637	medium	MSTRG.15296:-	CAUUGUGAUAGCCUGAACACC		other sRNA	Rep_sRNA279	Rep_sRNA279	0.463491	1.16773	0.509825	0.0602936	0.398427	0.0727049	0.274008	0.192057	0.140635	0	0	0.0578828	0	0.065491	0.0612455
21nt:1:seq-13860	chr11	24341017	24341038	3.97e-21	+	21nt:Phas-1691	strict	MSTRG.16614:+	CAUUGUGGAAGUGAUCAGGGA	MEL1-bound	other sRNA	Rep_sRNA403	Rep_sRNA403	0.823983	1.45966	0.736413	0.602936	0.929662	0.799754	1.02753	0.768229	1.12508	0.832366	0.98712	0.694594	0.41864	0.589419	0.183736
21nt:1:seq-13861	chr06	24723569	24723590	1.69e-21	+	21nt:Phas-938	strict	MSTRG.51112:-	CAUUGUGGCAUCGAGGCGGCA	MEL1-bound	miRNA	osa-miR2118n	osa-miR2118	1.95696	0.0973106	2.20924	0	0	0.0727049	0.205506	0.128038	0.632858	0	0	0.0578828	0.777475	1.11335	1.10242
21nt:1:seq-13862	chr04	21099802	21099823	1.28e-29	+	21nt:Phas-551	strict	ORSgTEMT02200002-rm_178354:na	CAUUGUGGCGUGGUGUUCGUG	MEL1-bound	miRNA	osa-miR2118r	osa-miR2118	0.617987	0.973106	0.509825	0.422055	0.398427	0.581639	0.68502	0.960286	0.492223	0.624275	0.431865	0.173648	0.299029	0.261964	0.367473
21nt:1:seq-13871	chr07	17341043	17341064	7.03e-23	+	21nt:Phas-1202	strict	na:na	CAUUGUUUAUUCUACUUGCUC	MEL1-bound	unkown	NA	NA	0.617987	1.07042	0.679766	0.542642	0.863258	0.727049	1.37004	1.21636	0.351588	0.277455	0.24678	0.231531	0.239223	0.392946	0.122491
21nt:1:seq-13873	chr11	25130860	25130881	6.55e-16	-	21nt:Phas-1777	strict	na:na	CAUUGUUUCCAGGAAUCUUGU		unkown	NA	NA	0.360493	0.291932	0.283236	0.120587	0.199213	0.0727049	0.068502	0	0	0	0.185085	0.0578828	0	0.196473	0.0612455
21nt:1:seq-13874	chr12	21013389	21013410	8.41e-20	-	21nt:Phas-2112	medium	MSTRG.20461:+	CAUUGUUUCCGUGCUGGAUGC		miRNA	osa-miR2121b	osa-miR2121	0.463491	0.0973106	0.339883	0.0602936	0	0.0727049	0.274008	0.320095	0.351588	0	0.061695	0.115766	0.239223	0.458437	0.183736
21nt:1:seq-13879	chr12	24323407	24323428	1.62e-15	-	21nt:Phas-2321	strict	na:na	CAUUGUUUGUCAUUGUCCCAG		unkown	NA	NA	0.205996	0.291932	0.169942	0.241174	0.265618	0.218115	0.822024	0.896267	0.421905	0.138728	0	0.0578828	0.0598058	0	0.0612455
21nt:1:seq-13888	chr07	15266750	15266771	1.09e-18	-	21nt:Phas-1163	strict	na:na	CAUUUACGAAAAUUCAGGCGC	MEL1-bound	21nt phasiRNA	21nt:1:seq-17979	21nt:Phas-154	1.28747	1.45966	1.0763	0.844111	0.929662	0.581639	1.57555	0.960286	0.843811	0	0.37017	0.463062	0.119612	0.130982	0
21nt:1:seq-13891	chr12	8126462	8126483	1.13e-25	+	21nt:Phas-1832	strict	na:na	CAUUUAUGGACAGAUAUACUA	MEL1-bound	unkown	NA	NA	0	0.0973106	0.113294	0	0	0	0.274008	0.576172	0	0.0693639	0	0.0578828	0	0	0
21nt:1:seq-13892	chr12	16346575	16346596	1.89e-15	+	21nt:Phas-1990	strict	MSTRG.19724:-|MSTRG.19723:+	CAUUUAUGGCUCCUUUCACUA	MEL1-bound	miRNA	osa-miR2118p	osa-miR2118	0.411992	0.291932	0.169942	0.361762	0.199213	0.436229	2.39757	1.79253	0.351588	0.416183	0.24678	0.463062	0.179417	0	0
21nt:1:seq-13898	chr06	9515519	9515540	1.62e-15	+	21nt:Phas-796	medium	na:na	CAUUUCAUCGCGGCAUCCAUG	MEL1-bound	21nt phasiRNA	21nt:1:seq-42658	21nt:Phas-1922	0.669486	0.194621	0.963002	0.0602936	0.0664045	0.14541	0.068502	0.128038	0.492223	0	0	0.0578828	0	0	0.122491
21nt:1:seq-13899	chr09	8961130	8961151	7.03e-23	+	21nt:Phas-1379	strict	na:na	CAUUUCCAAUGGUCGCUCCUU	MEL1-bound	21nt phasiRNA	21nt:1:seq-29748	21nt:Phas-1384	5.0469	0.291932	4.75836	0.0602936	0	0.0727049	0.205506	0.320095	3.5862	0.0693639	0.37017	0	1.61476	1.24433	1.83736
21nt:1:seq-13900	chr07	7001431	7001452	1.96e-19	-	21nt:Phas-1076	strict	na:na	CAUUUCCAUGUUUAGUCCCUA	MEL1-bound	unkown	NA	NA	0.463491	0	0.39653	0	0.0664045	0	0.137004	0	0.632858	0	0	0	0.179417	0.261964	0.0612455
21nt:1:seq-13905	chr11	25128053	25128074	4.8e-20	-	21nt:Phas-1775	strict	na:na	CAUUUCCCUCUAAUGGUUGUC	MEL1-bound	21nt phasiRNA+miRNA	osa-miR2118m	osa-miR2118	0.411992	0.389242	0.339883	0.241174	0.132809	0.363524	0.753522	0.896267	0.703176	0.208092	0.185085	0.231531	0.119612	0.196473	0.183736
21nt:1:seq-13911	chr12	14295789	14295810	4.74e-22	+	21nt:Phas-1886	strict	na:na	CAUUUCGAUUUCCAGUAGCUU	MEL1-bound	21nt phasiRNA	21nt:1:seq-36678	21nt:Phas-1338	1.80246	1.55697	1.64277	0.602936	0.664045	0.727049	0.68502	0.70421	1.40635	0.208092	0.185085	0.40518	0.358835	0.916874	0.244982
21nt:1:seq-13914	chr11	9851932	9851953	9e-21	-	21nt:Phas-1563	medium	na:na	CAUUUCGUUGAGGUUGUUGAC	MEL1-bound	unkown	NA	NA	2.16296	3.01663	2.54912	1.9294	1.99213	1.96303	2.87708	2.11263	2.10953	2.35837	1.2956	2.72049	0.777475	1.04786	0.857437
21nt:1:seq-13915	chr12	8114111	8114132	1.65e-13	-	21nt:Phas-1831	strict	MSTRG.18355:+	CAUUUCUACUAGGAACCGCAU		unkown	NA	NA	0.257495	0	0.283236	0.180881	0.132809	0.218115	0.137004	0.192057	0.28127	0.0693639	0.061695	0.115766	0.0598058	0.065491	0
21nt:1:seq-13917	chr12	8154173	8154194	2.2e-18	-	21nt:Phas-1834	strict	ORSgTETNOOT00733-rm_465086:na|ORSgTEMT01800070-rm_465087:na|ORSiTEMT01800001-rm_465088:na	CAUUUCUAGAAUUACAAUCCC		21nt phasiRNA+miRNA	osa-miR2118k	osa-miR2118	1.64797	0	1.41618	0	0.0664045	0.0727049	0.068502	0.128038	0.421905	0.0693639	0	0	0.41864	0.589419	0.183736
21nt:1:seq-1393	chr04	21014740	21014761	2e-10	+	21nt:Phas-517	medium	na:na	AAGAUGUAGACGUUAGGAGGC		unkown	NA	NA	2.52345	1.94621	2.88901	0.723523	1.19528	1.38139	1.84955	1.15234	3.65651	2.4971	3.39323	4.10968	1.79417	1.11335	1.71487
21nt:1:seq-13932	chr07	6362129	6362150	1.16e-14	+	21nt:Phas-1010	strict	na:na	CAUUUCUUCGAGCUCUUUCUU		21nt phasiRNA	21nt:1:seq-11338	21nt:Phas-2277	0.154497	0.778485	0.113294	0.301468	0.265618	0.14541	0.548016	0.640191	0.140635	0.277455	0.185085	0.347297	0.119612	0.065491	0
21nt:1:seq-13939	chr11	25140174	25140195	4.71e-16	-	21nt:Phas-1783	strict	na:na	CAUUUGAAUGAUCUGCAGCCC		21nt phasiRNA+miRNA	osa-miR2118k	osa-miR2118	2.11146	4.18436	2.60577	1.68822	1.59371	2.90819	3.08259	2.17665	2.17984	1.7341	2.77628	1.38919	1.37553	1.50629	1.22491
21nt:1:seq-13940	chr05	25092359	25092380	1.1e-19	-	21nt:Phas-730	strict	na:na	CAUUUGAGAGCUUAGAACAAA	MEL1-bound	unkown	NA	NA	0.257495	0.389242	0.169942	0	0.0664045	0	0.205506	0.128038	0.140635	0.138728	0.12339	0.0578828	0.0598058	0	0.0612455
21nt:1:seq-13941	chr12	24260293	24260314	3.64e-23	+	21nt:Phas-2283	strict	ORSgTEMT02900143-rm_485173:na	CAUUUGAUGGUAGGAGCUCUU		miRNA	osa-miR2118o	osa-miR2118	3.75942	14.11	3.90866	9.10433	8.56617	10.3968	16.9885	12.9959	4.99255	9.64158	11.0434	8.56665	2.15301	3.01259	1.89861
21nt:1:seq-13942	chr12	14704457	14704478	6.8e-09	+	21nt:Phas-1914	strict	na:na	CAUUUGAUUCUAGUGUGCACU	MEL1-bound	unkown	NA	NA	0.308994	3.60049	0.509825	2.35145	1.92573	2.18115	5.20615	3.96918	0.703176	1.80346	1.2956	1.15766	0.119612	0.065491	0.0612455
21nt:1:seq-13953	chr12	18075215	18075236	4.14e-11	+	21nt:Phas-2003	medium	ORSgTEMT03600022-rm_477263:na	CAUUUGGCAAGAACUACUCCU	MEL1-bound	unkown	NA	NA	11.4843	3.30856	10.1965	1.08528	1.39449	1.81762	4.72664	3.90516	8.0162	0.90173	0.98712	0.694594	3.82757	2.94709	4.83839
21nt:1:seq-13954	chr11	24258658	24258679	7.91e-24	-	21nt:Phas-1676	medium	na:na	CAUUUGGGAUAGCAGGGAUAC	MEL1-bound	unkown	NA	NA	1.49347	0.194621	1.01965	0.120587	0.132809	0	0	0.0640191	1.75794	0.208092	0.061695	0	1.0167	0.523928	0.796191
21nt:1:seq-13956	chr11	23021025	23021046	2.26e-28	+	21nt:Phas-1658	strict	MSTRG.15883:-	CAUUUGGUCCAUCUUGCAGAA	MEL1-bound	miRNA	osa-miR2118o	osa-miR2118	5.92238	4.67091	7.36413	2.59263	3.85146	3.48983	2.19206	2.62478	1.89857	2.84392	3.08475	2.14166	0.657863	0.720401	0.979928
21nt:1:seq-13957	chr12	18072787	18072808	1.68e-08	+	21nt:Phas-2002	medium	na:na	CAUUUGGUGAGAACACACCUG		unkown	NA	NA	0.411992	0.0973106	0.226589	0	0	0.0727049	0	0.192057	0.28127	0	0.185085	0.115766	0.179417	0.130982	0
21nt:1:seq-13958	chr12	18066489	18066510	1.55e-16	+	21nt:Phas-2000	medium	MSTRG.19929:-	CAUUUGGUGAGAGCUAGACAA	MEL1-bound	unkown	NA	NA	0.772484	1.16773	0.963002	0.301468	0.332022	0.581639	1.30154	1.08832	0.843811	0.485547	0.24678	0.231531	0.179417	0.589419	0.306227
21nt:1:seq-13964	chr05	24787962	24787983	1.62e-15	+	21nt:Phas-671	medium	MSTRG.46053:+	CAUUUGUAUUGUAUAGGCUAG	MEL1-bound	21nt phasiRNA	21nt:1:seq-20191	21nt:Phas-900	4.9439	22.9653	4.02195	15.2543	17.7964	13.4504	31.3054	27.0801	4.35969	11.9999	12.8326	11.9817	1.61476	1.63727	1.65363
21nt:1:seq-13969	chr08	2675159	2675180	9e-21	-	21nt:Phas-1236	medium	na:na	CAUUUGUUGUACUUCGAGGCC	MEL1-bound	unkown	NA	NA	2.42045	3.98973	2.66242	2.11028	3.18741	3.0536	6.16518	3.32899	3.23461	1.526	2.09763	1.91013	1.79417	1.4408	1.59238
21nt:1:seq-13978	chr12	24288354	24288375	9.95e-31	+	21nt:Phas-2297	strict	MSTRG.21151:+	CAUUUUCCUCUUCUCUUUUAU	MEL1-bound	21nt phasiRNA+other sRNA	Rep_sRNA53	Rep_sRNA53	0.0514989	0	0	0	0	0.14541	0.068502	0.0640191	0.140635	0	0.061695	0	0	0.065491	0
21nt:1:seq-1398	chr07	6869513	6869534	1.82e-15	-	21nt:Phas-1041	strict	MSTRG.53770:+	AAGAUUAGAACACAUCUAGCU		unkown	NA	NA	0	0	0	0	0	0	0	0	0	0	0	0	0.0598058	0.065491	0
21nt:1:seq-13981	chr07	8670850	8670871	2e-10	+	21nt:Phas-1105	medium	ORSiTERTOOT00056-rm_288704:na	CAUUUUCUAGGAUGGACUUUU		unkown	NA	NA	0.205996	2.7247	0.226589	2.65292	2.05854	2.18115	4.31562	3.32899	0.28127	0.90173	1.04882	0.810359	0.0598058	0.261964	0.0612455
21nt:1:seq-13983	chr01	19145308	19145329	1.98e-12	-	21nt:Phas-33	strict	na:na	CAUUUUCUCAUCGGCUAGUCA	MEL1-bound	21nt phasiRNA	21nt:1:seq-32180	21nt:Phas-1877	0.617987	1.65428	1.41618	1.26617	0.863258	1.23598	1.64405	1.3444	1.6173	0.90173	0.555255	0.694594	0.41864	0.458437	0.428718
21nt:1:seq-13997	chr12	21909251	21909272	8.5e-18	+	21nt:Phas-2218	strict	na:na	CAUUUUGUUAAGUUUACUGGC	MEL1-bound	miRNA+other sRNA	osa-miR2118m	osa-miR2118	0.154497	1.07042	0.849708	0.66323	0.464831	0.727049	2.12356	1.85655	0.632858	0.0693639	0.308475	0.520945	0.299029	0.458437	0.122491
21nt:1:seq-140	chr12	10224882	10224903	1.93e-13	+	21nt:Phas-1860	strict	na:na	AAAAGAUGCUGAACAUAUGAG		miRNA	osa-miR2118r	osa-miR2118	0.463491	1.07042	0.566472	0.361762	0.996067	0.581639	2.19206	1.53646	0.421905	2.84392	1.78916	2.66261	0.657863	0.720401	0.489964
21nt:1:seq-1400	chr11	25130862	25130883	6.55e-16	+	21nt:Phas-1777	strict	na:na	AAGAUUCCUGGAAACAAUGCC		unkown	NA	NA	6.95236	0.486553	8.55372	0.361762	0.398427	0.436229	0.068502	0.448133	3.72683	0.971094	0.74034	0.520945	4.24621	4.84633	3.67473
21nt:1:seq-14000	chr11	24707865	24707886	4.04e-11	+	21nt:Phas-1720	medium	na:na	CAUUUUUGAUAUGAACGGACA		unkown	NA	NA	0	0.486553	0.0566472	0.120587	0.265618	0.0727049	0.68502	0.70421	0	0.0693639	0	0.173648	0.0598058	0	0
21nt:1:seq-14001	chr04	17211361	17211382	3.64e-23	+	21nt:Phas-409	strict	na:na	CAUUUUUGCAGAGUAUUGGGC	MEL1-bound	miRNA	osa-miR2118m	osa-miR2118	2.05996	12.4558	2.26589	7.17494	8.43337	7.63401	20.2766	19.1417	1.05476	5.54911	5.05899	6.42499	0.41864	0.327455	0.183736
21nt:1:seq-14008	chr06	28338117	28338138	2.3e-24	+	21nt:Phas-988	strict	ORSgTEMT01500002-rm_273460:na	CAUUUUUUCUUUGAAGGGAAA		unkown	NA	NA	0	0.0973106	0	0.0602936	0	0	0.068502	0.0640191	0.0703176	0	0.061695	0	0	0	0
21nt:1:seq-14014	chr04	17219657	17219678	1.55e-11	-	21nt:Phas-414	strict	na:na	CCAAAAACGAUUCAAAUCCUG	MEL1-bound	21nt phasiRNA	21nt:1:seq-38193	21nt:Phas-2237	0.154497	2.33545	0.0566472	1.62793	1.66011	1.38139	3.15109	3.26497	0	1.87282	1.41899	0.868242	0	0	0.0612455
21nt:1:seq-14015	chr12	20985078	20985099	1.16e-14	-	21nt:Phas-2102	strict	na:na	CCAAAAAGAUCCAUCCGGUCU		21nt phasiRNA+other sRNA	Rep_sRNA433	Rep_sRNA433	0	0	0	0	0.0664045	0	0	0	0.0703176	0	0	0	0	0.065491	0
21nt:1:seq-14016	chr05	24824092	24824113	4.82e-17	+	21nt:Phas-677	strict	EPlOSAG00000020792:+	CCAAAAAGAUGGGGAUUUGCU		unkown	NA	NA	0	0.194621	0.113294	0	0.132809	0.14541	0	0.0640191	0.210953	0	0.061695	0	0	0	0
21nt:1:seq-14017	chr12	21899680	21899701	6.6e-12	-	21nt:Phas-2216	medium	MSTRG.20683:-	CCAAAAAUUCAUGCACUCCAA		21nt phasiRNA	21nt:1:seq-23759	21nt:Phas-1659	0.669486	0.389242	0.623119	0.180881	0	0.0727049	0.137004	0.0640191	1.40635	0	0	0	0.299029	0.392946	0.183736
21nt:1:seq-14018	chr02	15727157	15727178	1.06e-06	+	21nt:Phas-106	medium	OS02G0467300:-	CCAAAACAAAGCGUCGCACUG		unkown	NA	NA	0	0	0	0	0	0	0	0	0	0	0	0	0	0	0
21nt:1:seq-14019	chr06	9453776	9453797	4.45e-17	+	21nt:Phas-786	strict	na:na	CCAAAACAAGUUUUUCCAGCU		unkown	NA	NA	0.154497	0	0.226589	0.180881	0	0	0	0	0.421905	0	0	0.0578828	0.179417	0.523928	0.306227
21nt:1:seq-1402	chr06	12043003	12043024	6.34e-15	+	21nt:Phas-861	strict	ORSgTEMT00501233-rm_250974:na|ORSiTETNOOT00110-rm_250975:na	AAGAUUGGAACUAAACUCGGC	MEL1-bound	21nt phasiRNA+miRNA	osa-miR2118d	osa-miR2118	1.18448	0.291932	1.24624	0.301468	0.199213	0.436229	0.274008	0.768229	0.492223	0.971094	0.49356	0.810359	0.299029	0.523928	0.244982
21nt:1:seq-14020	chr02	22834050	22834071	8.5e-18	+	21nt:Phas-172	medium	na:na	CCAAAACCAAACCAAUCGGCU	MEL1-bound	unkown	NA	NA	18.0761	1.45966	19.8265	1.20587	1.85932	1.09057	2.12356	1.98459	15.3292	0.208092	0.86373	0.231531	4.84427	7.13852	5.69583
21nt:1:seq-14022	chr04	17417305	17417326	1.16e-18	-	21nt:Phas-438	strict	na:na	CCAAAACGUAUUCAGACAGAU	MEL1-bound	unkown	NA	NA	0.102998	0.194621	0.0566472	0.241174	0.59764	0.218115	0.34251	0.448133	0.140635	0.208092	0.12339	0.115766	0.0598058	0	0.0612455
21nt:1:seq-14023	chr02	15776962	15776983	1.82e-15	-	21nt:Phas-107	strict	ORSgTETNOOT02500-rm_78102:na	CCAAAAGAAAGCUUAUUGGCU		unkown	NA	NA	0.154497	0	0	0	0	0	0	0.0640191	0.0703176	0	0	0	0.0598058	0.196473	0.0612455
21nt:1:seq-14026	chr07	6362003	6362024	2.17e-21	+	21nt:Phas-1010	strict	na:na	CCAAAAGAUGAAAGCAAGCUG	MEL1-bound	21nt phasiRNA	21nt:1:seq-11338	21nt:Phas-2277	0.720985	0.973106	0.849708	0.542642	0.929662	0.799754	1.50704	0.960286	0.773493	0.208092	0.431865	0.289414	0.0598058	0.458437	0.183736
21nt:1:seq-1403	chr06	9654028	9654049	2.35e-20	+	21nt:Phas-813	strict	na:na	AAGAUUGUUUUAAAUUUUGCC		unkown	NA	NA	0.308994	0	0.0566472	0	0	0	0.068502	0.0640191	0.28127	0.0693639	0	0	0.179417	0.065491	0.0612455
21nt:1:seq-14033	chr04	17250371	17250392	1.33e-26	-	21nt:Phas-422	strict	na:na	CCAAAAUGAUUCUUCCUUCGG	MEL1-bound	unkown	NA	NA	0.0514989	0	0.0566472	0.120587	0.132809	0.218115	0.34251	0.448133	0	0	0	0.0578828	0.0598058	0	0.0612455
21nt:1:seq-14034	chr12	10224735	10224756	1.93e-13	+	21nt:Phas-1860	strict	na:na	CCAAAAUGCUGCUCCGAAGGA	MEL1-bound	miRNA	osa-miR2118r	osa-miR2118	0.154497	0	0.566472	0.0602936	0.132809	0	0.137004	0.128038	0.0703176	0.0693639	0.185085	0	0.0598058	0.065491	0
21nt:1:seq-14037	chr06	9742529	9742550	2.3e-24	-	21nt:Phas-839	strict	na:na	CCAAAAUUUACUGUGCUUGAG	MEL1-bound	21nt phasiRNA	21nt:1:seq-38216	21nt:Phas-2016	0.308994	1.94621	0.509825	1.74851	2.05854	1.67221	3.4936	3.84114	0.562541	0.346819	0.802035	0.752476	0.0598058	0.130982	0.183736
21nt:1:seq-14038	chr10	3705941	3705962	5.84e-15	-	21nt:Phas-1444	strict	EPlOSAG00000035287:-	CCAAAAUUUCGACCUUGGCAG	MEL1-bound	unkown	NA	NA	0.308994	0	0.169942	0	0	0	0	0.0640191	0.210953	0	0	0	0	0	0
21nt:1:seq-14040	chr12	18040391	18040412	1.16e-18	+	21nt:Phas-1995	strict	na:na	CCAAACAACUCAGUGUAGAUC	MEL1-bound	other sRNA	Veg_sRNA43	Veg_sRNA43	2.78094	5.44939	2.43583	3.01468	3.45303	3.12631	5.06915	6.46593	1.75794	2.56646	2.28272	1.85225	0.598058	0.851383	0.428718
21nt:1:seq-14042	chr11	22978436	22978457	1.35e-24	-	21nt:Phas-1641	strict	na:na	CCAAACACCGUGGCAGAGACU	MEL1-bound	unkown	NA	NA	1.13298	1.36235	0.679766	0.482349	1.12888	0.363524	0.822024	0.384114	0.210953	0.485547	0.678645	0.636711	0.538252	0.261964	0.244982
21nt:1:seq-14044	chr12	15415066	15415087	2.17e-21	+	21nt:Phas-1951	strict	na:na	CCAAACAGUCUAACUAGCAGU	MEL1-bound	21nt phasiRNA	21nt:1:seq-39348	21nt:Phas-1945	0.514989	0	0.679766	0.120587	0	0	0.068502	0	0.562541	0	0	0	0.119612	0.261964	0.122491
21nt:1:seq-14048	chr06	17794683	17794704	1.53e-07	+	21nt:Phas-888	medium	na:na	CCAAACAUUUGUAGCUUGCCG		unkown	NA	NA	0.154497	0.194621	0.113294	0.241174	0.0664045	0.0727049	1.09603	0.576172	0.0703176	0	0	0.173648	0.0598058	0	0
21nt:1:seq-14050	chr11	10647312	10647333	8.5e-18	+	21nt:Phas-1572	strict	na:na	CCAAACCGGAUUCCAUUGUAU		unkown	NA	NA	13.4412	0.0973106	13.1421	0	0	0	0	0	6.8208	0	0.185085	0	3.82757	4.97732	5.3896
21nt:1:seq-14057	chr05	24888794	24888815	4.74e-22	-	21nt:Phas-699	strict	na:na	CCAAACUCAGGGAUUCAUCGC	MEL1-bound	unkown	NA	NA	2.67795	0.973106	3.28554	1.14558	1.26168	0.945163	1.57555	0.960286	1.89857	0.277455	0.925425	0.578828	0.717669	0.720401	0.796191
21nt:1:seq-14064	chr04	14371663	14371684	5.78e-11	+	21nt:Phas-335	strict	na:na	CCAAAGAAUUGAAGCACAGGU		21nt phasiRNA	21nt:1:seq-35836	21nt:Phas-793	0.0514989	0.291932	0.169942	0.0602936	0.0664045	0	0.137004	0.192057	0.210953	0	0.061695	0.0578828	0.0598058	0.261964	0.0612455
21nt:1:seq-14066	chr08	2440238	2440259	1.16e-18	-	21nt:Phas-1209	strict	na:na	CCAAAGAGAAACAUGCUUGAG	MEL1-bound	miRNA+other sRNA	osa-miR2118l	osa-miR2118	0.360493	0.291932	0.283236	0	0.199213	0	0.205506	0.256076	0.351588	0	0	0	0	0	0.244982
21nt:1:seq-14067	chr07	8669155	8669176	3.78e-18	+	21nt:Phas-1104	strict	na:na	CCAAAGAUCAGACCAGGAGAG		unkown	NA	NA	0.154497	0.291932	0.39653	0.120587	0.398427	0.0727049	0.34251	0.192057	0.0703176	0.138728	0.185085	0	0	0.458437	0.0612455
21nt:1:seq-14078	chr12	10225134	10225155	2.81e-10	+	21nt:Phas-1860	strict	na:na	CCAAAGUCCUAAACUGUACUU		miRNA	osa-miR2118r	osa-miR2118	2.00846	0	2.71906	0	0	0	0	0	1.6173	0	0	0	0.897087	1.50629	0.734946
21nt:1:seq-14080	chr11	15870769	15870790	3.13e-19	-	21nt:Phas-1586	strict	EPlOSAG00000004031:-|MSTRG.14687:+	CCAAAUAAAGUAUCCGGUGUC		miRNA	osa-miR2118n	osa-miR2118	0.257495	2.43277	0.509825	1.26617	1.85932	1.38139	2.12356	3.13693	0.421905	0.971094	0.37017	0.289414	0.239223	0.523928	0.367473
21nt:1:seq-14081	chr12	15623307	15623328	7.23e-14	-	21nt:Phas-1967	strict	na:na	CCAAAUAACUCAGGAAUGCUA	MEL1-bound	21nt phasiRNA+miRNA	osa-miR2118o	osa-miR2118	0.772484	0	0.736413	0.180881	0.0664045	0	0.479514	0.128038	0.773493	0	0.061695	0.231531	0.299029	0.523928	0.306227
21nt:1:seq-14082	chr08	17069654	17069675	1.69e-21	+	21nt:Phas-1264	strict	na:na	CCAAAUAAGUUGUUCAAGCAA	MEL1-bound	unkown	NA	NA	0	0.0973106	0.0566472	0	0	0.0727049	0.137004	0.256076	0.0703176	0	0.185085	0	0	0	0
21nt:1:seq-14084	chr06	9577551	9577572	1.09e-18	+	21nt:Phas-806	strict	na:na	CCAAAUACAGAAUGUCAUCCU	MEL1-bound	unkown	NA	NA	0.617987	0	0.39653	0	0.0664045	0	0.205506	0.0640191	0.773493	0	0.061695	0.0578828	0.358835	0.851383	0.428718
21nt:1:seq-14085	chr06	4735510	4735531	1.56e-09	-	21nt:Phas-757	medium	na:na	CCAAAUAUCUUUCUUAAUGUU		unkown	NA	NA	0.360493	0.681174	0.509825	0.422055	0.531236	0.654344	2.19206	1.28038	0.492223	0	0.24678	0.463062	0.299029	0.523928	0.551209
21nt:1:seq-1409	chr03	27556216	27556237	3.9e-06	-	21nt:Phas-210	strict	MSTRG.33905:+	AAGAUUUUCAGAGAUAAGGAC		miRNA	osa-miR5145	osa-miR5145	0.0514989	1.26504	0	0.66323	0.59764	0.363524	0.616518	0.70421	0	2.4971	1.54238	1.6786	0	0	0
21nt:1:seq-14090	chr11	15378979	15379000	3.3e-16	+	21nt:Phas-1575	medium	MSTRG.14598:+	CCAAAUCAUUCCUUGGCGCAG		miRNA	osa-miR2118r	osa-miR2118	0.823983	0.681174	0.906355	0.422055	0.132809	0.14541	0.274008	0.0640191	1.1954	0.277455	0.12339	0.173648	0.41864	0.130982	0.367473
21nt:1:seq-14093	chr12	8745072	8745093	4.04e-11	+	21nt:Phas-1849	medium	na:na	CCAAAUCUUCAUUCUGCACCA	MEL1-bound	unkown	NA	NA	0.823983	0.583864	0.79306	0.241174	0.265618	0.218115	0.548016	0.192057	0.210953	0.138728	0.185085	0.578828	0.179417	0	0.244982
21nt:1:seq-14094	chr11	15863942	15863963	1.1e-19	-	21nt:Phas-1583	strict	MSTRG.14687:+	CCAAAUGAAGUACCCGAUGUC	MEL1-bound	21nt phasiRNA+miRNA	osa-miR2118n	osa-miR2118	0.669486	0.778485	0.339883	0.301468	0.664045	0.218115	0.890526	0.448133	0.140635	0.208092	0.37017	0.289414	0.239223	0.196473	0.244982
21nt:1:seq-14099	chr12	22109278	22109299	4.74e-22	+	21nt:Phas-2268	strict	na:na	CCAAAUGGCUCUGCUGUGGAA	MEL1-bound	unkown	NA	NA	0.0514989	0.389242	0.169942	0.66323	0.265618	0.218115	0.479514	0.448133	0	0.0693639	0.12339	0.40518	0	0.065491	0
21nt:1:seq-1410	chr07	6721540	6721561	4.8e-20	+	21nt:Phas-1037	strict	na:na	AAGAUUUUCCAAACAAUAGUU		unkown	NA	NA	1.13298	0	1.24624	0	0	0	0	0	1.26572	0.0693639	0.061695	0	1.37553	2.42317	1.16366
21nt:1:seq-14101	chr12	22017172	22017193	1.49e-18	-	21nt:Phas-2236	strict	EPlOSAG00000047166:+|EPlOSAG00000002667:+	CCAAAUGUCUCUCUUAGAUUC		unkown	NA	NA	0	0	0.0566472	0.0602936	0.0664045	0	0	0	0.140635	0	0	0	0	0	0
21nt:1:seq-14103	chr04	14731539	14731560	4.82e-17	-	21nt:Phas-363	strict	na:na	CCAAAUGUUUCAGAUUGCGAU		21nt phasiRNA+miRNA	osa-miR2118r	osa-miR2118	0.257495	0.0973106	0.283236	0.120587	0.132809	0	0.137004	0.640191	0.140635	0.0693639	0.061695	0.115766	0.0598058	0	0
21nt:1:seq-14109	chr12	22016901	22016922	4.71e-25	+	21nt:Phas-2236	strict	EPlOSAG00000047166:+|EPlOSAG00000002667:+	CCAAAUUCAAAUGACUAGCAG	MEL1-bound	unkown	NA	NA	1.18448	0.583864	2.09595	0.542642	0.59764	0.727049	1.98656	1.08832	0.984446	0.346819	0.49356	0.463062	0.478446	0.720401	0.306227
21nt:1:seq-14110	chr07	9487817	9487838	4.04e-11	-	21nt:Phas-1133	strict	ORSiTERTOOT00291-rm_289746:na	CCAAAUUCCAAGUAGUAGUCC	MEL1-bound	unkown	NA	NA	1.64797	0.0973106	1.75606	0.120587	0.0664045	0	0.205506	0	0.914128	0	0	0	0.538252	0.720401	0.551209
21nt:1:seq-14114	chr02	16560174	16560195	2.04e-13	-	21nt:Phas-114	medium	na:na	CCAAAUUGUUAGCUCUUCCUU		21nt phasiRNA	21nt:2:seq-10422	21nt:Phas-1218,21nt:Phas-1220	0.205996	0.973106	0.736413	0.361762	0.265618	0.218115	1.43854	0.768229	0.562541	0.208092	0.185085	0.173648	0.0598058	0	0.0612455
21nt:1:seq-14117	chr06	4775541	4775562	3.97e-21	-	21nt:Phas-775	strict	na:na	CCAAAUUUGAACAAGCUACCA	MEL1-bound	unkown	NA	NA	0.102998	0.681174	0.283236	0.723523	0.265618	0.508934	4.45263	3.32899	0.140635	0.0693639	0.12339	0.289414	0.0598058	0	0
21nt:1:seq-14120	chr07	8720717	8720738	9e-21	-	21nt:Phas-1108	strict	na:na	CCAAAUUUUUAGCUAGAACGA	MEL1-bound	unkown	NA	NA	0.875482	0.486553	1.24624	0.301468	0.132809	0.0727049	0.34251	0.320095	1.26572	0.0693639	0.24678	0	0.598058	0.523928	0.183736
21nt:1:seq-14121	chr04	14666193	14666214	8.92e-07	-	21nt:Phas-358	medium	na:na	CCAACAAAUCAAGAGGAUUUU		unkown	NA	NA	0.0514989	0	0.113294	0	0	0	0	0	0.0703176	0	0	0	0	0	0.0612455
21nt:1:seq-14124	chr12	21130873	21130894	1.33e-28	+	21nt:Phas-2138	strict	na:na	CCAACAACUUGCAAAGAUCCC	MEL1-bound	unkown	NA	NA	0.205996	0	0.453177	0	0.0664045	0	0	0.192057	0.562541	0	0	0	0.41864	0.720401	0.367473
21nt:1:seq-14129	chr03	32494953	32494974	6.8e-27	-	21nt:Phas-253	strict	na:na	CCAACACCGGUUGUCCCAUGC		unkown	NA	NA	0.875482	0.291932	0.963002	0.241174	0.464831	0.290819	0.753522	0.960286	0.703176	0.138728	0.061695	0.463062	0.179417	0.261964	0
21nt:1:seq-14133	chr04	13151972	13151993	1.06e-24	+	21nt:Phas-285	strict	na:na	CCAACAGAGGAAUCCGAGGCG	MEL1-bound	21nt phasiRNA	21nt:1:seq-37426	21nt:Phas-292	0.0514989	0.0973106	0.0566472	0.361762	0.0664045	0.14541	0.34251	0	0.140635	0	0.061695	0	0.119612	0.065491	0
21nt:1:seq-14135	chr12	21160744	21160765	1.96e-19	+	21nt:Phas-2143	strict	MSTRG.20510:-	CCAACAGGCAUGCUCAUGGUC	MEL1-bound	21nt phasiRNA	21nt:1:seq-43094	21nt:Phas-1039	5.71638	0.389242	6.17454	0.180881	0.132809	0.0727049	0.274008	0.512153	2.88302	0	0.061695	0	2.63145	2.1612	2.63356
21nt:1:seq-14136	chr12	22062550	22062571	4.03e-25	-	21nt:Phas-2253	strict	na:na	CCAACAGGUUUACGACUAGAU	MEL1-bound	21nt phasiRNA	21nt:1:seq-35230	21nt:Phas-953	0.308994	0.389242	0.39653	0	0.0664045	0	0	0.0640191	0.210953	0	0	0	0.299029	0.392946	0.489964
21nt:1:seq-14140	chr12	22097751	22097772	1.1e-19	-	21nt:Phas-2265	strict	na:na	CCAACCAAAUAUAUGUAUGCA	MEL1-bound	21nt phasiRNA	21nt:1:seq-33335	21nt:Phas-1898	0	0.0973106	0.0566472	0	0	0.0727049	0	0.0640191	0	0	0	0	0	0	0
21nt:1:seq-14142	chr04	17569211	17569232	3.97e-21	-	21nt:Phas-462	strict	MSTRG.38245:+	CCAACCAGCUUGUCAUAACAC	MEL1-bound	miRNA	osa-miR2118q	osa-miR2118	0.257495	0	0.226589	0	0	0	0.068502	0	0.28127	0	0	0	0.358835	0.065491	0.122491
21nt:1:seq-14144	chr12	21770305	21770326	1.47e-14	-	21nt:Phas-2181	strict	MSTRG.20632:+	CCAACCAUCCGUUUCAGAUAU		miRNA	osa-miR2118q	osa-miR2118	0.0514989	0	0.0566472	0	0	0	0	0.0640191	0.0703176	0	0	0	0	0	0
21nt:1:seq-14163	chr04	21027668	21027689	8.5e-18	-	21nt:Phas-525	strict	na:na	CCAACGUCAUAUAUUAAAGGA	MEL1-bound	miRNA	osa-miR2118p	osa-miR2118	7.20985	0	8.32713	0.180881	0	0.0727049	0	0	6.04731	0	0	0	1.25592	2.55415	1.46989
21nt:1:seq-14165	chr12	24351103	24351124	1.06e-24	-	21nt:Phas-2333	strict	ORSgOTOT00000169-rm_485248:na	CCAACUAAACACAACAUCAGU		unkown	NA	NA	0.669486	0	0.339883	0.0602936	0	0.0727049	0	0	0.421905	0	0	0	0.0598058	0.130982	0.0612455
21nt:1:seq-14167	chr11	25118191	25118212	3.88e-08	-	21nt:Phas-1769	medium	ORSgTEMT01601141-rm_449334:na	CCAACUCAACUGCAUCCUGAU		unkown	NA	NA	1.08148	0.486553	1.926	0.301468	0.531236	0.363524	0.616518	0.768229	0.914128	0.208092	0.12339	0.347297	0.478446	0.523928	0.551209
21nt:1:seq-14175	chr05	13962605	13962626	2.49e-20	-	21nt:Phas-660	strict	ORSgTEMT01602501-rm_213101:na	CCAACUUAGUGCAUCUCAGAA	MEL1-bound	unkown	NA	NA	12.7717	0.778485	13.3687	0.0602936	0.265618	0	0.548016	0.448133	8.08652	0.416183	0	0.0578828	4.1266	2.09571	5.26711
21nt:1:seq-14181	chr12	21184666	21184687	5.84e-15	+	21nt:Phas-2160	medium	na:na	CCAAGAAAUUCUGCAACUGCA	MEL1-bound	21nt phasiRNA	21nt:1:seq-40221	21nt:Phas-1953	10.4543	6.81174	10.3664	2.17057	3.65224	2.90819	7.39821	5.12153	5.62541	1.7341	1.17221	0.984008	4.06679	1.70277	3.79722
21nt:1:seq-14183	chr07	6882946	6882967	3.97e-21	-	21nt:Phas-1046	strict	OS07G0224132:+	CCAAGAACACCAAAUUAUGGG	MEL1-bound	miRNA	osa-miR2118k	osa-miR2118	0.566488	0	0.226589	0.0602936	0	0	0	0	0.210953	0	0	0	0.179417	0.523928	0.183736
21nt:1:seq-14186	chr12	24279727	24279748	1.53e-07	-	21nt:Phas-2291	medium	na:na	CCAAGACAGUUAGCAAAGAAC		unkown	NA	NA	0.257495	0	0.226589	0	0.0664045	0	0.068502	0.192057	0	0	0	0	0.0598058	0	0
21nt:1:seq-14187	chr01	34227289	34227310	4.54e-29	+	21nt:Phas-51	strict	na:na	CCAAGACCUGGACACGGUGGA	MEL1-bound	unkown	NA	NA	3.29593	1.94621	2.77571	1.32646	1.39449	0.799754	2.74008	1.85655	2.53143	0.485547	0.74034	0.636711	1.13631	0.982365	0.857437
21nt:1:seq-14189	chr06	28324575	28324596	9.75e-28	-	21nt:Phas-980	strict	na:na	CCAAGAGAAUCAGCUGAAGAA	MEL1-bound	21nt phasiRNA	21nt:1:seq-6895	21nt:Phas-91	4.37741	2.43277	3.56877	1.02499	1.4609	1.30869	0.959028	0.960286	3.02366	0.416183	0.555255	1.21554	0.598058	0.196473	0.612455
21nt:1:seq-14190	chr09	6910443	6910464	2.35e-20	-	21nt:Phas-1348	strict	na:na	CCAAGAGCAGCAGUAGUACCU	MEL1-bound	21nt phasiRNA+miRNA	osa-miR2118m	osa-miR2118	11.0208	2.14083	10.2531	0.964698	1.4609	0.727049	1.71255	1.47244	7.17239	0.554911	0.431865	0.694594	1.79417	2.03022	2.63356
21nt:1:seq-14194	chr07	6906462	6906483	1.1e-19	+	21nt:Phas-1052	strict	MSTRG.53786:-|MSTRG.53787:+	CCAAGAUCAACCAAUAGGUCU		unkown	NA	NA	0.566488	0	0.566472	0	0	0	0	0	0.492223	0	0	0	0.0598058	0.589419	0.122491
21nt:1:seq-14196	chr12	22070112	22070133	4.71e-25	+	21nt:Phas-2256	strict	na:na	CCAAGAUCUCCCGUGUACCAG		unkown	NA	NA	0.102998	1.75159	0	0.482349	0.398427	1.01787	1.23304	1.40842	0.0703176	0.624275	0.37017	0.231531	0.0598058	0	0
21nt:1:seq-14197	chr12	22066739	22066760	1.09e-18	+	21nt:Phas-2254	strict	ORSgTETNOOT02347-rm_482156:na	CCAAGAUCUCCUGACUACCAG		21nt phasiRNA	21nt:1:seq-38737	21nt:Phas-2226	0.257495	3.79511	0.453177	0.844111	1.19528	1.16328	1.57555	1.6645	0.140635	1.04046	1.2956	0.694594	0.0598058	0	0.0612455
21nt:1:seq-14199	chr12	10222614	10222635	2.04e-21	+	21nt:Phas-1859	strict	na:na	CCAAGAUUCCUCCCUAAAGGA	MEL1-bound	miRNA	osa-miR2118d	osa-miR2118	1.18448	0.0973106	1.24624	0	0	0	0	0	0.843811	0	0	0	0.538252	0.458437	0.6737
21nt:1:seq-14207	chr03	32497497	32497518	4.82e-18	-	21nt:Phas-255	strict	na:na	CCAAGCCCCUAGAACAACGGC	MEL1-bound	unkown	NA	NA	1.95696	2.7247	2.71906	2.11028	1.66011	1.96303	5.00064	5.88975	2.03921	1.80346	1.2339	1.38919	0.358835	0.261964	0.367473
21nt:1:seq-14220	chr09	9284612	9284633	1.76e-06	+	21nt:Phas-1422	medium	na:na	CCAAGGAGGAUUCUAAAACCU		miRNA	osa-miR2118o	osa-miR2118	18.0246	0.194621	16.9375	0.301468	0.531236	0.218115	2.32907	2.17665	14.1338	0.0693639	0.12339	0.173648	7.53553	12.1158	7.59444
21nt:1:seq-14221	chr08	2437379	2437400	6e-22	-	21nt:Phas-1207	strict	na:na	CCAAGGAUCAAGCAUAAGCUA		unkown	NA	NA	4.06842	1.45966	3.34218	1.26617	1.72652	0.945163	1.98656	2.04861	4.0081	0.763002	0.49356	1.04189	0.777475	0.851383	0.918682
21nt:1:seq-14222	chr12	24377581	24377602	3.64e-23	+	21nt:Phas-2346	strict	na:na	CCAAGGGAAACAUCAUGAGGA		miRNA	osa-miR2118p	osa-miR2118	8.85782	0	11.9526	0.0602936	0.0664045	0.0727049	0.068502	0.128038	7.5943	0.0693639	0	0.115766	3.58835	4.12593	4.34843
21nt:1:seq-14229	chr07	5732289	5732310	4.82e-18	+	21nt:Phas-1000	strict	na:na	CCAAGUGACUAAGUGAGCAUA		unkown	NA	NA	10.7633	3.98973	11.1595	2.59263	2.12494	1.30869	3.97311	2.36871	6.53953	0.971094	1.04882	0.752476	2.15301	2.22669	2.08235
21nt:1:seq-14232	chr12	24413528	24413549	1.16e-18	-	21nt:Phas-2364	strict	EPlOSAG00000050429:-	CCAAGUGCUGAACUGACCUCC		21nt phasiRNA+miRNA	osa-miR2118o	osa-miR2118	3.45043	3.98973	3.17224	2.17057	3.38663	2.10844	3.08259	3.96918	4.07842	1.526	1.35729	1.09977	1.67456	1.57178	1.46989
21nt:1:seq-14237	chr12	22040313	22040334	1.62e-15	+	21nt:Phas-2245	strict	na:na	CCAAGUUCAUACAAGUCACGG	MEL1-bound	21nt phasiRNA	21nt:1:seq-10442	21nt:Phas-1156	0.257495	1.75159	0.169942	1.62793	1.79292	2.18115	2.94558	1.92057	0.562541	0.624275	0.431865	1.27342	0.0598058	0.196473	0.244982
21nt:1:seq-14239	chr06	24728157	24728178	1.96e-19	-	21nt:Phas-940	strict	na:na	CCAAGUUCCCAUGAUCAACCA	MEL1-bound	miRNA	osa-miR2118q	osa-miR2118	1.80246	0.389242	1.69942	0.180881	0.132809	0.290819	0.479514	0.192057	0.773493	0.208092	0.185085	0.289414	0.41864	0.261964	0.367473
21nt:1:seq-14243	chr08	18615554	18615575	2.05e-22	-	21nt:Phas-1282	strict	na:na	CCAAGUUGUUCCCAAGGUUGU	MEL1-bound	miRNA	osa-miR2118n	osa-miR2118	0.875482	0.0973106	0.623119	0.0602936	0.0664045	0.0727049	0.137004	0.128038	0.421905	0.0693639	0.185085	0	0.299029	0.196473	0.122491
21nt:1:seq-14246	chr08	18719818	18719839	1.32e-23	-	21nt:Phas-1291	strict	ORSiTERT00200074-rm_340375:na	CCAAGUUUGGGAUUAUGCUUU	MEL1-bound	21nt phasiRNA	21nt:1:seq-32663	21nt:Phas-530	1.90546	2.14083	1.52947	1.08528	1.72652	1.89033	2.74008	3.0089	0.843811	1.17919	0.61695	0.636711	0.956892	0.851383	0.796191
21nt:1:seq-14249	chr05	3087312	3087333	5.78e-11	-	21nt:Phas-590	strict	na:na	CCAAUAAACAGGAGUAGAGGA		unkown	NA	NA	0.102998	0.389242	0.169942	0.241174	0.332022	0.0727049	0.137004	0.0640191	0	0.0693639	0.061695	0.173648	0.0598058	0.130982	0
21nt:1:seq-14253	chr12	24283059	24283080	1.06e-11	-	21nt:Phas-2294	strict	MSTRG.21150:-	CCAAUAAGAUGUAUGAGAGCU		21nt phasiRNA	21nt:1:seq-35622	21nt:Phas-2204	0	0.0973106	0	0.0602936	0.0664045	0.14541	0.068502	0.0640191	0	0	0	0	0	0	0.0612455
21nt:1:seq-14258	chr12	18265030	18265051	8.47e-17	+	21nt:Phas-2017	strict	na:na	CCAAUACCAACGUUCUCACAG	MEL1-bound	miRNA	osa-miR2118q	osa-miR2118	0.411992	0.389242	0.283236	0.542642	0.59764	0.218115	1.30154	0.768229	0.351588	0	0.061695	0	0.119612	0.196473	0.0612455
21nt:1:seq-14260	chr04	17211359	17211380	3.64e-23	-	21nt:Phas-409	strict	na:na	CCAAUACUCUGCAAAAAUGCA	MEL1-bound	miRNA	osa-miR2118m	osa-miR2118	0.566488	0.194621	0.79306	0	0.199213	0.290819	0.205506	0.256076	0.210953	0	0.12339	0.231531	0.299029	0.392946	0.244982
21nt:1:seq-14261	chr12	8242741	8242762	1.56e-09	+	21nt:Phas-1840	medium	na:na	CCAAUAGAACCGUUUAAACAU	MEL1-bound	unkown	NA	NA	1.18448	0.681174	1.64277	0.422055	0.531236	0.436229	0.68502	0.384114	1.12508	0.277455	0	0	0.478446	0	0.367473
21nt:1:seq-14264	chr06	18981454	18981475	3.3e-16	+	21nt:Phas-889	strict	OS06G0518100:+	CCAAUAGGACCAAGAAACACU		unkown	NA	NA	3.45043	0.486553	3.56877	0.120587	0.0664045	0.218115	0.274008	0	0.421905	0	0	0	0.239223	0.720401	0.551209
21nt:1:seq-14266	chr11	19505118	19505139	2e-10	+	21nt:Phas-1637	medium	MSTRG.15296:-	CCAAUAGUCUCACCAAGUCAU		other sRNA	Rep_sRNA279	Rep_sRNA279	0.257495	0.194621	0.283236	0	0.0664045	0.0727049	0.068502	0	0.492223	0	0	0	0	0.130982	0.122491
21nt:1:seq-14269	chr07	7060398	7060419	1.55e-16	-	21nt:Phas-1089	strict	MSTRG.53846:-	CCAAUAUCCUGACCUGCACCA	MEL1-bound	unkown	NA	NA	0.154497	0	0.226589	0	0.0664045	0	0	0	0.140635	0	0	0	0.0598058	0	0
21nt:1:seq-14270	chr01	2349364	2349385	8.57e-22	-	21nt:Phas-26	strict	na:na	CCAAUAUGAGAUCCUUCGCUC		unkown	NA	NA	0.102998	0.0973106	0	0	0	0	0.068502	0.0640191	0.0703176	0	0	0	0.0598058	0	0.0612455
21nt:1:seq-14273	chr12	20984996	20985017	1.16e-14	+	21nt:Phas-2102	strict	na:na	CCAAUCACCGGCAAUAGGACA		21nt phasiRNA+other sRNA	Rep_sRNA433	Rep_sRNA433	3.14144	3.40587	2.49248	1.14558	1.32809	1.38139	3.08259	3.77713	4.0081	0.693639	0.555255	0.636711	0.538252	0.458437	0.551209
21nt:1:seq-14274	chr12	21015760	21015781	5.84e-15	+	21nt:Phas-2114	medium	MSTRG.20461:+|MSTRG.20462:-	CCAAUCAGCCUUCACAAUGGC	MEL1-bound	unkown	NA	NA	0.514989	0.0973106	0.509825	0	0	0	0.274008	0	1.05476	0	0.061695	0.0578828	0.119612	0.196473	0.306227
21nt:1:seq-14277	chr11	16388496	16388517	2.17e-21	+	21nt:Phas-1602	strict	OS11G0474450:+	CCAAUCCGACAGAAUCAGGAU		unkown	NA	NA	1.23597	0.0973106	1.30289	0	0.0664045	0	0	0.0640191	1.40635	0	0	0	0.598058	1.70277	0.612455
21nt:1:seq-14279	chr12	21961891	21961912	9e-21	+	21nt:Phas-2233	strict	ORSiTETN00200008-rm_482024:na|ORSiTETN00200008-rm_482025:na	CCAAUCCUAAUGAAAUAGCAC		unkown	NA	NA	0.0514989	0	0.169942	0	0	0	0	0	0.0703176	0	0	0	0.119612	0.065491	0.122491
21nt:1:seq-14281	chr01	34222448	34222469	1.3e-26	+	21nt:Phas-48	strict	na:na	CCAAUCGUGGUCGAACAAGGU	MEL1-bound	miRNA	osa-miR2118m	osa-miR2118	75.9609	2.62739	85.0274	2.35145	1.99213	1.96303	2.26056	2.30469	67.2939	1.45664	1.60407	1.15766	14.5926	17.1586	17.5162
21nt:1:seq-14282	chr05	25130767	25130788	1.28e-30	-	21nt:Phas-741	strict	na:na	CCAAUCUAGAUCAAUGUUGCU	MEL1-bound	unkown	NA	NA	5.25289	77.4592	5.38148	59.6304	69.5919	66.7431	132.072	108.704	4.50032	41.8958	36.7702	42.486	1.67456	2.03022	1.22491
21nt:1:seq-14284	chr06	24602221	24602242	9e-21	-	21nt:Phas-904	strict	na:na	CCAAUCUCAAAGUGAAUUCAU	MEL1-bound	unkown	NA	NA	1.33897	0.291932	2.26589	0.180881	0.398427	0.14541	0.753522	0.768229	2.25016	0.624275	0.12339	0.115766	0.478446	0.65491	0.796191
21nt:1:seq-14285	chr05	24877696	24877717	3.22e-23	+	21nt:Phas-694	strict	MSTRG.46087:+	CCAAUCUCCUGAUGCACCUGA	MEL1-bound	miRNA	osa-miR2118q	osa-miR2118	9.8363	1.16773	8.61037	0.66323	0.929662	0.218115	0.890526	0.768229	4.99255	0.346819	0.49356	0.231531	2.63145	1.63727	3.24601
21nt:1:seq-14288	chr12	15312553	15312574	3.3e-16	+	21nt:Phas-1947	strict	MSTRG.19529:-	CCAAUCUGCUAGAUAAACCAG		unkown	NA	NA	0.102998	0.389242	0.0566472	0.241174	0.531236	0.218115	0.890526	0.384114	0.210953	0.138728	0.24678	0.231531	0	0.130982	0
21nt:1:seq-14290	chr10	13988532	13988553	3.26e-20	-	21nt:Phas-1456	strict	MSTRG.10156:-	CCAAUCUGUUCCAUCUUCUGA	MEL1-bound	unkown	NA	NA	22.4535	4.47629	20.4496	3.97938	2.32416	3.41713	4.31562	11.0113	16.8762	0.971094	0.98712	0.926125	5.50213	5.50124	6.00206
21nt:1:seq-14291	chr06	24676872	24676893	9.23e-26	+	21nt:Phas-926	strict	na:na	CCAAUCUUACCUGUCGGAGCC	MEL1-bound	unkown	NA	NA	26.728	11.8719	25.2646	7.83817	7.10528	6.25262	10.7548	8.83463	22.6423	3.60692	2.89967	4.57274	12.6788	9.69267	11.1467
21nt:1:seq-14294	chr04	17696516	17696537	1.3e-26	+	21nt:Phas-482	medium	MSTRG.38278:+	CCAAUGAACAUGCUGGAAGGU	MEL1-bound	miRNA	osa-miR2118m	osa-miR2118	5.0469	8.46602	5.49478	6.81318	7.70292	7.12508	11.9878	10.179	4.92223	3.32946	2.5295	2.77837	2.87068	3.53651	2.75605
21nt:1:seq-14296	chr07	9529097	9529118	1.86e-16	-	21nt:Phas-1142	strict	na:na	CCAAUGACUCUAGCGGAGGCA		unkown	NA	NA	1.13298	0.0973106	0.849708	0.120587	0.0664045	0.14541	0.205506	0.256076	1.40635	0.0693639	0	0.231531	0.239223	0.523928	0.306227
21nt:1:seq-14298	chr05	8311841	8311862	1.1e-19	+	21nt:Phas-655	strict	na:na	CCAAUGCAAAAUAUUUGAGAU		21nt phasiRNA+other sRNA	Rep_sRNA27	Rep_sRNA27	0.669486	0.0973106	0.79306	0	0	0	0.274008	0.0640191	0.914128	0	0	0	0.0598058	0.261964	0.306227
21nt:1:seq-143	chr01	2244382	2244403	1.34e-27	-	21nt:Phas-6	strict	na:na	AAAAGAUUGAACGUGGCAGGA	MEL1-bound	unkown	NA	NA	3.19293	0.291932	3.0023	0.301468	0.531236	0.290819	0.205506	0.128038	3.09397	2.21964	1.66577	1.96802	2.63145	3.27455	2.6948
21nt:1:seq-14304	chr07	8739961	8739982	2.11e-14	+	21nt:Phas-1112	strict	na:na	CCAAUGGCAAGAGUAGAUUCG		21nt phasiRNA	21nt:1:seq-29365	21nt:Phas-2258	0.926981	1.07042	1.18959	0.301468	0.796853	0.872458	1.30154	1.47244	0.562541	0.554911	0.431865	0.40518	0.179417	0.196473	0.244982
21nt:1:seq-14305	chr12	24299675	24299696	1.93e-13	-	21nt:Phas-2305	medium	na:na	CCAAUGGCAAUUUGAUCAGCU		unkown	NA	NA	0.205996	0	0.169942	0.0602936	0.0664045	0	0	0	0.210953	0	0.061695	0	0.0598058	0.065491	0.122491
21nt:1:seq-14307	chr12	24836891	24836912	6e-22	+	21nt:Phas-2375	strict	na:na	CCAAUGUCCAACGUAUGUGCU	MEL1-bound	miRNA	osa-miR2118q	osa-miR2118	15.1922	3.01663	19.4866	1.20587	1.85932	1.67221	2.46607	3.96918	9.07097	1.31791	1.66577	1.27342	5.2031	4.64986	4.96088
21nt:1:seq-14308	chr08	2672320	2672341	1.33e-26	-	21nt:Phas-1234	strict	MSTRG.58201:+	CCAAUGUGAUAGGAUAGAUGC		unkown	NA	NA	0.0514989	0	0	0	0.0664045	0.14541	0	0.0640191	0.140635	0	0	0	0.0598058	0	0.0612455
21nt:1:seq-14309	chr12	24374664	24374685	4.79e-22	-	21nt:Phas-2344	strict	OS12G0585650:+	CCAAUGUUCCAGUUCAUUGAU	MEL1-bound	21nt phasiRNA	21nt:1:seq-3147	21nt:Phas-2360	0	0	0.0566472	0	0	0	0	0	0.0703176	0	0	0	0.0598058	0	0
21nt:1:seq-14311	chr04	21024451	21024472	1.13e-25	+	21nt:Phas-523	strict	na:na	CCAAUUAAGUGAGAAAAGCUU	MEL1-bound	21nt phasiRNA	21nt:1:seq-16310	21nt:Phas-1027	0	0.0973106	0.0566472	0.0602936	0.0664045	0.0727049	0.205506	0	0.0703176	0	0	0.0578828	0	0	0
21nt:1:seq-14313	chr04	21203511	21203532	2.11e-14	+	21nt:Phas-577	strict	na:na	CCAAUUAUGUGGUUGCUGCUC		unkown	NA	NA	0.257495	0.389242	0.169942	0.66323	0.265618	0.290819	0.822024	0.640191	0.351588	0.208092	0.185085	0.173648	0.0598058	0.065491	0.0612455
21nt:1:seq-14316	chr01	2348022	2348043	8.5e-18	-	21nt:Phas-25	strict	na:na	CCAAUUCCUUGUUUAUUUCUG	MEL1-bound	unkown	NA	NA	2.52345	3.21125	2.83236	1.50734	1.85932	1.23598	3.4936	2.88086	1.75794	0.554911	1.2956	0.347297	0.179417	0.065491	0.306227
21nt:1:seq-14324	chr05	25140262	25140283	4.18e-26	+	21nt:Phas-743	strict	na:na	CCAAUUGUAGCAGCACGGCUC	MEL1-bound	unkown	NA	NA	4.9439	82.8113	4.75836	76.6935	70.8536	60.4905	81.2433	92.0594	4.43001	36.7628	33.2536	35.7716	1.37553	2.1612	1.89861
21nt:1:seq-14327	chr12	21185740	21185761	1.98e-12	-	21nt:Phas-2161	strict	na:na	CCAAUUUAGAAUCCAUGAUGC		unkown	NA	NA	0.669486	0.194621	0.566472	0.0602936	0.132809	0	0.068502	0.128038	0.421905	0.346819	0	0	0.239223	0.065491	0.244982
21nt:1:seq-14330	chr12	21130724	21130745	1.33e-28	-	21nt:Phas-2138	strict	na:na	CCAAUUUCCAUGCAAUUUGUA	MEL1-bound	unkown	NA	NA	9.01232	0.194621	8.49708	0.0602936	0	0	0.205506	0	8.15684	0	0	0	5.38252	8.05539	6.0633
21nt:1:seq-14332	chr02	22840380	22840401	7.6e-30	+	21nt:Phas-173	strict	na:na	CCAAUUUGGCUGAUGCACGUU		21nt phasiRNA+miRNA	osa-miR2118i	osa-miR2118	1.69947	0.875795	2.66242	0.482349	0.796853	0.654344	0.479514	0.768229	1.54699	0.554911	0.37017	0.463062	1.37553	1.30982	0.612455
21nt:1:seq-14334	chr11	15763540	15763561	3.01e-23	-	21nt:Phas-1580	strict	na:na	CCAAUUUUCCUCCAGGUGCUC	MEL1-bound	unkown	NA	NA	0.102998	2.04352	0.113294	2.29116	1.66011	1.5268	1.57555	1.02431	0.492223	2.63583	2.03594	2.54684	0	0	0.0612455
21nt:1:seq-14335	chr07	6876296	6876317	1.55e-16	+	21nt:Phas-1045	strict	ORSgTETNOOT00339-rm_286341:na|ORSgTETNOOT00211-rm_286342:na|ORSgTETNOOT00549-rm_286343:na	CCAAUUUUGUCGGGUCCAUUU	MEL1-bound	21nt phasiRNA	21nt:1:seq-32469	21nt:Phas-1041	0.97848	0.291932	0.39653	0.180881	0.265618	0	0.068502	0.320095	0.492223	0	0.12339	0	0.179417	0.065491	0.428718
21nt:1:seq-14336	chr12	21184622	21184643	5.84e-15	-	21nt:Phas-2160	medium	na:na	CCACAAAAAUGUACGCAGAUG	MEL1-bound	21nt phasiRNA	21nt:1:seq-40221	21nt:Phas-1953	0.0514989	0	0	0	0	0	0	0	0.140635	0	0	0	0	0	0
21nt:1:seq-14341	chr02	20363518	20363539	7e-24	+	21nt:Phas-165	strict	na:na	CCACAAACAUGGCUCUGUGCU	MEL1-bound	miRNA	osa-miR2118o	osa-miR2118	21.8871	13.4289	21.5826	9.16463	11.488	7.92483	15.5499	27.8483	20.6734	5.82656	7.89696	5.67251	6.93747	6.41812	6.18579
21nt:1:seq-14344	chr12	22043811	22043832	8.41e-20	+	21nt:Phas-2247	strict	na:na	CCACAAAUUUGGAAAUAUCAG	MEL1-bound	21nt phasiRNA	21nt:1:seq-33306	21nt:Phas-2265	0	0	0	0	0	0	0.068502	0.0640191	0	0.0693639	0	0	0	0	0
21nt:1:seq-14345	chr04	17569045	17569066	3.97e-21	+	21nt:Phas-462	strict	MSTRG.38245:+	CCACAACAAACAACAUCACCC	MEL1-bound	miRNA	osa-miR2118q	osa-miR2118	1.18448	0.291932	1.24624	0.241174	0.664045	0.363524	0.822024	0.768229	1.54699	0.346819	0.12339	0	0.717669	0.785892	0.306227
21nt:1:seq-14351	chr11	16559391	16559412	1.56e-09	-	21nt:Phas-1618	medium	na:na	CCACAAGCAACACGUUCCGCA	MEL1-bound	21nt phasiRNA+other sRNA	Rep_sRNA20	Rep_sRNA20	0.0514989	0	0.169942	0	0	0	0.068502	0.0640191	0.210953	0	0	0	0.0598058	0.065491	0.183736
21nt:1:seq-14353	chr12	18054585	18054606	1.16e-18	+	21nt:Phas-1999	medium	ORSgTEMT00101107-rm_477239:na	CCACAAGCAUAGCUGCAGUAG	MEL1-bound	unkown	NA	NA	0.411992	0.0973106	0.623119	0	0	0.14541	0.274008	0.128038	0.351588	0	0	0	0.239223	0	0.244982
21nt:1:seq-14358	chr01	2244277	2244298	1.34e-27	-	21nt:Phas-6	strict	na:na	CCACAAUAACGAUCCAAACUC	MEL1-bound	unkown	NA	NA	2.62645	1.16773	3.45548	0.66323	0.730449	0.654344	1.50704	0.768229	2.8127	0.693639	0.61695	0.926125	1.61476	1.76826	1.40865
21nt:1:seq-14359	chr09	9140796	9140817	5.78e-11	-	21nt:Phas-1408	medium	na:na	CCACAAUAUUCUCAAAGCCUU		21nt phasiRNA	21nt:1:seq-32265	21nt:Phas-2174	0.102998	0	0.283236	0.0602936	0.199213	0.0727049	0.479514	0.320095	0.28127	0	0.12339	0.0578828	0	0.130982	0
21nt:1:seq-14360	chr12	21733238	21733259	4.39e-22	+	21nt:Phas-2175	strict	na:na	CCACAAUCAUCGUCAUCCUUU	MEL1-bound	miRNA	osa-miR2118d	osa-miR2118	1.13298	0.486553	1.69942	0.180881	0.132809	0.363524	0.616518	0.768229	1.33603	0.416183	0.12339	0.115766	0.837281	0.523928	0.244982
21nt:1:seq-14362	chr12	18022892	18022913	9.69e-28	-	21nt:Phas-1993	strict	na:na	CCACAAUGAAUCUUGUUCUUG	MEL1-bound	miRNA	osa-miR2118k	osa-miR2118	2.78094	0	3.22889	0.0602936	0	0.14541	0	0	2.53143	0	0	0	1.31573	2.61964	1.46989
21nt:1:seq-14364	chr11	22955228	22955249	1.55e-12	-	21nt:Phas-1639	medium	ORSgTEMT02200002-rm_446403:na|ORSgTEMT00400010-rm_446404:na	CCACAAUUAGAUGAUGUCCCU		miRNA	osa-miR2118m	osa-miR2118	1.28747	0.194621	1.24624	0.361762	0.265618	0.290819	0.616518	0.192057	1.12508	0.138728	0.12339	0.0578828	0.358835	0.589419	0.367473
21nt:1:seq-14365	chr04	21657077	21657098	1.94e-09	+	21nt:Phas-588	medium	OS04G0435300:+|OS04G0435450:-	CCACAAUUCUGAGAUACUCUC		21nt phasiRNA	21nt:1:seq-35295	21nt:Phas-1244	3.70792	67.4363	3.39883	47.2099	49.9361	45.9495	53.5685	49.4867	2.03921	27.6762	29.3051	25.4105	0.598058	0.392946	0.551209
21nt:1:seq-14372	chr12	20997683	20997704	1.56e-09	-	21nt:Phas-2105	medium	ORSiTETN00200041-rm_480839:na	CCACACCAUUGAGCCGUGUUG		21nt phasiRNA	21nt:1:seq-27547	21nt:Phas-1711	0	0	0.0566472	0	0	0	0	0	0	0	0	0	0	0	0
21nt:1:seq-14378	chr12	14546845	14546866	6.27e-14	-	21nt:Phas-1892	strict	na:na	CCACACUAAACGUGCAUCCGG	MEL1-bound	unkown	NA	NA	0	0	0.113294	0	0	0	0.068502	0.0640191	0	0	0	0	0	0.065491	0
21nt:1:seq-14381	chr11	9858516	9858537	5.9e-17	-	21nt:Phas-1564	strict	ORSgTEMT03800073-rm_428538:na	CCACACUGAGAUUUCAGUCCU		unkown	NA	NA	0.926981	0	1.30289	0	0	0.0727049	0.068502	0	0.703176	0	0	0	0.358835	0.261964	0.489964
21nt:1:seq-14382	chr07	6943204	6943225	2.24e-21	-	21nt:Phas-1065	strict	na:na	CCACACUGUAAACUCUCCUUC		21nt phasiRNA	21nt:2:seq-18773	21nt:Phas-331,21nt:Phas-368	4.22291	19.5594	2.88901	17.3646	14.5426	17.4492	30.6204	25.9277	5.48477	9.29476	9.25425	9.72431	2.75107	1.89924	2.26608
21nt:1:seq-14388	chr08	16704291	16704312	1.55e-16	+	21nt:Phas-1257	strict	na:na	CCACAGAGUUGAGGGUAAGUU		unkown	NA	NA	0.0514989	0	0	0	0	0	0	0.128038	0	0	0	0.0578828	0	0	0
21nt:1:seq-1440	chr11	24451194	24451215	8.41e-20	+	21nt:Phas-1702	strict	MSTRG.16636:-	AAGCCACGGACACAUGAUUAG		unkown	NA	NA	4.22291	0.194621	4.87166	0.0602936	0	0.0727049	0.068502	0	2.32048	0.0693639	0.061695	0	1.19612	1.24433	1.77612
21nt:1:seq-14403	chr09	9143274	9143295	1.62e-15	-	21nt:Phas-1410	strict	na:na	CCACAUCAAAGCUUUGUUCAU		21nt phasiRNA	21nt:1:seq-9143	21nt:Phas-1419	0.308994	0	0.339883	0.180881	0.132809	0.508934	0.205506	0.640191	0.28127	0.0693639	0.061695	0.0578828	0.119612	0.130982	0.122491
21nt:1:seq-14408	chr05	24965494	24965515	7e-24	+	21nt:Phas-717	strict	MSTRG.46110:-	CCACAUCGCAAUCACAAGGUC	MEL1-bound	unkown	NA	NA	1.54497	1.45966	1.58612	0.602936	1.19528	1.4541	3.6306	1.98459	1.54699	1.10982	0.74034	0.694594	0.717669	0.65491	0.979928
21nt:1:seq-14411	chr12	24324305	24324326	4.39e-22	-	21nt:Phas-2322	strict	na:na	CCACAUCUUCUCUUUGAAGUG	MEL1-bound	miRNA	osa-miR2118r	osa-miR2118	0.720985	0	0.679766	0	0	0	0	0	0.703176	0	0	0	0.179417	0.392946	0.306227
21nt:1:seq-14412	chr05	13993350	13993371	3.3e-16	+	21nt:Phas-665	strict	na:na	CCACAUGCAUAACUAUCUCCU		unkown	NA	NA	0.154497	0.0973106	0.226589	0.0602936	0	0	0.479514	0.192057	0.210953	0.0693639	0	0	0	0.065491	0.0612455
21nt:1:seq-14414	chr12	14466483	14466504	1.68e-12	-	21nt:Phas-1889	strict	na:na	CCACAUGGCAUGAGUUGCAGG		unkown	NA	NA	0.0514989	0	0.0566472	0	0	0	0	0	0.0703176	0	0.061695	0	0	0	0
21nt:1:seq-14415	chr04	13168879	13168900	1.55e-16	-	21nt:Phas-291	strict	na:na	CCACAUGGUAUGACAGGCGAG	MEL1-bound	unkown	NA	NA	0.669486	0.291932	0.849708	0.241174	0.664045	0.0727049	0.274008	0.320095	0.703176	0	0.308475	0.0578828	0.179417	0.196473	0.428718
21nt:1:seq-14416	chr05	24835735	24835756	2.35e-20	+	21nt:Phas-680	strict	OS05G0504800:-	CCACAUGUGCUUGUUUACCGG	MEL1-bound	unkown	NA	NA	0.360493	0.681174	0.453177	0.542642	0.464831	0.581639	0.753522	0.960286	0.492223	0.208092	0.12339	0.40518	0.239223	0.130982	0.183736
21nt:1:seq-14417	chr09	9338092	9338113	4.82e-17	-	21nt:Phas-1430	strict	na:na	CCACAUGUUUUGGCUGCUGCA		unkown	NA	NA	1.39047	2.14083	1.86936	1.26617	1.19528	1.23598	2.05506	2.04861	1.96889	0.485547	0.74034	0.347297	1.0765	1.17884	0.734946
21nt:1:seq-14418	chr11	19505657	19505678	1.37e-07	+	21nt:Phas-1638	medium	MSTRG.15296:-	CCACAUUAACAUUGUAUCCUA		unkown	NA	NA	0.0514989	0	0.0566472	0	0	0	0.137004	0.0640191	0.140635	0	0	0	0	0	0
21nt:1:seq-14422	chr04	13254780	13254801	6.6e-12	-	21nt:Phas-294	strict	na:na	CCACAUUCCCAUUCUUACCCU		unkown	NA	NA	0.205996	0.389242	0.169942	0.120587	0.332022	0.290819	0.822024	0.832248	0.28127	0	0.061695	0.115766	0	0	0
21nt:1:seq-14424	chr12	22108631	22108652	1.04e-22	+	21nt:Phas-2267	strict	na:na	CCACAUUGCAUCCUCUAAUAU	MEL1-bound	21nt phasiRNA	21nt:1:seq-32060	21nt:Phas-1678	0.308994	0	0.339883	0	0.0664045	0	0.137004	0.128038	0	0.0693639	0	0.0578828	0.0598058	0.065491	0.0612455
21nt:1:seq-1443	chr11	23057504	23057525	1.06e-11	+	21nt:Phas-1669	medium	ORSgTEMT00100301-rm_446515:na	AAGCCAUCGAGAACACCUGCA		unkown	NA	NA	6.07688	1.07042	5.49478	0.422055	0.464831	0.218115	0.34251	0.512153	2.3908	1.45664	1.17221	1.96802	1.43534	1.17884	1.89861
21nt:1:seq-14439	chr07	6943288	6943309	2.24e-21	-	21nt:Phas-1065	strict	na:na	CCACCACUGAGUUUCAUGCGU		21nt phasiRNA	21nt:2:seq-18773	21nt:Phas-331,21nt:Phas-368	0.720985	0	0.623119	0.120587	0.132809	0.290819	0.548016	0.512153	0.421905	0.346819	0	0	0.119612	0.327455	0.489964
21nt:1:seq-14440	chr12	14701782	14701803	8.5e-18	+	21nt:Phas-1913	strict	na:na	CCACCACUUUCAGAUCAGUCG	MEL1-bound	miRNA	osa-miR2118r	osa-miR2118	0.0514989	0	0.113294	0	0.0664045	0.14541	0.205506	0.512153	0.140635	0.0693639	0	0	0.0598058	0	0
21nt:1:seq-14443	chr11	24335662	24335683	1.08e-21	-	21nt:Phas-1688	medium	MSTRG.16612:-	CCACCAUAUCUUCCAAGCCUG	MEL1-bound	unkown	NA	NA	0.463491	1.55697	0.566472	0.844111	0.730449	0.654344	0.68502	0.832248	0.351588	0.485547	0.925425	0.810359	0.0598058	0.130982	0.0612455
21nt:1:seq-14444	chr12	21919856	21919877	1.55e-12	-	21nt:Phas-2224	medium	na:na	CCACCAUCGUGGAGAAACCUC		unkown	NA	NA	0.720985	0.0973106	0.623119	0.0602936	0	0.0727049	0	0.256076	0.351588	0	0	0	0.0598058	0.327455	0.244982
21nt:1:seq-14445	chr07	15950450	15950471	3.26e-20	+	21nt:Phas-1168	strict	na:na	CCACCAUGAAGAAAAUAGCUC	MEL1-bound	unkown	NA	NA	2.36895	0.194621	3.28554	0	0	0.0727049	0.137004	0	0.632858	0.208092	0.061695	0	1.0167	0.982365	0.918682
21nt:1:seq-14454	chr12	20985290	20985311	1.16e-14	+	21nt:Phas-2102	strict	na:na	CCACCGAACUAUCCUCAAUGA		21nt phasiRNA+other sRNA	Rep_sRNA433	Rep_sRNA433	0.257495	0	0.339883	0	0	0	0.068502	0	0.210953	0	0	0	0.0598058	0.130982	0.122491
21nt:1:seq-14455	chr11	26397578	26397599	4.33e-19	-	21nt:Phas-1814	strict	na:na	CCACCGAAGGCAAUAUCGCAA	MEL1-bound	unkown	NA	NA	0.205996	0.389242	0.169942	0.301468	0.265618	0.290819	0.890526	0.320095	0.632858	0.0693639	0.061695	0.0578828	0.119612	0	0.122491
21nt:1:seq-14456	chr04	12970187	12970208	3.78e-18	+	21nt:Phas-274	strict	ORSgTEMT01601662-rm_167553:na	CCACCGAGACUACUACACGUC	MEL1-bound	unkown	NA	NA	0.360493	0	0.679766	0.0602936	0	0	0	0.0640191	0.28127	0	0.061695	0	0.0598058	0.130982	0
21nt:1:seq-1446	chr12	21911951	21911972	1.65e-13	-	21nt:Phas-2219	strict	na:na	AAGCCCUGAUGGUGGAACUCU		unkown	NA	NA	0	0.681174	0.226589	0.241174	0.464831	0.436229	1.57555	1.02431	0.140635	0.485547	0.86373	0.520945	0.299029	0.130982	0
21nt:1:seq-14460	chr11	9964290	9964311	4.82e-17	-	21nt:Phas-1568	strict	na:na	CCACCGGUCAGCCUUUGAUGG		miRNA	osa-miR2118o	osa-miR2118	4.8924	0.291932	4.70172	0.422055	0.199213	0.218115	0.411012	0.576172	3.37524	0.138728	0.12339	0	0.717669	1.04786	0.918682
21nt:1:seq-14463	chr04	14669093	14669114	6e-22	-	21nt:Phas-359	strict	na:na	CCACCUAUAGACUUGGCACCA	MEL1-bound	unkown	NA	NA	204.811	0.875795	204.496	0.723523	0.863258	0.436229	0.890526	0.768229	99.1478	0.554911	0.37017	0.115766	62.5568	101.118	66.0226
21nt:1:seq-14465	chr03	27641960	27641981	1.98e-12	+	21nt:Phas-231	medium	OS03G0691050:+|MSTRG.33930:+	CCACCUCAGAGUAAUUAACCA		unkown	NA	NA	0.154497	0	0	0.0602936	0	0	0.616518	0.320095	0.0703176	0	0	0	0	0	0
21nt:1:seq-14468	chr02	1522789	1522810	1.96e-19	+	21nt:Phas-76	strict	na:na	CCACCUCAUCGUAGCGAUGGG		unkown	NA	NA	0.0514989	0.0973106	0.226589	0	0	0	0	0.0640191	0.140635	0	0	0	0.299029	0.130982	0.183736
21nt:1:seq-1447	chr04	21022907	21022928	5.28e-14	+	21nt:Phas-522	strict	ORSgTEMT01400026-rm_178251:na	AAGCCGGAGGCUAUAGAUCGA		21nt phasiRNA	21nt:1:seq-20582	21nt:Phas-1512	2.00846	0.583864	1.47283	1.02499	0.199213	0	0.068502	0.448133	1.68762	0.277455	0	0.173648	0.956892	0.327455	0.857437
21nt:1:seq-14472	chr05	25102820	25102841	2.35e-20	+	21nt:Phas-734	strict	MSTRG.46156:+	CCACCUGAUCCUAGAUAAUGU		unkown	NA	NA	0.102998	0	0.169942	0	0	0	0	0	0.0703176	0	0.061695	0	0	0.065491	0
21nt:1:seq-14474	chr04	12975208	12975229	4.33e-19	+	21nt:Phas-275	strict	na:na	CCACCUGGACAGCAUACGCAG		unkown	NA	NA	0.720985	0.0973106	1.0763	0	0.199213	0.508934	0.34251	0.832248	1.12508	0	0.061695	0.115766	0	0	0.122491
21nt:1:seq-14483	chr01	34229105	34229126	1.13e-25	+	21nt:Phas-52	strict	OS01G0806801:+	CCACGAGAAACGGUGACUCCU	MEL1-bound	unkown	NA	NA	36.4613	1.26504	38.2368	0.422055	0.531236	0.290819	1.09603	0.768229	32.2054	0.554911	0.12339	0.231531	14.7122	14.0151	15.8013
21nt:1:seq-14489	chr11	24926073	24926094	1.74e-16	-	21nt:Phas-1745	strict	MSTRG.16157:-	CCACGCACAAUCAGAAUGGAU	MEL1-bound	unkown	NA	NA	5.61339	0.291932	6.0046	0	0.464831	0.0727049	0.479514	0.128038	9.00065	0	0.061695	0.115766	2.39223	2.35768	2.38857
21nt:1:seq-14495	chr06	9690865	9690886	9.09e-32	-	21nt:Phas-829	strict	na:na	CCACGCUUUUUGGGACAGGUC	MEL1-bound	21nt phasiRNA	21nt:1:seq-26556	21nt:Phas-826	2.62645	1.75159	2.43583	1.62793	1.39449	2.18115	2.46607	2.24067	3.44556	0.693639	0.74034	0.868242	1.0167	1.50629	0.857437
21nt:1:seq-14500	chr04	17580558	17580579	1.16e-14	-	21nt:Phas-464	medium	ORSgTEMT02000012-rm_173488:na	CCACGGAUUUAUGAAGGCAUU	MEL1-bound	unkown	NA	NA	1.69947	3.30856	2.26589	1.38675	1.66011	1.38139	1.57555	1.6645	1.40635	1.10982	1.35729	0.868242	0.478446	0.327455	0.489964
21nt:1:seq-14509	chr04	21024535	21024556	4.74e-22	+	21nt:Phas-523	strict	na:na	CCACGUAGGGUAAGAAGGGGC	MEL1-bound	21nt phasiRNA	21nt:1:seq-16310	21nt:Phas-1027	2.88394	1.36235	2.54912	1.14558	1.39449	0.799754	2.32907	2.17665	2.74238	0.416183	0.555255	0.463062	0.777475	1.4408	1.10242
21nt:1:seq-14511	chr12	24398715	24398736	4.74e-22	-	21nt:Phas-2359	strict	na:na	CCACGUCCAUGACUUCACGCA	MEL1-bound	unkown	NA	NA	27.8609	0.486553	28.7768	0.361762	0.132809	0.436229	0.479514	1.85655	14.9073	0.138728	0.308475	0	7.59533	5.69772	6.24704
21nt:1:seq-14512	chr02	20396822	20396843	2.64e-26	+	21nt:Phas-167	medium	na:na	CCACGUCUCUUCAUUUUCUGA	MEL1-bound	21nt phasiRNA	21nt:1:seq-4735	21nt:Phas-2073	4.8409	106.652	4.87166	52.154	64.4787	58.3093	63.7753	61.7144	5.2035	42.6588	39.9167	34.9033	1.67456	1.50629	1.77612
21nt:1:seq-14514	chr07	5730533	5730554	2.49e-20	+	21nt:Phas-999	strict	na:na	CCACUAAAAGAUAACUAGCCU	MEL1-bound	21nt phasiRNA	21nt:1:seq-1768	21nt:Phas-633	0.360493	0	0.283236	0.120587	0.132809	0.0727049	0.137004	0	0.421905	0	0	0	0.179417	0.196473	0.0612455
21nt:1:seq-14517	chr12	18298302	18298323	7.03e-23	-	21nt:Phas-2028	strict	na:na	CCACUAAGCUUCAUAUCAUAG	MEL1-bound	unkown	NA	NA	1.49347	0	1.13294	0.0602936	0.0664045	0.14541	0.137004	0.0640191	0.843811	0.138728	0.12339	0	0.299029	0.392946	0.183736
21nt:1:seq-14518	chr12	24341684	24341705	1.16e-18	+	21nt:Phas-2327	strict	na:na	CCACUAAUAUUUAUGUUUCUG		21nt phasiRNA+miRNA	osa-miR2118q	osa-miR2118	0	0	0	0	0	0	0	0	0	0	0	0	0	0	0
21nt:1:seq-1452	chr04	21087534	21087555	2.11e-14	-	21nt:Phas-546	strict	ORSiTETN00200005-rm_178337:na	AAGCGCAGAAACAAGCGAGGG		unkown	NA	NA	0.360493	0	0.283236	0.120587	0	0.14541	0.068502	0.128038	0.28127	0	0.12339	0.173648	0.119612	0.196473	0.183736
21nt:1:seq-14520	chr11	9459786	9459807	3.97e-21	+	21nt:Phas-1548	medium	na:na	CCACUACAGAUCUAGAAACUC	MEL1-bound	21nt phasiRNA	21nt:1:seq-43099	21nt:Phas-658	18.8486	3.89242	18.3537	1.68822	3.0546	3.0536	3.97311	4.22526	14.2041	1.7341	1.17221	1.27342	5.44232	5.76321	6.79825
21nt:1:seq-14523	chr09	6900759	6900780	1.1e-19	+	21nt:Phas-1346	strict	na:na	CCACUAGGUAAUUAGAUUCCU	MEL1-bound	unkown	NA	NA	0.102998	1.8489	0.113294	1.74851	1.39449	1.09057	3.69911	1.3444	0.140635	1.10982	2.03594	1.27342	0	0.196473	0
21nt:1:seq-14525	chr07	6922268	6922289	6.05e-13	-	21nt:Phas-1058	medium	OS07G0224550:-	CCACUCAGCAGCAUUUGCAGG	MEL1-bound	miRNA	osa-miR2118n	osa-miR2118	1.80246	0.0973106	2.26589	0.120587	0.132809	0.0727049	0	0.320095	2.10953	0	0	0.0578828	0.358835	0.458437	0.306227
21nt:1:seq-14531	chr06	24676786	24676807	9.23e-26	-	21nt:Phas-926	strict	na:na	CCACUCUGACCAAAUUCUGUU	MEL1-bound	unkown	NA	NA	64.5797	10.7042	59.9894	6.6323	6.50764	6.17991	10.4808	9.34678	30.7288	3.05201	2.89967	3.53085	22.5468	21.874	22.9671
21nt:1:seq-14536	chr06	24657450	24657471	2.35e-20	-	21nt:Phas-919	strict	na:na	CCACUGAACGAGAGCCUGCUA		unkown	NA	NA	2.98694	0.389242	3.85201	0.180881	0.199213	0.14541	0.411012	0.320095	2.32048	0	0.061695	0	1.31573	0.261964	0.489964
21nt:1:seq-14540	chr12	24280859	24280880	3.26e-23	-	21nt:Phas-2292	medium	ORSgTEMT01600117-rm_485200:na	CCACUGCACCAGAGUUCUGAA	MEL1-bound	21nt phasiRNA+miRNA	osa-miR6248	osa-miR6248	6.84936	1.07042	5.15489	0.602936	0.863258	0.436229	2.67158	1.53646	5.06286	0.485547	0.24678	0.868242	3.76776	3.53651	3.55224
21nt:1:seq-14543	chr12	21167713	21167734	4.39e-22	+	21nt:Phas-2147	strict	na:na	CCACUGCUGCAAUCUUGUUCU	MEL1-bound	unkown	NA	NA	1.18448	0.389242	1.13294	0.422055	0.265618	0.218115	0.411012	0.384114	0.984446	0.0693639	0.24678	0.289414	0.358835	0.982365	0.306227
21nt:1:seq-14546	chr11	25145107	25145128	5.84e-15	+	21nt:Phas-1787	strict	na:na	CCACUGUAACCUGGAACCUCA		unkown	NA	NA	0.566488	6.22788	0.963002	3.85879	4.18348	3.92606	9.38477	6.65798	1.1954	2.63583	2.4678	3.06779	0.657863	0.261964	0.612455
21nt:1:seq-14547	chr12	21075872	21075893	1.06e-11	-	21nt:Phas-2130	strict	na:na	CCACUGUACAAAAUAUUACCA		unkown	NA	NA	0.0514989	0.389242	0.0566472	0	0.199213	0	0.068502	0.128038	0	0	0	0.115766	0.0598058	0.065491	0
21nt:1:seq-14552	chr08	2461236	2461257	6.27e-14	-	21nt:Phas-1216	strict	MSTRG.58161:-	CCACUUACGACACUACCUGAC	MEL1-bound	other sRNA	Veg_sRNA179	Veg_sRNA179	0.97848	0.681174	1.35953	0.422055	0.464831	0.363524	0.753522	0.960286	1.47667	0.138728	0.185085	0.0578828	0.119612	0.851383	0.428718
21nt:1:seq-14554	chr05	24804104	24804125	6.23e-15	-	21nt:Phas-675	strict	na:na	CCACUUCACCUCGAUGUCUUC		unkown	NA	NA	0.514989	0.486553	0.736413	0.361762	0.199213	0.436229	1.37004	1.72851	0.632858	0.554911	0.185085	0.115766	0.299029	0.392946	0.612455
21nt:1:seq-14556	chr12	15218282	15218303	7.91e-24	+	21nt:Phas-1939	strict	na:na	CCACUUCAUUUUGUGAUGCUG		unkown	NA	NA	0.102998	0	0.226589	0	0	0	0	0	0.0703176	0	0	0	0	0.065491	0
21nt:1:seq-14557	chr06	9574795	9574816	9.23e-26	+	21nt:Phas-805	strict	ORSgTEMT01600241-rm_247582:na	CCACUUCCCUGAUACACCAGC	MEL1-bound	21nt phasiRNA+other sRNA+other sRNA	Veg_sRNA403	Veg_sRNA403	1.59647	1.45966	1.0763	1.08528	1.19528	1.01787	1.71255	1.3444	1.26572	0.138728	0.37017	0.115766	0.358835	0.392946	0.551209
21nt:1:seq-14559	chr12	15164608	15164629	3.09e-22	+	21nt:Phas-1927	strict	na:na	CCACUUCUGUGAAGCCUUCUA	MEL1-bound	unkown	NA	NA	1.28747	0.194621	0.623119	0.66323	0.531236	0.799754	1.43854	1.40842	1.1954	0.208092	0	0.115766	0.41864	0.65491	0.244982
21nt:1:seq-14561	chr06	13096297	13096318	2.81e-10	+	21nt:Phas-863	medium	ORSiTEMT04100001-rm_252356:na	CCACUUGAAUUCCUUUUACUG	MEL1-bound	unkown	NA	NA	3.29593	0.778485	3.34218	0.301468	0.464831	0.581639	1.09603	0.70421	2.10953	0.0693639	0.24678	0.231531	0.478446	0.65491	0.551209
21nt:1:seq-14562	chr01	34229208	34229229	1.13e-25	-	21nt:Phas-52	strict	OS01G0806801:+	CCACUUGACCAGCCAGCGAGC	MEL1-bound	unkown	NA	NA	0.617987	0	1.58612	0	0	0	0	0.128038	0.562541	0	0	0	0.179417	0.130982	0.244982
21nt:1:seq-14563	chr08	18780592	18780613	4.45e-17	+	21nt:Phas-1295	strict	na:na	CCACUUGAGCACUGUUGUCAA	MEL1-bound	miRNA	osa-miR2118k	osa-miR2118	1.44197	0	1.35953	0	0.132809	0.0727049	0.137004	0.0640191	0.703176	0.0693639	0	0.0578828	0.239223	0.261964	0.306227
21nt:1:seq-14568	chr06	24781878	24781899	5.55e-21	-	21nt:Phas-957	medium	na:na	CCACUUUCAAUCAACAUUCCU	MEL1-bound	miRNA	osa-miR2118m	osa-miR2118	0.257495	0.194621	0.339883	0.120587	0.132809	0	0.137004	0.192057	0.773493	0.138728	0.061695	0.231531	0.179417	0.327455	0
21nt:1:seq-14573	chr05	24788088	24788109	1.62e-15	+	21nt:Phas-671	medium	MSTRG.46053:+	CCACUUUUUUCUGUUGCAGUU	MEL1-bound	21nt phasiRNA	21nt:1:seq-20191	21nt:Phas-900	0.205996	1.75159	0.113294	0.783817	0.664045	0.799754	1.09603	0.640191	0.140635	0	0.185085	0.347297	0	0	0.122491
21nt:1:seq-14576	chr11	26333981	26334002	2.35e-20	-	21nt:Phas-1797	strict	na:na	CCAGAAAAUUAGUGACCACAA		unkown	NA	NA	0	0	0	0.0602936	0	0	0.068502	0	0	0	0	0	0.0598058	0	0
21nt:1:seq-1458	chr12	13963808	13963829	2.04e-13	+	21nt:Phas-1867	medium	MSTRG.19190:-	AAGCUACAGAACAUCCCCGCU		21nt phasiRNA	21nt:1:seq-40837	21nt:Phas-2195	0.205996	0	0	0	0	0	0	0.0640191	0.140635	0	0	0	0.0598058	0.065491	0
21nt:1:seq-14580	chr12	26988826	26988847	3.78e-18	-	21nt:Phas-2394	strict	na:na	CCAGAAAUCCAUCCUCACGAA	MEL1-bound	miRNA	osa-miR2118r	osa-miR2118	3.34743	0	3.73871	0.180881	0	0.0727049	0.068502	0.128038	2.67207	0	0	0	0.299029	0.720401	0.612455
21nt:1:seq-14582	chr10	3679422	3679443	1.82e-15	+	21nt:Phas-1439	medium	ORSiTEMT01100053-rm_389891:na|ORSiTEMT01100011-rm_389892:na|ORSiTEMT01100057-rm_389893:na|ORSiTEMT01100013-rm_389894:na	CCAGAAAUCUUGAUACCAGAA	MEL1-bound	21nt phasiRNA+other sRNA	Rep_sRNA166	Rep_sRNA166	0.720985	0.291932	1.926	0.361762	0.265618	0	0.137004	0.128038	0.773493	0.208092	0.061695	0.0578828	0.358835	0.196473	0.244982
21nt:1:seq-14583	chr12	16258182	16258203	4.71e-16	+	21nt:Phas-1976	medium	MSTRG.19693:+	CCAGAAAUUCAAGUUUGACUU	MEL1-bound	21nt phasiRNA	21nt:1:seq-6613	21nt:Phas-1941	5.0469	2.91932	6.68437	1.56763	2.45696	1.96303	2.67158	1.98459	4.50032	0.90173	1.2339	0.984008	1.67456	1.83375	0.918682
21nt:1:seq-14584	chr12	21835635	21835656	1.69e-21	+	21nt:Phas-2202	strict	na:na	CCAGAAAUUCUCUCCAGUGGA		unkown	NA	NA	0.102998	0	0.39653	0	0	0.0727049	0.068502	0	0.0703176	0	0	0	0	0.130982	0.122491
21nt:1:seq-14586	chr06	4746733	4746754	1.09e-18	+	21nt:Phas-765	strict	na:na	CCAGAACAGCUUGGCCUGCCA	MEL1-bound	unkown	NA	NA	0.154497	0.291932	0.283236	0.120587	0.0664045	0.0727049	0.205506	0.0640191	0.140635	0	0.061695	0	0	0	0
21nt:1:seq-14587	chr06	4753685	4753706	1.96e-19	-	21nt:Phas-767	strict	na:na	CCAGAACAUCUUAAUCAGCCA	MEL1-bound	unkown	NA	NA	0.463491	0.389242	0.339883	0.0602936	0.0664045	0.0727049	0.205506	0.320095	0.28127	0.277455	0.185085	0.115766	0	0.065491	0
21nt:1:seq-14588	chr11	16605330	16605351	3.13e-19	+	21nt:Phas-1626	strict	ORSiTERTOOT00299-rm_437501:na	CCAGAACAUUUGUAGAACACU	MEL1-bound	unkown	NA	NA	7.20985	1.26504	7.53407	0.542642	0.863258	1.23598	0.548016	0.832248	2.74238	0.416183	0.24678	0.347297	0.777475	1.70277	0.979928
21nt:1:seq-14589	chr12	8107623	8107644	1.1e-19	-	21nt:Phas-1829	strict	na:na	CCAGAACGACCGUUGAAUGCC	MEL1-bound	unkown	NA	NA	1.28747	0.778485	1.24624	0.241174	0.265618	0	0.068502	0.256076	0.28127	0.0693639	0.185085	0.115766	0.717669	0.458437	0.428718
21nt:1:seq-14591	chr12	19216081	19216102	6.8e-09	+	21nt:Phas-2047	medium	na:na	CCAGAACGGGUCUUCAGGCGG		unkown	NA	NA	0.514989	0.291932	0.283236	0.301468	0.59764	0.508934	0.616518	0.512153	0.140635	0.138728	0.061695	0	0	0	0.0612455
21nt:1:seq-14593	chr07	7071860	7071881	1.33e-26	+	21nt:Phas-1093	medium	EPlOSAG00000021015:-|OS07G0226601:-	CCAGAAGACGAGAAUGGGUAU	MEL1-bound	unkown	NA	NA	0.0514989	0	0.169942	0	0.0664045	0	0	0.0640191	0	0	0	0	0	0.130982	0
21nt:1:seq-14594	chr08	16670163	16670184	1.94e-09	+	21nt:Phas-1253	medium	na:na	CCAGAAGAGGGUGCACGUCAG	MEL1-bound	unkown	NA	NA	0	0.0973106	0	0.0602936	0	0	0.137004	0.256076	0.140635	0	0	0	0	0	0
21nt:1:seq-14595	chr05	25075042	25075063	1.33e-28	-	21nt:Phas-726	strict	ORSgTEMT01600934-rm_228365:na	CCAGAAGAUCCUUGCCUCUUG	MEL1-bound	unkown	NA	NA	0.411992	2.14083	0.963002	1.56763	2.52337	2.10844	3.3566	4.3533	0.773493	0.624275	0.86373	0.694594	0.239223	0.392946	0.306227
21nt:1:seq-14600	chr06	4789554	4789575	6.6e-19	+	21nt:Phas-779	strict	MSTRG.48214:+	CCAGAAUCAAAUAGGAGUUGA		unkown	NA	NA	0.102998	0	0.113294	0	0.0664045	0.218115	0.068502	0.128038	0.140635	0	0.12339	0	0.179417	0.196473	0.183736
21nt:1:seq-14601	chr04	17514662	17514683	7e-24	-	21nt:Phas-458	strict	ORSiTERTOOT00268-rm_173408:na	CCAGAAUCCCAGAAAAGUUUG		miRNA	osa-miR2118a	osa-miR2118	2.00846	0	2.32253	0.0602936	0.132809	0	0.137004	0.320095	0.984446	0.0693639	0	0	0.478446	0.523928	0.244982
21nt:1:seq-14603	chr12	15623393	15623414	7.23e-14	+	21nt:Phas-1967	strict	na:na	CCAGAAUGUUGGCCAACUUAU	MEL1-bound	21nt phasiRNA+miRNA	osa-miR2118o	osa-miR2118	0.772484	0.389242	0.679766	0	0.265618	0.14541	0.479514	0.128038	0.210953	0	0	0	0.119612	0.196473	0.183736
21nt:1:seq-14604	chr12	19254894	19254915	1.13e-25	-	21nt:Phas-2058	strict	na:na	CCAGAAUUAAUCCAUCGCAGC	MEL1-bound	unkown	NA	NA	1.18448	0.681174	1.58612	0.783817	0.132809	0.290819	1.09603	0.640191	0.984446	0.0693639	0.061695	0	0.239223	0.523928	0.306227
21nt:1:seq-14605	chr06	24717929	24717950	2e-10	-	21nt:Phas-934	strict	ORSiTERTOOT00300-rm_268279:na|ORSiTERTOOT00275-rm_268280:na|ORSiTERTOOT00300-rm_268281:na	CCAGAAUUCUAAUACAAAGAC	MEL1-bound	21nt phasiRNA+miRNA	osa-miR2118n	osa-miR2118	26.831	0.194621	29.9097	0.482349	0.59764	0.436229	0.479514	0.512153	24.1189	0.138728	0	0.173648	19.2575	9.36521	20.701
21nt:1:seq-14607	chr07	17293752	17293773	3.78e-18	+	21nt:Phas-1194	strict	MSTRG.55483:-	CCAGAAUUUUGGGACCGGCCA	MEL1-bound	21nt phasiRNA+other sRNA+other sRNA	Veg_sRNA188	Veg_sRNA188	0.205996	0.583864	0.453177	0.844111	0.664045	0.363524	0.616518	1.47244	0.210953	0.554911	0.37017	0.810359	0.179417	0.065491	0.0612455
21nt:1:seq-14608	chr07	6687099	6687120	1.49e-18	+	21nt:Phas-1031	strict	ORSgTETNOOT00909-rm_286107:na	CCAGACAAAAUCCGUUCUUUG	MEL1-bound	miRNA	osa-miR2118k	osa-miR2118	0.205996	0.389242	0.113294	0	0.199213	0.218115	0.137004	0.448133	0.210953	0.0693639	0.061695	0	0.119612	0.327455	0.122491
21nt:1:seq-14610	chr09	9291352	9291373	1.74e-16	+	21nt:Phas-1425	strict	na:na	CCAGACAGGGAUCUCCAGCAC	MEL1-bound	unkown	NA	NA	2.62645	0.875795	2.20924	0.361762	0.199213	0.218115	0.205506	0.512153	1.82826	0.208092	0.12339	0.115766	0.299029	0.392946	0.612455
21nt:1:seq-14615	chr05	24870431	24870452	9e-21	+	21nt:Phas-690	strict	na:na	CCAGACGGGUGAAUCGACUAC	MEL1-bound	unkown	NA	NA	3.24443	4.86553	3.45548	2.8338	2.9882	3.70795	6.16518	4.48133	5.83636	2.08092	2.28272	2.25743	2.75107	3.34004	3.49099
21nt:1:seq-14616	chr04	17641684	17641705	5.54e-27	+	21nt:Phas-472	strict	na:na	CCAGACGUGAGAAAACAGUUG		unkown	NA	NA	0.463491	1.07042	0.283236	0.422055	0.398427	0.654344	1.09603	1.47244	0.773493	0.277455	0.49356	0.636711	0.478446	0.196473	0.183736
21nt:1:seq-14619	chr01	2244405	2244426	1.33e-26	+	21nt:Phas-6	strict	na:na	CCAGAGAAUGAAGAGUAUGCA	MEL1-bound	unkown	NA	NA	2.16296	0.291932	2.15259	0.422055	0.265618	0.363524	0.34251	0.256076	2.53143	0.208092	0	0.231531	0.717669	0.523928	0.918682
21nt:1:seq-1462	chr06	9676583	9676604	5.9e-17	-	21nt:Phas-823	strict	na:na	AAGCUCAAGCGUUGGCCUCGC		miRNA	osa-miR2118a	osa-miR2118	22.402	0.681174	26.3409	0.602936	0.132809	0.363524	0.753522	1.47244	26.6504	0.485547	0.24678	0.463062	9.98756	9.29972	10.8405
21nt:1:seq-14620	chr07	16054957	16054978	7.91e-24	-	21nt:Phas-1182	strict	na:na	CCAGAGACUGAGCAAGAAGUG	MEL1-bound	unkown	NA	NA	2.31745	26.0792	2.60577	16.9425	19.5893	16.7948	25.9622	27.6562	1.54699	10.1271	11.0434	14.3549	1.0167	0.851383	0.796191
21nt:1:seq-14621	chr11	25081815	25081836	1.62e-15	+	21nt:Phas-1756	strict	ORSiTERT00400053-rm_449284:na	CCAGAGAGGAAGAGUCACCGU		21nt phasiRNA	21nt:1:seq-40454	21nt:Phas-2169	0.205996	0	0.283236	0	0	0	0	0.0640191	0.140635	0.138728	0	0	0	0.196473	0
21nt:1:seq-14622	chr06	17666323	17666344	1.5e-07	-	21nt:Phas-872	medium	MSTRG.50122:-	CCAGAGAUUCUAUUAAACACA	MEL1-bound	21nt phasiRNA	21nt:1:seq-19631	21nt:Phas-1932	0.205996	0	0.0566472	0	0	0.0727049	0	0	0	0	0	0	0	0.130982	0.0612455
21nt:1:seq-14624	chr07	9613951	9613972	1.55e-16	-	21nt:Phas-1144	strict	ORSgTEMT00100865-rm_289926:na	CCAGAGCACUGAUUUCGCCGU	MEL1-bound	other sRNA	Rep_sRNA334	Rep_sRNA334	2.62645	0.486553	2.09595	0.0602936	0.464831	0.290819	0.959028	1.47244	2.32048	0.138728	0.185085	0.40518	0.239223	0	0.244982
21nt:1:seq-14625	chr12	14178266	14178287	8.58e-19	-	21nt:Phas-1883	strict	MSTRG.19246:+	CCAGAGCAGACGAUUCGGAAC		unkown	NA	NA	0.772484	5.06015	1.13294	2.59263	2.58977	2.61738	2.87708	4.0332	0.703176	1.87282	1.72746	2.0259	0.119612	0.327455	0.244982
21nt:1:seq-14627	chr06	4741113	4741134	1.28e-29	+	21nt:Phas-762	strict	na:na	CCAGAGCAUCAUAAUCAGCCA	MEL1-bound	unkown	NA	NA	0.102998	0	0.169942	0	0	0.0727049	0.205506	0.0640191	0	0	0	0	0	0.065491	0
21nt:1:seq-14631	chr08	16703428	16703449	1.55e-16	+	21nt:Phas-1256	strict	na:na	CCAGAGGGGAUCAGCACGAGC	MEL1-bound	21nt phasiRNA	21nt:1:seq-25571	21nt:Phas-1073	0.875482	0.0973106	0.79306	0.0602936	0	0.0727049	0.274008	0.128038	0.351588	0	0	0	0.0598058	0	0.122491
21nt:1:seq-14632	chr11	23045684	23045705	1.35e-24	-	21nt:Phas-1665	strict	ORSiTERTOOT00300-rm_446499:na|ORSiTERTOOT00300-rm_446500:na|ORSiTERTOOT00300-rm_446501:na	CCAGAGGGGGUAAUUCGUUGU	MEL1-bound	21nt phasiRNA	21nt:1:seq-35101	21nt:Phas-1296	0.411992	0.0973106	0.226589	0.180881	0	0.0727049	0.068502	0	0.140635	0.0693639	0.12339	0.115766	0.179417	0.261964	0.122491
21nt:1:seq-14633	chr07	6868543	6868564	4.45e-17	+	21nt:Phas-1040	strict	MSTRG.53770:+	CCAGAGUCCGCAUACCUUGUG		unkown	NA	NA	2.93544	0.0973106	2.0393	0.120587	0	0.0727049	0.068502	0.0640191	3.5862	0	0	0	1.79417	0.720401	1.53114
21nt:1:seq-14637	chr12	21773094	21773115	2.04e-13	-	21nt:Phas-2182	medium	na:na	CCAGAUAAACCUGGCAAACCA		unkown	NA	NA	0	0	0	0.0602936	0	0.0727049	0	0	0	0	0	0	0	0	0
21nt:1:seq-14639	chr12	18667967	18667988	1.33e-26	+	21nt:Phas-2034	strict	na:na	CCAGAUACCUGUUUGGAAGAC	MEL1-bound	21nt phasiRNA+miRNA	osa-miR2118p	osa-miR2118	0.566488	0	0.906355	0	0	0.0727049	0	0.0640191	0.28127	0	0	0.0578828	0.239223	0.458437	0.367473
21nt:1:seq-14640	chr04	17478317	17478338	1.16e-18	-	21nt:Phas-451	strict	na:na	CCAGAUAGAGAGGAAUCCUUU		unkown	NA	NA	0.875482	0.973106	0.849708	0.783817	0.265618	0.14541	0.822024	0.768229	0.351588	0.485547	0.185085	0.289414	0.478446	0.392946	0.734946
21nt:1:seq-14641	chr04	17665094	17665115	1.18e-15	+	21nt:Phas-479	medium	ORSgTETNOOT01525-rm_173563:na|ORSgTEMT00100053-rm_173564:na	CCAGAUAUGUUGAUGUGCUCA		other sRNA	Veg_sRNA173	Veg_sRNA173	0.566488	1.07042	0.849708	0.482349	0.929662	0.14541	1.16453	1.79253	0.562541	0.485547	0.431865	0.289414	0.358835	0.720401	0.367473
21nt:1:seq-14642	chr09	6900736	6900757	1.1e-19	-	21nt:Phas-1346	strict	na:na	CCAGAUAUUGUGAUUCAAGAG	MEL1-bound	unkown	NA	NA	0.0514989	0.681174	0	0.422055	0.59764	0.654344	1.23304	1.3444	0.210953	0.0693639	0.185085	0.289414	0	0.065491	0.0612455
21nt:1:seq-14646	chr07	15950660	15950681	3.64e-23	+	21nt:Phas-1168	strict	na:na	CCAGAUCUUCCUCAUAGCCUA	MEL1-bound	unkown	NA	NA	0.205996	0.194621	0.339883	0.120587	0.531236	0	0.274008	0.448133	0.140635	0.277455	0.24678	0.0578828	0	0	0.122491
21nt:1:seq-14651	chr11	26348009	26348030	5.9e-17	-	21nt:Phas-1803	strict	na:na	CCAGAUGAGAGUGUACCCAAG		unkown	NA	NA	0.0514989	0.291932	0.0566472	0.241174	0.0664045	0.0727049	0.479514	0.320095	0.28127	0.138728	0	0.0578828	0	0.130982	0
21nt:1:seq-14652	chr11	23019343	23019364	1.62e-15	+	21nt:Phas-1656	strict	ORSgTEMT01600838-rm_446470:na|ORSgTEMT01602180-rm_446471:na|ORSgTEMT01601439-rm_446472:na	CCAGAUGCAUUGUUCAGGCCC		21nt phasiRNA	21nt:1:seq-42773	21nt:Phas-306	1.49347	0.194621	2.15259	0.180881	0.332022	0.0727049	0.34251	0.448133	0.984446	0	0.24678	0	0.897087	0.261964	0.612455
21nt:1:seq-14653	chr06	9653213	9653234	1.69e-21	-	21nt:Phas-812	strict	ORSiTERTOOT00300-rm_247679:na	CCAGAUGCUGACCUCCACCGU	MEL1-bound	unkown	NA	NA	0.257495	0.389242	0.79306	0.120587	0.0664045	0	0.137004	0.192057	0.210953	0.138728	0.061695	0.0578828	0.0598058	0.196473	0.122491
21nt:1:seq-14656	chr12	16315310	16315331	1.06e-24	-	21nt:Phas-1986	strict	na:na	CCAGAUGUUGUAUAUCACUGU	MEL1-bound	unkown	NA	NA	0.360493	0.194621	0.623119	0.180881	0.132809	0.14541	0.616518	0.448133	0.914128	0.416183	0	0.0578828	0.239223	0.196473	0.183736
21nt:1:seq-14657	chr04	13356694	13356715	1.55e-12	-	21nt:Phas-304	medium	na:na	CCAGAUGUUUAAACAAGGCAU	MEL1-bound	unkown	NA	NA	0.0514989	0	0.0566472	0	0	0	0.205506	0.128038	0	0	0	0	0	0.065491	0
21nt:1:seq-14658	chr04	17666793	17666814	1.55e-16	+	21nt:Phas-480	strict	na:na	CCAGAUUAGUCUCUCCAAGCU	MEL1-bound	unkown	NA	NA	1.33897	3.21125	0.963002	0.904404	1.72652	0.945163	1.98656	1.98459	1.47667	0.763002	0.678645	0.694594	0.299029	0.458437	0.551209
21nt:1:seq-14660	chr12	15283808	15283829	1.06e-11	-	21nt:Phas-1944	medium	na:na	CCAGAUUGAUGGCCAACUCAU	MEL1-bound	unkown	NA	NA	1.90546	2.33545	1.69942	1.62793	1.5273	1.96303	2.39757	2.30469	1.68762	0.693639	0.802035	0.520945	0.657863	0.589419	0.244982
21nt:1:seq-14662	chr01	2317511	2317532	2.04e-21	-	21nt:Phas-9	medium	ORSgTEMT00500427-rm_2682:na|ORSiTERTOOT00060-rm_2683:na	CCAGAUUGUAAAAGGUCACUC	MEL1-bound	unkown	NA	NA	14.6257	6.4225	11.6127	5.12496	6.24202	6.97967	8.76825	6.08181	12.2353	1.66473	1.48068	1.96802	12.2602	9.95463	11.9429
21nt:1:seq-14663	chr07	6984533	6984554	1.69e-21	+	21nt:Phas-1071	medium	na:na	CCAGAUUUAGCGAAAAGGGUG	MEL1-bound	miRNA	osa-miR2118q	osa-miR2118	0.102998	0.486553	0.113294	0.422055	0.265618	0.14541	0.411012	0.512153	0.140635	0.138728	0.061695	0.115766	0.119612	0.065491	0.0612455
21nt:1:seq-14665	chr09	6621450	6621471	1.55e-16	-	21nt:Phas-1319	medium	na:na	CCAGAUUUCGAGAGCAGCAUU	MEL1-bound	unkown	NA	NA	0.514989	0	0.339883	0.0602936	0	0.0727049	0	0.0640191	0.28127	0	0.061695	0	0.179417	0.065491	0
21nt:1:seq-14667	chr08	18719923	18719944	1.32e-23	-	21nt:Phas-1291	strict	ORSiTERT00200074-rm_340375:na	CCAGAUUUGUUCCAAGGCAUG	MEL1-bound	21nt phasiRNA	21nt:1:seq-32663	21nt:Phas-530	0.102998	0	0.169942	0	0.132809	0	0.068502	0.256076	0.210953	0	0.061695	0	0	0.065491	0
21nt:1:seq-14668	chr12	19303678	19303699	1.16e-14	+	21nt:Phas-2075	medium	EPlOSAG00000053106:-	CCAGCAAAAACCUAAAAUGGC		21nt phasiRNA	21nt:1:seq-39609	21nt:Phas-2075	0.205996	0	0.113294	0	0	0	0	0.128038	0.140635	0	0	0	0	0.196473	0.122491
21nt:1:seq-14670	chr11	26324370	26324391	2.49e-20	+	21nt:Phas-1791	strict	na:na	CCAGCAAACAUGGUAUGAUGA	MEL1-bound	unkown	NA	NA	0.205996	0	0.169942	0	0	0	0.068502	0.0640191	0.210953	0	0.061695	0	0.0598058	0.065491	0.0612455
21nt:1:seq-1468	chr09	9299792	9299813	2.11e-14	-	21nt:Phas-1427	strict	ORSgOTOT00000702-rm_365601:na	AAGCUGAACAAUUGUGAAGAU		unkown	NA	NA	2.42045	0	2.26589	0	0.0664045	0	0	0	2.17984	0	0	0	1.13631	1.96473	1.40865
[truncated: 9,612 more rows]
