# Supplementary material for: Reproductive phasiRNAs regulate reprogramming of gene expression and meiotic progression in rice
Source: Nat Commun. 2020 Nov 27;11:6031. doi: 10.1038/s41467-020-19922-3 (PMC7695705; doi:10.1038/s41467-020-19922-3)
Supplement: Supplementary file 6 — Supplementary Data 3 [file 41467_2020_19922_MOESM6_ESM.xlsx]

## Sheet: targets
Target gene	phasiRNA	MEL1 RIP-seq 1 (DDBJ: DRP000161)	Sequence Complementary			Cleavage Site					Degradome-Target Cleavage					Target expression
			sRNAseq	tarSeq	Score	chromosome	BindStart	BindEnd	Strand	CleavePosition	PFS_PAREAbundance	PFS_PARECategory	PPS_PAREAbundance	PPS_PARECategory	PDMS_PAREAbundance	PMDS_PARECategory	EMS_PAREAbundance	EMS_PARECategory	mel1_PAREAbundance	mel1_PARECategory	PFS R1(RPKM)	PFS R2(RPKM)	PFS R3(RPKM)	PPS R1(RPKM)	PPS R2(RPKM)	PPS R3(RPKM)	PMDS R1(RPKM)	PMDS R2(RPKM)	PMDS R3(RPKM)	EMS R1(RPKM)	EMS R2(RPKM)	EMS R3(RPKM)	mel1 R1(RPKM)	mel1 R2(RPKM)	mel1 R3(RPKM)
OS02G0181900	21nt:1:seq-10000	MEL1-bound	TTGCAGC-TGGGATAACTGAAC	AACATCGAAACCTATTGAATTG	4.5	chr02	4569503	4569523	-	4569512	0	NA	0	NA	0	NA	29.988	0	0	NA	6.14	7.77	7.57	4.45	5.26	4.9	8.73	8.24	7.82	13.68	31.9	13.85	39.16	36.17	37.03
OS11G0182200	21nt:1:seq-10008	MEL1-bound	AGTTCCGCAGCGGTACTGAAC	TCAAGCCGTCGCCGTGGCTTG	2	chr11	4130187	4130207	-	4130197	0	NA	0	NA	0	NA	3.997	2	0	NA	30.82	32.7	31.74	42.33	42.92	36.72	43.71	46.65	43.27	38.56	3.52	42.98	28.61	27.63	32.96
OS03G0181550	21nt:1:seq-10013	MEL1-bound	GTCAAAAACGGCGAGCTGAAC	CAGATGCTGCTGCTCGACGTG	4.5	chr03	4271345	4271365	-	4271354	0	NA	9.984	1	26.01	0	56.992	0	0	NA	0	0	0	0	0	0	0	0	0	0	0	0	0	0	0
OS03G0326600	21nt:1:seq-10038		CTCTAGGAACCCACTGTGAAC	GAAATTTTTGGGTGTCACATC	5	chr03	11925067	11925087	-	11925076	0	NA	26.01	0	0	NA	0	NA	0	NA	0.86	0.89	0.95	0.48	0.64	0.52	0.13	0.16	0.18	0.18	0.64	0.24	0.55	0.76	0.41
OS06G0138700	21nt:1:seq-1007	MEL1-bound	TCGACGGAGACTGCAGAGCAA	AGCTGCCTGTGTCGTCTCGTT	2	chr06	2045159	2045179	-	2045168	0	NA	3.996	1	0	NA	0	NA	0	NA	5.92	5.89	6.19	4.87	4.64	4.07	4.19	5.18	4.53	4.34	8.59	4.47	6.75	5.04	6.51
OS11G0659400	21nt:1:seq-10075		GACAGACGTGCTACAAATAAC	CTGT-AGCACGGTGTTGATTG	4	chr11	26459801	26459821	+	26459811	0	NA	0	NA	5.995	1	0	NA	0	NA	1.7	2.17	1.52	1.06	0.85	0.7	0.7	0.68	0.67	0.61	1.55	0.65	1.15	1.13	1.15
OS03G0244200	21nt:1:seq-10098	MEL1-bound	CCCGGCTGGGCTTCTAATAAC	CGGCCGACCTGAGGGTCATGG	4.5	chr03	7627491	7627511	+	7627502	0	NA	0	NA	29.016	0	17.024	1	0	NA	85.53	79.37	76.22	63.13	60.7	62.77	47.67	50.47	49.32	32	26	33.18	96.85	100.52	104.1
MSTRG.18495	21nt:1:seq-101		TGTCACGTTAAAGGATCAAAA	ATATTGCATTTTTCTGGTTTT	3.5	chr12	8747446	8747466	-	8747457	4.002	1	4	0	0	NA	0	NA	0	NA	0.68	1.66	0	0	0	0	0.18	0	0	0	0	0	0.32	0	0.19
OS02G0603100	21nt:1:seq-10137	MEL1-bound	AACAGCTAGGTTACCGATAAC	ATCTTGATCTAATAGCTAATG	5	chr02	23612405	23612425	-	23612416	0	NA	0	NA	0	NA	6.003	1	0	NA	13.73	11.55	15.63	6.91	10.84	9.82	13.08	4.65	3.46	1.92	14.38	10.73	11.25	13.5	10.12
OS12G0210300	21nt:1:seq-10146	MEL1-bound	GGCTGAGGTTTTTAGGATAAC	CCAACTTTAAATATGCTACTG	5	chr12	5762803	5762823	+	5762812	13	0	10.995	0	0	NA	0	NA	0	NA	0.35	0.23	0.68	0.14	0.1	0.32	0.44	0.27	0.16	0.68	1.16	0.35	0.67	0.06	0.94
EPlOSAG00000046965	21nt:1:seq-10153		GATGTTCTCAACTAATATAAC	CTACGAGCGTTGATGATATTG	2.5	chr12	11283721	11283741	+	11283731	0	NA	0	NA	0	NA	9.999	0	0	NA	0	0	1.02	0	0	0	0	0	0	0	2.97	0	0	0	0
EPlOSAG00000046965	21nt:1:seq-10153		GATGTTCTCAACTAATATAAC	CTACGAGCGTTGATGATATTG	2.5	chr12	11283721	11283741	+	11283731	0	NA	0	NA	3	0	9.999	0	0	NA	0	0	1.02	0	0	0	0	0	0	0	2.97	0	0	0	0
EPlOSAG00000046976	21nt:1:seq-10153		GATGTTCTCAACTAATATAAC	CTACGAGCGTTGATGATATTG	2.5	chr04	9115456	9115476	+	9115466	0	NA	0	NA	0	NA	9.999	0	0	NA	0	0	0	2.23	0	0	0	0	0	0	0	0	0	0	1.58
EPlOSAG00000046976	21nt:1:seq-10153		GATGTTCTCAACTAATATAAC	CTACGAGCGTTGATGATATTG	2.5	chr04	9115456	9115476	+	9115466	0	NA	0	NA	3	0	9.999	0	0	NA	0	0	0	2.23	0	0	0	0	0	0	0	0	0	0	1.58
EPlOSAG00000046998	21nt:1:seq-10153		GATGTTCTCAACTAATATAAC	CTACGAGCGTTGATGATATTG	2.5	chr10	10853678	10853698	+	10853688	0	NA	0	NA	0	NA	9.999	0	0	NA	0	0.25	0	0	0	0	0	0	0	0.76	0.22	0	1.75	0.41	2.58
EPlOSAG00000046998	21nt:1:seq-10153		GATGTTCTCAACTAATATAAC	CTACGAGCGTTGATGATATTG	2.5	chr10	10853678	10853698	+	10853688	0	NA	0	NA	3	0	9.999	0	0	NA	0	0.25	0	0	0	0	0	0	0	0.76	0.22	0	1.75	0.41	2.58
OS12G0148400	21nt:1:seq-10161		TCGTAGATATCGGACTATAAC	AGCATCTATGGTCTGATTTGG	3	chr12	2374199	2374219	-	2374208	0	NA	0	NA	6	1	0	NA	0	NA	0	0.04	0.04	0.13	0.1	0.09	0.13	0.22	0.12	0.03	0	0.1	0.16	0	0.13
OS11G0106200	21nt:1:seq-10162	MEL1-bound	TCAGAGTCGACCTACTATAAC	ATTCTCAGCTGGAAGACATTG	3	chr11	287752	287772	-	287763	0	NA	10.989	0	0	NA	0	NA	0	NA	4.57	4.1	2.38	3.25	2.83	2.95	3.17	3.23	3.06	2.65	3.71	2.43	2.63	3.28	3.03
OS05G0144900	21nt:1:seq-10174		CCCTCTAGAAAGTATTATAAC	AAGAGATGATTCATGATGTTG	5	chr05	2595959	2595979	+	2595968	5	1	0	NA	0	NA	0	NA	0	NA	0.83	1.48	1.16	0.36	0.74	1.16	0.4	1.3	0.42	0.26	1.8	0.37	0.87	0.73	1.93
OS10G0412800	21nt:1:seq-10195		TCAAAGGTCACAAGAACTAAC	GGTTTCCAGATTTCAAGATTG	4.5	chr10	14406791	14406811	+	14406801	0	NA	0	NA	0	NA	6	0	0	NA	1.31	2.11	1.41	0.96	0.44	0.86	0.66	0.4	0.82	0.37	0.87	0	1.31	0.87	1.11
OS09G0408900	21nt:1:seq-10209	MEL1-bound	ACCAAGAAGAGGTCCACTAAC	TTCTTTTTCTTCTGGTGATTG	4	chr09	14469231	14469251	+	14469240	0	NA	0	NA	0	NA	15.984	0	0	NA	1.19	1.11	1.36	1.27	1.89	1.96	1.35	2.23	1.54	2.06	0.18	2.35	1.91	1.48	1.49
OS07G0272400	21nt:1:seq-10218	MEL1-bound	TAGTCTCAGCAAAGGACTAAC	ACCAGAATGGTTACCTGATAG	5	chr07	10065423	10065443	+	10065434	0	NA	0	NA	4.998	0	0	NA	0	NA	5.82	5.15	3.89	3.62	4.71	4.76	5.12	3.1	3.34	2.54	4.68	3.37	4.99	4.76	4.95
OS08G0487700	21nt:1:seq-10231		ACGAGCCCAGGTTACCCTAAC	TCCTCTGCTCCCATGGGATTC	5	chr08	24123291	24123311	+	24123302	0	NA	0	NA	4	1	0	NA	0	NA	3.24	3.02	2.89	3.77	3.88	4.27	3.4	3.53	2.04	2.12	0.6	0.95	4.88	6.82	4.64
OS03G0174400	21nt:1:seq-10245	MEL1-bound	CGTCA-CGTCGCTCAAGCTAAC	GCGGCAGCGGCGAGTTCGACTG	4.5	chr03	3985693	3985713	+	3985703	4.998	0	0	NA	0	NA	0	NA	0	NA	2.24	0.61	1.07	1.58	1.15	0.5	0.86	0.52	0.91	0	0	0	0	2.48	1.87
OS10G0500700	21nt:1:seq-10267	MEL1-bound	TTCGTGACTTTGTCCTCTAAC	ATGCATTG-AACAAGAGATTG	4	chr10	19099239	19099259	+	19099250	0	NA	0	NA	0	NA	14.994	0	0	NA	28	29.01	29.2	21.64	19.96	23.06	25.27	23.89	25.13	25.41	52.17	25.01	42.39	42.12	45.32
OS01G0286100	21nt:1:seq-10275		TGTCCTTTGTTTGGGTCTAAC	ACAGGGAGCAAATCCAGGTGA	4	chr01	10271708	10271728	-	10271717	11	0	0	NA	0	NA	0	NA	0	NA	3.25	3.54	4.45	3.34	4.82	3.24	3.43	3.7	3.47	2.5	2.79	3.4	4.7	5.81	7.66
OS02G0787200	21nt:1:seq-10283	MEL1-bound	AGCGGCCGCCAGGTTTCTAAC	TCGCCGACGGCCGCAAGATCG	5	chr02	33437739	33437759	+	33437749	0	NA	4	1	0	NA	0	NA	0	NA	0	0.21	0.21	0	0.21	0.07	0.14	0.08	0.28	0.16	0.3	0	0.1	0	0.12
OS01G0390900	21nt:1:seq-10293		ACGGTTACAAGGTCAAGTAAC	TGGCAATGTTCTGGTTCATTG	2	chr01	16516452	16516472	-	16516463	0	NA	0	NA	4	2	0	NA	0	NA	3.08	2.44	1.86	1.43	1.41	1.7	1.79	1.11	1.48	0.72	2.21	0.82	1.8	1.43	1.68
OS11G0150450	21nt:1:seq-10299	MEL1-bound	GGCGAAACCACTTTAAGTAAC	CCGGTTTGTAGAATTTCATTG	4	chr11	2346033	2346053	-	2346042	0	NA	5.004	1	0	NA	0	NA	0	NA	4.7	5.03	4.13	4.21	3.35	3.06	3.74	3.16	4.39	4.12	4.36	2.44	3.48	4.93	5.24
OS04G0631600	21nt:1:seq-10315	MEL1-bound	TCGTACTCTACGAATAGTAAC	ATCATCAGGTTCTTATGATTG	4.5	chr04	32169436	32169456	+	32169445	0	NA	0	NA	5	1	0	NA	0	NA	2.04	3.08	1.51	1.96	1.43	1.99	2.65	3.91	2.09	2.68	2.76	3.16	3.01	5.31	4.81
OS10G0392500	21nt:1:seq-10315	MEL1-bound	TCGTACTCTACGAATAGTAAC	ATCATGAGATTCTTATTCTTG	4.5	chr10	13081432	13081452	-	13081441	0	NA	0	NA	0	NA	6	1	0	NA	10.73	11.19	7.15	9.2	7.36	8.11	5.25	6.23	6.19	5.53	5.16	4.85	12.22	10.94	12.55
MSTRG.17525	21nt:1:seq-10324		GATTAGGAATAAGCACGTAAC	CTATTCGTTATTTGTGCATTG	2.5	chr12	3382438	3382458	-	3382448	0	NA	4.998	1	0	NA	0	NA	0	NA	0.5	0.36	0.64	0.16	0.23	0.45	0.52	0	0	0	0	0.27	0.32	0.29	0.92
OS07G0440900	21nt:1:seq-10330		CTCAGTTTTTGGTACCGTAAC	GCGTCAAAAGCTATGGCTGTC	5	chr07	14869416	14869436	-	14869427	0	NA	0	NA	4	1	0	NA	0	NA	0.48	0.26	0	0.75	0.5	0.27	0.13	0.34	0.4	0.73	0.68	0.78	1.37	1.57	1.86
OS09G0326100	21nt:1:seq-10332		TCTAAGTCCTCTCCCCGTAAC	AGTTCAATGAGAGGGACATTG	5	chr09	9579058	9579078	-	9579068	7	0	0	NA	0	NA	0	NA	0	NA	1.95	0.85	2.38	2.13	1.65	1.36	2.2	2.62	2.03	1.83	1.69	1.18	4.88	4.29	4.86
OS10G0161700	21nt:1:seq-10332		TCTAAGTCCTCTCCCCGTAAC	GGGTTCAGATGAGGAGCATTG	4	chr10	3933828	3933848	+	3933838	4	1	0	NA	0	NA	0	NA	0	NA	3.02	2.11	1.34	1.57	1.2	1.54	0.65	1.78	1.38	1.5	1.45	1.21	2.83	2.18	2.42
OS10G0161700	21nt:1:seq-10341		TCCACGTTTAGTTCTCGTAAC	GGGTTCAGATGAGGAGCATTG	3.5	chr10	3933828	3933848	+	3933838	4	1	0	NA	0	NA	0	NA	0	NA	3.02	2.11	1.34	1.57	1.2	1.54	0.65	1.78	1.38	1.5	1.45	1.21	2.83	2.18	2.42
OS06G0523100	21nt:1:seq-10348	MEL1-bound	CGGGACGTCCGAAAAGGTAAC	GCCAATCAGGCTTTTGCATCG	5	chr06	19319476	19319496	+	19319487	0	NA	31.006	0	0	NA	31.008	0	0	NA	98.09	101.03	87.82	54.46	56.3	61.88	54.06	48.52	63.35	43.9	93.56	46.97	109.17	98.7	99.51
OS12G0446500	21nt:1:seq-10374	MEL1-bound	CAGCTAGTCATACTTGGTAAC	GATGATCAGTATGAACCATCA	4.5	chr12	15124073	15124093	+	15124084	0	NA	32.016	0	14.008	0	0	NA	0	NA	16.06	16.99	16.88	12.1	12.04	11.85	10.93	13.24	12.02	11.02	19.16	9.93	13.77	13.76	15.75
OS01G0910400	21nt:1:seq-10379	MEL1-bound	CCGGTTCTCGAAGGATGTAAC	TGCCAAGAGATTTTTACATCC	5	chr01	39668383	39668403	+	39668393	0	NA	0	NA	4	1	0	NA	0	NA	0.7	0.71	0.29	0.36	0.4	0.21	0.2	0.09	0.37	0.33	0.49	0.42	0.15	0.7	0.37
OS05G0381400	21nt:1:seq-10386	MEL1-bound	GACGTATCCTCCAGCTGTAAC	CTGCA-AGGAGATCCACATCG	4.5	chr05	18429873	18429893	-	18429884	0	NA	0	NA	0	NA	5	1	0	NA	1.64	0	4.38	1.84	2.23	3.75	2.68	1.22	1.77	3.07	1.63	3.41	54.49	56.66	64
OS07G0546750	21nt:1:seq-10396	MEL1-bound	CTGGAATGTACAAGTTGTAAC	GACATTACAATTTCAGCATTT	4.5	chr07	21675230	21675250	-	21675241	0	NA	0	NA	4	1	0	NA	0	NA	1.39	2.27	1.95	1.59	0.62	1.2	1.27	1.33	1.48	1.22	1.18	1.35	1.7	1.39	1.83
OS01G0349600	21nt:1:seq-10433		CACAAGTAAAAGAACCTTAAC	ATTTTTATTTTTTTGGAATTT	4	chr01	13935037	13935057	+	13935046	7.004	1	0	NA	0	NA	0	NA	0	NA	15.3	13.48	18.54	17.33	17.41	18.58	15.18	20.68	15.4	16.59	2.04	17.46	20.96	18.32	17.27
OS03G0711300	21nt:1:seq-1049		TCGGACCTCTCAGACGTGCAA	AGCCTAGGGTGTCTGTAAGTC	5	chr03	28715314	28715334	-	28715324	0	NA	0	NA	8.004	0	0	NA	0	NA	3.79	3.21	3.41	1.82	2.02	2.46	2.47	1.46	2.26	0.99	3.14	1.65	2.27	2.27	2.03
OS02G0702500	21nt:1:seq-10507		CTTCTCAAGAGTACGTTTAAC	GGAGATTTTTTAAGCAAGTTG	4	chr02	28944529	28944549	-	28944540	0	NA	0	NA	0	NA	14	1	0	NA	11.19	10.6	10.55	8.84	8.88	7.8	6.22	6.44	6.48	5.36	12.69	5.14	8.74	9.29	8.43
OS10G0430700	21nt:1:seq-10537		CCGTCGATGCGTAACAAACAC	GGCATCTACGCAATACTTATG	5	chr10	15335417	15335437	+	15335426	0	NA	0	NA	6.003	1	0	NA	0	NA	1.64	1.3	1.06	0.46	0.88	0.59	0.99	0.83	0.65	0.6	0.94	0.77	0.75	0.96	1.18
OS03G0153000	21nt:1:seq-10541		TCGTCCTGAAGAGCCAAACAC	AGGAATACTTCTGGCTTTGTG	5	chr03	2923339	2923359	-	2923349	0	NA	7.004	1	0	NA	0	NA	0	NA	3.83	3.23	3.33	1.3	2.24	2.67	2.46	2.59	3	1.29	2.03	1.82	2.61	1.96	2.34
OS01G0363600	21nt:1:seq-10553		GTGCGGTTCAAGTCTAAACAC	CAGGCCAAGTTCAGAGTTTGG	4	chr01	14802969	14802989	-	14802978	4.004	1	0	NA	0	NA	0	NA	0	NA	1.15	1.01	1.8	0.44	1.57	1.06	1.22	0.7	1.7	2.74	0	2.48	1.59	1.97	1.85
OS02G0167200	21nt:1:seq-10553		GTGCGGTTCAAGTCTAAACAC	TACACCAAGATGAGAATTGTG	4.5	chr02	3614761	3614781	-	3614771	0	NA	0	NA	5	1	0	NA	0	NA	2.71	3.98	2.21	0.9	1.17	2.17	1.21	1.2	2.08	1.37	1.4	0.94	1.6	1.29	1.74
OS06G0654300	21nt:1:seq-10555		ATCGTGCCGCACTTTAAACAC	TAGCATGGC-TGAAATTCTTG	4	chr06	26809680	26809700	+	26809691	0	NA	0	NA	0	NA	5	0	0	NA	0.59	0.91	0	0.68	0.66	0.75	0.5	1.81	0.13	0.31	0.24	0.39	0	1.26	1.33
OS07G0249700	21nt:1:seq-10561		CGACGCTCTGCGTACCAACAC	GCGGAAAGATGCATGCTTGTG	4.5	chr07	8323363	8323383	-	8323372	8.993	0	0	NA	0	NA	0	NA	0	NA	5.32	7.21	8.76	7.77	6.3	8.89	6.51	7.23	5.92	8.27	7.08	6.78	6.61	5.76	7.67
OS04G0418800	21nt:1:seq-10565		CTGGGTTGCTGGTCGCAACAC	GACCGACCGACCAGAGTTGTG	3	chr04	20709496	20709516	+	20709506	0	NA	304.909	0	0	NA	0	NA	0	NA	1623.63	1166.36	788.17	1404.41	1039.64	1067.68	1085.98	618.19	1142.13	1592.55	250.33	1633.09	1203.21	1854.85	1516.94
OS05G0242000	21nt:1:seq-10575	MEL1-bound	AGGTTAGTTACTGGAGAACAC	CCCAACAAGTGATCTCTCGTG	5	chr05	8642102	8642122	+	8642112	4	1	0	NA	0	NA	0	NA	0	NA	3.51	2.6	3.37	3.96	7.31	4.58	4.66	6.36	3.69	2.5	2.94	5.72	4.9	3.38	4.63
OS07G0620950	21nt:1:seq-10575	MEL1-bound	AGGTTAGTTACTGGAGAACAC	TCCAATCAATGGCATCTTTCC	4.5	chr07	25664708	25664728	+	25664719	0	NA	4	1	0	NA	0	NA	0	NA	0	0	0	0	0	0	0	0	0	0	0	0	0	0	0
OS07G0620950	21nt:1:seq-10575	MEL1-bound	AGGTTAGTTACTGGAGAACAC	TCCAATCAATGGCATCTTTCC	4.5	chr07	25664708	25664728	+	25664719	0	NA	4	1	0	NA	3	0	0	NA	0	0	0	0	0	0	0	0	0	0	0	0	0	0	0
OS04G0486300	21nt:1:seq-10591		CTGCTATTGGACAAGTAACAC	GGCCATACCCTGTTCATTGGA	4.5	chr04	24295274	24295294	+	24295283	0	NA	4	1	0	NA	0	NA	0	NA	1.43	0.78	1.38	2.74	2.6	3.61	1.5	3	2.05	3.37	0.88	1.52	0.83	1.39	1.76
OS01G0668300	21nt:1:seq-10592		TGGTACGGTTTCAAGTAACAC	ACAATACCAAGGTTCTCTGTG	4.5	chr01	27360486	27360506	+	27360497	0	NA	0	NA	4.998	1	0	NA	0	NA	7.4	8.43	8.01	4.16	4.12	3.81	4.4	4.9	4.58	3.56	10.61	3.48	8.12	6.89	7.99
OS02G0738400	21nt:1:seq-10592		TGGTACGGTTTCAAGTAACAC	ATGGTGCCAAAGTTCATTGTG	4	chr02	30828494	30828514	+	30828503	0	NA	0	NA	17.985	0	0	NA	0	NA	9.18	8.39	7.49	4.99	5.43	5.78	4.73	5.73	4.49	4.22	8.22	4.31	6	6.43	7.48
OS11G0252400	21nt:1:seq-10592		TGGTACGGTTTCAAGTAACAC	ACCATGCCA-AGTTCATTGTG	1.5	chr11	8200795	8200815	-	8200805	0	NA	7	2	0	NA	0	NA	0	NA	13.5	13.59	12.32	14.89	14.59	15.15	15.22	15.28	16.96	16.05	32.71	16.21	18.77	17.95	16.38
OS08G0150600	21nt:1:seq-10606		ATGTCAACAACTAAAACACAC	TATA-TTGCTGGTTTTGTGTG	3.5	chr08	2911518	2911538	-	2911527	0	NA	0	NA	0	NA	4	1	0	NA	2.08	2.77	1.33	1.41	1.3	1.12	1.46	1.18	1.54	0.54	2.15	0.63	1.33	1.56	1.46
OS02G0552000	21nt:1:seq-10607	MEL1-bound	CGCTTGTTGTGACAAACACAC	GCGAAAAACTTTGTATGTGTG	4.5	chr02	20815233	20815253	+	20815244	0	NA	23.026	0	0	NA	0	NA	0	NA	21.27	17.93	14.33	15.06	13.79	16.8	15.34	13.4	13.64	15.29	29.83	14.43	15.67	18.77	16.96
OS07G0614600	21nt:1:seq-10625	MEL1-bound	ACTTCTGCTCTGAAACCACAC	TGAGGACG-GACTCTGGCGTG	4	chr07	25323126	25323146	+	25323137	0	NA	0	NA	0	NA	6.006	1	0	NA	0.52	0.73	0.72	0.29	0.31	0.74	0.63	0.14	1.07	0.33	0.08	0.18	3.29	3.99	3.07
OS02G0789700	21nt:1:seq-10626	MEL1-bound	AAACAGATTC-CTAAACCACAC	TTTATGTGAGAGATTTGGTGTG	4	chr02	33553660	33553680	+	33553669	8.004	0	0	NA	0	NA	0	NA	0	NA	0.81	0.94	0.73	0.31	0.38	0.49	0.11	0	0.06	0.1	0.06	0.04	0.62	0.33	0.3
OS02G0789700	21nt:1:seq-10626	MEL1-bound	AAACAGATTC-CTAAACCACAC	TTTATGTGAGAGATTTGGTGTG	4	chr02	33553660	33553680	+	33553671	0	NA	6	0	0	NA	6.994	0	4.998	0	0.81	0.94	0.73	0.31	0.38	0.49	0.11	0	0.06	0.1	0.06	0.04	0.62	0.33	0.3
OS02G0789700	21nt:1:seq-10626	MEL1-bound	AAACAGATTC-CTAAACCACAC	TTTATGTGAGAGATTTGGTGTG	4	chr02	33553660	33553680	+	33553670	0	NA	0	NA	5.995	0	0	NA	0	NA	0.81	0.94	0.73	0.31	0.38	0.49	0.11	0	0.06	0.1	0.06	0.04	0.62	0.33	0.3
OS01G0659400	21nt:1:seq-10669		ATCGATTTT-ACCTCGAGACAC	TAGTTAAAATTGGAACGATGTG	5	chr01	26822900	26822920	-	26822911	0	NA	0	NA	6.003	0	0	NA	0	NA	0.58	2.84	2.23	0.14	0	0.13	0	0	0	0.13	0	0	0.56	0.13	0.65
OS04G0378066	21nt:1:seq-10679		GCTAGTGATTACCATCGACAC	CGATCTCTGATGATGGCTTTG	4	chr04	18469861	18469881	-	18469872	4	0	25.002	0	3.997	1	27	0	13.006	0	0	0	0	0	0	0	0	0	0	0	0	0	0	0	0
OS07G0603600	21nt:1:seq-10718	MEL1-bound	ACGTCAGGGAAGACCATACAC	TGCAGTTGCTTCTTGTATGTA	4.5	chr07	24703450	24703470	+	24703460	0	NA	6.994	0	0	NA	0	NA	0	NA	0.52	0.19	0	0.78	0.81	0.52	0.79	0.89	0.64	0.81	1.2	1.05	0.78	0.41	0.45
MSTRG.13638	21nt:1:seq-10732		ACGGTAT-CAAGAAAACTACAC	CGCCATATGTTCTGTTGATGTG	3.5	chr11	8527188	8527208	-	8527197	0	NA	4	0	0	NA	0	NA	0	NA	0	0.59	0	0	0	0	0	0	0.57	0.45	1.58	0.43	0	0	0
OS05G0499500	21nt:1:seq-10748	MEL1-bound	TAACGATCGGTTGAGCTACAC	GTTGCTAGCCAACTTGATGTG	1	chr05	24591001	24591021	-	24591010	4.998	2	7	2	0	NA	0	NA	0	NA	3.51	2.69	2.01	1.48	2.16	1.99	1.97	1.37	1.59	1.01	1.31	1.17	3.27	2.17	1.89
OS05G0499500	21nt:1:seq-10748	MEL1-bound	TAACGATCGGTTGAGCTACAC	GTTGCTAGCCAACTTGATGTG	1	chr05	24591001	24591021	-	24591010	4.998	2	7	2	2	2	0	NA	0	NA	3.51	2.69	2.01	1.48	2.16	1.99	1.97	1.37	1.59	1.01	1.31	1.17	3.27	2.17	1.89
OS02G0643800	21nt:1:seq-10758	MEL1-bound	TGGGCTGTGTACACAGTACAC	TACATACACACGTGTCATGTG	5	chr02	25879595	25879615	+	25879606	0	NA	0	NA	0	NA	6	1	0	NA	16.93	14.48	15.41	9.4	8.74	7.62	8.57	6.23	11.16	6.91	0.28	11.61	35.07	33.19	35.01
OS07G0558000	21nt:1:seq-10762		TGCTTAGGTACTAGAGTACAC	ACAAGTTCATGCTTTCAAGTG	4.5	chr07	22269246	22269266	-	22269256	0	NA	0	NA	0	NA	20.01	0	0	NA	5.1	4.11	5.42	4.39	3.68	4.35	2.94	4.1	4.12	3.11	6.78	3.97	8.11	7.37	8.81
OS02G0665400	21nt:1:seq-10771		TTGGAGTAAGGCTATGTACAC	GACTTCCTTCTGATACAGGTT	4.5	chr02	27026087	27026107	-	27026098	0	NA	5	0	0	NA	0	NA	0	NA	3.93	3.73	2.94	2.17	1.91	2.64	1.31	2.17	2.17	1.41	2.04	0.97	2.21	1.99	2.7
OS10G0518100	21nt:1:seq-10776		GTCTTACTACCACTTGTACAC	CAGAATGGTGGTGGTCATGTT	4	chr10	20027729	20027749	+	20027740	12.002	0	0	NA	0	NA	0	NA	0	NA	23.19	25.19	25.42	18.74	20.69	15.42	15.24	14.25	16.59	12.01	25.73	9.64	19.08	19.09	19.03
OS07G0563600	21nt:1:seq-10824		GTCCTAGTCGTATGACACCAC	CAGGATCTCCAAACTGTAGTT	5	chr07	22563602	22563622	+	22563612	0	NA	0	NA	6	0	0	NA	0	NA	9.67	9.5	11.28	6.08	4.67	5.46	4.58	5.62	5.57	4.35	8.31	3.93	8.22	9.29	10.21
OS01G0174500	21nt:1:seq-10825		GCACACAGTTCGTGACACCAC	CTGATGTCAAGCAAGGTGGTG	5	chr01	3827781	3827801	-	3827791	33	0	0	NA	20.01	0	0	NA	19.006	0	4.78	6.83	4.55	3.57	2.65	3.66	2.49	3.49	2.32	2.25	5.81	1.72	3.88	3.14	4.88
OS03G0131000	21nt:1:seq-10831	MEL1-bound	GTCATCGTCTTGGTCCACCAC	CACCAGCAGAATCTGGTGGAG	4.5	chr03	1775374	1775394	+	1775383	0	NA	0	NA	5	1	0	NA	0	NA	0	0.33	1.16	1.36	3.19	0.81	2.5	0.99	0.99	2.08	0	2.93	2.33	0.44	0.34
OS04G0165600	21nt:1:seq-10844	MEL1-bound	GTCCAGTAGCGCAACGACCAC	CAGGTGACCGCGCTGCTGGTG	3	chr04	4453070	4453090	+	4453081	0	NA	0	NA	0	NA	7	0	0	NA	1.1	2.77	1.96	1.55	2.74	2.22	1.97	1.3	2.35	1.19	1.23	1.81	2.44	2.16	2.08
OS10G0401000	21nt:1:seq-10844	MEL1-bound	GTCCAGTAGCGCAACGACCAC	GCGGACATCGCGCTGCTGGTG	4	chr10	13553280	13553300	-	13553291	4.004	0	0	NA	0	NA	0	NA	0	NA	47.95	28.67	24.2	20.5	15.38	19.33	9.14	12.05	14.99	14.6	3.99	16.36	45.47	82.8	61.49
OS06G0239000	21nt:1:seq-10847	MEL1-bound	TCCTTCCTGAATACGGACCAC	AGGAAGGACTAACGCCTGGAC	4	chr06	7221751	7221771	+	7221761	0	NA	0	NA	0	NA	8	0	0	NA	3.55	2.95	2.12	1.87	0.95	1.84	1.69	1.78	1.22	2.45	0.61	1.32	1.95	3.05	3.11
OS07G0679300	21nt:1:seq-10850		CACGACGTTTAGGGGGACCAC	TTTCTGCAGATCCTCTTGGAG	4.5	chr07	28767645	28767665	+	28767654	0	NA	0	NA	10	0	0	NA	0	NA	2.65	2.98	2.2	2.25	3.35	2.36	2.46	2.2	1.83	1.57	1.33	1.8	3.16	2.28	2.34
OS06G0586300	21nt:1:seq-10864	MEL1-bound	AGTCCCTACGTTTACTACCAC	TCAGGGATG-AAATGTTGAAG	4.5	chr06	22970197	22970217	-	22970206	0	NA	5	1	0	NA	0	NA	0	NA	3.03	2.94	3.75	1.67	1.45	1.86	0.97	1.04	1.14	1.43	2.36	1.07	2.39	2.7	1.5
OS02G0702633	21nt:1:seq-10871		CGTCCTATGACCAGGTACCAC	TCAGGCTCCTGGTCCATGTCG	5	chr02	28957398	28957418	+	28957408	0	NA	4.998	0	0	NA	0	NA	0	NA	0	0	0	0	0	0	0	0	0	0	0	0	0	0	0.31
OS02G0816300	21nt:1:seq-10881	MEL1-bound	TGGCATCACAACAGAACCCAC	GCTGTGGTGTTGTGCTTGGTG	4.5	chr02	34989345	34989365	+	34989356	0	NA	0	NA	4	1	0	NA	0	NA	1.02	0.87	0.8	0.88	0.74	1.05	1.93	2.18	1.84	3.79	8.46	3.96	2.23	2.63	2.49
OS05G0158700	21nt:1:seq-10921	MEL1-bound	GGCGTGCATTCTTCAAGCCAC	CCGCGCGTAGGATGGGCGGAG	5	chr05	3468399	3468419	-	3468408	4.998	0	0	NA	0	NA	0	NA	0	NA	1.79	1.54	1.19	0.51	0.89	1.23	1.16	0.73	0.88	0.82	1.32	0.56	0.65	0.95	1.49
OS05G0440250	21nt:1:seq-10943		GGTTATAGGCTAATAGGCCAC	CCAATCGCCTATTATCCAGAG	5	chr05	21562346	21562366	-	21562355	0	NA	3.997	1	0	NA	0	NA	0	NA	4.28	3.95	3.06	3.64	3.23	2.95	3.43	4.06	2.94	3.65	4.08	2.49	4.22	5	4.81
OS01G0136050	21nt:1:seq-10961	MEL1-bound	CTGGT-TCTGGACCTGTGCCAC	GACCTCAGCCTTGGGCACGGTG	4.5	chr01	1944512	1944532	+	1944523	0	NA	0	NA	6	0	0	NA	0	NA	19.42	10.06	2.2	16.22	6.84	29.1	39.92	29.72	58.2	119.75	1.43	86.01	173.73	154.56	168.06
OS01G0598400	21nt:1:seq-10961	MEL1-bound	CTGGTTCTGGACCTGTGCCAC	GACCGAGACTTCGACGCCCTG	4.5	chr01	23511441	23511461	-	23511450	4	1	0	NA	0	NA	0	NA	0	NA	1.22	1.11	2.75	0.98	0.86	0.83	0.75	0.78	1.02	0.45	0.42	0.75	3.33	2.06	2.27
OS05G0530400	21nt:1:seq-11009		CAGTCCTTGACTACGAAGCAC	GTCAGAAACTGAAGCTTCGCA	4	chr05	26346418	26346438	+	26346429	0	NA	5.004	0	0	NA	0	NA	0	NA	2.05	2.13	1.61	1.43	1.56	1.26	0.78	0.71	1.24	2.28	2.21	1.68	3.04	1.72	1.66
OS02G0194400	21nt:1:seq-11020		TTTCATATGTCAAAGCAGCAC	GACGTGTACAGCTTCGGCGTC	5	chr02	5260300	5260320	-	5260310	0	NA	0	NA	4	1	0	NA	0	NA	2.07	0.69	1.53	3.04	1.77	1.14	0.67	0.91	0.88	1.52	2.29	2.73	0.31	1.97	1.42
OS10G0373400	21nt:1:seq-11034		AGTGACTAGTCGTAGGAGCAC	TCCCTGGTCCCCGTCCTCCTG	5	chr10	11826399	11826419	+	11826408	0	NA	0	NA	4.998	1	0	NA	0	NA	5.57	2.72	7.46	3.4	1.9	5.67	4.3	2.6	2.72	3.34	4.2	3.36	8.52	7.64	7.46
OS01G0921800	21nt:1:seq-11046		CGTTACGA-GCAGACGACGCAC	GCGGTGCTCCGTCTGCGGCGCG	4.5	chr01	40257135	40257155	-	40257145	0	NA	0	NA	0	NA	6	1	0	NA	27.13	28.39	32.02	31.11	32.71	31.49	27.05	40.17	25.03	29.03	0.67	24.61	28.68	22.28	27.62
OS07G0589600	21nt:1:seq-11070		CGTGACCAAGCTCGATCGCAC	GCAC-GGTTCGAGCCGGCGAG	5	chr07	24035158	24035178	-	24035168	0	NA	8.007	0	0	NA	0	NA	0	NA	8.14	6.7	3.78	5.82	6.44	7.45	15.04	9.72	6.99	10.4	1.74	13.53	10.39	3.05	6.6
OS02G0647300	21nt:1:seq-11085		GACGT-CCCTTCACATAGGCAC	CTGCAGGGGAACTTTCTCTGTG	5	chr02	26052995	26053015	-	26053006	0	NA	0	NA	0	NA	4.998	0	0	NA	9.41	9.83	13.11	8.24	6.39	8.58	9.6	8.02	9.51	8	0.38	7.64	12.03	10.91	10.7
OS01G0500825	21nt:1:seq-11099		GTCAT-CTAACGATGGTGGCAC	CAGTATGATTGTTTCTACTGTG	4	chr01	17305283	17305303	+	17305293	0	NA	6	0	0	NA	0	NA	0	NA	0.53	0	0.11	0	0.14	0.2	0.42	0.31	0.35	0.13	0.24	0	0.15	0	0.23
OS04G0442000	21nt:1:seq-11105		TGTTCTTGATCGATGATGCAC	GCAAGAACCAACTACTATGGG	4	chr04	22010688	22010708	+	22010698	27	0	0	NA	0	NA	0	NA	0	NA	21.12	22.34	19.73	13.78	14.56	14.16	9.33	10.67	9.63	9.04	17.12	7.97	23.34	18.97	21.22
OS12G0284000	21nt:1:seq-11129		GAGCGGACTTTTGTACATCAC	CTCACTTGGAGGCAAGTAGTG	4	chr12	10772563	10772583	+	10772574	0	NA	0	NA	14	0	9.994	0	0	NA	11.28	13.32	10.88	8.28	8.79	8.68	7.59	7.04	8.21	5.71	10.51	6.68	14.65	14.6	14.33
OS01G0602400	21nt:1:seq-11136		TGGAGTCTTAGGCCTCATCAC	ATCTGAAAATCTGGGGAAGTG	4.5	chr01	23673552	23673572	-	23673562	0	NA	0	NA	0	NA	4	1	0	NA	0	0.44	0	0	0	0	0.34	0	0	0	0	0	0	0.99	1.71
OS06G0625400	21nt:1:seq-11136		TGGAGTCTTAGGCCTCATCAC	ACCCCAGAATTCGGAGTAGTG	1.5	chr06	25206135	25206155	-	25206144	0	NA	4	2	0	NA	0	NA	0	NA	3.3	3.04	2.93	2.37	2.73	2.62	1.98	2.41	1.79	2.14	3	1.76	3.15	2.55	2.49
OS05G0555300	21nt:1:seq-11144	MEL1-bound	TCGCGTTTATTACT-TCATCAC	AGTGGAAAAAATGATTGTAGTG	5	chr05	27606147	27606167	-	27606158	0	NA	0	NA	0	NA	5	1	0	NA	1.08	0.67	0.3	0.44	0.86	0.97	0.8	1.17	0.51	0.27	0.16	0.38	2.36	1.49	2.23
OS06G0641800	21nt:1:seq-11147		CTGTGCTGTCTCGACGATCAC	GACATGACGGAGGAGATGGTG	4.5	chr06	26105303	26105323	-	26105313	4	1	0	NA	0	NA	0	NA	0	NA	1.13	4.97	0	3.52	5.68	2.76	3.53	7.74	8.85	3.12	13.6	3.05	0.72	5.78	9.21
OS01G0801100	21nt:1:seq-11208		TCCAACCTGTTCCCTTCTCAC	AGGTTTCACAATTGAAGAGAG	5	chr01	33928743	33928763	+	33928753	0	NA	0	NA	5.999	0	0	NA	0	NA	2.79	2.82	2.69	1.75	2.16	1.96	2.21	2.81	1.32	1.29	4.13	1.26	3.09	1.78	2.18
OS07G0569000	21nt:1:seq-11209	MEL1-bound	TAGCTCCTCTAAGTTTCTCAC	ATCGAGGAGATTTACATATTT	4.5	chr07	22884298	22884318	+	22884308	7.992	0	0	NA	0	NA	0	NA	0	NA	13.58	12.85	12.45	8.93	8.85	10.31	9.02	8.11	9.04	6.36	12.05	6.43	10.86	10.94	12.83
OS01G0585700	21nt:1:seq-1121		GCTATGGCCCTACAGAGTCAA	CGACACCTGGATGTTTCAAAT	4.5	chr01	22781911	22781931	+	22781920	0	NA	23.04	0	0	NA	0	NA	0	NA	21.29	21.45	21.83	18.47	15.24	16.47	13.46	16.66	14.37	12.22	26.48	11.03	23.06	18.43	19.06
OS06G0225900	21nt:1:seq-11220		CGTAGAACTCTAGAGAGTCAC	GTATTTTTAGTTCTCACATTG	5	chr06	6504070	6504090	-	6504080	0	NA	0	NA	0	NA	4.998	1	0	NA	3.76	4.4	3.99	2.58	2.53	1.63	1.44	1.05	1.33	1.01	1.65	0.67	2.1	2.3	2.73
OS03G0760300	21nt:1:seq-11299	MEL1-bound	GGCTTGTACAGGCACCTTCAC	ACGGACATGTCCGTGGAGGCC	4	chr03	31449293	31449313	+	31449303	0	NA	0	NA	0	NA	4.002	1	0	NA	1.07	1.4	2.87	1.01	2.95	1.53	1.33	1.21	1.17	0.55	0	2.25	7.38	4.35	5.01
OS04G0591300	21nt:1:seq-11299	MEL1-bound	GGCTTGTACAGGCACCTTCAC	TCGGACAGGGTCGTGGAGGTG	5	chr04	29939430	29939450	+	29939440	0	NA	0	NA	4.998	0	0	NA	0	NA	5.33	3.86	4.87	4.79	5.92	5.63	4.46	9.52	5.25	10.27	0.51	10.85	3.89	4.72	8.22
OS08G0241400	21nt:1:seq-11308		CAGGAGGATAACTGAGTTCAC	GGCCTTCTATTGACCAAAGGG	4.5	chr08	8582082	8582102	+	8582092	4.998	0	0	NA	0	NA	0	NA	0	NA	1.68	3.17	1.72	2.79	2.66	3.94	2.35	3.63	2.6	1.27	3.46	1.65	3.44	2.86	3.37
OS06G0196900	21nt:1:seq-11315	MEL1-bound	AGCACTAGTGCCTTCGTTCAC	TCTTGATGATGAAGGCAAGAG	5	chr06	4938127	4938147	+	4938138	0	NA	19.008	0	0	NA	0	NA	0	NA	11.3	12.46	13.98	11.02	10.93	9.28	11.78	11.57	10.46	7.98	10.52	8.61	11.26	9.66	10.9
OS07G0496200	21nt:1:seq-11315	MEL1-bound	AGCACTAGTGCCTTCGTTCAC	TCGTGA-CATGGATGCACGTG	4	chr07	18594831	18594851	+	18594842	0	NA	0	NA	16.005	1	0	NA	0	NA	2.4	2.09	2.34	1.48	1.72	1.75	1.93	1.97	2.01	1.99	2.18	1.36	2.1	2.26	2.57
OS03G0131000	21nt:1:seq-11322	MEL1-bound	TAGTTCGAGCTTGCTGTTCAC	ACCAAGCTCGCACGACAAGTG	2	chr03	1775491	1775511	+	1775500	0	NA	3.997	1	0	NA	0	NA	0	NA	0	0.33	1.16	1.36	3.19	0.81	2.5	0.99	0.99	2.08	0	2.93	2.33	0.44	0.34
OS03G0131000	21nt:1:seq-11322	MEL1-bound	TAGTTCGAGCTTGCTGTTCAC	ACCAAGCTCGCACGACAAGTG	2	chr03	1775491	1775511	+	1775501	0	NA	0	NA	5.004	1	0	NA	0	NA	0	0.33	1.16	1.36	3.19	0.81	2.5	0.99	0.99	2.08	0	2.93	2.33	0.44	0.34
OS12G0628100	21nt:1:seq-11322	MEL1-bound	TAGTTCGAGCTTGCTGTTCAC	ATCAAGATCG-ACGACAAGTG	2.5	chr12	26889492	26889512	-	26889502	6	1	0	NA	0	NA	0	NA	0	NA	3.47	5.56	4.21	4.69	4.3	4.9	5.13	4.83	6.21	5.06	14.71	7.41	7.35	4.03	4.68
OS01G0719125	21nt:1:seq-11337	MEL1-bound	AGTATAGGTCGCCCAAAAGAC	TCAGATCTGGCGGGTGTTGTA	5	chr01	29965892	29965912	+	29965903	0	NA	0	NA	0	NA	10	0	0	NA	0	0	0	0.35	0	0	0	0	0	0	0	0	0	0	0
OS01G0795250	21nt:1:seq-11366	MEL1-bound	AATCGAGTGTGAAGACAAGAC	TTAGCTCATGCTTCTGATTTG	2.5	chr01	33685593	33685613	-	33685604	0	NA	12.005	0	0	NA	0	NA	0	NA	0	1.56	1.16	0.26	0.03	0.92	0.89	1.58	1	0.86	1.95	1.05	1.01	0.68	1.51
OS01G0795250	21nt:1:seq-11368	MEL1-bound	AATCGAGTGTGCTGACAAGAC	TTAGCTCATGCTTCTGATTTG	4.5	chr01	33685593	33685613	-	33685604	0	NA	12.005	0	0	NA	0	NA	0	NA	0	1.56	1.16	0.26	0.03	0.92	0.89	1.58	1	0.86	1.95	1.05	1.01	0.68	1.51
OS02G0205400	21nt:1:seq-11369	MEL1-bound	CCGATCCTAACACTACAAGAC	GCCTGGGAATGTGATGGTTTG	4	chr02	5929813	5929833	+	5929822	0	NA	0	NA	0	NA	9	0	0	NA	1.56	1.13	1.54	0.85	1.07	0.84	1.27	1.08	1.2	1.06	1.63	1.39	1.62	1.47	1.6
OS02G0633900	21nt:1:seq-11374	MEL1-bound	GTGGATGTTGATGGGCAAGAC	CTCCTTCAACTACCCGTTCCA	4	chr02	25415036	25415056	-	25415045	0	NA	7	0	0	NA	0	NA	5	0	0	0	0	0.81	0.39	2.03	6.19	7.49	7.46	3.44	0	5.06	0	0	0.96
OS07G0411300	21nt:1:seq-11374	MEL1-bound	GTGGATGTTGATGGGCAAGAC	CACCTACGGCGACATGTTCTG	4.5	chr07	12885038	12885058	-	12885047	0	NA	0	NA	0	NA	153.996	0	0	NA	7.15	6.85	8.5	58.56	52.15	50.48	162.72	141.51	161.87	224.72	25.49	199.67	147.77	130.73	112.36
OS04G0415401	21nt:1:seq-11395		CCTGCAACAAGACCGGAAGAC	GGACCTTGTTCTGGTCGTGGG	4.5	chr04	20529185	20529205	-	20529194	4	1	0	NA	0	NA	0	NA	0	NA	7.41	8.58	2.42	8.43	8.33	10.75	10.38	9.58	8.16	8.64	2.42	7.83	4.84	6.81	6.33
OS04G0569400	21nt:1:seq-11399	MEL1-bound	TATTGGCAACAAAGTGAAGAC	ATAGCTGTTGGTTCCATTCTG	4	chr04	28647384	28647404	-	28647394	8.996	1	0	NA	0	NA	0	NA	0	NA	0	0	0	0	0	3.23	0	0	3	0	0	0	0	0	0
OS12G0562100	21nt:1:seq-11413	MEL1-bound	ACGACAAGGGACTGCTAAGAC	TGCGGATTCCAGAAGGTTCTG	5	chr12	23035424	23035444	-	23035433	0	NA	0	NA	0	NA	4.998	1	0	NA	0.8	0.98	0.64	0.41	0.67	0.99	1.3	0.91	0.58	0.71	0.84	0.93	1.27	0.46	1.32
OS12G0165900	21nt:1:seq-11419		TGAGTACTCTTACCGT-AAGAC	AGGCATGGGAATGGTACTTCTG	4.5	chr12	3343525	3343545	+	3343534	0	NA	0	NA	0	NA	8.007	1	0	NA	5.14	4.68	4.7	3.34	2.98	3.42	2.85	2.57	2.63	2.34	5.09	2.27	3.88	4.85	4.09
OS03G0307100	21nt:1:seq-11436	MEL1-bound	GAGGACCTCTACTTTTAAGAC	CTTCTGAAGATGTATATTCTG	3.5	chr03	10922174	10922194	+	10922185	11.004	1	0	NA	0	NA	0	NA	0	NA	5.72	6.45	6.6	5.05	3.49	4.9	4.82	4.97	3.88	4.77	9.31	4.74	4.64	4.5	5.81
OS02G0211350	21nt:1:seq-11443	MEL1-bound	CTGATGATGGTGGACACAGAC	GATTACTACCACCAGTGTCTG	1.5	chr02	6223364	6223384	+	6223373	0	NA	5.005	0	0	NA	0	NA	0	NA	2.42	3.95	5.24	2.03	3.39	3.28	2.44	1.93	2.34	1.68	1.67	2.23	2.71	2.92	4.38
OS01G0201100	21nt:1:seq-11473		GAGTACCTCTTCTAGGCAGAC	CTCATGGACAGGAT-CGTCAG	4	chr01	5509181	5509201	+	5509191	6	1	0	NA	0	NA	0	NA	0	NA	0.97	0.13	1.86	0.81	0.51	1.42	1.65	1.62	2.27	5.92	0.12	5.35	3.49	4.05	3.24
OS10G0392650	21nt:1:seq-11476	MEL1-bound	ACGGATTCCGAGTTGGCAGAC	TGCCCAATGTTTGACCGTCCG	4.5	chr10	13089872	13089892	-	13089883	0	NA	4	0	0	NA	0	NA	0	NA	0.24	0.2	0	0	0	0	0	0	0.52	0	0	0	0	0.32	0
OS04G0378575	21nt:1:seq-11481	MEL1-bound	TGGAACTTCAGGGACTCAGAC	ACTTTGATGTCCCTGCGTCTG	2.5	chr04	18491110	18491130	+	18491120	0	NA	5	0	0	NA	0	NA	0	NA	2.47	3.51	2	2.05	1.54	1.72	1.88	1.55	1.41	1.06	2.93	0.8	2.98	1.67	2.82
MSTRG.36083	21nt:1:seq-11492	MEL1-bound	CTCTCAATTCAAAGAAGAGAC	CAGAGTTGAAGTTCTTCTCAG	4.5	chr04	1089032	1089052	-	1089043	0	NA	4	1	0	NA	0	NA	0	NA	0.06	0.3	0.59	1.07	0.19	0.21	0	0.02	0	0	0	0	0	0	0
OS01G0207500	21nt:1:seq-11497	MEL1-bound	AGCAAGAACCACTACAGAGAC	GCGTACCTGGTGACGTCTTTG	4.5	chr01	5843114	5843134	+	5843124	0	NA	4	0	0	NA	0	NA	0	NA	0	0	0	0	0	0	0	0	0	1.74	0	1.63	0	0	0
OS01G0528300	21nt:1:seq-11503	MEL1-bound	TCTTCTTAGACCGCGAGAGAC	AGAGGCATCTGAAACTCTTTG	5	chr01	18994919	18994939	+	18994928	0	NA	0	NA	0	NA	4	1	0	NA	0.1	0	0	0	0	0	0.33	0.6	0.46	0.46	1.3	0.86	0.2	0	0.12
OS02G0259900	21nt:1:seq-11509		TCAAAACTGCAGCATAGAGAC	AGTTTTGAGTTTGTGTTTATG	4.5	chr02	9022893	9022913	+	9022904	6.996	1	0	NA	0	NA	0	NA	0	NA	19.85	23.82	23.13	12.74	14.12	15.11	24.25	26.44	26.35	60.19	129.69	60.5	312.07	317.1	308.47
OS06G0329200	21nt:1:seq-11536		AACACGTCTACATGAGGAGAC	ACCAGCGGATGTACTCCTCTG	4.5	chr06	12991219	12991239	-	12991230	0	NA	0	NA	0	NA	5	1	0	NA	0.73	0.44	0.45	0.62	0.24	0.57	0.59	0.37	0.55	0.66	1.32	0.67	0.66	0.66	0.81
OS07G0537900	21nt:1:seq-11536		AACACGTCTACATGAGGAGAC	TTTTGCAGTTGTTCTCTTCAG	4.5	chr07	21147728	21147748	+	21147738	0	NA	0	NA	4	0	0	NA	0	NA	0.83	0.3	0.13	0.13	0.19	0	0	0.13	0	0	0	0	0.93	0.55	1.23
OS06G0157125	21nt:1:seq-11594		CATCTATAAACAGGACTAGAC	GGAGATCTTGGTCTTGAGCTG	4.5	chr06	2909438	2909458	+	2909448	4.998	1	0	NA	0	NA	0	NA	0	NA	115.71	84.17	77.76	142.07	129.46	143.93	117.46	112.97	128.03	159.97	95.45	179.44	145.39	134.72	153.49
OS06G0157125	21nt:1:seq-11594		CATCTATAAACAGGACTAGAC	GGAGATCTTGGTCTTGAGCTG	4.5	chr06	2909438	2909458	+	2909449	0	NA	10.005	1	8	1	0	NA	0	NA	115.71	84.17	77.76	142.07	129.46	143.93	117.46	112.97	128.03	159.97	95.45	179.44	145.39	134.72	153.49
OS07G0419800	21nt:1:seq-11600		CAGTCGAATCGCGGCCTAGAC	GTCAGATTGGCACCGTATCCG	4.5	chr07	13437178	13437198	-	13437189	0	NA	0	NA	12.012	1	0	NA	0	NA	51.78	58.29	58.41	41.51	49.27	43.13	37.07	43.44	35.89	36.11	81.23	38.37	46.69	46.5	48.57
OS02G0227400	21nt:1:seq-11608	MEL1-bound	ATACGCATG-ACTTCTCTAGAC	TAAGTGGACATGAAGTGATCTG	5	chr02	7149697	7149717	+	7149706	0	NA	0	NA	25.992	0	0	NA	0	NA	8.78	8.09	8.95	5.29	5.09	6.43	4.43	4.81	5.49	3.24	4.88	3.88	5.63	6.42	5.53
MSTRG.15881	21nt:1:seq-1163		TCTCTTCCAAGCTCACTTCAA	AGAGAAGGTTCGAGTGAAGTT	0	chr11	23008820	23008840	-	23008829	8.998	2	0	NA	0	NA	0	NA	0	NA	1.68	1.05	2.16	0.08	0.11	0.29	0	0	0	0	0	0	0.15	0.14	0.8
MSTRG.15881	21nt:1:seq-1163		TCTCTTCCAAGCTCACTTCAA	AGAGAAGGTTCGAGTGAAGTT	0	chr11	23008820	23008840	-	23008829	8.998	2	0	NA	3	2	0	NA	0	NA	1.68	1.05	2.16	0.08	0.11	0.29	0	0	0	0	0	0	0.15	0.14	0.8
OS11G0145700	21nt:1:seq-11649	MEL1-bound	TGGGTA-GTGAACGCTTTAGAC	GCACATGCACTTGCAAAGTCTG	4.5	chr11	2078426	2078446	+	2078436	0	NA	0	NA	0	NA	5.999	1	0	NA	0.81	1.18	0.52	0.47	0.99	0.64	0.63	1.49	1.09	0.52	0.23	0.45	0.83	0.81	0.85
OS04G0503600	21nt:1:seq-11657	MEL1-bound	TCCTAACCTCGATTTTTAGAC	AGGATGGGAGCGAAGACCCTG	4.5	chr04	25142058	25142078	+	25142068	0	NA	0	NA	0	NA	11.008	0	0	NA	1.66	1.71	1.43	1.27	0.62	0.83	0.83	0.59	0.92	1.11	2.27	0.54	2.1	1.61	1.8
OS10G0395500	21nt:1:seq-11661		TTTTACTTTAACTAAAACGAC	AAGATGAAAGTGTTTTTTCTG	3.5	chr10	13268243	13268263	+	13268253	0	NA	0	NA	5.999	0	0	NA	0	NA	1	1.35	1.48	1.08	0.66	0.27	0.56	0.57	0.39	0.41	0.92	0.58	1.13	1.24	0.59
OS04G0505400	21nt:1:seq-11662	MEL1-bound	CAGTGGTTGCAGTAAAACGAC	GTCGCCGGTGTCTTGTTGCTG	4	chr04	25232780	25232800	-	25232789	4.998	0	0	NA	0	NA	0	NA	0	NA	2.57	5.24	4.63	4.83	1.52	0	2.14	0	0	4.5	0	0	5.67	2.41	2.16
OS03G0715600	21nt:1:seq-11666	MEL1-bound	CGTCCTCTACGATGAAACGAC	GTAGTAGGTGCTACTTTGCTC	3	chr03	28978540	28978560	+	28978551	0	NA	18.998	0	14.994	0	0	NA	0	NA	0.57	1.07	0.63	0.79	0.69	0.89	0.35	0.47	1	0.43	0.17	0.07	0.47	0.94	1.46
OS04G0623400	21nt:1:seq-11679		AGGTCGTGGTGTAGGAACGAC	TTCAGCACCACTTCC-TGCAG	4	chr04	31682254	31682274	-	31682263	0	NA	0	NA	0	NA	15.015	1	0	NA	6.8	6.47	7.18	4.31	4.03	4.88	3.67	4.17	4.29	2.78	6.45	2.68	5.66	3.99	4.68
OS02G0796700	21nt:1:seq-1168		GTCGCACAC-CAACTAGTTCAA	CGGCATGGGAGTTTATCAAGTT	5	chr02	33887942	33887962	-	33887952	0	NA	0	NA	11.999	1	0	NA	0	NA	14.47	15.98	15.11	11.35	10.41	11.41	7.07	7.98	7.45	8.29	17.69	7.26	14.68	17.3	15.22
OS07G0692900	21nt:1:seq-11685	MEL1-bound	AGGTCCGATTTTAGTAACGAC	TGAAGGCTAAGTTCATTGCTG	4.5	chr07	29482929	29482949	+	29482940	5.999	1	0	NA	0	NA	0	NA	0	NA	4.37	4.47	0	3.4	2.26	3.57	2.88	2.03	1.96	3.22	4.04	2.03	4.97	4.7	5.12
OS08G0107100	21nt:1:seq-11702		GCTAGGATAGAGACGCACGAC	CGATCCGATCGCTGTGAGTTG	4	chr08	352505	352525	-	352516	0	NA	0	NA	0	NA	22.011	0	0	NA	37.3	28.77	21.18	33.96	27.42	23.02	36.32	27.49	35.53	67.53	20.65	61.77	38.31	51.17	46.19
OS06G0166100	21nt:1:seq-11716	MEL1-bound	ATGGACGATAGGCTAGACGAC	TATCTGTTATTTGAGCTGCTC	4	chr06	3326363	3326383	+	3326374	5	1	0	NA	0	NA	0	NA	0	NA	5.48	5.32	5.42	3.83	3.05	3.6	3.46	3.72	2.21	3.37	6.53	3.11	4.87	5.06	3.95
OS03G0698800	21nt:1:seq-11737		TCCTCGTGCTGGTACTACGAC	ATGGGCATGACCAAGCTGCTG	4	chr03	28011504	28011524	+	28011513	0	NA	0	NA	0	NA	12.987	0	0	NA	34.89	33.84	31.94	26.64	28.16	25.44	24.66	29.76	28.61	26.74	49.17	30.34	45.83	44.93	47.47
OS12G0616800	21nt:1:seq-11737		TCCTCGTGCTGGTACTACGAC	AGGAGTACGAGCATGATTCTG	2.5	chr12	26195442	26195462	-	26195451	0	NA	0	NA	4.998	1	0	NA	0	NA	0.17	0	0.33	0.33	0.24	0	0.54	1.64	0.95	2.56	3.37	3.39	1.67	1.69	1.36
OS12G0616800	21nt:1:seq-11737		TCCTCGTGCTGGTACTACGAC	AGGAGTACGAGCATGATTCTG	2.5	chr12	26195442	26195462	-	26195453	0	NA	0	NA	0	NA	6.996	1	0	NA	0.17	0	0.33	0.33	0.24	0	0.54	1.64	0.95	2.56	3.37	3.39	1.67	1.69	1.36
OS10G0497600	21nt:1:seq-1176		CTCCTCGGGCTTGCCTTTCAA	GGGAAGCCCGAATGGAAAGTT	2	chr10	18973557	18973577	+	18973568	0	NA	0	NA	5.995	2	0	NA	0	NA	16.78	16.24	13.37	13.36	9.96	11.85	10.76	11.4	11.83	9.55	19.1	10.29	13.85	13.05	11.73
OS04G0345700	21nt:1:seq-11764	MEL1-bound	TGCCGACTATACCT-AACCGAC	GTGGCTGATTTGGATTTGGCTG	3.5	chr04	16436543	16436563	+	16436553	0	NA	0	NA	0	NA	4	1	0	NA	3.48	2.51	2.2	3.69	7.65	4.47	1.73	2.09	6.11	3.38	0	4.98	1.1	4.15	3.24
OS03G0194500	21nt:1:seq-11771	MEL1-bound	GACACGGTGGTGGAGACCGAC	CTCTGCCACCACTTCTTGATG	3.5	chr03	4911988	4912008	+	4911998	7	0	0	NA	0	NA	0	NA	0	NA	7.33	7.56	8.74	4.42	6.48	6.64	4.86	9.31	6	3.97	9.79	3.83	7.82	7.16	8.4
OS04G0690100	21nt:1:seq-11771	MEL1-bound	GACACGGTGGTGGAGACCGAC	CTCTGCGACCACCTCTCGCTG	3	chr04	35299737	35299757	+	35299746	0	NA	0	NA	0	NA	15.008	0	0	NA	52.42	42.19	43.65	60.07	58.29	55.85	54.14	45.02	53.49	48.12	19.92	47.84	38.44	43.75	41.64
OS04G0458200	21nt:1:seq-11797	MEL1-bound	GTCCCACGGGCCACCGCCGAC	AAGGGTGCACGGTGGCGGCCT	4	chr04	22892438	22892458	+	22892449	0	NA	8.988	1	0	NA	0	NA	0	NA	83.28	81.91	86.72	81.32	81.18	75.86	79.94	84.35	72.71	75.46	109.29	80.22	76.51	77.81	75.43
OS07G0184500	21nt:1:seq-11810		CCCATGTATAATTAGTCCGAC	GGGTACAAATCAATCAGTTTG	4.5	chr07	4468584	4468604	+	4468594	11.01	1	0	NA	0	NA	0	NA	0	NA	6.87	6.46	7.84	3.88	2.83	4.81	2.7	2.81	2.44	2.09	1.14	1.05	3.2	4.91	4.35
OS03G0148800	21nt:1:seq-11818	MEL1-bound	CTCTTTACGTCCTGTTCCGAC	GGGAAATGCAGGAGAAGGCTG	1.5	chr03	2714323	2714343	-	2714334	0	NA	0	NA	0	NA	13	1	0	NA	15.69	13.79	12.36	9.43	9	6.98	8.22	10.62	6.92	7.98	12.21	6.4	11.66	8.31	11.4
OS04G0669700	21nt:1:seq-11827	MEL1-bound	GGCAATCAAGTAGAGAGCGAC	CCTTCAATTCCTCTTTTGCTG	5	chr04	34154074	34154094	-	34154084	0	NA	7	0	0	NA	0	NA	0	NA	0.13	0	0.25	0.38	0.74	0.48	0.55	0.76	0.88	0.58	1.09	0.22	0	0.47	0.59
OS04G0462300	21nt:1:seq-11828		AGGTAGTTATCAACGAGCGAC	TCCAGCCATGGTTGATCGCGG	4.5	chr04	23094320	23094340	-	23094330	0	NA	0	NA	3.996	1	0	NA	0	NA	2.51	3.02	2.54	3.04	1.47	1.78	1.94	0.5	1.9	1.96	2.17	0.86	1.78	2.44	2.21
OS04G0519925	21nt:1:seq-11863	MEL1-bound	TAGTCACCTACTTGATGCGAC	TTCAATGGAAAAACTATGCTG	4.5	chr04	26032014	26032034	-	26032024	0	NA	0	NA	6	0	0	NA	0	NA	0	0	0	0	0	0	0	0	0	0	0	0	0	0	0
OS06G0329200	21nt:1:seq-11863	MEL1-bound	TAGTCACCTACTTGATGCGAC	ACCAGCGGATGTACTCCTCTG	5	chr06	12991219	12991239	-	12991230	0	NA	0	NA	0	NA	5	1	0	NA	0.73	0.44	0.45	0.62	0.24	0.57	0.59	0.37	0.55	0.66	1.32	0.67	0.66	0.66	0.81
OS08G0436000	21nt:1:seq-11870	MEL1-bound	ATCTCATGTCCCTCTTGCGAC	TAGAGAACATGCAGTATGCTG	4.5	chr08	21175562	21175582	-	21175572	9	1	12	0	0	NA	0	NA	0	NA	7.6	7.5	8.24	7.39	8.01	8.15	6.49	5.9	7.17	7.13	9.56	7.79	9.6	9.49	9.77
OS04G0347800	21nt:1:seq-11886		GTTAGTTCTATTGTGATCGAC	CAATCAAGAACACA-TAGCTG	3.5	chr04	16549860	16549880	+	16549871	9	0	8.004	0	5.004	0	4.998	0	0	NA	1.26	0.69	0.35	0.43	0.89	0.82	0.95	1.9	0.9	1.11	1.12	0.96	0.52	0.95	1.11
OS04G0347800	21nt:1:seq-11886		GTTAGTTCTATTGTGATCGAC	CAATCAAGAACACA-TAGCTG	3.5	chr04	16549860	16549880	+	16549871	9	0	8.004	0	5.004	0	4.998	0	3	1	1.26	0.69	0.35	0.43	0.89	0.82	0.95	1.9	0.9	1.11	1.12	0.96	0.52	0.95	1.11
OS06G0180000	21nt:1:seq-11889	MEL1-bound	AGGCACTAAGAATATATCGAC	ACTGGGATTCTTATGCAGCTG	5	chr06	3966646	3966666	-	3966657	0	NA	0	NA	4.998	0	0	NA	0	NA	3.06	4.79	3.85	2.89	2.62	3.87	1.83	3.45	2.52	2.4	5.67	2.57	3.97	3.04	3.27
OS03G0285850	21nt:1:seq-11913		GTGCAAGTGAATCTGCTCGAC	TACGTTCTCGTGGTCGAGGTG	5	chr03	9849598	9849618	+	9849609	0	NA	4.998	0	0	NA	0	NA	0	NA	0	6.41	5.83	0	4.06	4	5.1	0	0	4.87	0	0.06	0	0	0
OS07G0531500	21nt:1:seq-11918	MEL1-bound	CATGTCAGTACGATAGTCGAC	GTCCAGCCATTCTACCAGCAG	5	chr07	20807100	20807120	+	20807110	0	NA	0	NA	5.999	1	0	NA	0	NA	52.16	43.86	58.54	87.74	99.22	104.77	88.46	84.99	94.49	51.37	14.1	44.67	55.36	57.66	59.02
OS04G0267600	21nt:1:seq-11919	MEL1-bound	GAGGT-AGGTTCAGTAGTCGAC	CTCCTCTCCAAGGCATCAGCTT	4.5	chr04	11060624	11060644	-	11060633	0	NA	0	NA	0	NA	5	1	0	NA	0	0	0	0	0	0	1.34	0.54	0.31	2.36	3.08	3.38	1.1	0.13	0.32
OS01G0280500	21nt:1:seq-11925	MEL1-bound	CGCCTAACGAATAAGGTCGAC	GTGGAGAGCGTGTTCCGGCTG	4.5	chr01	9967541	9967561	-	9967551	0	NA	0	NA	0	NA	13.984	0	0	NA	0	0	0	0	0	0.28	0	0	0	0.44	0.38	0.22	0	0.33	0.45
OS04G0434800	21nt:1:seq-11925	MEL1-bound	CGCCTAACGAATAAGGTCGAC	GCGGAT-GCTTATTCCAGCTG	1.5	chr04	21625358	21625378	-	21625369	0	NA	7.995	2	0	NA	0	NA	0	NA	3.05	2.93	2.55	4.07	3.94	4.06	4.46	3.81	2.71	4.65	2.59	4.98	3.22	2.19	2.55
OS07G0633400	21nt:1:seq-11942	MEL1-bound	GGTTAAGCTGCTACCTTCGAC	GGAATTCGCAGGTGGAAGCTG	4.5	chr07	26288681	26288701	+	26288692	0	NA	5	0	0	NA	0	NA	0	NA	0.09	0.6	0.18	0.27	0.53	0.68	0.4	0.73	1.15	0.91	0.29	0.9	0.36	0.99	0.62
OS01G0152675	21nt:1:seq-11955		TTCGGACCGTAACCTTTCGAC	GATCCTGACATTTGAAGGTTG	4.5	chr01	2835420	2835440	-	2835429	4	0	0	NA	0	NA	0	NA	0	NA	0	1.74	0	0	3.57	0.67	1.57	1.42	0	0.66	0	0.62	1.53	0	0.9
OS06G0319850	21nt:1:seq-11966	MEL1-bound	TAGGCCTTCCCGAGAAAGGAC	ATCCGGGAGCTCTTGTTCCTG	5	chr06	12426671	12426691	+	12426682	0	NA	0	NA	0	NA	4.998	0	0	NA	2.03	4.18	5.76	5.26	5.93	2.58	10.02	3.85	8.59	7.96	0	13.07	5.3	5.47	6.53
OS12G0503000	21nt:1:seq-11970		TATCTCGCGTACGCCAAGGAC	CTGGGGAGCATGCTGTTCATG	5	chr12	19181346	19181366	-	19181355	6	0	0	NA	0	NA	0	NA	0	NA	1.35	1.07	1.19	2.93	2.43	2.87	4.03	5.05	4.43	7.5	5.42	7.59	7.56	7.55	7.94
OS04G0450200	21nt:1:seq-11985	MEL1-bound	TCGGATAAACTCTGTAAGGAC	AGGCTGTTTGATGCCTTCCTG	5	chr04	22434548	22434568	+	22434559	0	NA	4.002	1	0	NA	0	NA	0	NA	25.53	28.36	24.17	17.68	16.89	22.1	15.88	22.03	21.03	13	29.34	15.79	23.1	20.13	16.91
OS02G0830300	21nt:1:seq-11986	MEL1-bound	CTCATTATATCGTGTAAGGAC	GATTCAAATAGTACTTTTCTG	5	chr02	35698222	35698242	-	35698232	0	NA	4	1	0	NA	0	NA	0	NA	1.29	2.01	2.35	1.21	1.09	0.67	0.66	0.64	1.07	0.81	1.46	0.55	6.73	5.63	5.38
OS07G0569000	21nt:1:seq-11999	MEL1-bound	CACGAAGTCTTGTTGCAGGAC	ATGAATCAGAAACACGTCCTG	5	chr07	22884344	22884364	+	22884354	0	NA	0	NA	0	NA	6	1	0	NA	13.58	12.85	12.45	8.93	8.85	10.31	9.02	8.11	9.04	6.36	12.05	6.43	10.86	10.94	12.83
OS01G0775400	21nt:1:seq-12000	MEL1-bound	GTCTCTTTCGGATCTCAGGAC	CCGGGAGATCCTCGAGTTCTG	4.5	chr01	32788883	32788903	-	32788894	0	NA	0	NA	6.994	1	0	NA	0	NA	2.14	0.89	1.87	2.22	1.37	2.09	1.94	2.06	1.42	3.23	1.54	2.94	8.34	7.12	7.28
OS07G0109300	21nt:1:seq-12001	MEL1-bound	ATCATCGAGGCATGTCAGGAC	TACTAGTTCCGTAGAGCCTTA	5	chr07	510908	510928	+	510917	4	1	0	NA	0	NA	0	NA	0	NA	5.37	4.26	5.02	4.16	2.22	1.95	3.49	4.69	1.76	1.26	3.87	1.06	4.18	3.32	3.56
OS02G0799600	21nt:1:seq-12011	MEL1-bound	CGGTGGAGACGACTAGAGGAC	GCCACCTCTCCTCTTCTTCTT	4.5	chr02	34053356	34053376	+	34053367	0	NA	0	NA	0	NA	5	1	0	NA	9.2	10.56	5.14	12.37	23.7	7.46	13	26.53	14.33	29.86	0	35.26	46.44	39.23	47.27
OS06G0170100	21nt:1:seq-12030	MEL1-bound	GTCGTGTTACCTTACTAGGAC	CAGCACGGTGGCATGCTTCTG	3.5	chr06	3516195	3516215	-	3516205	0	NA	0	NA	6	0	0	NA	0	NA	0	0	0	0	0	0	0	0	0	0	0	0	0	0	0
OS06G0170100	21nt:1:seq-12031	MEL1-bound	GTCGTGTTACCTTTCTAGGAC	CAGCACGGTGGCATGCTTCTG	4.5	chr06	3516195	3516215	-	3516205	0	NA	0	NA	6	0	0	NA	0	NA	0	0	0	0	0	0	0	0	0	0	0	0	0	0	0
OS02G0117500	21nt:1:seq-12044		CGGGATCTGTGACGTTAGGAC	GACCTATCGACTGCGATCCTG	4.5	chr02	923240	923260	+	923249	7.992	1	0	NA	0	NA	0	NA	0	NA	12.71	15.8	13.37	11.97	10.2	10.51	7.52	6.45	7.77	5.6	12.69	6.79	19.19	18.98	17.8
OS07G0665750	21nt:1:seq-12057	MEL1-bound	TTCATGCTGATGGTAACGGAC	CAATGCGATTACCATTGAATG	5	chr07	28102817	28102837	+	28102828	0	NA	8.001	0	0	NA	0	NA	0	NA	1.82	0.51	0	0.3	0	1	0.69	0.2	1.07	0.48	2.55	0.54	0.19	0.14	1.03
OS07G0665750	21nt:1:seq-12057	MEL1-bound	TTCATGCTGATGGTAACGGAC	CAATGCGATTACCATTGAATG	5	chr07	28102817	28102837	+	28102828	0	NA	8.001	0	2	1	0	NA	0	NA	1.82	0.51	0	0.3	0	1	0.69	0.2	1.07	0.48	2.55	0.54	0.19	0.14	1.03
OS02G0771100	21nt:1:seq-12077		ACGGTTTAGGTTCGCGCGGAC	TGCGAAATCCAAGTGCGCCTG	1.5	chr02	32529334	32529354	-	32529343	12.006	0	15.008	0	0	NA	0	NA	0	NA	1.05	1.1	1.35	1.25	0.83	0.96	1.03	2.03	0.91	1.2	1.63	0.93	2.17	1.95	2.39
OS02G0771100	21nt:1:seq-12077		ACGGTTTAGGTTCGCGCGGAC	TGCGAAATCCAAGTGCGCCTG	1.5	chr02	32529334	32529354	-	32529343	12.006	0	15.008	0	3	2	0	NA	2.001	2	1.05	1.1	1.35	1.25	0.83	0.96	1.03	2.03	0.91	1.2	1.63	0.93	2.17	1.95	2.39
OS10G0559450	21nt:1:seq-1208		TCCGCCCCTGTGATGAAAGAA	AGGCAAGGACGCTACTTTCTT	2.5	chr10	22023198	22023218	+	22023209	0	NA	0	NA	4	2	0	NA	0	NA	0.52	0	0.5	0.46	0	0.24	0	0.51	0	0.23	0.27	0	0.46	0.45	0
OS03G0421300	21nt:1:seq-12109	MEL1-bound	TCGTCTTAAAACAATAGGGAC	ATAAGAATTTTGATTTCTCTG	4.5	chr03	17549981	17550001	+	17549992	0	NA	0	NA	4	0	0	NA	0	NA	0	0	0	0	0	0.97	2.51	0	0	0	1.15	0	0	0	0
OS02G0474000	21nt:1:seq-12128	MEL1-bound	TTGTACGTAGCGAATGGGGAC	TTACTGCATCGATTACCCCTG	5	chr02	16152444	16152464	+	16152455	0	NA	0	NA	6	0	14.008	0	0	NA	24.25	25.29	22.45	18.32	16.02	18.8	10.78	13.66	13.81	9.45	10.27	9.89	18.73	18.6	18.63
OS12G0156400	21nt:1:seq-12128	MEL1-bound	TTGTACGTAGCGAATGGGGAC	CACCTGCATCACTTACCCCTG	3	chr12	2783124	2783144	+	2783135	25.994	0	0	NA	0	NA	0	NA	0	NA	74.84	65.95	54.98	64.99	53.54	67.14	53.38	45.1	59.42	54.48	88.96	51.94	68.07	73.04	63.33
OS05G0356800	21nt:1:seq-12129	MEL1-bound	CCCGTTCTA-TTCGGTGGGGAC	GGGCAAGATGAAGGCGTCGCTG	4.5	chr05	16909567	16909587	-	16909577	0	NA	0	NA	11	1	0	NA	0	NA	47.91	43.81	31.08	43.15	26.34	38.2	34.28	32.29	34.29	38.72	16.64	30.34	26.36	45.64	40.04
OS10G0450400	21nt:1:seq-12145	MEL1-bound	GAGTGACGAGTCGATTGGGAC	CTCTCTGCTCACAAAACCTTG	4.5	chr10	16414619	16414639	+	16414628	0	NA	0	NA	4	0	0	NA	0	NA	0.13	0.24	0.85	0.21	0.49	0.31	0.33	0.18	0.53	0.28	1.15	0.57	0.66	0.69	0.77
OS08G0550500	21nt:1:seq-12154		TTTGGTCGTGGCGTAATGGAC	AAACCAACACAGTAGCACCTG	4.5	chr08	27613914	27613934	+	27613925	0	NA	10.992	1	0	NA	0	NA	0	NA	56.37	54.47	53.55	39.5	35.1	36.53	22.17	22.14	23.55	11.63	20.81	12.76	50.68	50.33	52.03
OS03G0124500	21nt:1:seq-12161	MEL1-bound	TTCTAGGAGCAGTCGATGGAC	AAGATACTGCTCAGGTACCTG	4	chr03	1420391	1420411	+	1420400	0	NA	0	NA	6.003	0	0	NA	0	NA	3.34	5.32	2.99	4.85	4.91	3.77	4.61	4.61	3.16	4.61	0	5.22	2.99	4.33	7.7
OS03G0124500	21nt:1:seq-12166	MEL1-bound	TACTGTAACAAGTCTATGGAC	AAGATACTGCTCAGGTACCTG	4	chr03	1420391	1420411	+	1420400	0	NA	0	NA	6.003	0	0	NA	0	NA	3.34	5.32	2.99	4.85	4.91	3.77	4.61	4.61	3.16	4.61	0	5.22	2.99	4.33	7.7
OS01G0896200	21nt:1:seq-12203		TGGACCCTGTTGATGTTGGAC	ATCCGGGACGACGAGAGCCTG	4.5	chr01	38949927	38949947	+	38949937	4	1	0	NA	0	NA	0	NA	0	NA	5.32	3.9	5.47	17.77	24.16	15.15	35.01	38.64	38.11	56.23	8.28	52.34	20.18	17.53	18.75
OS08G0517800	21nt:1:seq-12203		TGGACCCTGTTGATGTTGGAC	ACCT-GGACTACTACGACGTG	4	chr08	25701170	25701190	-	25701179	5	0	5	1	11.004	0	7.997	0	0	NA	0	0	0	0.25	1.08	0.23	0.81	1.47	1.71	0.23	0	0.42	0	0	0.29
OS01G0764050	21nt:1:seq-12228		CGCCAACCCACGAAACATGAC	GTGGTCGGGGGCCTTGTGCTC	5	chr01	32151715	32151735	+	32151724	0	NA	0	NA	5.999	0	0	NA	0	NA	0	0	0	0	0	0	0	0	0	0	0	0	0	0	0
OS03G0817200	21nt:1:seq-12228		CGCCAACCCACGAAACATGAC	GCGGTGGCGTGCTTCGTGCCG	4.5	chr03	34272633	34272653	+	34272642	0	NA	0	NA	0	NA	5.004	1	0	NA	1.67	0.91	2.41	2.13	2.13	1.5	1.6	2.12	3.07	6.07	1.29	6.36	11.76	12.14	11.33
OS03G0296700	21nt:1:seq-12230		TCGTTCTGCTTTCAACATGAC	AGGCAGATGGAGGTTGTACAG	4.5	chr03	10387466	10387486	+	10387477	0	NA	0	NA	26.004	0	14.004	1	15.008	0	3.35	3.61	3.69	2.32	3.38	3.11	1.88	1.91	2.29	1.63	1.36	1.64	3.22	2.85	2.97
OS01G0198100	21nt:1:seq-12236		TTCGAGAAACACTACCATGAC	AAGTTCTTGGTGATGATAACG	4.5	chr01	5321249	5321269	-	5321259	0	NA	0	NA	0	NA	6	1	0	NA	1.76	2.41	2.3	1.15	1.76	1.13	1.26	0.98	0.69	0.65	1.06	0.65	2.29	1.69	2.09
OS01G0616800	21nt:1:seq-12252	MEL1-bound	ACGGCTCTATCTACGGATGAC	TGCCGAGGTCGAAGGATATTG	5	chr01	24496948	24496968	+	24496958	0	NA	19.006	0	0	NA	0	NA	0	NA	5.57	7.72	5.35	9.05	7.56	6.76	7.72	7.14	8.75	10.3	0.57	9.99	4.54	7.48	5.74
OS06G0218600	21nt:1:seq-12267	MEL1-bound	TGGTAGCACCTACGTTATGAC	GCCAGGGTGGAGGCAGTGCTG	4.5	chr06	6087922	6087942	+	6087933	0	NA	0	NA	0	NA	63.024	0	0	NA	116.36	110.91	107.39	215.3	232.17	231.01	321.54	305.64	316.92	366.76	70.03	362.48	169.07	165.83	174.93
OS01G0815900	21nt:1:seq-12289		TCACAACGTAGCGTACCTGAC	GGTTTTGCAATGCATGGGTTG	5	chr01	34688644	34688664	-	34688655	0	NA	0	NA	0	NA	5	1	0	NA	1.9	1.33	0.26	1.04	1.52	1.22	1.28	0.52	0.75	1.66	0.98	1.11	1.3	2.99	0.15
MSTRG.37779	21nt:1:seq-12292	MEL1-bound	TTCGTCCTTCGTAGCCCTGAC	AATTAGGAGGCATCGGGAGTA	5	chr04	14601462	14601482	-	14601473	53	0	0	NA	14	0	0	NA	0	NA	1.43	1.24	2.42	0.12	0.25	0.27	0	0.11	0	0	0	0	0.34	0.31	0.27
MSTRG.37803	21nt:1:seq-12292	MEL1-bound	TTCGTCCTTCGTAGCCCTGAC	AAATAAGAGGCATCGGGAGTG	5	chr04	14650069	14650089	-	14650080	0	NA	70	0	22	0	0	NA	22	0	0.54	0.9	0.68	0	0.1	0.17	0	0.05	0	0	0	0.02	0.14	0.04	0.13
OS11G0140800	21nt:1:seq-12311	MEL1-bound	GCCTGTGATGACCTGTCTGAC	TATACCCTACTGGACAGGCTG	5	chr11	1884329	1884349	-	1884338	0	NA	25.012	0	0	NA	0	NA	0	NA	0.74	0.78	0.62	0.82	0.35	0.44	0.34	0.87	0.61	0.36	0.49	0.35	1.06	0.4	0.63
OS12G0137300	21nt:1:seq-12311	MEL1-bound	GCCTGTGATGACCTGTCTGAC	TATACCCTACTGGACAGGCTG	5	chr12	1808025	1808045	-	1808034	0	NA	25.012	0	0	NA	0	NA	0	NA	1.89	1.19	1.96	0.37	0.5	1.28	0.69	0.4	0.75	0.78	0.9	0.59	1.1	1.09	1.11
OS06G0160400	21nt:1:seq-12328		CCTCCGCTTAGACAGAGTGAC	GGACGTGAAGCTGTCTCATTT	4	chr06	3060735	3060755	-	3060746	6.996	0	0	NA	0	NA	0	NA	0	NA	8.54	6.12	6.71	8.66	9.19	9.96	7.48	8.32	9.37	8.69	7.68	8.48	6.8	8.79	6.93
OS01G0902100	21nt:1:seq-12366	MEL1-bound	TAACCTCTGTATATAGGTGAC	ATTGCAGATATGTAGCAACTA	5	chr01	39278623	39278643	-	39278633	0	NA	0	NA	5	1	0	NA	0	NA	1.03	0	0	1.16	0	0	0	0	0	0	0	0	0	0	0.11
OS06G0109600	21nt:1:seq-12378	MEL1-bound	GACTAGTAGTTCGATGGTGAC	CTCATCGTTAAGCTACTATTT	4	chr06	566178	566198	+	566189	0	NA	0	NA	4.004	1	0	NA	0	NA	1.56	0.54	0.55	0.68	0.4	0.71	0.6	0.68	0.95	1.18	2.43	0.99	1.23	1.44	0.87
OS12G0412050	21nt:1:seq-12383		CAGTCCTCTCAACACTGTGAC	GTCAGGCGAGTGACGGCGCTG	5	chr12	12572216	12572236	+	12572227	0	NA	0	NA	4	1	0	NA	0	NA	0	0	0	0	0.11	0.12	0.03	0	0.01	0.04	0	0	0	0.03	0.11
OS09G0454900	21nt:1:seq-12386		CCGAGGGAAG-GCTCCTGTGAC	TGCTGCCTTCACGAGGACCCTG	4.5	chr09	17092797	17092817	-	17092807	0	NA	4	1	0	NA	0	NA	0	NA	0.97	1.23	1.65	0.76	0	1.03	1.43	1.63	0.41	0.88	0.31	0.23	0.9	1.5	1.41
OS02G0215600	21nt:1:seq-12393	MEL1-bound	TCCCGT-CTCCTCTCTTGTGAC	AGGGCAGGAGGCGAGAAAACAG	4.5	chr02	6475264	6475284	+	6475275	0	NA	0	NA	0	NA	4.998	0	0	NA	1.15	1.75	2.01	0	0	0	1.34	0.31	0	0.18	0	0	0	1.7	1.08
OS04G0312100	21nt:1:seq-12393	MEL1-bound	TCCCGTCTCCTCTCTTGTGAC	ACTGTGGAGAAGAGAACACTG	4	chr04	14186755	14186775	-	14186764	0	NA	12.992	0	0	NA	0	NA	0	NA	11.81	13.61	8.72	11.43	6.7	10.62	8.92	3.92	11.82	10.77	4.8	12.22	9.49	12.83	9.96
OS04G0628000	21nt:1:seq-12498	MEL1-bound	AGGTCCATCTCTATTCAATAC	TCCAGGATGAGATAAAACATG	5	chr04	31960879	31960899	-	31960889	0	NA	0	NA	0	NA	7	0	0	NA	6.93	7.67	11.19	7.29	4.22	6.66	6.81	6.19	6.43	4.2	10.96	4.85	5.58	6.89	6.86
OS01G0776800	21nt:1:seq-12516		GTCTCGAGGACCAAGTAATAC	CAGCACTCCTGTTTC-TTATG	4.5	chr01	32861904	32861924	+	32861914	0	NA	0	NA	0	NA	6.996	0	0	NA	10.43	11.94	13.45	13.35	12.14	9.67	10.14	12.85	11.56	10.69	9.24	10.22	10.36	10.49	12.61
MSTRG.25771	21nt:1:seq-12547		CCCTACAGACTACCTACATAC	TTGATCTCTGACGAATGTATG	5	chr02	21755554	21755574	-	21755564	0	NA	9	0	0	NA	9	0	0	NA	5.34	3.15	2.37	1.2	2.35	3.01	1.16	2.4	2.32	0.36	3.01	1.14	4.8	2.17	2.3
MSTRG.25771	21nt:1:seq-12547		CCCTACAGACTACCTACATAC	TTGATCTCTGACGAATGTATG	5	chr02	21755554	21755574	-	21755564	0	NA	9	0	0	NA	9	0	3	0	5.34	3.15	2.37	1.2	2.35	3.01	1.16	2.4	2.32	0.36	3.01	1.14	4.8	2.17	2.3
OS02G0207900	21nt:1:seq-12582	MEL1-bound	TTCGGTCTCCTCAGGTCATAC	TCGCCGGAGGGGTCCAGGATG	4	chr02	6038643	6038663	-	6038654	0	NA	0	NA	0	NA	8.993	1	0	NA	4.55	4.38	5.39	10.47	8.8	7.37	14.88	19.09	3.64	16.37	0.19	9.9	8.6	8.75	9.38
OS01G0912700	21nt:1:seq-12588	MEL1-bound	TAGTTCTACACATGTTCATAC	ACCAAGATGTGTACCAGATTG	4	chr01	39779711	39779731	+	39779720	0	NA	0	NA	0	NA	8.993	1	0	NA	0.87	0.82	1.04	0.83	1.21	1.76	1.48	2.48	1.8	1.61	1.23	1.86	1.25	1.52	0.72
OS07G0118800	21nt:1:seq-12588	MEL1-bound	TAGTTCTACACATGTTCATAC	CTCAGGATGTGCACAAGTGTA	4	chr07	1008765	1008785	+	1008775	0	NA	5.004	1	0	NA	0	NA	0	NA	3.23	2.94	3.94	3.37	3.43	3.23	3.97	3.54	2.56	2.66	2.6	4.06	4.05	2.84	4.11
OS05G0451900	21nt:1:seq-12605	MEL1-bound	ATTAACGTACCTGAGAGATAC	TTATTGCAGGGACTAACAATG	5	chr05	22186458	22186478	+	22186468	0	NA	4	1	0	NA	0	NA	0	NA	1.84	1.34	0.55	1.23	1.73	1.46	1.2	1.55	1.68	1.62	2.07	1.6	2.64	1.83	2.21
OS08G0436000	21nt:1:seq-12620	MEL1-bound	ATCTCTTG--CGTCAAACGATAC	TAGAGAACATGCAGTATGCTGTG	4.5	chr08	21175562	21175582	-	21175572	9	1	12	0	0	NA	0	NA	0	NA	7.6	7.5	8.24	7.39	8.01	8.15	6.49	5.9	7.17	7.13	9.56	7.79	9.6	9.49	9.77
EPlOSAG00000028937	21nt:1:seq-12652	MEL1-bound	GGTTGGAGGTCAAAGTGATAC	CATACCTCC-GTTTCACAATG	4.5	chr06	24253578	24253598	-	24253588	0	NA	0	NA	19.008	0	0	NA	0	NA	0	0	0	0	0	0	0	0	0	0	0	0	0	0	0
OS11G0222900	21nt:1:seq-12666	MEL1-bound	TTCTTGATGAATGGCATATAC	AAGACCTGCTTACTGTACACG	4	chr11	6422535	6422555	-	6422545	0	NA	0	NA	0	NA	5	0	0	NA	0.86	0.75	0.99	1.01	0.24	1.41	0.73	2.66	1.73	1.67	0.18	1.28	1.66	0.75	1.92
OS03G0281100	21nt:1:seq-12683	MEL1-bound	CTGCTATTTTATCGACTATAC	GGTGATCAACAAGCTGATGTG	4.5	chr03	9612626	9612646	+	9612635	4	0	0	NA	0	NA	0	NA	0	NA	1.75	1.77	1.21	2.76	1.75	2.14	2.1	2.15	2.35	2.3	0.64	1.43	4.09	3.75	2.79
OS08G0116400	21nt:1:seq-12690	MEL1-bound	TCCAAAACCTGACTCCTATAC	AGGTTGTGGACTGTCG-TATG	4.5	chr08	894977	894997	-	894987	0	NA	0	NA	18	0	0	NA	0	NA	10.79	9.14	6.85	10.28	10.07	9.97	9.37	6.7	9.66	10.8	12.75	9.93	9.5	10.26	11.24
OS11G0131800	21nt:1:seq-1270		AAGACTACTGCATCTTAAGAA	TTCTGATGGAGTAGATTTGTT	4.5	chr11	1446853	1446873	+	1446864	0	NA	0	NA	7	0	0	NA	0	NA	5.69	4.77	3.35	2.34	2.9	2.44	1.84	1.11	1.88	1.44	1.9	1.15	3.24	2.82	1.88
OS06G0654300	21nt:1:seq-12708		CCGTAAGGTCGCTACGTATAC	GGCTTCGCTGTGATGTATATG	5	chr06	26811043	26811063	+	26811052	0	NA	6	1	0	NA	0	NA	0	NA	0.59	0.91	0	0.68	0.66	0.75	0.5	1.81	0.13	0.31	0.24	0.39	0	1.26	1.33
OS05G0229000	21nt:1:seq-12718	MEL1-bound	TGCACTACGTTCGATGTATAC	GCACGATACAAGTTATATATG	4.5	chr05	7848671	7848691	-	7848682	0	NA	0	NA	0	NA	4.998	0	0	NA	39.94	38.1	52.71	25.15	18.86	19.86	17.31	20.95	19.24	10.74	24.6	6.26	40.23	31.69	43.69
OS04G0543650	21nt:1:seq-12723		GTCTCCCTGGTTAGTGTATAC	CAGAGGGACCATCCAC-CATG	4.5	chr04	27214555	27214575	+	27214566	0	NA	7	0	0	NA	0	NA	0	NA	0.28	0.12	0.12	0.21	0.01	0	0.24	0.08	0.08	0	0.11	0	0	0.19	0
OS04G0543650	21nt:1:seq-12723		GTCTCCCTGGTTAGTGTATAC	CAGAGGGACCATCCAC-CATG	4.5	chr04	27214555	27214575	+	27214565	0	NA	0	NA	5.005	1	0	NA	0	NA	0.28	0.12	0.12	0.21	0.01	0	0.24	0.08	0.08	0	0.11	0	0	0.19	0
OS02G0629332	21nt:1:seq-12732	MEL1-bound	CGCGTGTCTCGTCACTTATAC	ACGGACTGGGCAGTGAAGATG	4.5	chr02	25179527	25179547	+	25179538	7	1	0	NA	0	NA	0	NA	0	NA	0.38	0.62	0.55	0.56	1.22	0.35	0.41	0.74	0.32	0.42	0.4	0.24	0.37	0.59	0.53
OS12G0140300	21nt:1:seq-12732	MEL1-bound	CGCGTGTCTCGTCACTTATAC	GAGCATAGAGATGTGAAGATG	5	chr12	1949844	1949864	-	1949855	0	NA	0	NA	0	NA	0	NA	5.995	0	2.19	2.71	1.55	1.55	1.64	1.39	1	2.1	1.7	1.35	1.9	1.02	2.25	1.93	1.79
OS07G0569550	21nt:1:seq-1277		AGGCCAGATGAGTCAACAGAA	TGTGGTCTGCTCAATTGGCTT	5	chr07	22923931	22923951	-	22923942	0	NA	0	NA	4	1	0	NA	0	NA	1.68	2.19	0.43	1.18	1.09	0.71	0.7	0.64	0.87	0.49	1.96	1.01	0.64	0.79	2.37
OS09G0237600	21nt:1:seq-12778	MEL1-bound	GTGGTCAAGTAGTGGAACTAC	CGCCAGTTTGTAACTTGGATG	4	chr09	2915203	2915223	-	2915212	0	NA	0	NA	0	NA	0	NA	234.952	0	15.32	13.93	13.47	16.2	19.43	18.95	18.41	17.8	17.52	14.02	15.77	14.13	14.04	11.7	11.4
EPlOSAG00000015303	21nt:1:seq-12800		TCGTAGTCGCTGTTCCACTAC	AGCAGCAGCGACACGGCGACG	4	chr10	22043547	22043567	-	22043558	0	NA	0	NA	0	NA	3.996	1	0	NA	0	0	0	0	0	0	0	0	0	0	0	0	0	0	0
OS03G0426900	21nt:1:seq-12809	MEL1-bound	GAGGCAAAAGAACAAGACTAC	CTCCATTATCTTGTT-TGATG	3.5	chr03	17838109	17838129	+	17838119	0	NA	0	NA	19.008	0	0	NA	0	NA	6.06	7.11	7.4	5.42	4.8	5.15	5.08	4.95	6.38	8.13	15.56	8.32	21.88	20.13	21.11
OS11G0491400	21nt:1:seq-12815	MEL1-bound	AGTCACCGACGTATAGACTAC	TCAGTGTATGTAAATCTGGTA	5	chr11	17382750	17382770	+	17382759	0	NA	4	1	0	NA	0	NA	0	NA	2.2	2.16	2.18	1.23	1.19	1.16	1.42	0.95	0.94	0.56	1.62	1.05	4.76	2.74	2.76
OS02G0153300	21nt:1:seq-12820	MEL1-bound	GTCAACTAGCGTCCCGACTAC	CAGTTG-TCGCAGGGCTGATG	1.5	chr02	2947813	2947833	+	2947824	0	NA	0	NA	5	2	0	NA	0	NA	1.65	2.4	1.43	2.32	1.82	2.51	1.95	1.42	1.85	1.62	2.88	1.52	2.47	1.6	1.22
OS02G0153300	21nt:1:seq-12820	MEL1-bound	GTCAACTAGCGTCCCGACTAC	CAGTTG-TCGCAGGGCTGATG	1.5	chr02	2947813	2947833	+	2947824	0	NA	0	NA	5	2	2	2	0	NA	1.65	2.4	1.43	2.32	1.82	2.51	1.95	1.42	1.85	1.62	2.88	1.52	2.47	1.6	1.22
OS01G0588300	21nt:1:seq-12849	MEL1-bound	AATAGTCCATTCTCATACTAC	TTACCAGGTGGTAGTAGGATG	5	chr01	22908805	22908825	+	22908814	0	NA	0	NA	4	1	0	NA	0	NA	0	0	0	0.8	0	0	0	0	0	0	0	0	0	0	0
OS01G0723400	21nt:1:seq-12849	MEL1-bound	AATAGTCCATTCTCATACTAC	TGATCCGGTGAGAGTATGATG	2.5	chr01	30170474	30170494	+	30170483	0	NA	0	NA	0	NA	7.992	1	0	NA	2.78	2.7	2.35	2.29	2.15	2.11	2.3	1.83	1.66	1.88	3.58	1.38	2.42	3.08	2.93
OS09G0573000	21nt:1:seq-12856		AGTGGAACCATTAACTACTAC	TTACCTTTGACATTGATGAGG	4.5	chr09	22918669	22918689	+	22918680	0	NA	0	NA	4	1	0	NA	0	NA	6.85	7.86	5.18	4.57	4.78	4.41	3.59	3.5	5.27	4.91	3.53	5.4	7.05	3.23	4.36
OS03G0760800	21nt:1:seq-12871	MEL1-bound	GTCCGAGATTACGGGTACTAC	GAGGCCCAAGTGCCCATGATC	4.5	chr03	31465169	31465189	-	31465178	0	NA	173.99	0	0	NA	0	NA	0	NA	246.82	243.48	248.79	318.73	328.66	337.78	382.15	417.36	420.26	455.17	488.66	439.21	426.7	402.94	385.25
OS08G0300333	21nt:1:seq-12878	MEL1-bound	CAGTCCTTAGAGTTGTACTAC	GACAACAAT-TCAACATGATG	4.5	chr08	12351035	12351055	-	12351045	0	NA	0	NA	4	0	0	NA	0	NA	0	0	0	0	0	0	0.93	0	0.01	0	0	0	0	0	2.91
OS04G0437500	21nt:1:seq-12886		GTCTCTTAGGCCTCTT--ACTAC	CGGAGAACCTGGAGAAGGTGATG	5	chr04	21752027	21752047	+	21752037	0	NA	0	NA	4	1	0	NA	0	NA	0.85	0.18	0.33	3.23	2.82	3.19	6.9	12.21	8.76	6.63	1.91	7.86	2.6	0.45	0.38
OS09G0426600	21nt:1:seq-12888		CCACCCAACGACCGTTACTAC	GGTTACCTGTTGGCAATGATG	4.5	chr09	15468564	15468584	+	15468575	0	NA	0	NA	6.996	0	6.994	1	6	1	0	0	0	0	0	0	0	0	0	0	0	0	0	0	0
OS03G0431550	21nt:1:seq-12905	MEL1-bound	ATCCGATGAC-TCTTAACCTAC	TGGGCTGTTGTAGGATTGGATG	3.5	chr03	18113212	18113232	+	18113221	0	NA	0	NA	0	NA	4	0	0	NA	0	0	0	0	0	0	0	0	0.06	0	0	0	0.16	0	0
OS03G0148000	21nt:1:seq-12927		GCTAGCACTTTAAGTACCTAC	TGGTGATGAACTTCATGGCTG	5	chr03	2685805	2685825	-	2685816	4	1	0	NA	0	NA	0	NA	0	NA	0.83	0.81	2.08	0.24	0.93	0.15	0.7	0.48	0.37	0.22	0	0.68	0.96	2.48	1.2
OS11G0105750	21nt:1:seq-12928		TCCAAAGTACCAGGTACCTAC	AGGTTTCGTCGTTTACTGATG	4.5	chr11	257830	257850	-	257840	0	NA	0	NA	5.005	1	0	NA	0	NA	0	0.3	0	0	0	0	0.15	0	0	0.24	0.43	0	0.53	0.6	0.77
OS12G0105300	21nt:1:seq-12928		TCCAAAGTACCAGGTACCTAC	AGGTTTCGTCGTTTACTGATG	4.5	chr12	275576	275596	-	275586	0	NA	0	NA	5.005	1	0	NA	0	NA	0	0	0.14	0.08	0.09	0	0	0.06	0	0	0	0.14	0.16	0	0
OS04G0112200	21nt:1:seq-12930	MEL1-bound	GTCTTCTACCTTTGTACCTAC	CAGAAGATGGAACCCTTGATT	4	chr04	709702	709722	-	709713	6.994	1	0	NA	0	NA	0	NA	0	NA	0.69	1.26	0.27	0.62	0.33	1.05	0.44	0.36	0.57	0.57	0.63	0.46	1.06	0.85	0.62
OS11G0125900	21nt:1:seq-12947	MEL1-bound	CTCGCTGCGAGAAGTCCCTAC	GATCAACGTTCTTGAGGGATC	4.5	chr11	1177072	1177092	+	1177081	0	NA	0	NA	0	NA	14.018	0	0	NA	3.54	4.76	4.41	3.41	5.36	3.65	2.34	4.26	2.77	1.95	3.31	1.82	5.6	5.91	5.02
OS01G0548600	21nt:1:seq-12955		TGCTCCTAAGGGAAGGCCTAC	ACGAGGATACCATCAGGGATG	5	chr01	20465097	20465117	-	20465107	0	NA	7	0	0	NA	0	NA	0	NA	1.27	2.16	1.09	1.08	0.39	1.27	2.07	1.08	0.62	0.62	1.89	0.58	1.9	1.5	0.63
OS11G0633800	21nt:1:seq-12955		TGCTCCTAAGGGAAGGCCTAC	ATGATGATTTCCTCGCGGTTG	5	chr11	24934753	24934773	+	24934763	4	1	0	NA	0	NA	0	NA	0	NA	2.43	2.65	3.51	3.01	2.31	3.22	2.19	2.33	2.31	1.98	1.98	1.78	2.33	2.44	2.8
OS12G0530100	21nt:1:seq-12994	MEL1-bound	AAGGATCTACCACTAAGCTAC	ATTTTAGTTGGTGATTGAATG	5	chr12	20890272	20890292	-	20890282	5.999	0	0	NA	0	NA	0	NA	0	NA	0.18	0.17	0.17	0.4	0.16	0.3	0.5	0.47	0.57	0.92	0.16	0.94	0.34	0.5	0.35
OS09G0473300	21nt:1:seq-13037		ACCACGATGATGGATGGCTAC	TGGTGCTAATTCCGACCGATG	3	chr09	18087393	18087413	-	18087402	6.006	1	0	NA	0	NA	0	NA	0	NA	26.1	29.35	26.35	15.38	17.81	16.95	15.95	20.87	18.32	15.87	31.55	14.59	31.38	24.28	24.24
OS02G0156500	21nt:1:seq-13038	MEL1-bound	ATTGTCGTCT-GAGCTGGCTAC	TAGCAGCAGAGCTTGGCCGAAG	4	chr02	3094932	3094952	+	3094942	0	NA	4.002	1	0	NA	0	NA	0	NA	1.55	2.98	4.53	1.28	1.18	2.35	5.27	1.65	3.84	1.05	2.15	1.26	0.27	2.64	4.67
EPlOSAG00000021988	21nt:1:seq-13047	MEL1-bound	CAGTCATAACGTAGGTGCTAC	ATCAGTATTGCATTCAAGACC	4.5	chr01	37711958	37711978	+	37711969	0	NA	0	NA	0	NA	15.006	0	0	NA	0	0	0	0	0	0	0	0	0	0	0	0	0	0	0
OS10G0327800	21nt:1:seq-13049		TCGGCT-ATGCTGCGGTGCTAC	AGCCCAGTTCGAGGCCATGATG	5	chr10	9160834	9160854	+	9160844	0	NA	0	NA	7	1	0	NA	0	NA	1.42	1.99	1.63	1.67	1.67	1.17	0.9	1.24	1.44	1.25	1.91	1.37	2.41	1.6	1.47
OS05G0319100	21nt:1:seq-13056	MEL1-bound	GGCGTCGCGTGCGAAATCTAC	CCGGAGGGCACGGATTACATG	5	chr05	14818450	14818470	+	14818459	0	NA	0	NA	0	NA	10.005	0	0	NA	0.2	0	0.19	0.28	1.38	0.27	2.28	1.51	1.31	3.19	0.31	3.23	0.57	1.21	1.65
OS03G0191400	21nt:1:seq-13070	MEL1-bound	CGTCCGGAAGAACTCATCTAC	GCAGTCCTTTTTGAGTATATC	3.5	chr03	4765064	4765084	+	4765074	0	NA	0	NA	5.005	1	0	NA	0	NA	0.44	0.58	1.71	1.28	1.49	1.2	1.59	0.34	0.98	0.78	1.38	0.8	1.02	1.64	0.99
OS05G0161200	21nt:1:seq-13071	MEL1-bound	TTCTGTGCTTCGTTCATCTAC	CAGATACGAACCAAGGAGATG	3.5	chr05	3609863	3609883	+	3609872	0	NA	0	NA	3.997	1	0	NA	0	NA	1.3	1.23	1.53	0.76	1.51	1.54	0.72	0.65	1.82	0.75	0.82	0.74	4.67	4.86	4.59
OS01G0962500	21nt:1:seq-13096	MEL1-bound	CGACCCTACCATAGTCTCTAC	GCTGGGGTGATCTCGGAGAGG	4	chr01	42422443	42422463	-	42422454	0	NA	5	1	0	NA	0	NA	0	NA	3.33	3.86	1.87	1.67	2.83	2.83	2.78	3.33	2.16	1.89	2.88	1.65	4.13	2.93	2.71
OS07G0688700	21nt:1:seq-13096	MEL1-bound	CGACC-CTACCATAGTCTCTAC	GCTGGAGGTGGCATCGGAGGTG	4	chr07	29268661	29268681	-	29268670	76.923	0	0	NA	0	NA	0	NA	0	NA	4.1	4.88	2.62	5.37	3.78	3.66	6.69	6.27	5.99	9.29	0.6	7.6	6.36	11.2	10.88
OS02G0643000	21nt:1:seq-13103		GTCAAACCAGTAGTTCTCTAC	TGGTTTTCTCATTAAGAGATG	3.5	chr02	25828732	25828752	-	25828741	7.992	0	0	NA	0	NA	0	NA	0	NA	3.16	5.12	5.79	2.89	3.14	2.3	2.76	2.07	2.48	3.52	7.51	3.23	6.07	4.27	4.72
OS10G0161625	21nt:1:seq-13103		GTCAAACCAGTAGTTCTCTAC	TGGTTTTCTCATTAAGAGATG	3.5	chr10	3931996	3932016	+	3932007	7.992	0	0	NA	0	NA	0	NA	0	NA	0	0	0.87	0	0	0	0.33	0	0	0	0.01	0	0.1	0	0.48
OS04G0661200	21nt:1:seq-1311		TCCTGTACCCTGTTGTCAGAA	AGGGCATAGGACAAGTGTCTG	4.5	chr04	33735414	33735434	-	33735424	0	NA	16.992	0	0	NA	0	NA	0	NA	7.81	8.78	7.1	6.98	5.48	5.69	4.38	5.48	5.49	3.43	8.72	4.49	8.58	7.4	8.74
OS05G0489000	21nt:1:seq-1311		TCCTGTACCCTGTTGTCAGAA	AGGCCATGTGAGAAC-GTCTT	4.5	chr05	24036700	24036720	+	24036709	0	NA	0	NA	4.998	1	0	NA	0	NA	1.3	1.89	1.14	1.38	0.5	0.93	0.96	1.83	1.63	0.8	2.93	1.01	0.99	1.8	1.58
OS12G0409000	21nt:1:seq-13118	MEL1-bound	CTCGTTCTGAAACATGTCTAC	GAGGAGGACTTTGTACAGATC	2.5	chr12	12393201	12393221	-	12393210	17.996	0	0	NA	0	NA	0	NA	0	NA	8.31	9.85	10.25	10.86	9.23	10.26	10.7	11.08	10.76	10.69	7.53	12.05	11.84	8.54	10.58
OS04G0510600	21nt:1:seq-13121		AGCTGCGTGTCATATGTCTAC	TCGACGCGCAGTACA-AGAGG	4	chr04	25550081	25550101	-	25550090	0	NA	5.999	1	0	NA	0	NA	0	NA	3.97	5.96	7.98	4.85	4.97	6.08	6.09	3.93	5.8	6.87	0.77	4.14	14.12	9.67	8.64
OS02G0114700	21nt:1:seq-13127		CGGCAAAGAATCCTTGTCTAC	TCCGTCTCTTGGCACCAGGTG	5	chr02	787658	787678	+	787668	0	NA	0	NA	15.99	0	0	NA	0	NA	12.68	10.99	14.71	9.99	11.31	9.45	8.78	12.82	9.32	6.58	11.11	6.33	9.56	11.02	10.02
MSTRG.10188	21nt:1:seq-13136		TCTCACTAATCGTGATTCTAC	GGATTGAGAAGCACTAGGACG	5	chr10	14058481	14058501	-	14058491	31	0	0	NA	5	0	0	NA	0	NA	2.29	1.83	3.52	0.29	0.21	0.14	0.48	0	0.5	0	0	0	0.29	0.4	0.17
OS03G0179900	21nt:1:seq-13148	MEL1-bound	GCCGGTTGGAGCCTCTTCTAC	CGGCCGGCGCCGGAGAAGGTG	3.5	chr03	4187570	4187590	+	4187580	6	1	0	NA	0	NA	0	NA	0	NA	6.48	7.42	6.82	8.87	9.64	7.84	9.34	9.07	10.21	10.39	7.04	11.8	8.54	7.68	7.41
OS04G0437500	21nt:1:seq-13148	MEL1-bound	GCCGGTTGGAGCCTCTTCTAC	CGGAGAACCT-GGAGAAGGTG	4	chr04	21752027	21752047	+	21752037	0	NA	0	NA	4	1	0	NA	0	NA	0.85	0.18	0.33	3.23	2.82	3.19	6.9	12.21	8.76	6.63	1.91	7.86	2.6	0.45	0.38
OS01G0356400	21nt:1:seq-13172		TGGCCTATGACTTCCAAGTAC	ACAGGATACCGACGG-TCATG	4.5	chr01	14340902	14340922	-	14340911	37.949	1	0	NA	0	NA	0	NA	0	NA	5.28	5.11	5.12	7.76	8.34	7.48	9.42	10.51	9.85	13.51	6.64	13.93	9.81	10.65	10.63
OS03G0745400	21nt:1:seq-13176		GATGAACCCACAAAGAAGTAC	CTACAT-GGTTTTTCTTCATG	3.5	chr03	30628892	30628912	+	30628901	4	1	0	NA	0	NA	0	NA	0	NA	7.1	9.34	6.25	4.7	4.31	3.58	3.14	2.58	2.63	2.49	6.03	2.71	8.28	7.97	8.09
OS06G0662150	21nt:1:seq-13192		ATTTGGTATGTATATAAGTAC	TAAACCAGAAATATATTGATG	3	chr06	27295810	27295830	-	27295819	0	NA	0	NA	5	0	0	NA	0	NA	1.87	1.01	3.51	2.46	3.56	3.1	48.52	22.8	26.72	39.89	79.21	25.51	7.06	6.76	10.47
OS02G0190600	21nt:1:seq-13230		TGCTAGCCG-AGTGGAGAGTAC	AGGATCTGCATCATCTCTCATC	5	chr02	5028888	5028908	-	5028898	0	NA	17.01	0	0	NA	14.004	1	0	NA	9.87	10.61	13.36	12.37	14.46	11.96	15.08	17.65	11.84	21.7	6.27	21.81	11.23	11.05	16.84
OS03G0167450	21nt:1:seq-13245		ACCGACTTGGTAGGGGAGTAC	TGGCTGAAGAACCCCGTCAGG	5	chr03	3641963	3641983	-	3641974	0	NA	0	NA	0	NA	4	0	0	NA	10.55	13.75	17.39	28.94	28.43	26.02	48.94	59.34	20.96	48.49	0	27.87	20.21	16.28	13.75
OS07G0543700	21nt:1:seq-1325		CATGTCACGACCGGAAGAGAA	ATCCGGTGCTAGCCTTCTCCT	4.5	chr07	21521893	21521913	+	21521904	0	NA	0	NA	10.994	0	0	NA	0	NA	0	0	0	0	0	0	0	0	0	0	0	0	0	0	0
OS12G0152800	21nt:1:seq-13259	MEL1-bound	TTCCGAAGCTTAAACTAGTAC	GAGGTTTCCAATTTGGTCAAG	3.5	chr12	2604489	2604509	+	2604499	6.006	1	0	NA	0	NA	0	NA	0	NA	3.59	4.79	4.88	3.11	2.71	2.42	2.89	2.3	2.33	1.95	3.08	2.13	5.36	4.76	4.65
OS03G0139200	21nt:1:seq-13262	MEL1-bound	AGGTCA-CCGCGTCACTAGTAC	TCCGGTGGGCGCTGTGATTGTG	4	chr03	2146461	2146481	-	2146471	0	NA	6.003	1	0	NA	0	NA	0	NA	9.59	8.77	10.08	6.72	6.92	7.31	6.93	7.52	7.7	6.88	13.5	5.69	14.42	12.49	12.3
OS01G0328900	21nt:1:seq-13268		TTCCTATACTTATGCTAGTAC	AAGGATGTGACTCCGATTATG	3	chr01	12667692	12667712	-	12667703	0	NA	36.975	0	0	NA	0	NA	0	NA	4.36	4.58	3.7	4.14	5.59	3.86	3.98	3.77	3.79	4.16	3.05	4.29	5	4.39	4.28
OS09G0558450	21nt:1:seq-13295	MEL1-bound	AAGATGATCAGTACAACGTAC	TTCTACTCCTCGTGTTGCAAG	3.5	chr09	22196042	22196062	-	22196052	0	NA	9.006	1	0	NA	0	NA	0	NA	0	0	0	0	0	0	0	0	0	0	0	0	0	0	0
OS09G0558450	21nt:1:seq-13295	MEL1-bound	AAGATGATCAGTACAACGTAC	TTCTACTCCTCGTGTTGCAAG	3.5	chr09	22196042	22196062	-	22196053	0	NA	0	NA	5.005	0	7	0	0	NA	0	0	0	0	0	0	0	0	0	0	0	0	0	0	0
OS03G0749800	21nt:1:seq-13300		CGGCTAGGCCAAAACACGTAC	CCCGATCCAGTGCTGTGCTTG	5	chr03	30897648	30897668	-	30897657	0	NA	0	NA	0	NA	10.998	0	0	NA	1.23	2.3	1.82	1.09	1.09	1.2	0.91	1.02	0.83	0.91	1.22	0.78	1.23	1.18	1.35
OS03G0835800	21nt:1:seq-13318	MEL1-bound	CCGAGCCATGTGTTGACGTAC	GATTTGGTACACACCTGAATG	5	chr03	35115850	35115870	+	35115861	0	NA	8	0	0	NA	0	NA	0	NA	4.39	4.86	4.06	3.04	3.93	3.31	1.97	2.13	2.19	1.89	3.46	1.85	4.46	4.16	3.34
OS05G0462301	21nt:1:seq-13346	MEL1-bound	TCGTATGTAGAGAATCCGTAC	ATCATACATCTTTTAGGGAGT	4.5	chr05	22706901	22706921	-	22706911	0	NA	5	1	0	NA	0	NA	0	NA	15.15	17.72	21.19	7.11	7.56	11.07	8.98	7.07	6.95	7.99	23.39	11	35.13	38.46	34.8
OS12G0290150	21nt:1:seq-13357	MEL1-bound	GTGTCTGTTGTTACCGCGTAC	CACAGGCAACGACGGCAGATG	4	chr12	11202281	11202301	-	11202292	0	NA	3.997	1	0	NA	0	NA	0	NA	0.26	0.49	0.27	0.27	0.45	0.38	0.38	0.23	0.38	0.33	0.1	0.29	0.3	0.64	0.55
OS03G0159700	21nt:1:seq-13366		TAGTCTTCAACCTAATCGTAC	ATCAGAGGTTGAATTTACACG	4.5	chr03	3188352	3188372	+	3188362	0	NA	0	NA	0	NA	5	0	0	NA	6.49	7.65	8.39	3.85	4.36	4.98	4.59	3.91	4.73	3.04	7.18	3.21	4.61	5.24	4.65
OS07G0150500	21nt:1:seq-13367	MEL1-bound	CGGTAAACGTGCTAATCGTAC	TCTATTTGCAGGATGACCATG	4.5	chr07	2634929	2634949	-	2634938	0	NA	16.986	1	0	NA	0	NA	0	NA	20.05	19.78	19.62	12.06	12.51	13.04	10.93	12.38	12.8	11.26	21.7	10.48	17.38	19.45	18.21
OS06G0294000	21nt:1:seq-13402	MEL1-bound	GTCGCGATAGACCAAAGGTAC	CAGCGCTATCATTTTTCCATA	4.5	chr06	10806826	10806846	-	10806836	0	NA	4	1	0	NA	0	NA	4.002	0	1.45	1.72	0.93	2.13	1.75	1.57	2.12	1.19	1.68	0.49	2.71	0.85	3.42	3.34	4.32
OS06G0153900	21nt:1:seq-13428		ACGTCTGCCTAGAAGAGGTAC	TGTACCCGGATCTTCTCTATA	4	chr06	2774793	2774813	-	2774802	11.997	1	0	NA	0	NA	0	NA	0	NA	2.34	2.92	2.14	2.3	1.06	0.97	0.71	0.69	0.97	1.17	2.27	0.97	1.9	1.56	1.91
OS08G0424600	21nt:1:seq-13436	MEL1-bound	ACCTTAAC-TCTACGGAGGTAC	TGGATTTGCTGGTGCCTCCTTG	5	chr08	20389963	20389983	-	20389973	0	NA	6	1	0	NA	0	NA	0	NA	1.32	0.99	0.94	0.53	0.76	1.07	0.86	0.71	0.57	0.5	1.28	0.36	0.98	1.14	0.76
OS02G0100700	21nt:1:seq-13469		CGCTAGAGAGCATGGCGGTAC	GCGACCTCTCCTTCCGCGAGG	5	chr02	34585	34605	+	34595	0	NA	22.008	1	0	NA	26.012	0	0	NA	11.07	11.96	8.31	11.77	10.45	9.55	10.01	10.2	10.14	10.66	10.23	11.13	10.12	10.61	10.48
OS12G0593300	21nt:1:seq-13475	MEL1-bound	ACCATTTAACGATGTCGGTAC	TGGCACATTGCAACAGACATG	4	chr12	24884281	24884301	-	24884291	0	NA	5	0	0	NA	0	NA	0	NA	0.65	1.06	0.62	1.7	0.22	1.31	2.03	1.84	0.53	0.42	1.82	0.66	2.17	1.29	1.63
OS11G0581900	21nt:1:seq-13486	MEL1-bound	ATCACACTTTACGTGGGGTAC	TACAGGGAGAAGCACCCCGTG	5	chr11	21982866	21982886	+	21982875	0	NA	12	1	0	NA	0	NA	0	NA	10.59	11.13	12.13	9.56	12.8	12.01	11.6	9.3	12.45	12.06	16.34	12.79	8.89	10.86	10.54
OS06G0574550	21nt:1:seq-13492		TAGAGTGTCTATGTATGGTAC	ATCTAACATAGACATATCACG	4.5	chr06	22317610	22317630	+	22317620	0	NA	4	1	0	NA	0	NA	0	NA	0	0	0	1.35	0	0	0	0	0	0	0	0.16	0	0.29	0.17
OS08G0248400	21nt:1:seq-13492		TAGAGTGTCTATGTATGGTAC	AGCTTACAG-TACATACCATG	3	chr08	9050963	9050983	+	9050973	5.995	0	0	NA	0	NA	0	NA	0	NA	1.71	0	2.78	0.69	1.03	0.98	0.51	0	0	0	1.27	1.17	2.09	0.82	0.52
OS12G0159700	21nt:1:seq-13501		ACCATAGTTAAAGTCTGGTAC	TGGTATTAATTTCA-ACAAGG	4	chr12	2990264	2990284	-	2990274	0	NA	0	NA	4.998	0	0	NA	0	NA	0.07	0.06	0	0.21	0.11	0.16	0.24	0.17	0.11	0.08	0.22	0.06	0.08	0.19	0.06
OS05G0144300	21nt:1:seq-13514		TGTAGCACTAGTTGTTGGTAC	ACATCGTTAGCAACAACCATG	2	chr05	2552270	2552290	-	2552281	4	2	0	NA	0	NA	0	NA	0	NA	8.06	8.13	7.26	5.14	4.02	4.48	3.8	3.4	3.46	2.75	6.07	2.48	4.85	5.4	5.28
OS03G0666800	21nt:1:seq-13530	MEL1-bound	TTCTTTTTTCGTACGATGTAC	AAGAAAGAGGCATGACATGTG	4	chr03	26247477	26247497	+	26247488	0	NA	0	NA	4	0	0	NA	0	NA	0.47	0.76	0	0.22	0	0.21	0.73	0.44	0.77	0.81	0.71	0.95	1.8	0.62	0.26
OS06G0148900	21nt:1:seq-13551	MEL1-bound	GCCTGTGTAACTCCCCTGTAC	TGGATACATTGATGGGGCATG	2.5	chr06	2539027	2539047	+	2539038	0	NA	0	NA	0	NA	6	0	0	NA	0.62	0.17	0.3	0.44	1.93	0.41	0.97	1.75	1.19	1.61	1.1	1.5	0.89	0.41	0.34
OS01G0358900	21nt:1:seq-13568	MEL1-bound	GTCCCGTCTTTTCTTCTGTAC	CAGGGATGAGAAGGAGATGTG	4	chr01	14545217	14545237	-	14545228	7.008	0	0	NA	0	NA	0	NA	0	NA	0	0	0	0	0	0	0	0	0	0	0	0	0	0	0
OS01G0231500	21nt:1:seq-13576		ATCAAGTCTTTGTTCGTGTAC	TATTTCAGACACAAG-ACATG	3.5	chr01	7270616	7270636	+	7270625	5	1	0	NA	0	NA	0	NA	0	NA	0.35	0.55	0.52	0.39	0.26	0.54	0.54	0.52	0.48	0.42	1.2	0.51	0.51	0.61	0.36
OS03G0807400	21nt:1:seq-13576		ATCAAGTCTTTGTTCGTGTAC	GAGTTCAGCAACAAGGACAAG	4	chr03	33745292	33745312	-	33745302	11.001	0	0	NA	0	NA	0	NA	0	NA	5.29	4.99	3.2	3.85	3.17	3.44	2.34	2.2	3.25	2.54	5.35	1.89	3.56	4.57	3.51
OS05G0108350	21nt:1:seq-13580		TATCAAGATTAGGCGGTGTAC	ATAGTTCTAAACAGCTCCATG	4.5	chr05	475873	475893	-	475882	0	NA	5	0	0	NA	0	NA	0	NA	0	0	0	0	0	0	0	0.77	0	0	0	0.44	0.34	0	0
OS09G0400700	21nt:1:seq-13601	MEL1-bound	TCCAAGT-GACGTCCCTTGTAC	GGGATCAGCTGCAGGGAGCAAG	4.5	chr09	14020298	14020318	+	14020308	0	NA	0	NA	6	0	19.008	0	0	NA	6.02	0.41	1.73	1.2	2.9	0.94	1.64	0	2.13	3.51	0	0.86	6.98	10.28	11.02
OS09G0407700	21nt:1:seq-13631	MEL1-bound	GTCTACGAGGGTCCTAATTAC	CCAATGCCCCCAGGATTAATT	4	chr09	14388180	14388200	-	14388189	30.03	0	0	NA	0	NA	0	NA	0	NA	3.41	3.19	5.82	4.97	3.28	4.23	3.28	2.61	2.92	3.41	8.97	4.39	3	3.34	4.35
MSTRG.51412	21nt:1:seq-13647	MEL1-bound	TGGATAGCCAACCGAGATTAC	ACCTGTTGAATGGCTGTGATG	4.5	chr06	26485831	26485851	-	26485840	9.997	0	30.007	0	19.008	0	0	NA	10.995	0	16.44	16.75	19.66	18.38	12.51	15.99	15.05	14.46	21.74	13.98	20.23	19.76	9.9	11.29	13.09
OS03G0191700	21nt:1:seq-13670		GACTTTAAACTTCTGTATTAC	CTGATATTTGAAGGTATCATC	4	chr03	4771546	4771566	-	4771555	0	NA	0	NA	0	NA	5.999	1	0	NA	2.84	2.25	3.34	3.72	4.61	3.67	2.9	3.61	4.5	2.45	3.41	1.31	3.97	3.67	4.18
OS05G0541200	21nt:1:seq-13705	MEL1-bound	CTCAACATGTCCTGACCTTAC	TAGTTGTACAGGACATGCATG	4	chr05	26869611	26869631	+	26869622	0	NA	8.01	0	0	NA	0	NA	0	NA	1.5	1.63	4.43	2.1	1.12	1.92	1.21	2.63	1.65	1.21	3.32	1.88	2.43	2.32	2.56
OS09G0326100	21nt:1:seq-13709		ACGCACTACTTGATCCCTTAC	TTCCTGCTGAATTGGGGAATT	5	chr09	9579685	9579705	-	9579695	0	NA	6	1	0	NA	0	NA	0	NA	1.95	0.85	2.38	2.13	1.65	1.36	2.2	2.62	2.03	1.83	1.69	1.18	4.88	4.29	4.86
OS01G0951800	21nt:1:seq-13717	MEL1-bound	GATACGGTGTAATGTCCTTAC	CTGTTGGGCATTACAGGAATG	5	chr01	41905759	41905779	-	41905768	0	NA	0	NA	0	NA	5	0	0	NA	0	0	0	0	0	0	0	0	0	0	0.11	0	0	0	0
OS08G0260000	21nt:1:seq-13717	MEL1-bound	GATACGGTGTAATGTCCTTAC	GTATGACGCATTACAGGATCG	4.5	chr08	9758554	9758574	+	9758563	5.995	1	0	NA	0	NA	0	NA	0	NA	4	4.13	3.45	3.32	2.32	2.93	3.05	2.64	2.99	4.6	0.79	5.27	3.31	4.18	3.76
OS01G0712500	21nt:1:seq-13725	MEL1-bound	TTCCGACACGAAGCCGCTTAC	GAGGATCTGCTTCGGCTCATG	4.5	chr01	29597513	29597533	-	29597522	0	NA	0	NA	0	NA	9	0	0	NA	0	0	0	0	0	0	0	0.86	0.5	1.18	0.46	1.85	0.89	0	1.05
OS01G0712500	21nt:1:seq-13725	MEL1-bound	TTCCGACACGAAGCCGCTTAC	GAGGATCTGCTTCGGCTCATG	4.5	chr01	29597513	29597533	-	29597522	2	0	0	NA	0	NA	9	0	0	NA	0	0	0	0	0	0	0	0.86	0.5	1.18	0.46	1.85	0.89	0	1.05
OS02G0775050	21nt:1:seq-13725	MEL1-bound	TTCCGACACGAAGCCGCTTAC	AACCCTGTGCTCCGGCTTATG	5	chr02	32723072	32723092	-	32723081	0	NA	4.998	0	0	NA	0	NA	0	NA	1.12	0.88	1.64	0.8	1.91	1.15	0.65	1.69	1.59	0.56	1.44	2.18	0.94	1.13	1.6
OS03G0267600	21nt:1:seq-13725	MEL1-bound	TTCCGACACGAAGCCGCTTAC	GAGGATCTGCTTTGCAGAATG	5	chr03	8856134	8856154	-	8856143	0	NA	69.972	0	0	NA	0	NA	36.018	0	68.62	74.17	68.47	50.24	45.61	50.84	43.94	46.15	44.96	32.03	73.47	33.62	53.22	47.61	48.87
OS06G0237100	21nt:1:seq-13725	MEL1-bound	TTCCGACACGAAGCCGCTTAC	GAGGACGTGCTGCGGCGAGTC	5	chr06	7126119	7126139	+	7126128	4	0	0	NA	0	NA	0	NA	0	NA	0.88	1.01	1.04	0.9	1.1	1.15	1.29	1.31	0.71	0.95	0.31	0.6	1.22	0.56	1.2
OS07G0130500	21nt:1:seq-13725	MEL1-bound	TTCCGACACGAAGCCG-CTTAC	AATGCTGTGCTTTGACTCAATG	5	chr07	1617366	1617386	+	1617376	0	NA	0	NA	4	1	0	NA	0	NA	0.74	1.24	1.13	0.52	0.6	0.57	0.43	0.48	0.66	0.24	0.52	0.67	1.09	0.59	0.5
OS12G0147000	21nt:1:seq-13739	MEL1-bound	GCCCGCCGAACGTCGTCTTAC	TGGGTGGCCTGCAGCTGCAAG	5	chr12	2309414	2309434	+	2309424	0	NA	0	NA	0	NA	0	NA	4	1	0.54	0.95	0.52	0.37	0.69	0.44	0.17	0	0.18	0.1	0.23	0.18	0.52	0.33	0.18
OS02G0473200	21nt:1:seq-13755	MEL1-bound	GAGGCTGACAGTCAAAGTTAC	CTCCGGCTGTGAAGTTCAGTG	4	chr02	16115308	16115328	-	16115317	0	NA	15.022	0	0	NA	0	NA	0	NA	1.33	1.4	1.65	1.13	0.55	1.45	1.4	1.58	0.91	2.13	3.21	2.38	2.4	3.49	3
OS01G0228400	21nt:1:seq-13818	MEL1-bound	CTCGAAGACTCTACCGGTTAC	GAGCTTC-GAGAGAACCAATG	4.5	chr01	7094830	7094850	+	7094840	0	NA	0	NA	0	NA	4	1	0	NA	1.4	0.39	1.03	0.17	1.02	0.32	1.5	0	0.2	0.16	0.35	0	3.42	3.26	2.36
OS05G0202300	21nt:1:seq-13818	MEL1-bound	CTCGAAGA-CTCTACCGGTTAC	GAGCTTCTCGAGAGGGACGACG	5	chr05	6349383	6349403	+	6349392	0	NA	0	NA	4	0	0	NA	0	NA	0	0.31	0.55	0.81	0.39	0.25	0.59	1.6	0.93	1.23	0	1.38	1.64	1.27	2.24
OS05G0192500	21nt:1:seq-13858		CCACAAGTCCGATAGTGTTAC	GGTGTTCAGGCTCT-ACGATG	3	chr05	5678289	5678309	-	5678300	0	NA	0	NA	0	NA	16.992	0	0	NA	0	0	0	4.92	3.06	3.32	13.08	6.98	10.61	10.3	8.88	6.06	1.5	0.71	1.77
OS05G0497500	21nt:1:seq-13858		CCACAAGTCCGATAGTGTTAC	GGTGGTCATG-TATCACAAAG	4.5	chr05	24466514	24466534	-	24466525	0	NA	9.996	1	0	NA	0	NA	0	NA	14.8	13.7	16.04	7.83	7.13	10.2	7.3	4.78	5.23	4.94	9.86	3.79	9.77	10.66	8.87
OS04G0489100	21nt:1:seq-13905	MEL1-bound	CTGTTG-GTAATCTCCCTTTAC	GAAAGCTCATTACAGGGAAGTG	4.5	chr04	24438447	24438467	-	24438456	0	NA	0	NA	5.005	1	0	NA	0	NA	2.91	2.99	2.49	2.25	2.09	1.56	2.02	1.49	1.49	1.43	2.14	1.2	1.94	2.45	1.57
OS09G0287500	21nt:1:seq-13905	MEL1-bound	CTGTTGGTAATCTCCCTTTAC	GGCTACCATT-GAGGGAATTG	4	chr09	6440076	6440096	-	6440085	6	0	0	NA	0	NA	0	NA	0	NA	3.64	3.52	3.89	3.4	3.53	3.92	3.82	4.82	2.8	3	5.53	4.22	4.27	3.2	3.26
OS05G0560500	21nt:1:seq-13911	MEL1-bound	TTCGATGACCTTTAGCTTTAC	AAGTTGCTGGAGATGCAGATG	4	chr05	27896292	27896312	-	27896302	4	0	0	NA	0	NA	0	NA	0	NA	4.98	4.79	2.1	3.03	2.2	4.76	4.97	0	2.92	3.23	5.89	4.33	8.43	5.44	5.57
OS05G0422600	21nt:1:seq-13914	MEL1-bound	CAGTTGTTGGAGTTGCTTTAC	GTCGACAAAGTTAATGAAATG	3.5	chr05	20728689	20728709	-	20728700	0	NA	0	NA	9	0	0	NA	0	NA	26.32	31.78	26.71	16.5	23.97	18.87	13.76	14.05	13.18	16.15	30.11	16.83	17.03	24.2	21.83
OS02G0137700	21nt:1:seq-13942	MEL1-bound	TCACGTGTGATCTTAGTTTAC	AGTTCACACTAAAATTGAAAG	4	chr02	2005658	2005678	+	2005669	0	NA	0	NA	7	1	0	NA	0	NA	0.66	0.72	0.53	0.32	0.62	0.25	0.46	1.37	0.98	0.43	0.23	0.09	0.32	0.82	1.04
OS02G0543300	21nt:1:seq-13956	MEL1-bound	AAGACGTTCTACCTGGTTTAC	CTCTGCAAGTTGGACCAAATC	3	chr02	20179852	20179872	-	20179861	0	NA	0	NA	9.996	0	0	NA	0	NA	0.14	0.31	0.41	0.55	0.8	0.45	0.52	0.68	0.79	1	0.52	0.7	0.14	0.12	0.47
OS05G0374500	21nt:1:seq-13957		GTCCACACAAGAGTGGTTTAC	CAGGTGACTACTCACCAATGG	5	chr05	18046772	18046792	+	18046782	4	1	0	NA	0	NA	0	NA	0	NA	8.01	8.21	6.28	4.84	6.39	5.97	3.44	6.64	3.24	3.82	11.56	4.07	11.61	11.04	12.63
OS04G0664400	21nt:1:seq-13969	MEL1-bound	CCGGAG-CTTCATGTTGTTTAC	ACCTTCAGAAGTACAACAGATG	4.5	chr04	33888496	33888516	-	33888507	15.015	0	0	NA	0	NA	0	NA	0	NA	17.22	18.4	16.42	6.76	7.55	7.19	4.22	3.28	3.83	2.04	3.62	2.13	11.32	9.89	10.2
OS04G0647900	21nt:1:seq-14016		TCGTTTAGGGGTAGAAAAACC	GGTAAACTCTCATTTTTTTGG	4.5	chr04	32964910	32964930	+	32964921	0	NA	4	0	0	NA	0	NA	0	NA	1.69	3.62	4.81	1.59	0	1	1.8	2.25	1.05	1.24	6.7	3.21	7.16	2.75	3.96
OS07G0573300	21nt:1:seq-14034	MEL1-bound	AGGAAGCCTCGTCGTAAAACC	TTCTTTGCAGCATCATTGTAG	5	chr07	23172366	23172386	+	23172375	0	NA	0	NA	9	1	0	NA	0	NA	6.13	7.6	6.29	8.15	8.87	7.3	8.86	9.41	7.76	9.3	1.76	10.37	9.73	13.39	11.6
OS03G0761300	21nt:1:seq-14040	MEL1-bound	CTAGATGTGACTCAACAAACC	GGTCTATAGTGAGATGCTTGA	5	chr03	31481013	31481033	+	31481024	0	NA	0	NA	4	1	0	NA	0	NA	1.2	1.54	1.77	0.75	0.2	0.77	0.82	0.95	0.24	0.37	0.88	0.75	2.17	0.62	1.18
OS10G0548800	21nt:1:seq-14114		TTCCTTCTCGATTGTTAAACC	CTGGAAGAGCTAGCAATTTGA	3.5	chr10	21474022	21474042	-	21474031	0	NA	15.008	0	0	NA	0	NA	0	NA	13.48	15.87	12.53	10.57	11.26	9.77	12.02	9.82	11.38	11.64	21.34	9.65	14.69	13.9	14.35
OS07G0438550	21nt:1:seq-14140	MEL1-bound	ACGTATGTATATAAACCAACC	TACATACATGTATTTGGTTGG	1.5	chr07	14731319	14731339	+	14731330	0	NA	12.012	0	0	NA	0	NA	0	NA	6.51	9.6	3.12	2.2	4.8	6	6.25	2.18	2.28	6.81	14.83	4.69	10.69	7.6	9.34
OS12G0604600	21nt:1:seq-14183	MEL1-bound	GGGTATTAAACCACAAGAACC	TCTATAGTTTGATGATCTTGG	3.5	chr12	25516598	25516618	+	25516608	0	NA	0	NA	0	NA	5.999	1	0	NA	0.05	0.04	0	0.15	0.03	0.03	0.13	0	0.03	0.12	0.04	0.05	0	0	0.09
OS12G0562433	21nt:1:seq-14196		GACCATGTGCCCTCTAGAACC	CTGGTGCCCCGGCGATCGTGG	4.5	chr12	23053010	23053030	-	23053019	0	NA	0	NA	0	NA	4	0	0	NA	7.82	5.11	0.92	9.14	4.81	4.13	6.39	1.88	7.95	6.84	23.83	10.77	8.21	5.17	3.68
OS07G0447000	21nt:1:seq-14207	MEL1-bound	CGGCAACAAGATCCCCGAACC	ACCGTTGTTCTACAGGGCTGG	5	chr07	15297894	15297914	-	15297903	0	NA	4	0	0	NA	0	NA	0	NA	0.71	0.33	0.19	1.16	1.27	0.73	0.32	0.77	0.67	0.35	0.52	0.5	1.16	1.15	1.12
OS11G0537300	21nt:1:seq-14207	MEL1-bound	CGGCAACAAGATCCCCGAACC	GCCATTGTTTTGGGGGCATTT	5	chr11	19585202	19585222	+	19585212	0	NA	0	NA	0	NA	6	0	0	NA	6.03	6.12	5.54	4.63	4.22	5.37	5.55	6.08	5.38	4.47	9.76	2.98	8.64	7.67	7.46
OS06G0552400	21nt:1:seq-14220		TCCAAAATC-TTAGGAGGAACC	AGGCATCAGAAATCCTTCTTGG	5	chr06	20946481	20946501	-	20946491	0	NA	0	NA	5	1	0	NA	0	NA	2.85	2.83	2.75	1.85	2.84	2.15	1.65	1.94	2.21	2.26	3.18	1.5	2.37	2.65	2.78
OS01G0323000	21nt:1:seq-14258	MEL1-bound	GACACTCTTGCAACCATAACC	TTGTGAGGATGCTGGAATCGG	4.5	chr01	12330995	12331015	+	12331004	23.002	1	0	NA	0	NA	0	NA	0	NA	18.1	17.09	16.57	16.86	16.12	16.07	15.59	13.64	15.52	16.01	32.56	14.6	18.92	18.41	18.34
OS01G0323000	21nt:1:seq-14258	MEL1-bound	GACACTCTTGCAACCATAACC	TTGTGAGGATGCTGGAATCGG	4.5	chr01	12330995	12331015	+	12331005	0	NA	53.96	0	0	NA	0	NA	0	NA	18.1	17.09	16.57	16.86	16.12	16.07	15.59	13.64	15.52	16.01	32.56	14.6	18.92	18.41	18.34
OS06G0660200	21nt:1:seq-14261	MEL1-bound	TACAAATTTGCCAAGATAACC	ATGCTTAAACTGTTCTATTGG	2	chr06	27204160	27204180	+	27204170	0	NA	0	NA	0	NA	4	2	0	NA	0.58	1.07	0.78	0.78	0.32	0.63	0	0	0	0.71	0.24	0	0.88	0.45	0.51
OS01G0182832	21nt:1:seq-14269	MEL1-bound	ACCACGTCCAGTCCTATAACC	AGCTGCTGGTCATGATATTGG	4	chr01	4376526	4376546	+	4376535	4.998	1	0	NA	0	NA	0	NA	0	NA	10.96	7.66	7.77	7.19	9.51	9.36	5.69	11.22	5.74	5.04	11.06	4.53	9.52	10.15	7.97
OS05G0155200	21nt:1:seq-14274	MEL1-bound	CGGTAACACTTCCGACTAACC	GCAGTTGTGAGGGC-GATTGG	4.5	chr05	3233377	3233397	-	3233386	4.995	1	0	NA	0	NA	0	NA	0	NA	5.23	6.24	6.07	5.25	5.96	4.93	4.58	5.17	5.32	3.45	9.64	3.81	6.89	7.13	6.66
OS08G0109000	21nt:1:seq-14288		GACCAAATAGATCGTCTAACC	ACAGTTTATCTAGGAGATTGG	4	chr08	447662	447682	+	447671	0	NA	50.05	0	0	NA	0	NA	0	NA	13.12	13.03	11.96	9.79	9.25	11.47	8.83	8.07	9.84	8.01	13.34	8.31	11.58	11.75	11.58
OS01G0509700	21nt:1:seq-14291	MEL1-bound	CCGAGGCTG-TCCATTCTAACC	GGCGCCGACGTGGGAAGGTTGG	5	chr01	17884762	17884782	-	17884773	0	NA	0	NA	6	0	0	NA	0	NA	0	0	0	0	0	0	0	0	0.06	0.07	0	0.11	0	0	0
OS03G0288900	21nt:1:seq-14296		ACGGAGGCGATCTCAGTAACC	TGCTTCTGCTGGAGTCGGTGA	5	chr03	10001762	10001782	+	10001772	0	NA	0	NA	4	1	0	NA	0	NA	6.02	7.89	6.22	3.32	2.52	4.03	1.97	2.89	2.47	1.45	3.27	1.47	3.86	4.66	5.91
OS11G0533600	21nt:1:seq-14296		ACGGAGGCGATCTCAGTAACC	ATCATCCGCTGGAGTCATCGG	4.5	chr11	19440475	19440495	-	19440486	3.996	1	0	NA	0	NA	0	NA	0	NA	0.83	1.46	1.61	0.64	0.23	0.76	0.79	0	0.74	0.37	0.86	0.75	0.96	0.29	0.74
OS01G0693300	21nt:1:seq-143	MEL1-bound	AGGACGGTGCAAGTTAGAAAA	TTTTGCTACCTCCAATTTTTT	4	chr01	28606894	28606914	+	28606904	0	NA	0	NA	0	NA	4	0	0	NA	0.07	0	0	0.14	0.1	0.32	0.52	0.27	0.47	0.68	1.54	0.69	1.08	0.74	0.86
OS01G0659900	21nt:1:seq-14308		CGTAGA-TAGGATAGTGTAACC	GTATCTAATCCTATCACAAAAG	5	chr01	26873842	26873862	+	26873852	0	NA	4	1	0	NA	0	NA	0	NA	6.28	7.28	7.2	5.44	6.81	5.62	4.95	5.94	5.65	5.79	10.14	5.62	14.22	16.01	13.83
OS01G0267400	21nt:1:seq-14353	MEL1-bound	GATGACG-TCGATACGAACACC	CTGTTGCTTGTTATGCTTGTGG	4	chr01	9174454	9174474	-	9174465	0	NA	0	NA	0	NA	5.004	0	0	NA	2.11	1.84	1.79	1.05	2.13	1.68	1.6	1.61	2.06	1.85	2.45	1.04	2.92	2.59	2.72
OS09G0568000	21nt:1:seq-14364		TCCCTGTAGTAGATTA-ACACC	CGGCACAACATCTAATATGTGG	4.5	chr09	22686252	22686272	+	22686262	0	NA	0	NA	38.988	0	42	0	0	NA	25.8	25.1	25.85	22.16	25.02	21.09	20.67	23.64	20.09	20.22	28.91	20.04	21.94	22.61	24.04
OS01G0635200	21nt:1:seq-14382		CTTCCTCTCAAATGTCACACC	GAAAGAGAATTTGCTGTGTGA	4.5	chr01	25462033	25462053	+	25462042	0	NA	4.998	1	0	NA	0	NA	0	NA	1.03	1.44	2.54	2.1	1.02	0.53	1.38	3.62	2.26	3.96	1.65	2.51	2.53	3.36	2.45
OS08G0270200	21nt:1:seq-14412		TCCTCTATCAATACGTACACC	AGGAGAGAGTTATGTATGTGG	1.5	chr08	10332228	10332248	+	10332237	9	1	0	NA	0	NA	0	NA	0	NA	1.27	1.2	1.6	0.96	1.21	1.17	0.53	0.96	0.52	0.66	1.04	0.85	1.16	1.38	1.11
EPlOSAG00000040650	21nt:1:seq-14418		ATCCTATGTTACAATTACACC	TAGGAT-CAATATGAATGTGG	3.5	chr11	22471768	22471788	-	22471778	7	0	0	NA	0	NA	0	NA	0	NA	0	0	0	0	0	0	0	0	0	0	0	0	0	0	0
EPlOSAG00000040650	21nt:1:seq-14418		ATCCTATGTTACAATTACACC	TAGGAT-CAATATGAATGTGG	3.5	chr11	22471768	22471788	-	22471777	0	NA	25.99	0	0	NA	0	NA	9.996	0	0	0	0	0	0	0	0	0	0	0	0	0	0	0	0
OS06G0622300	21nt:1:seq-14422		TCCCATTCTTACCCTTACACC	AGGGTGAGGATGGCATTGAGG	4	chr06	25014304	25014324	+	25014314	10.989	0	0	NA	9	1	0	NA	0	NA	7.74	7.34	5.33	5.65	5.36	5.94	4.76	4.66	4.2	4.05	3.64	4.1	5.71	7.36	7.08
MSTRG.39852	21nt:1:seq-1443		ACGTCCACAAGAGCTACCGAA	AGCAGTGGCTCTCGGTGGCTT	4.5	chr04	25162612	25162632	-	25162623	0	NA	0	NA	0	NA	5	0	0	NA	0	0	0	0	0	0.14	0.99	1.2	0.7	3.72	9.73	2.96	0.3	0	0.53
OS02G0529400	21nt:1:seq-14463	MEL1-bound	ACCACGGTTCAGATATCCACC	TGGTTTCAGGTCTAT-GGTGG	4.5	chr02	19439413	19439433	+	19439424	6	0	14.007	0	0	NA	0	NA	0	NA	6.86	8.4	8.69	7.6	5.85	6.77	7.36	7.7	7.75	5.2	8.86	5.61	7.41	7.74	6.41
MSTRG.52975	21nt:1:seq-14465		ACCAATTAATGAGACTCCACC	TGGTTGATTTCTCTGAGTTTG	3.5	chr07	3130689	3130709	-	3130700	4.002	0	0	NA	0	NA	0	NA	0	NA	0.22	0.39	0.24	0.11	0.17	0.05	0.51	0.62	0.06	0	0.56	0.16	0	0.06	0.25
OS05G0376600	21nt:1:seq-14543	MEL1-bound	TCTTGTTCTAACGTCGTCACC	TCAGCAAGACTGCAGCAGTGG	3.5	chr05	18172915	18172935	-	18172924	4.998	1	0	NA	0	NA	0	NA	0	NA	0.79	0.64	0.65	0.5	0.24	0.26	0.07	0.1	0.17	0.12	0.19	0.17	0.52	0.43	0.28
OS08G0457400	21nt:1:seq-14546		ACTCCAAGGTCCAATGTCACC	TGAGGATCGAGGCGACAGTGG	4	chr08	22416300	22416320	-	22416311	4	1	0	NA	0	NA	0	NA	0	NA	0.33	0.63	0.32	0.47	0.81	0.22	0.52	0.31	0.46	0.29	0.42	0.27	3.94	3.53	3.66
OS09G0365100	21nt:1:seq-14546		ACTCCAAGGTCCAATGTCACC	CGAGCTTCGAGGTTACGGAGG	4.5	chr09	11994576	11994596	-	11994586	5.004	0	0	NA	0	NA	0	NA	0	NA	48.89	56.52	52.34	50.18	45.58	57.32	67.04	56.45	65.29	46.49	68.39	60.05	74.44	67.56	71.1
OS03G0835300	21nt:1:seq-14554		CTTCTGTAGCTCCACTTCACC	GAAGA-GTCGAGGAGAAGAGG	4	chr03	35100418	35100438	-	35100429	0	NA	0	NA	0	NA	4	0	0	NA	1.82	2.63	0.86	0.86	0.17	0.66	1.19	0.93	0	0	0.58	1.08	0.39	1.07	1.73
OS03G0727150	21nt:1:seq-14576		AACAC-CAGTGATTAAAAGACC	CTGTGTTTCACTAATTTTCTTG	4.5	chr03	29624936	29624956	-	29624946	5	0	0	NA	0	NA	0	NA	0	NA	0	0	0	0	0	0	0	0	0	0	0	0	0	0	0
OS02G0326200	21nt:1:seq-14580	MEL1-bound	AAGCACTCCTACCTAAAGACC	TTGATGAGGATGAATTTCTGA	4	chr02	13127357	13127377	+	13127366	0	NA	0	NA	12.987	0	0	NA	0	NA	0.85	0.49	0.71	0.63	0.86	0.55	0.69	0.39	0.5	0.5	0.89	0.44	0.78	0.57	0.59
OS01G0216300	21nt:1:seq-14582	MEL1-bound	AAGACCATAGTTCTAAAGACC	TTTTGGTAGCAGGATTTCTTA	4	chr01	6354699	6354719	+	6354709	0	NA	0	NA	0	NA	4.998	0	0	NA	0	0	0	0	0	0	0	0	0	0	0	0	0	0	0
OS03G0281000	21nt:1:seq-14584		AGGTGACCTCTCTTAAAGACC	TCTACTAGAGAGAGTTTCTGG	2	chr03	9606763	9606783	+	9606774	20.017	0	25.004	0	0	NA	0	NA	0	NA	25.05	27.3	26.59	18.73	19.58	18.69	17.16	22.27	18.53	20.14	32.07	20.88	42.6	47.86	45.95
OS01G0904200	21nt:1:seq-14587	MEL1-bound	ACCGACTAATTCTACAAGACC	TGGCTGATGATGATTTTTTGA	4.5	chr01	39359048	39359068	-	39359057	18	0	0	NA	0	NA	0	NA	0	NA	1.09	1.71	2.33	1.13	1.31	0.73	0.81	0.54	1.03	0.71	1.26	0.96	1.47	1.41	1.12
OS11G0432400	21nt:1:seq-14587	MEL1-bound	ACCGACTAATTCTACAAGACC	CTGCTGATGAAGGTGTTCTAG	4.5	chr11	13944280	13944300	+	13944289	4.998	0	0	NA	0	NA	0	NA	0	NA	1.21	0.28	0.39	0.98	0.86	0.99	1.37	1.36	0.85	0.78	0.63	0.45	1.13	1.49	1.2
OS07G0148200	21nt:1:seq-14591		GGCGGACTTCTGGGCAAGACC	CCGGCTGGGGAGCCGTCCTGG	4	chr07	2489941	2489961	+	2489951	0	NA	0	NA	0	NA	9	1	0	NA	1.05	1.95	2.3	6.43	6.45	5.24	8.76	10.8	7.42	12.37	1.38	11.95	5.17	5.01	6.34
OS01G0969200	21nt:1:seq-14610	MEL1-bound	CACGACCTCTAGGGACAGACC	GTACTGGAGATCAATGACTGC	5	chr01	42753729	42753749	-	42753740	0	NA	40.992	0	0	NA	0	NA	0	NA	2.52	2.47	4.84	1.43	1.73	2.69	0.52	2.37	0.82	0.65	2.55	1.63	0.48	1.79	3.94
OS08G0555650	21nt:1:seq-1462		CGCTCCGGTTGCGAACTCGAA	GCGAGG-TAGCGCTCGAGCTT	3.5	chr08	27818700	27818720	+	27818709	0	NA	0	NA	5	1	0	NA	0	NA	0	6.01	0	0	0	0	0	13.42	0	0	0	0	0	0	0
OS04G0182600	21nt:1:seq-14621		TGCCACTGAGAAGGAGAGACC	ACGCCGACTTTTTCTCTCTCT	5	chr04	5617076	5617096	+	5617085	0	NA	9.996	1	0	NA	0	NA	0	NA	0.9	1.36	0.91	0.86	1.28	1.38	0.92	1.08	1.17	0.96	0.68	0.81	1.67	1.27	1.35
MSTRG.34370	21nt:1:seq-14637		ACCAAACGGTCCAAATAGACC	TGGTATGGCAGGTTGATATGA	5	chr03	29761072	29761092	-	29761081	0	NA	4	1	0	NA	0	NA	0	NA	0.85	1.57	0.51	0.38	0.28	0.36	0.35	0.5	0.29	0.12	1.09	0.38	0.38	1.27	0.73
OS07G0282401	21nt:1:seq-14651		GAACCCATGTGAGAGTAGACC	CTGGGGTGCTCTTTCATTTGA	4.5	chr07	10762837	10762857	+	10762847	0	NA	4	1	0	NA	0	NA	0	NA	0.85	1.84	3.24	3.71	4.24	2.99	4.06	5.27	3.98	6.04	11.05	6.12	8.09	5.49	12.9
OS01G0862200	21nt:1:seq-14653	MEL1-bound	TGCCACCTCCAGTCGTAGACC	AAGGTGGAGGGCGGTGTCCGG	4.5	chr01	37315903	37315923	+	37315913	4	0	0	NA	0	NA	0	NA	0	NA	0	0.62	0	0	0.79	0	0	0	0.31	1.23	0.87	0.46	0	0.76	0.32
OS03G0773000	21nt:1:seq-14653	MEL1-bound	TGCCACCTCCAGTCGTAGACC	ACGGTGGAGGTCGGCGTCCCG	3	chr03	32028568	32028588	-	32028579	0	NA	26.026	0	0	NA	0	NA	0	NA	79.47	76.65	80.74	93.77	89.22	81.59	81.08	90.96	92.09	73.41	17.84	61.07	86.66	86.97	91.46
OS04G0625600	21nt:1:seq-14653	MEL1-bound	TGCCACCTCCAGTCGTAGACC	GCGATGGATTTAAGCATCTGG	4.5	chr04	31813024	31813044	+	31813034	0	NA	0	NA	4	1	0	NA	0	NA	5.18	5.34	7.86	6.78	7.03	8.58	8.7	10.63	8.12	8.08	10.78	9.23	11.77	14.17	9.12
OS06G0690900	21nt:1:seq-14665	MEL1-bound	TTACGACGAGAGCTTTAGACC	ATGGCTGCTCTCCAAATGTGC	5	chr06	28802595	28802615	+	28802605	4	1	0	NA	0	NA	0	NA	0	NA	3.07	3.92	2.45	2.45	2.21	2.31	2.21	2.44	1.41	1.58	2.87	2.03	3.45	3.29	2.84
OS09G0415400	21nt:1:seq-1468		TAGAAGTGTTAACAAGTCGAA	ATTTTCACAATTGTTTAGCTT	1	chr09	14850777	14850797	+	14850786	0	NA	0	NA	5	2	0	NA	0	NA	25.62	19.38	21.37	28.27	25.18	24.61	35.33	25.17	25.57	36.35	2.94	37.31	23.06	30.13	18.4
OS02G0597800	21nt:1:seq-14689	MEL1-bound	TAGGACTCACGGTAGACGACC	AGCTTGTGTGCCATTTGCTGG	3	chr02	23239650	23239670	+	23239660	0	NA	7	2	0	NA	0	NA	0	NA	4.94	4.88	5.66	3.68	5	3.83	2.89	2.38	3.5	2.63	4.93	3.05	4.85	4.57	3.96
OS08G0499400	21nt:1:seq-14692	MEL1-bound	GAGTGACTTCTTAGGACGACC	CTCGCTGGAAAATCCTGCTGT	3	chr08	24657728	24657748	+	24657739	0	NA	0	NA	4	0	7	0	0	NA	0.8	0.22	0.38	0.76	0.83	1.07	3.31	0.38	0.87	1.9	4.06	2.75	0	1.41	0.67
OS11G0186800	21nt:1:seq-14692	MEL1-bound	GAGTG-ACTTCTTAGGACGACC	CTCACAGGAAGAATTCTGGAGG	5	chr11	4415487	4415507	+	4415498	5.999	0	0	NA	0	NA	0	NA	0	NA	3.26	4.02	3.14	2.48	1.68	2.79	2.35	3.94	3.42	3.23	5.42	3.59	4.94	4.22	3.82
EPlOSAG00000032537	21nt:1:seq-14703		TGTTTGCTACTCTTTACGACC	ATAAATG-TGAGAAATGCTAG	3.5	chr06	29849999	29850019	-	29850008	0	NA	4	0	0	NA	0	NA	0	NA	0	0	0	0	0	0	0	0	0	0	0	0	0	0	0
EPlOSAG00000039946	21nt:1:seq-14703		TGTTTGCTACTCTTTACGACC	ATAAATG-TGAGAAATGCTAG	3.5	chr09	6946295	6946315	+	6946306	0	NA	0	NA	0	NA	4	0	0	NA	0	0	0	0	0	0	0	0	0	0	0	0	0	0	0
EPlOSAG00000042078	21nt:1:seq-14703		TGTTTGCTACTCTTTACGACC	ATAAATG-TGAGAAATGCTAG	3.5	chr02	4301756	4301776	-	4301765	0	NA	0	NA	0	NA	4.998	0	0	NA	0	0	0	0	0	0	0	0	0	0	0	0	0	0	0
OS01G0102850	21nt:1:seq-14703		TGTTTGCTACTCTTTACGACC	ACAAGCGAGGGGAAATGCTTT	4	chr01	168725	168745	+	168736	0	NA	9	0	0	NA	0	NA	0	NA	0.31	0.42	0.42	0	0.22	0.35	0.63	0.3	0.11	0.18	0.08	0.27	0.47	0.54	0.18
OS06G0555400	21nt:1:seq-14703		TGTTTGCTACTCTTTACGACC	ACAAAGGCTG-GAGATGCTGG	4	chr06	21166864	21166884	+	21166874	205.352	0	0	NA	216.775	0	0	NA	0	NA	10.14	10.22	10.69	5.81	6.23	5.24	4.43	4.53	3.94	4.15	10.61	4.32	8.16	7.15	6.57
OS03G0225600	21nt:1:seq-14708	MEL1-bound	ACGTACGTCAACGAACCGACC	TGCATGCTATGGTTTGGCTAG	4.5	chr03	6587442	6587462	+	6587453	6.996	0	0	NA	0	NA	0	NA	0	NA	75.75	81.83	100.43	64.34	50.32	60.67	67.98	58.68	68.71	42.68	101.86	59.91	71.06	78.93	63.5
OS07G0581000	21nt:1:seq-14708	MEL1-bound	ACGTACGTCAACGAACCGACC	TGCGTGCTGATTCTTGGCTGG	3.5	chr07	23512428	23512448	-	23512438	0	NA	0	NA	0	NA	53.94	0	0	NA	34.51	36.36	34.95	36.97	36.91	33.87	34.19	37.23	32.25	34.35	44.12	33.38	40.38	40.17	34.91
OS12G0129650	21nt:1:seq-14731		TCTCTAGCAGTCGAGTCGACC	AGAGATGGTCCGCTTGGCAGA	5	chr12	1444383	1444403	-	1444393	0	NA	0	NA	4.998	0	0	NA	0	NA	0.25	0.71	0.2	0.54	0.21	0.46	0.53	0.2	0.23	0.31	0.69	0.25	0.58	0.13	0.5
MSTRG.28440	21nt:1:seq-14734		AGTTTCACG-AAGGTGTCGACC	TTAAAGTCCGTGCTACAGCTGG	4.5	chr02	34580273	34580293	-	34580284	0	NA	0	NA	0	NA	4	1	0	NA	0.41	0.15	0.79	0	0	0	0.43	0	0.15	0.12	0.28	0.11	0.26	0.48	0.92
OS06G0574500	21nt:1:seq-14735	MEL1-bound	GGCGTGTTGTTTGTGTCGACC	CCCCACGACAAATAGAGCCGG	4	chr06	22312933	22312953	+	22312943	0	NA	0	NA	0	NA	44.929	0	0	NA	16.03	11.78	11.85	14.84	13.52	13.79	12.31	9.87	12.44	11.13	15.38	10.76	10.73	13.67	10.9
OS03G0646200	21nt:1:seq-14738	MEL1-bound	AGTCTTCTATTACCTTCGACC	TAGGAAGAT-ATGGAAGCTGG	4	chr03	25002141	25002161	-	25002151	0	NA	15.998	0	13	0	0	NA	0	NA	12.84	11.01	8.98	7.32	6.33	8.4	5.71	6.17	5.15	6.79	6.94	5.72	5.97	8.56	8.82
OS02G0750200	21nt:1:seq-14740	MEL1-bound	ACCGGTCTTCTAAAAAGGACC	TGGCCTGCATATTTTTTTTAG	5	chr02	31527892	31527912	+	31527901	0	NA	7	1	0	NA	0	NA	0	NA	18.46	13.07	11.49	14.9	7.58	10.87	9.78	11.1	11.2	12.24	28.56	17.23	11.5	18.93	12.56
OS11G0605800	21nt:1:seq-14740	MEL1-bound	ACCGGTCTTCTAAAAAGGACC	CTGCAAGAAGTTTTTTTTTGG	5	chr11	23376042	23376062	+	23376053	0	NA	0	NA	4	1	0	NA	0	NA	0	0	0	0	0	0	0	0	0	0	0	0	0	0	0
OS03G0149700	21nt:1:seq-14754		TGTTGCCGTATCACTAGGACC	TCAACAGCATCGTGATCGAGG	5	chr03	2771681	2771701	-	2771692	5.999	1	0	NA	0	NA	0	NA	0	NA	11.53	12.32	7.76	20.15	23.19	20.22	24.58	21.37	23.48	30.79	4.32	33.11	11.63	10.36	8.35
OS11G0166100	21nt:1:seq-14755	MEL1-bound	TCGGTAAGCCAAAGTAGGACC	ACACATCCGGGTTCGTCTTGG	5	chr11	3179469	3179489	+	3179479	0	NA	0	NA	0	NA	5	0	0	NA	3.35	2.19	3.55	3.95	5.05	3.64	4.23	2.56	3.71	3.82	2.77	4.46	4.34	3.46	4.76
OS10G0124100	21nt:1:seq-14765		TTCAAACATGACAAGCGGACC	AAGTTTGTAATGTTACCATGG	4	chr10	1534612	1534632	+	1534623	0	NA	124.915	0	0	NA	75.951	0	88.956	0	142.31	128.12	117.82	71.52	60.58	78.25	60.35	52.39	66.72	41.42	87.61	44.49	63.54	83.03	74.78
OS05G0105200	21nt:1:seq-14820	MEL1-bound	GAGATATTACACAGCGTGACC	TTCAATAATGTGAAGCAGTGG	4.5	chr05	288797	288817	-	288808	7.008	1	8.991	0	7.992	0	9.996	1	0	NA	2.98	2.7	2.23	2.68	3.9	3.56	3.8	8.15	3.27	4.89	10.49	4.17	1.9	3.36	3.69
OS08G0135100	21nt:1:seq-14820	MEL1-bound	GAGATAT-TACACAGCGTGACC	CTCTATATATCTGTTGCATTTG	4.5	chr08	1996059	1996079	-	1996069	11.001	1	0	NA	0	NA	0	NA	0	NA	2.7	3.22	3.09	2.47	2.4	2.32	1.85	2.12	1.67	1.54	3.08	1.53	3.66	4.05	4.57
OS04G0538750	21nt:1:seq-14839	MEL1-bound	CTCCTTGTCACCATCTTGACC	GAAGAAGATTGGGAGCACTGG	5	chr04	26962054	26962074	+	26962064	4	0	0	NA	0	NA	0	NA	0	NA	2.81	2.29	3.36	1.64	0.48	6.79	1.08	5.21	6.44	0.9	1.4	1.68	3.36	2.5	3.14
MSTRG.50901	21nt:1:seq-14843	MEL1-bound	CAGATTTTGTCATAGTTGACC	GCCTAAAAAAGTTTCAACTTT	5	chr06	23586008	23586028	-	23586017	0	NA	0	NA	0	NA	4.002	1	0	NA	15.84	15.2	13.73	25.94	12.39	12.91	16.96	18.51	22.04	10.4	14.08	11.29	10.51	14.26	11.22
OS11G0637501	21nt:1:seq-14851		CGGCACGACTGTCGTT-TGACC	GCCTTGCTGACAGGAAGACTGC	4.5	chr11	25178741	25178761	-	25178752	0	NA	0	NA	49.95	0	0	NA	0	NA	8.5	11.07	9.61	8.71	8.29	10.36	6.23	6.89	8.3	6.96	15.97	6.97	9.23	9.59	10.51
OS03G0601100	21nt:1:seq-14878	MEL1-bound	CCACAAACCTCACCCCATACC	CGTGTTTGGGGAGGTGTAAGG	4.5	chr03	22451923	22451943	-	22451933	11.005	0	0	NA	0	NA	0	NA	0	NA	30.48	34.02	36.9	34.93	35.17	36.84	36.05	42.23	39.01	37.85	65.1	37.83	38.43	34.11	36.5
OS07G0239500	21nt:1:seq-14878	MEL1-bound	CCACAAACCTCACCCCATACC	AATGTTTGGAATGGGATGTGG	4.5	chr07	7749652	7749672	-	7749663	0	NA	0	NA	0	NA	0	NA	6	1	1.1	2.3	1.77	1.32	0.9	1.58	0.68	0.88	1.12	1.13	2.47	1.66	1.59	1.7	0.92
OS03G0153400	21nt:1:seq-14886		GTCGCGTTCTATAGAGATACC	CGGCGCGGGATGTCGCCATGG	4	chr03	2947804	2947824	-	2947813	0	NA	5	0	0	NA	0	NA	0	NA	2.35	4.46	6.74	1.38	4.41	3.37	4.82	6.02	3.5	3.77	0.88	3.3	3.37	3.12	4.59
OS03G0105800	21nt:1:seq-14889	MEL1-bound	GTCTTCGATTCAGTAGATACC	CAGAAGCTAAGTCTTCTGTGG	1.5	chr03	350998	351018	-	351009	0	NA	0	NA	0	NA	6.003	2	0	NA	12.69	12.53	13	9.03	9.57	9.87	9.41	10.02	10.28	8.87	19.1	8.77	12.2	14.78	11.3
OS03G0783800	21nt:1:seq-14902	MEL1-bound	CGCAGGAGTTCTGTATATACC	GCTTCCTGATGACAT-TATGG	4.5	chr03	32524750	32524770	+	32524761	17	0	0	NA	0	NA	0	NA	0	NA	8.59	6.68	9.82	13.98	9.33	10.23	11.05	15.83	6.95	5.66	5.2	8.95	7.06	10.12	6.85
OS08G0457600	21nt:1:seq-14907	MEL1-bound	TTGTCTCTTACCCTCTATACC	AACTGTGCATGGGAGATGTGG	3.5	chr08	22449958	22449978	+	22449969	6.004	1	0	NA	0	NA	0	NA	0	NA	6.98	5.75	8.42	7.78	8.38	6.43	7.43	7.74	7.7	7.18	12.45	8.26	11.01	10.71	12.13
OS02G0644900	21nt:1:seq-14924		GGGTCTACAAGATAAACTACC	CACTGGTTTTCTATTTGGTGG	4	chr02	25958876	25958896	-	25958886	0	NA	0	NA	0	NA	5.004	1	0	NA	0	0	0	0	0	0	0	0	0	0	0	0	0	0	0
OS05G0303000	21nt:1:seq-14927	MEL1-bound	TCCATCGAAAAGCGAACTACC	TGGTAGCTTTCGGCTTGATGG	3.5	chr05	13626186	13626206	+	13626197	0	NA	89.925	0	0	NA	0	NA	0	NA	13.68	16.39	16.2	15.51	12.44	13.12	20.19	22.29	18.39	24.05	43.03	24.84	40.7	36.1	39.38
OS01G0150700	21nt:1:seq-14930	MEL1-bound	AGTACTCTAAGTGTAACTACC	TTATGGGATTCATATTCATGA	3.5	chr01	2736297	2736317	-	2736307	0	NA	6.006	0	0	NA	0	NA	0	NA	0	0	0	0	0	0.05	0	0	0.05	0	0	0	0	0	0
OS03G0717600	21nt:1:seq-14991		ACTTCTTGCAACAAATCTACC	TGAAGAGC-TTGTTGAGCTGG	4	chr03	29042410	29042430	-	29042420	108.974	0	0	NA	0	NA	0	NA	0	NA	2.9	3.46	4.72	3.1	2.53	2.57	3.11	3.12	2.69	2.83	2.34	1.59	3.71	2.54	3.73
OS05G0536225	21nt:1:seq-15002	MEL1-bound	TCGGAAGACCTTCTCTCTACC	AGACTTCTGGTAGGGAAAAGG	4.5	chr05	26630162	26630182	-	26630171	0	NA	5	1	0	NA	0	NA	4.002	1	0	0	0	0	0	0	0	0	0	0	0	0	0	0	0
OS02G0611650	21nt:1:seq-15004		TCCTAACTTCCGTAGTCTACC	TGGCTTGGGGGCAGCAGCTGG	5	chr02	24069470	24069490	+	24069479	0	NA	0	NA	0	NA	5	0	0	NA	0	0	0	0	0	0	0	0	0	0	0	0	0	0	0
OS03G0762500	21nt:1:seq-15005	MEL1-bound	GCGCCGCTTTAAACGTCTACC	CGGGGGGATATTTTCTGATGG	5	chr03	31538101	31538121	+	31538110	28	0	0	NA	0	NA	0	NA	0	NA	55.28	54.12	64.51	47.86	50.55	52.55	84.2	90.04	71.1	68.11	70.31	73.35	82.55	67.06	65.8
OS12G0131200	21nt:1:seq-15005	MEL1-bound	GCGCCGCTTTAAACGTCTACC	TGCAGCAAACTTTGTAGATGT	5	chr12	1509989	1510009	+	1510000	0	NA	0	NA	6.003	1	0	NA	0	NA	0.09	0.25	1.36	0.92	0.74	0.33	0.77	0.66	0.78	0.95	2.67	2.04	0.7	0.84	0.48
OS04G0191400	21nt:1:seq-15047	MEL1-bound	GTCGCTCGAGTGTGTAGTACC	CATCGTCCTTATACTTCATGG	5	chr04	6225381	6225401	-	6225390	4	0	0	NA	0	NA	0	NA	0	NA	3.11	2.63	2.66	5.6	4.31	4.8	4.86	5.56	6.27	7.35	13.77	5.34	9.28	7.93	10.41
OS08G0546600	21nt:1:seq-15048		GAGTAGGATTTCCTTAGTACC	CTTATTCCAAAGGATCCAAGG	5	chr08	27375167	27375187	+	27375176	0	NA	4	0	0	NA	0	NA	0	NA	2.61	1.41	3.31	0.8	0.58	1.13	1.32	0	0.93	0.73	0.85	1.38	2.49	1.94	0.49
OS05G0575000	21nt:1:seq-15062		TCCAAAGTCCTAGGTCGTACC	ACGTGACACGATCGAGCATGG	5	chr05	28647934	28647954	+	28647944	5.999	0	0	NA	0	NA	0	NA	0	NA	7.13	9.12	8.6	7.03	8.5	4.42	4.49	5.82	7.47	4.83	0	4.03	14.8	9.89	10.17
MSTRG.20720	21nt:1:seq-15076	MEL1-bound	TAACGTCGGTCACTAGGTACC	ATTGCAGCCATTACTCCATCA	5	chr12	22023150	22023170	-	22023161	4	0	0	NA	0	NA	0	NA	0	NA	0	0.25	0	0	0	0.21	0	0	0	0	0.07	0.11	0.55	0	0.46
OS01G0258100	21nt:1:seq-15085		TCGAGTTCGTATGTCGGTACC	AGGTGAAGCA-ACAGCCATGG	3.5	chr01	8632948	8632968	-	8632959	11.005	0	0	NA	0	NA	3.996	1	0	NA	3.14	3.35	3.99	2.39	0.5	1.81	0.98	0	0.95	0.65	2.26	0.73	3.7	3.01	3.8
OS02G0504050	21nt:1:seq-15085		TCGAGTTCGTATGTCGGTACC	AGGTGAAGCA-ACAGCCATGG	3.5	chr02	17889156	17889176	-	17889167	11.005	0	0	NA	0	NA	0	NA	0	NA	3.83	4.61	4.01	1.25	1.7	1.83	1.56	1.8	1.13	1.1	2.27	0.97	1.94	2.89	1.66
OS04G0534100	21nt:1:seq-15085		TCGAGTTCGTATGTCGGTACC	AGATCAA-CATAAAGCCGTGG	4	chr04	26698519	26698539	+	26698529	0	NA	8.993	0	0	NA	0	NA	0	NA	2.12	1.92	1.45	1.83	1.93	1.64	1.59	1.27	1.62	1.36	0.83	1.27	1.7	2.48	1.97
OS10G0181700	21nt:1:seq-15085		TCGAGTTCGTATGTCGGTACC	AGCTCAAGAAAACAGTCATGG	2.5	chr10	5599413	5599433	-	5599424	0	NA	0	NA	10.008	0	0	NA	0	NA	0.73	0.65	0.93	0.43	0.54	0.31	0.41	0.22	0.37	0.21	0.39	0.2	0.71	0.52	0.51
OS07G0209401	21nt:1:seq-15117		GTCGGAAAGTCCAATTGTACC	TAGTCGATCAGGTGAACATGA	5	chr07	5935089	5935109	+	5935100	0	NA	4.998	0	0	NA	0	NA	0	NA	2.13	2.26	1.66	1.03	1.36	1.75	1.18	2.34	1.13	1.34	2.22	1.25	2.83	3.78	2.99
OS01G0970600	21nt:1:seq-15132	MEL1-bound	AAGGAGTCGTCATCCATTACC	TTCCTCTGCAGGAGGTCAAGG	4	chr01	42821706	42821726	-	42821715	0	NA	0	NA	0	NA	10	1	0	NA	4.27	4.66	3.56	4.35	6.26	4.35	4.88	3.77	4.37	3.25	3.78	3.94	4.77	3.55	4.38
OS02G0284550	21nt:1:seq-15134	MEL1-bound	AAGTTGCAGTAAAAGATTACC	CTCATCTTTATTTTCAAATGG	4.5	chr02	10694917	10694937	-	10694927	0	NA	0	NA	0	NA	4	0	0	NA	13.21	15.52	19.89	5.89	5.12	3.15	0.18	0.36	4.88	2.53	6.6	2.76	2.23	7.77	7.82
OS11G0303500	21nt:1:seq-15149	MEL1-bound	CAGATTCTTACGACCCTTACC	GTCCAAGAAGGCTGTGGATGA	4.5	chr11	11413430	11413450	-	11413441	7.997	1	0	NA	11.008	1	0	NA	17.992	0	32.14	32	23.49	18.5	14.6	19.24	15.84	16.87	14.31	18.25	32.9	15.84	31.81	34.76	31.84
OS11G0657900	21nt:1:seq-15149	MEL1-bound	CAGATTCTTACGAC-CCTTACC	GTGTGAGGATGCTGTAGAATGG	4.5	chr11	26377599	26377619	-	26377609	5.005	0	14.994	0	11.998	0	19.994	0	0	NA	0	2.41	2.7	0.6	3.08	1.29	0	0.76	0.6	2.25	2.18	0.64	3.89	2.97	1.67
OS03G0269100	21nt:1:seq-15162		TTCTTGGCTCGTACAGTTACC	AAGAACCTGGCATGTGAGTGG	4	chr03	8950876	8950896	-	8950887	5.005	1	0	NA	0	NA	0	NA	0	NA	4.05	3.8	3.47	4.32	3.46	4.67	5.44	5.59	5.36	7.18	8.01	6.36	4.97	3.96	3.26
OS11G0123400	21nt:1:seq-15163	MEL1-bound	CTCGAGTAACGACGAGTTACC	GTGATCATTGGTGCTCCATGG	4	chr11	1072964	1072984	-	1072975	47.064	0	0	NA	0	NA	0	NA	0	NA	0	0	0	1.89	0	0	0	0	0	0	0	0	0	0	0
OS12G0121300	21nt:1:seq-15163	MEL1-bound	CTCGAGTAACGACGAGTTACC	GTGATCATTGGTGCTCCATGG	4	chr12	1007253	1007273	-	1007264	47.064	0	0	NA	0	NA	0	NA	0	NA	6.37	6.39	5.76	3.97	3.94	3.81	3.86	2.46	3.66	1.82	3.65	2.27	4.85	4.63	3.99
OS02G0744682	21nt:1:seq-15170	MEL1-bound	TGCCACAGTGCAACGGTTACC	ATGGTCCCACCTTGACGATGG	5	chr02	31231456	31231476	+	31231465	0	NA	4	0	0	NA	0	NA	0	NA	1.31	1.78	1.26	2.15	4.47	3.76	5.95	3.05	5.68	2.93	0	1.31	1.89	1.17	2.2
OS03G0332100	21nt:1:seq-15200	MEL1-bound	CCTACGTCGATCTGGTTTACC	GGAAGCAGCTACATCAAAGGA	4.5	chr03	12236700	12236720	-	12236709	0	NA	7.997	0	0	NA	0	NA	0	NA	0.69	0.67	1.1	0.76	0.49	0.63	0.55	0.37	0.5	0.37	0.76	0.37	0.9	0.6	0.76
OS04G0111100	21nt:1:seq-15200	MEL1-bound	CCTACGTCGATCTGGTTTACC	GTATTCAGCT-GAGCAAATGG	4.5	chr04	641899	641919	-	641908	0	NA	4	0	0	NA	0	NA	0	NA	0	0.11	0	0.39	0.07	0	0.15	0.08	0	0	0	0	0	0	0
OS09G0500300	21nt:1:seq-15213		ACGTAACCGTAAACCAAACCC	TGCAGTGCCATGTGGTTTTGG	4	chr09	19366265	19366285	+	19366275	0	NA	4	1	0	NA	0	NA	0	NA	1.25	1.61	2.24	1.21	1.58	1.02	0.8	0.86	0.7	0.75	0.88	0.44	1.89	1.33	1.14
OS08G0260000	21nt:1:seq-15218		CGTAATGT-TTGGCTTAAACCC	GCATTACAGGATCGAATTTCTG	4.5	chr08	9758561	9758581	+	9758570	5.994	1	0	NA	0	NA	0	NA	0	NA	4	4.13	3.45	3.32	2.32	2.93	3.05	2.64	2.99	4.6	0.79	5.27	3.31	4.18	3.76
OS02G0329450	21nt:1:seq-15237	MEL1-bound	GGTGTCGTCGATCGCTAACCC	CCACAGCAGGTGGCGAGTGAA	4.5	chr02	13350852	13350872	-	13350861	0	NA	0	NA	4	1	0	NA	0	NA	0	0	0	0	0	0	0	0	0	0	0	0	0	0	0
OS03G0106000	21nt:1:seq-15272		GTCAAGGTCACTATAAGACCC	CGCTTCCAGTGATACTCTGGG	3.5	chr03	358203	358223	-	358212	45	0	52.976	0	0	NA	0	NA	0	NA	32.53	22.77	16.96	31.41	26.37	25.04	24.44	20.63	25.91	31.78	7.9	31.22	18.42	26.45	24.95
OS07G0448800	21nt:1:seq-15272		GTCAAGGTCA-CTATAAGACCC	CGGTTGCAGTGGATCTTCTGGG	4	chr07	15409311	15409331	+	15409322	146.944	0	0	NA	0	NA	187.74	0	0	NA	327.35	332.97	367.79	395.71	416.93	407.76	427.21	452.7	421.46	460.16	221.22	450.18	465.48	443.31	444.23
OS06G0581000	21nt:1:seq-15273		TGCCGAAGATGCATGAGACCC	ACCTCTTCTTCTTGTTCTGGG	5	chr06	22655938	22655958	-	22655947	0	NA	6.996	1	0	NA	0	NA	0	NA	0.39	0.6	0.44	0.44	0.65	0.5	0.59	0.84	0.69	1.07	0.48	0.98	1.54	1.52	1.35
OS08G0112900	21nt:1:seq-15273		TGCCGAAGATGCATGAGACCC	GCGACCGCTACGTGTTCTGGG	4.5	chr08	693445	693465	+	693454	0	NA	7	1	0	NA	0	NA	0	NA	3.9	3.82	3.63	6.79	6.56	7.16	5.99	6.98	6.87	5.98	0.66	5.01	3.95	3.55	3.75
OS08G0236866	21nt:1:seq-15286		TACAAGTTATTCGTGTGACCC	ATTTTCAACAAGAACACTAGG	4	chr08	8306792	8306812	+	8306801	0	NA	11.004	0	0	NA	0	NA	0	NA	3.54	4.06	3.9	1.95	1.6	2.64	1.74	1.58	1.9	1.44	1.77	0.83	2.43	2.94	2.47
OS09G0533650	21nt:1:seq-15308		CTGTTGGAAGATGTTCTACCC	GACGACCTCGGACATGGTGGG	5	chr09	20962576	20962596	+	20962587	0	NA	0	NA	0	NA	17.005	0	8	0	1.1	1.24	1.62	2.62	1.83	1.81	1.28	2.25	0.32	2.31	0.64	1.55	1.3	3.52	2.33
OS09G0533650	21nt:1:seq-15308		CTGTTGGAAGATGTTCTACCC	GACGACCTCGGACATGGTGGG	5	chr09	20962576	20962596	+	20962587	0	NA	3	0	0	NA	17.005	0	8	0	1.1	1.24	1.62	2.62	1.83	1.81	1.28	2.25	0.32	2.31	0.64	1.55	1.3	3.52	2.33
OS01G0771000	21nt:1:seq-15316		CGCCCGTGTTCACAGGTACCC	GGGGGCGCGGGTGGTCATGGG	5	chr01	32535303	32535323	-	32535314	0	NA	0	NA	7	0	0	NA	0	NA	11.95	11.37	13.84	11.05	10.94	14.15	10.29	15.42	13.57	9.64	1.76	10.24	22.42	21.37	21.95
OS07G0159200	21nt:1:seq-15337		TAGACTAACACAGTAAACCCC	AACTGA-TGTGTCATTTTGGG	3.5	chr07	3170072	3170092	+	3170083	0	NA	0	NA	0	NA	9	1	0	NA	0	0	0	0	0	0	0	0	0	0	0	0	0	0	0
OS05G0370650	21nt:1:seq-1534	MEL1-bound	CGTAGAACGACGGTCTAGGAA	GCATCTTG-TGGCGGAACCTT	4	chr05	17815809	17815829	-	17815820	0	NA	0	NA	5	0	0	NA	0	NA	143.69	156.37	168.01	130.24	130.04	126.54	115.89	136.02	124.4	97.41	203.06	99.19	174.33	160.14	166.7
OS02G0197700	21nt:1:seq-1537		TAACCGT--CACGAAGGTAGGAA	ATCGGCATTGTGCTTCCTTCCTT	5	chr02	5471178	5471198	-	5471187	0	NA	4	1	0	NA	0	NA	0	NA	1.29	1.86	1.4	1.3	1.53	1.13	0.66	0.4	1.21	0.73	0.75	0.34	1.69	1.32	1.5
OS07G0542400	21nt:1:seq-15380		ACGTCAGCTAGGTAGAGCCCC	TGCAGTTGATGCATCTGAGGA	4.5	chr07	21436341	21436361	-	21436352	0	NA	3.997	1	0	NA	0	NA	0	NA	1.81	1.48	2.33	2.91	2.65	1.85	1.59	1.88	2.1	0.6	0.16	0.68	2.18	1.99	0.93
OS06G0716800	21nt:1:seq-15395		TCGAGCAGCTATTATCTCCCC	TGCTCGTTGATATTAGAGGAA	4.5	chr06	30455237	30455257	-	30455248	0	NA	0	NA	0	NA	12.987	0	0	NA	28.71	27.34	23.52	20.51	19.96	19.91	18.07	16.48	17.79	18.42	25.25	18.24	28.15	31.06	28.15
OS02G0542200	21nt:1:seq-15398		GAAGCATTTTCTTAAGTCCCC	TTTCATAAAGGAATTCAAGGC	4	chr02	20138874	20138894	-	20138883	0	NA	0	NA	5.005	0	0	NA	0	NA	8.25	8.86	10.27	5.79	5.82	5.59	3.41	3.57	3.91	2.94	6.71	2.86	6.67	6.63	5.1
OS01G0254300	21nt:1:seq-15401		CATACACGAGCAAACGTCCCC	GTTTGTGCTTGCGTGCGGCGG	5	chr01	8451434	8451454	-	8451443	0	NA	0	NA	5	1	0	NA	0	NA	2.86	2.79	4.38	8.72	5.91	6.45	7.58	5.04	4.8	2.92	0	4.03	5.94	6.65	7.14
OS02G0597300	21nt:1:seq-15406		CATCTGCGTATAGTCTTCCCC	GAAAATGCATATTAGAAGCTG	5	chr02	23214430	23214450	+	23214439	0	NA	0	NA	0	NA	7.002	0	0	NA	5	4.89	5.18	2.85	2.37	3.38	2.33	3.48	3.31	2.98	7.25	3.04	9.82	8.35	8.1
OS08G0515600	21nt:1:seq-15407		TTCCATGAACAACATTTCCCC	AATGTACTTGATGAAGAGGAG	4.5	chr08	25587460	25587480	-	25587469	0	NA	4	0	0	NA	0	NA	0	NA	0.46	0.25	1.01	0.38	0.35	0.6	0.44	0.94	0.69	0.12	1.1	0.3	0.42	0.2	1.15
OS01G0932550	21nt:1:seq-15410		CGTCGT-CTCGTGTA-CAAGCCC	GCAGCAGGGGCACATGGTTCGGG	3.5	chr01	40912698	40912718	-	40912710	0	NA	5.995	0	0	NA	0	NA	0	NA	0	0	0	0	0	0	0	0	0	0	0	0	0	0	0
EPlOSAG00000034962	21nt:1:seq-15412		TTGTAAACACACTCACAGCCC	AACATTTATATGAATGTGGGC	5	chr03	25168882	25168902	-	25168893	0	NA	0	NA	0	NA	6	0	0	NA	0	0	0	0	0	0	0	0	0	0	0	0	0	0	0
EPlOSAG00000034962	21nt:1:seq-15412		TTGTAAACACACTCACAGCCC	AACATTTATATGAATGTGGGC	5	chr03	25168882	25168902	-	25168893	0	NA	0	NA	3	0	6	0	0	NA	0	0	0	0	0	0	0	0	0	0	0	0	0	0	0
OS02G0146900	21nt:1:seq-15424		ATCTCGATATGTCTAGCGCCC	TGGAGGTGTACACATCGCAAG	5	chr02	2576057	2576077	-	2576068	4.004	1	0	NA	0	NA	0	NA	0	NA	59.33	53.79	54.94	58.68	64.16	53.27	62.24	56.92	55.84	54.1	11.34	51.53	55.35	57.32	56.21
OS02G0146900	21nt:1:seq-15424		ATCTCGATATGTCTAGCGCCC	TGGAGGTGTACACATCGCAAG	5	chr02	2576057	2576077	-	2576067	0	NA	0	NA	0	NA	7.002	1	0	NA	59.33	53.79	54.94	58.68	64.16	53.27	62.24	56.92	55.84	54.1	11.34	51.53	55.35	57.32	56.21
OS07G0448800	21nt:1:seq-15430	MEL1-bound	GTCAACCTCA-CTATAAGGCCC	CGGTTGCAGTGGATCTTCTGGG	4.5	chr07	15409311	15409331	+	15409322	146.944	0	0	NA	0	NA	187.74	0	0	NA	327.35	332.97	367.79	395.71	416.93	407.76	427.21	452.7	421.46	460.16	221.22	450.18	465.48	443.31	444.23
OS08G0432500	21nt:1:seq-15433		GATTATTCCGAATAAGGGCCC	CTGATGAAAGTTATCCCCGGG	5	chr08	20945510	20945530	-	20945521	0	NA	0	NA	0	NA	16.016	0	0	NA	3.13	3.66	2.35	4.19	3.75	3.66	3.46	4.39	3.98	3.42	5.46	3.07	4.4	3.42	2.64
OS02G0562300	21nt:1:seq-15435		TGCTTCTTATACTCATGGCCC	ACGAGGAAGATGAGGATTGGA	4.5	chr02	21322107	21322127	+	21322118	0	NA	0	NA	0	NA	14.016	0	0	NA	9.14	12.49	9.89	6.1	6.73	7.7	4.43	5.03	6.36	3.73	7.78	4.16	9.31	7.74	6.82
OS08G0241400	21nt:1:seq-15445		CGTATGATAACCGGATTGCCC	GCCTTCTATTGACCAAAGGGG	5	chr08	8582083	8582103	+	8582092	4.998	0	0	NA	0	NA	0	NA	0	NA	1.68	3.17	1.72	2.79	2.66	3.94	2.35	3.63	2.6	1.27	3.46	1.65	3.44	2.86	3.37
OS02G0190200	21nt:1:seq-15475		ACTAAAGTTGAGTGCTATCCC	TCATTTCAGTTCAGGATCGAG	5	chr02	4997391	4997411	+	4997401	0	NA	0	NA	0	NA	5.999	1	0	NA	1.68	1.67	1.35	1.49	1.19	1.02	0.45	0.81	1.09	0.74	0.73	0.69	2.06	1.47	0.62
OS07G0581333	21nt:1:seq-15483		GGTAG-ACCGTTAGTGACTCCC	CTATCTTGGCAATCACTGCTGG	4	chr07	23542221	23542241	-	23542232	0	NA	0	NA	0	NA	4	0	0	NA	42.29	27.38	30.77	36.83	38.6	38.84	21.98	20.93	31.78	20.67	21.83	22.06	34.57	42.42	49.82
OS04G0501500	21nt:1:seq-15492		CCGTTGATAGGAACAGCTCCC	GGCAGCTCTTCTCGTCGATGA	5	chr04	25035391	25035411	-	25035400	0	NA	3.997	1	0	NA	0	NA	0	NA	5.49	6.48	8.44	7.78	12.63	9.85	17.03	12.79	10.7	13.77	1.45	15.19	9.02	5.8	7.17
OS02G0123400	21nt:1:seq-15527		GGAGTTAAATGAAGGCTTCCC	CGTCAGTCTGCTACCGAAGGA	5	chr02	1223970	1223990	-	1223980	0	NA	6.996	0	0	NA	0	NA	0	NA	2.78	0.95	4.17	1.45	2.53	1.42	0.81	3.35	0.67	1.77	4.24	0	4.68	2.57	0.66
OS01G0151100	21nt:1:seq-15532		GAGGGTTAAAGCTAGGTTCCC	ATCTTAATTTTGCTCCAAAGG	4.5	chr01	2766271	2766291	+	2766280	0	NA	0	NA	7.999	1	11	0	0	NA	35.52	35.41	37.42	25.73	31.27	28.99	24.07	24.61	28.16	20.03	41.75	21.02	35.04	32.33	32.07
OS03G0690500	21nt:1:seq-15544	MEL1-bound	GACCGCTAGCTGTCGTTTCCC	CTCGAGCTCGTCAGCAACGGG	5	chr03	27581292	27581312	-	27581303	0	NA	0	NA	5	1	0	NA	0	NA	18.78	25.85	19.5	32.97	30.5	30.15	39.28	39.48	35.1	38.85	0.59	34.37	38.59	42.3	36.56
OS07G0520900	21nt:1:seq-15544	MEL1-bound	GACCGCTAGCTGTCGTTTCCC	CAGGCGATCG-CAGCAAAGAT	4.5	chr07	20115679	20115699	-	20115689	18	0	0	NA	0	NA	0	NA	0	NA	5.09	4.17	3.9	3.73	3.54	2.01	2.17	2.13	2.76	2.45	4.22	2.04	4.19	4.04	4.95
OS01G0614500	21nt:1:seq-15556	MEL1-bound	CGCAGAGACACGCGTAAAGCC	GCGCCTCCTTGCGCATTTCGC	4	chr01	24371497	24371517	-	24371506	6	1	0	NA	0	NA	0	NA	0	NA	16.97	16.1	18.95	13.69	13.2	13.46	14.75	14.8	15.04	13.61	9.52	12.38	12.45	13.69	14.69
OS03G0381300	21nt:1:seq-15559		TCCAGGTGTGCGATACAAGCC	AGGTCCATATGCTATCTTATC	5	chr03	15120394	15120414	-	15120405	0	NA	0	NA	0	NA	93.021	0	0	NA	10.68	10.23	12.71	10.36	9.77	9.74	10.59	11.82	8.36	9.88	23.14	9.78	22.18	12.91	16.85
OS02G0258300	21nt:1:seq-15567		GATTTTTGACATTAAGAAGCC	TTGAGATCAGTGATTCTTCGG	4	chr02	8938413	8938433	-	8938422	0	NA	0	NA	0	NA	10.008	1	0	NA	10.68	11.07	10.69	5.44	4.93	5.52	3.45	4.02	3.27	2.65	6.66	2.52	10.12	9.52	9.04
OS10G0419500	21nt:1:seq-15579	MEL1-bound	GTCGTACTGGTTACCTAAGCC	AAGGATGACAAATGGATTCGG	3	chr10	14758191	14758211	-	14758200	0	NA	17.99	0	0	NA	37.973	0	0	NA	6.49	5.96	5.43	8.14	6.35	6.26	8.28	6.87	7.68	5.99	15.66	7.92	12.8	9.92	7.9
OS02G0191700	21nt:1:seq-15603	MEL1-bound	TTGTCGCTAGGAAGAAGAGCC	GACTGGGATCGTTTTGCTCGG	5	chr02	5072093	5072113	-	5072103	0	NA	0	NA	7.002	1	0	NA	0	NA	3.23	3.23	3.26	0	2.83	0	2.57	2.44	2.94	2.23	0	0	2.75	3.48	3.42
OS08G0118000	21nt:1:seq-15607	MEL1-bound	TTCAACGATAGAAACAGAGCC	GAGTTGCTATCTTTGTCTGGA	2.5	chr08	1010003	1010023	+	1010014	0	NA	0	NA	0	NA	5.004	1	0	NA	6.61	7.07	6.13	3.37	3.62	4.27	3.81	2.94	1.97	3.07	3.43	1.46	6.12	6.72	7.16
OS01G0203300	21nt:1:seq-15613		GAGGTACAGTTGAATAGAGCC	CTTCTTGTTAACTTCTCTCAC	5	chr01	5675807	5675827	-	5675817	0	NA	0	NA	5	0	0	NA	0	NA	3.32	2.52	2.06	1.25	1.59	1.79	1.07	0.97	1.13	1.34	1.82	0.88	1.62	1.68	1.69
OS01G0860500	21nt:1:seq-15614	MEL1-bound	TTGTCATCCGTAGATAGAGCC	AGCAGTGGACGTCGATCCCGG	4.5	chr01	37240317	37240337	+	37240328	0	NA	0	NA	6	1	0	NA	0	NA	3.84	4.65	4.93	4.7	0.76	2.62	6.01	4.02	3.34	6.32	1.3	7.07	55.84	38.41	41.7
OS03G0356526	21nt:1:seq-15630	MEL1-bound	TACACGTTGACTACCGGAGCC	ACGAGCAGCTGGTGGGCGCGG	5	chr03	13679173	13679193	-	13679182	0	NA	0	NA	0	NA	6.996	1	0	NA	2.69	1.67	0	6.07	3.63	5.04	11.34	9.22	6.19	8.8	0	8.87	8.08	7.52	9.88
OS02G0666500	21nt:1:seq-15636		ACGGGTAGTACTTGCTGAGCC	TGCCCATCCTGGACGACGCGG	2.5	chr02	27064602	27064622	-	27064613	4	2	0	NA	0	NA	0	NA	0	NA	115.08	120.21	104.89	142.44	144.47	145.52	156.05	153.53	151.2	189.78	26.09	190.59	112.6	109.61	113.94
OS12G0285100	21nt:1:seq-15663	MEL1-bound	AACTGTCTCGACTAAGTAGCC	TTAATAGAGATGATGCATCGG	3.5	chr12	10831387	10831407	+	10831398	0	NA	22.977	0	0	NA	0	NA	0	NA	28.29	26.89	26.19	23.05	23.72	22.52	20.8	23.55	23.18	20.33	36.36	19.44	31.41	32.51	30.4
OS12G0285100	21nt:1:seq-15663	MEL1-bound	AACTGTCTCGACTAAGTAGCC	TTAATAGAGATGATGCATCGG	3.5	chr12	10831387	10831407	+	10831396	0	NA	0	NA	20.992	0	0	NA	0	NA	28.29	26.89	26.19	23.05	23.72	22.52	20.8	23.55	23.18	20.33	36.36	19.44	31.41	32.51	30.4
OS08G0363900	21nt:1:seq-15697	MEL1-bound	CTCGATCATAAGAGAGACGCC	AAGCTAGTGTTTTCTGTTCAG	5	chr08	16849075	16849095	+	16849085	7.997	0	0	NA	0	NA	0	NA	0	NA	0	0	0	0	0	0	0	0.31	0	0	0	0	0	0.22	0
OS08G0369600	21nt:1:seq-15697	MEL1-bound	CTCGATCATAAGAGAGACGCC	AAGCTAGTGTTTTCTGTTCAG	5	chr08	17217977	17217997	-	17217987	7.997	0	0	NA	0	NA	0	NA	0	NA	4.46	3.87	5.34	2.67	3.12	2.84	1.78	2.31	2.34	1.96	3.38	1.54	4.4	3.01	2.68
OS03G0432900	21nt:1:seq-15702		GTTCGAATGTTGTCATACGCC	CAATATTACAACAGGAAGCTG	5	chr03	18213991	18214011	+	18214002	0	NA	0	NA	0	NA	6.001	1	0	NA	24.36	22.38	25.84	14.34	15.61	15.75	15.69	19.21	14.8	12.93	34.19	13.27	28.53	21.34	24.87
OS11G0528200	21nt:1:seq-15706	MEL1-bound	GTCATATTATTTAGTTACGCC	CAGTATGTTATATCAAGGCGG	4.5	chr11	19171774	19171794	+	19171785	0	NA	0	NA	7	0	0	NA	0	NA	23.36	21.12	19.89	13.81	17.99	13.1	16.99	16.53	14.38	15.15	29.55	15.54	29.16	24.84	23.34
OS04G0469500	21nt:1:seq-15720		TGCGACCTTCTACAA-GCCGCC	CCGCTGGAAGATGTTGCTGTGG	4	chr04	23465379	23465399	+	23465390	8.004	1	0	NA	0	NA	0	NA	0	NA	13.17	15.28	13.51	10.71	12.92	9.81	10.31	9	11.71	11.44	10.13	9.84	13.47	14.2	11.57
OS05G0541200	21nt:1:seq-15720		TGCGACCTTCTACAAGCCGCC	GCGCCGCAGGGTGTTCGGCGA	4.5	chr05	26868544	26868564	+	26868553	0	NA	0	NA	7	1	0	NA	0	NA	1.5	1.63	4.43	2.1	1.12	1.92	1.21	2.63	1.65	1.21	3.32	1.88	2.43	2.32	2.56
OS04G0455700	21nt:1:seq-15741	MEL1-bound	TCCAGCGAACACGCCCGCGCC	TCGTCGCGCGTGCTGGCGCGG	5	chr04	22800992	22801012	-	22801002	5	0	0	NA	0	NA	0	NA	0	NA	0.46	0.99	0.87	1.27	3.68	1.59	5.55	3.36	1.47	1.54	0	2.54	0	0	1.03
OS03G0767900	21nt:1:seq-15763	MEL1-bound	GTCCGATAGAACTTGGTCGCC	AAGGATGTCATGAGCCGGCGG	4.5	chr03	31803031	31803051	+	31803040	0	NA	0	NA	0	NA	5	0	0	NA	4.61	6.41	4.92	7.23	9.1	6.91	6.71	10.48	8.62	6.14	8.3	5.54	4.67	8.11	6.42
OS05G0540600	21nt:1:seq-15766		GAGGAGAAGTAAGTTGTCGCC	CTCCTCCTCATCCTGCGGCGG	5	chr05	26847727	26847747	-	26847736	5	1	0	NA	0	NA	0	NA	0	NA	9.24	10.2	12.27	10.59	6.72	6.44	12.96	15.61	10.34	11.24	13.66	12.33	10.99	10.32	11.9
OS01G0839700	21nt:1:seq-15775		CCGTTAACGTTTAACAAGGCC	GTCAATTGCCAGTTTATCCGG	4.5	chr01	36019154	36019174	-	36019163	15.015	0	0	NA	0	NA	0	NA	21.998	0	4.23	4.49	3.68	2.8	2.65	3.47	2.85	2.89	3.16	4.03	7.97	3.34	5.64	5.95	5.01
OS03G0332700	21nt:1:seq-15784		GCGTCCTTTCTCGGGAAGGCC	CAGAGGAAAGATCTCTTGCGG	4.5	chr03	12278779	12278799	-	12278789	0	NA	21	0	0	NA	0	NA	0	NA	2.55	1.8	1.47	1.54	1.97	1.79	1.48	1.59	1.63	1.73	2.71	1.15	2.2	1.68	1.7
OS06G0665800	21nt:1:seq-15788		CATCGTTATTATATAC-AGGCC	GTAGAAATTATATTTGATCCGG	4.5	chr06	27521503	27521523	-	27521512	0	NA	7.008	0	0	NA	0	NA	0	NA	3.34	2.89	2.4	4.38	3.8	3.55	4.69	4.61	4.46	5.35	8.14	5.43	6.55	7.48	5.37
OS12G0471100	21nt:1:seq-15792		CTTGGTGAACCCTTAGAGGCC	GAGCTACTTGGACATCACCGA	5	chr12	16910350	16910370	+	16910360	0	NA	5.005	1	0	NA	0	NA	0	NA	2.06	2.52	4.95	4.68	4.13	6.37	7.41	6.61	8.24	7.18	12.97	9.77	15.55	15.06	16.06
OS06G0328850	21nt:1:seq-15795	MEL1-bound	AAGATAGTGCTGCTTGAGGCC	TCCGATCACGCCTCACTCCGG	5	chr06	12965752	12965772	-	12965761	0	NA	0	NA	0	NA	4.998	1	0	NA	0	0	0	0	0	0	0	0	0	0	0	0	0	0	0
OS02G0439200	21nt:1:seq-15802		CTTAGACGATCCTCTTAGGCC	GGATCTGCTTGAAGAATAAGG	4.5	chr02	14075512	14075532	+	14075521	43.011	0	0	NA	76.02	0	0	NA	67.014	0	39.92	42.53	33.74	53.99	43.29	49.44	50.72	47.09	46.8	52.77	88.42	54.46	54.02	52.25	55.32
OS08G0169600	21nt:1:seq-15802		CTTAGACGA-TCCTCTTAGGCC	GGATCTGCTCCAGAGAATCCTG	5	chr08	4066085	4066105	+	4066094	0	NA	54.031	0	0	NA	0	NA	0	NA	8.86	8.73	8.76	7.79	7.92	9.64	6.06	7.64	5.69	7.79	11.99	6.17	11.14	8.78	8.16
OS03G0770000	21nt:1:seq-15804		TCCTCGAACTCTTTTTAGGCC	GGGAGAGTGAGAAAAATGCTG	4.5	chr03	31885102	31885122	+	31885112	0	NA	4.998	1	0	NA	0	NA	0	NA	3.38	4.27	3.21	5.14	2.98	2.9	0.56	2.04	3.57	4.23	1.09	3.09	5.37	5.55	6.31
OS02G0299300	21nt:1:seq-15807	MEL1-bound	GACACTCTCGTAGAC-ACGGCC	CTGTGAGAGTATCAGCTACCAG	5	chr02	11484710	11484730	-	11484719	0	NA	0	NA	5.004	1	0	NA	0	NA	1.37	1.44	0.74	1.38	1.32	1.45	1.57	0.63	0.43	1.5	1.43	1.04	1.9	1.83	2.02
OS06G0220500	21nt:1:seq-15807	MEL1-bound	GACACTCTCGTAGACACGGCC	GACGGAGAGCATCTGCGCCGG	5	chr06	6206957	6206977	+	6206967	0	NA	0	NA	0	NA	4	0	0	NA	0.96	0.26	0.92	0.23	0.67	0.54	0	0	0.13	0.21	0	0.1	0.92	0.21	0.94
OS02G0738200	21nt:1:seq-15819	MEL1-bound	GGGATAGTCTGTACTGCGGCC	ACGTGTCCGACATGGCGACGG	5	chr02	30806398	30806418	-	30806407	0	NA	0	NA	6	0	0	NA	0	NA	0.44	0	0.28	0.56	0	0	0.46	0.56	0.16	0.39	0	0.84	0.85	1.43	0.49
OS10G0162832	21nt:1:seq-15833	MEL1-bound	TTTACCTTCTTTCTTAGGGCC	ACATGGAAAAGAGGACCCTGG	4.5	chr10	4027723	4027743	+	4027732	0	NA	0	NA	4	1	0	NA	0	NA	2.62	2.37	2.5	1.52	1.63	1.39	1.44	1.97	1.44	1.11	2.77	1.52	2.82	1.52	1.82
OS12G0187500	21nt:1:seq-15840		TTCAACGATTATTACTGGGCC	AAGTTG-TAGTATTGACCTGG	3.5	chr12	4399651	4399671	+	4399661	6	1	0	NA	0	NA	0	NA	0	NA	8.82	8.18	7.5	6.08	7.64	7.27	6.2	7.14	5.57	4.15	11.42	3.77	6.66	9.04	7.73
OS01G0595001	21nt:1:seq-15842	MEL1-bound	GTCGTTGTGGTACTGTGGGCC	CAGCAGCATCATGCCGCCCTG	3.5	chr01	23313723	23313743	-	23313732	0	NA	0	NA	0	NA	14	0	0	NA	0	0	0	0	0.57	0	0.86	0.78	0	22.52	0.83	22.8	0	0	0
OS04G0437500	21nt:1:seq-15842	MEL1-bound	GTCGTTGTGGTACTGTGGGCC	CATCAAGACCCTGACACCCGA	4	chr04	21751149	21751169	+	21751160	0	NA	0	NA	4	1	11.998	0	0	NA	0.85	0.18	0.33	3.23	2.82	3.19	6.9	12.21	8.76	6.63	1.91	7.86	2.6	0.45	0.38
OS10G0511800	21nt:1:seq-15844	MEL1-bound	GTGTGCGTACTACAAATGGCC	CAAAAGCAAGATATTTACCGC	5	chr10	19707043	19707063	+	19707052	0	NA	0	NA	6.006	0	0	NA	0	NA	31.21	26.97	38.06	17.93	24.74	21.53	16.68	16.03	17.13	9.42	18.1	8.08	24.19	28.74	21.28
OS02G0584900	21nt:1:seq-15854		TAGCGAAAA-CTAAAAGTGGCC	GTCCCTTTTGGAGTTTCGCCGG	4.5	chr02	22557927	22557947	-	22557938	0	NA	0	NA	0	NA	4	1	0	NA	9.27	10.08	8.49	4.6	5.53	6.39	7	9.14	9.45	6.19	8.14	7.17	5.65	8.38	5.88
OS11G0123400	21nt:1:seq-15889	MEL1-bound	GTCTACGTTGAGAGTACTGCC	CAGATGCAACCCTGATGATGG	2.5	chr11	1071558	1071578	-	1071567	0	NA	12.999	2	0	NA	0	NA	0	NA	0	0	0	1.89	0	0	0	0	0	0	0	0	0	0	0
OS02G0703600	21nt:1:seq-15912	MEL1-bound	CCGTAGTCTTAGGTACGTGCC	ATCATCAGAGTCCTTGTACAG	5	chr02	28997970	28997990	+	28997981	0	NA	0	NA	88.077	0	0	NA	0	NA	27.04	27.44	21.03	25.04	7.68	19.81	16.19	16.78	20.65	23.06	18.62	13.49	27.75	30.23	20.52
OS08G0426866	21nt:1:seq-15918		TACGTGTTATACCTAGGTGCC	GTGTGCAATATGGATCCTCAA	4.5	chr08	20534455	20534475	+	20534464	0	NA	16.995	0	0	NA	12.012	0	19.018	0	1.3	0.52	1.63	1.31	0.84	1.2	1.42	0.87	0	1.67	0	0.59	1.11	1.21	0.82
OS08G0426866	21nt:1:seq-15918		TACGTGTTATACCTAGGTGCC	GTGTGCAATATGGATCCTCAA	4.5	chr08	20534455	20534475	+	20534465	0	NA	0	NA	14.016	1	0	NA	0	NA	1.3	0.52	1.63	1.31	0.84	1.2	1.42	0.87	0	1.67	0	0.59	1.11	1.21	0.82
OS04G0270900	21nt:1:seq-15919	MEL1-bound	ACGAGACTGTCTGTAGGTGCC	TGCTCGGCGAGACGTCGATGG	5	chr04	11309698	11309718	-	11309708	0	NA	0	NA	5	0	0	NA	0	NA	0	0	0	2	0.42	0.67	4.38	3.13	2.64	1.56	0	2.44	0	0.4	0
MSTRG.14046	21nt:1:seq-15939	MEL1-bound	TCTTCTAGTTGACAACTTGCC	AGAAGATTAATTGAAGACCGA	5	chr11	10503743	10503763	-	10503754	7	0	0	NA	0	NA	0	NA	0	NA	0.31	0.49	0.24	0	0	0	0	0	0	0	0.47	0	0	0	0
OS02G0224300	21nt:1:seq-15967	MEL1-bound	TTCGAAGTCCGGAAACAATCC	AAGCTTTAAGCTTCTTTTAGA	5	chr02	6984784	6984804	+	6984794	0	NA	0	NA	0	NA	7	1	0	NA	103.17	105.52	127.83	87.61	87.83	85.72	78.01	79.07	80.28	64.8	110.25	70.04	103.2	99.93	115.08
OS02G0553200	21nt:1:seq-15974	MEL1-bound	ACGTCGATACTAGTAGAATCC	TGCC-GTCTGATCATCTTAGG	4.5	chr02	20870854	20870874	-	20870865	0	NA	0	NA	6.996	1	0	NA	0	NA	1.2	0.49	1.45	0.87	1.27	1.02	1.19	0.87	0.75	0.86	1.95	0.99	1.74	1.13	1.01
OS03G0179900	21nt:1:seq-15984	MEL1-bound	TCGGCAGTGGCCTCTTAATCC	GGCCGGCGCCGGAGAAGGTGG	5	chr03	4187571	4187591	+	4187580	6	1	0	NA	0	NA	0	NA	0	NA	6.48	7.42	6.82	8.87	9.64	7.84	9.34	9.07	10.21	10.39	7.04	11.8	8.54	7.68	7.41
OS03G0826200	21nt:1:seq-15984	MEL1-bound	TCGGCAGTGGCCTCTTAATCC	AGCCGGCGCCGGCGGAGGAGG	5	chr03	34707220	34707240	+	34707230	0	NA	0	NA	7.005	1	0	NA	0	NA	15.31	13.85	12.17	17.72	19.45	20.39	27.14	18.77	14.57	21.93	5.45	31.04	15.44	36.38	38.53
OS04G0437500	21nt:1:seq-15984	MEL1-bound	TCGGCAGTGGCCTCTTAATCC	AGCTGTCTCCGGAGAACCTGG	4.5	chr04	21752018	21752038	+	21752029	0	NA	0	NA	4	1	0	NA	0	NA	0.85	0.18	0.33	3.23	2.82	3.19	6.9	12.21	8.76	6.63	1.91	7.86	2.6	0.45	0.38
OS08G0560401	21nt:1:seq-15988		ACGTCTTGCCCATCAACATCC	CGCAGATCTGGCAGTTGTAGG	4	chr08	28060632	28060652	+	28060642	0	NA	0	NA	5	0	0	NA	0	NA	0	0	0	0	4.91	1.35	5.27	7.99	0	0	0	0	0	0	0
OS11G0492100	21nt:1:seq-15993	MEL1-bound	GTCTCCTACATCAGCACATCC	CAGAGGATGTGGTGGAGGAGT	4.5	chr11	17417202	17417222	-	17417213	0	NA	0	NA	0	NA	4	0	0	NA	0	0.26	0	0	0	0	0	0	0	0	0	0	0	0	0
OS08G0197050	21nt:1:seq-16009		TCGAAGTGTCCTCTGTCATCC	AGATTCACAGAAGA-AGAAGG	4.5	chr08	5615940	5615960	+	5615949	0	NA	0	NA	0	NA	4	1	0	NA	0.68	0	0.42	1.02	0.09	0	0.39	0.1	0	0	0.26	0	0	0	0.31
OS04G0602300	21nt:1:seq-16022	MEL1-bound	CTTCTCCGGTGTTAGCGATCC	CAAGAGGCAACAATCGCAACG	4	chr04	30393805	30393825	-	30393816	0	NA	0	NA	8.008	1	0	NA	0	NA	9.89	10.54	9.32	5.34	6.34	4.46	3.79	3.34	3.53	1.8	4.25	1.86	14.44	15.49	11.82
OS02G0554900	21nt:1:seq-16026		TTGTTCCAGACGTTAGGATCC	AACAAGGGCTCCAGGCCTGGG	5	chr02	20957622	20957642	-	20957632	0	NA	8	0	0	NA	0	NA	0	NA	0.32	0.49	0.26	0.13	0.51	0.21	0.53	0.26	0.2	0.36	0.14	0.15	0.44	0.24	0.3
OS01G0870100	21nt:1:seq-16052		ATGCACTTCTAGAGATTATCC	TATGGGAACATCTGTAATATG	4.5	chr01	37718512	37718532	-	37718522	0	NA	7	1	0	NA	0	NA	0	NA	1.55	2.5	2.64	1.36	1.51	1.55	1.14	1.14	1.44	0.72	1.35	0.55	1.63	1.39	1.44
OS04G0425100	21nt:1:seq-16059	MEL1-bound	GGGACTACGAGCTAGTTATCC	TCATGATGTTTGATAAAAAGG	4.5	chr04	21004828	21004848	+	21004839	0	NA	0	NA	4	1	0	NA	0	NA	2.03	1.81	2.26	1.04	0.9	1.42	1.04	1.22	0.65	0.75	1.12	0.64	1.68	1.19	1.64
OS03G0747600	21nt:1:seq-16062		ACACGGAGGTCGACAAACTCC	TGTGACGCCAGCTGTTTGAGG	2	chr03	30751903	30751923	+	30751912	0	NA	0	NA	4.002	2	0	NA	0	NA	24.64	24.65	20.03	14.53	12.48	14.66	11.4	11.78	11.12	9.64	17.97	7.27	15.07	18.46	14.92
OS06G0569500	21nt:1:seq-16063	MEL1-bound	GAACTACACAAGTCAAACTCC	CATGATGTGTGCAG-TTGAGG	3.5	chr06	22022382	22022402	-	22022393	5	1	0	NA	0	NA	0	NA	0	NA	0	0.05	0.05	0	0.03	0	0.07	0	0.06	0	0	0	0	0	0.05
OS10G0420800	21nt:1:seq-16067	MEL1-bound	CTGGTTTAGTTGAACAACTCC	GACCATATGAATTTGGTGAGA	4.5	chr10	14824784	14824804	+	14824795	4	1	0	NA	0	NA	0	NA	0	NA	0.79	0.49	0.43	0.41	0.19	0.33	0.24	0.27	0.35	0.17	0.28	0.35	0.08	0.4	0.59
OS08G0561600	21nt:1:seq-16080		TCGAAGAAGGTTGGTAACTCC	AGCTTCTACTAACCGTTGAGG	2	chr08	28125174	28125194	-	28125183	7	2	0	NA	0	NA	0	NA	0	NA	63.41	68.92	62.41	70.12	73.79	69.53	64.98	71.92	66.22	64.72	94.2	67.58	64.26	61.11	65.02
OS04G0619600	21nt:1:seq-16083	MEL1-bound	GTTCGTTAGGCTACACACTCC	CAGGCCAT-CGATGGGTGAGG	4	chr04	31478854	31478874	-	31478863	0	NA	8	0	0	NA	0	NA	0	NA	13.62	13.18	13.07	9.48	10.61	9.92	10.19	10.78	11.57	9.76	18.36	9.67	13.82	13.6	13.61
OS04G0619600	21nt:1:seq-16083	MEL1-bound	GTTCGTTAGGCTACACACTCC	CAGGCCAT-CGATGGGTGAGG	4	chr04	31478854	31478874	-	31478864	0	NA	0	NA	0	NA	6.993	0	0	NA	13.62	13.18	13.07	9.48	10.61	9.92	10.19	10.78	11.57	9.76	18.36	9.67	13.82	13.6	13.61
OS02G0631000	21nt:1:seq-16094		TCGTCGAGTCAACGTCACTCC	AGCAGTTCAGTAGTAGAGAGT	4	chr02	25235822	25235842	+	25235831	0	NA	0	NA	0	NA	49.92	0	0	NA	12.77	13.32	12.22	8.84	9.76	9.87	9.15	8.8	8.07	6.74	16.84	8.05	12.18	12.36	12.1
OS07G0534200	21nt:1:seq-16094		TCGTCGAGTCAACGTCACTCC	AGCATCTTGGTATCAGTGAAG	5	chr07	20947743	20947763	-	20947753	0	NA	0	NA	0	NA	4	1	0	NA	5.23	3.97	6.06	2.14	2.54	2.83	1.79	3.19	2.29	1.8	3.62	0.93	3.12	3.13	2.4
OS09G0451500	21nt:1:seq-16100		ACGGTAATGGATGACGACTCC	TGCTATTATCTGTTGCTGAGA	3	chr09	16934838	16934858	+	16934848	0	NA	0	NA	0	NA	83.022	0	0	NA	8.95	8.46	7.45	10.73	9.84	10.65	13.28	10.97	12.02	9.73	12.39	9.25	12.4	13.13	13.44
OS12G0424300	21nt:1:seq-16113		CCTGGTTGTTCAACGTACTCC	GGAACATCAAGATGAATGAGT	5	chr12	13410393	13410413	-	13410404	0	NA	0	NA	0	NA	4	0	0	NA	7.7	0.71	6.34	5.07	5.9	4.42	4.35	4.62	9.23	7.12	11.16	10.04	5.88	9	13.82
OS01G0836900	21nt:1:seq-16114	MEL1-bound	ACGTAACTGAGACCGTACTCC	TCCACTGACTCTGGTGTGGGG	3.5	chr01	35881966	35881986	+	35881975	0	NA	0	NA	0	NA	4	0	0	NA	0.53	0.39	2.05	0.84	0.98	1.91	2.4	2.69	3.12	1.39	5.25	3.32	1.36	0.47	0.99
OS02G0136966	21nt:1:seq-16126	MEL1-bound	CCTCTGAAACAAACGACCTCC	GGACACTAGGGTTGTTGGAGG	4.5	chr02	1955971	1955991	-	1955980	0	NA	0	NA	4	0	0	NA	0	NA	0.73	0.71	0.51	0.5	0.26	0.73	0.37	0.95	0.67	1.11	2.47	1.24	0.73	0.71	0.71
OS12G0556200	21nt:1:seq-16148	MEL1-bound	GGCACCTTCTCAGCGGCCTCC	CGGAGGAGGAGTCGCCGCAGG	3.5	chr12	22629035	22629055	+	22629045	0	NA	0	NA	4	1	0	NA	0	NA	3.4	3.41	2.39	1.67	2.13	1.86	1.77	2.07	2.88	1.47	3.82	1.69	1.97	2.23	2.22
OS02G0453500	21nt:1:seq-16149	MEL1-bound	CTTTATTATAGCATGGCCTCC	GAAATCATGTTGTACGGAAGC	5	chr02	14985650	14985670	+	14985661	6	0	8.004	0	0	NA	0	NA	0	NA	0	0.32	0	0	0.4	1.29	0.3	2.18	0.32	1	0.58	0.7	1.12	1.81	0.98
OS10G0194300	21nt:1:seq-16159	MEL1-bound	CCCAACCTAATGTACTCCTCC	TGGTTGGTTTAGCTAAGGAGG	5	chr10	6552809	6552829	-	6552818	0	NA	4.002	1	0	NA	0	NA	0	NA	5.16	6.32	4.59	2.83	2.9	3.09	3.27	4.26	2.82	1.81	2.64	2.61	3.36	3.63	3.54
OS07G0558200	21nt:1:seq-16171	MEL1-bound	GAGTAAACAACATGAAGCTCC	CTCCGTTTTTGTACTTCGAGC	4	chr07	22305023	22305043	-	22305033	5.004	1	14.985	0	5.995	1	0	NA	0	NA	2.38	2.78	2.51	0.95	1.83	1.55	1.61	1.21	1.4	1.07	2.1	0.7	2.07	1.38	1.6
OS01G0805100	21nt:1:seq-16182	MEL1-bound	TACCCCAGTTTCAAACGCTCC	ATTGGTACAATGTGTGCGAGG	5	chr01	34136793	34136813	+	34136802	0	NA	7.992	1	0	NA	0	NA	0	NA	19.8	17.62	16.21	17.03	17.34	17.94	16.26	11.71	16.98	17.5	10.04	17.91	15.67	19.8	18.79
OS04G0445700	21nt:1:seq-16185	MEL1-bound	ACCTCCAGATCTTAAGGCTCC	TGGAGGTC-CGAATTCAGTGG	4.5	chr04	22217243	22217263	-	22217252	5.005	1	0	NA	0	NA	0	NA	0	NA	1.18	1.82	1.42	2.9	2.43	1.79	2.24	3.12	2.63	6.67	8.77	8.59	3.22	1.99	3.07
OS04G0445700	21nt:1:seq-16185	MEL1-bound	ACCTCCAGATCTTAAGGCTCC	TGGAGGTC-CGAATTCAGTGG	4.5	chr04	22217243	22217263	-	22217253	0	NA	9	0	0	NA	0	NA	0	NA	1.18	1.82	1.42	2.9	2.43	1.79	2.24	3.12	2.63	6.67	8.77	8.59	3.22	1.99	3.07
OS07G0472100	21nt:1:seq-16185	MEL1-bound	ACCTCCA-GATCTTAAGGCTCC	GGGAGTTGCTAGAATTCCGAAG	4.5	chr07	16946045	16946065	-	16946056	0	NA	3.997	1	0	NA	0	NA	0	NA	1.97	1.61	2.05	1.26	0.92	1.48	1.38	1.57	1.36	1.22	1.95	0.67	0.63	2.16	2.37
OS01G0884300	21nt:1:seq-16197		CAGACCTGACTTGCT--TGCTCC	GCCTGGACTGAACGACGACGAGG	4	chr01	38399258	38399278	-	38399267	9.984	1	0	NA	0	NA	0	NA	0	NA	16.86	15.3	15.98	7.89	6.9	7.58	5.54	4.36	4.34	3.83	2.26	3.66	73.55	76.71	76.19
OS05G0389500	21nt:1:seq-16213	MEL1-bound	TGTAATTGTAACTAGATCTCC	ACATT-ACAATGATTTAGTGG	4	chr05	18847725	18847745	-	18847735	0	NA	6	0	0	NA	0	NA	0	NA	2.4	3.74	3.26	2.37	2.84	2.18	2.31	2.72	2.18	1.68	3.46	2.33	1.99	3.11	2.49
OS10G0162854	21nt:1:seq-16281		ATCGACTCAGAGGCTAAGTCC	TAGCTGAAGGTTTGATTGAGG	5	chr10	4211972	4211992	+	4211982	0	NA	0	NA	4	0	0	NA	0	NA	0	0	0.22	0.2	0	0	0	0.08	0	0.16	0.21	0	0	0	0
OS01G0612500	21nt:1:seq-16306	MEL1-bound	GTCATTGCCTCTCTTGAGTCC	CAGAAATGGTGAGAAATCAGC	4.5	chr01	24280527	24280547	+	24280538	0	NA	9	0	0	NA	0	NA	10.01	0	0.5	0.18	0.97	0.7	0.39	0.61	0.77	0.75	0.62	0.64	1.98	1.15	0.86	0.88	0.87
OS06G0134900	21nt:1:seq-16306	MEL1-bound	GTCATTGCCTCTCTTGAGTCC	CGGGAA-GGAGAGAACTCAGG	3	chr06	1879268	1879288	-	1879278	37.966	0	16.986	0	0	NA	0	NA	0	NA	3.93	6.26	5.01	4.32	3.83	3.78	5.49	4.76	6.05	7.33	11.75	5.52	9.76	7.96	8.95
OS03G0637800	21nt:1:seq-16308	MEL1-bound	CGTCGTTCGTTTACATAGTCC	GTGGCATGCAAGTGTGTCAGA	4	chr03	24419232	24419252	+	24419243	0	NA	21.014	1	0	NA	0	NA	0	NA	27.94	30.68	31.41	28.2	25.51	27.08	28.68	30.01	30.18	26.83	49.29	27.2	29.21	28.69	29.16
OS11G0668650	21nt:1:seq-16309		TATCCAGAACAACGATAGTCC	AAAGGAGTTGTTGCTCGCAGG	5	chr11	26985429	26985449	-	26985438	0	NA	0	NA	0	NA	4	0	0	NA	0	0	0	0	0	0	0	0	0	0	0	0	0	0	0
OS11G0668650	21nt:1:seq-16310		TATCCTAAGCAACGATAGTCC	AAAGGAGTTGTTGCTCGCAGG	4.5	chr11	26985429	26985449	-	26985438	0	NA	0	NA	0	NA	4	0	0	NA	0	0	0	0	0	0	0	0	0	0	0	0	0	0	0
OS10G0521500	21nt:1:seq-16322		CAGTTATTTGGTAAGTAGTCC	GTAAATAAGCGATTCATTAAT	5	chr10	20182512	20182532	+	20182523	0	NA	0	NA	14.991	0	0	NA	5.999	0	0.38	0.19	0	0	0	0.35	0.69	0	0.43	1.01	0.8	1.02	1.47	0.93	0.98
EPlOSAG00000009412	21nt:1:seq-16325		TCTCATGGGTTCTCGTAGTCC	AGAGCATCTAAGAGCATTGGG	3	chr11	7807348	7807368	-	7807359	0	NA	4	1	0	NA	0	NA	0	NA	0	0	0	0	0	0	0	0	0	0	0	0	0	0	0
EPlOSAG00000009418	21nt:1:seq-16325		TCTCATGGGTTCTCGTAGTCC	AGAGCACCTAAGAGCATTAGG	2	chr04	21644965	21644985	-	21644976	0	NA	4.998	0	0	NA	0	NA	0	NA	0	0	0	0	0	0	0	0	0	0	0	0	0	0	0
OS06G0679800	21nt:1:seq-16327	MEL1-bound	TTCTGCGTGCCTGATTAGTCC	ATGGTGCAATGAGTAATCAGG	5	chr06	28290129	28290149	+	28290140	0	NA	7.999	1	0	NA	0	NA	0	NA	0.27	0.08	0.18	0.42	0.67	0.53	0.22	0.44	0.35	0.28	0.27	0.09	0.11	0.13	0.09
OS07G0676900	21nt:1:seq-16327	MEL1-bound	TTCTGCGTGCCTGATTAGTCC	GGAACGCAGGGACAAATCAGG	5	chr07	28661522	28661542	+	28661532	9	0	0	NA	0	NA	0	NA	0	NA	1.2	1.63	0.58	1.43	1.87	1.34	3.6	3.41	1.98	5.99	1.38	4.27	1.44	1.58	2.83
OS02G0646500	21nt:1:seq-16329		ACGGTT-AGGCTGTCTTAGTCC	TGCCAAGTCCGTCAGGAACACG	5	chr02	26040913	26040933	-	26040922	5	0	0	NA	0	NA	0	NA	0	NA	0.93	0.65	0.98	2.06	1.31	1.5	2.8	2.83	3.08	4.34	5.58	4.13	2.13	1.95	1.4
OS11G0661800	21nt:1:seq-16338		TTGCTCGAGTACGTCACGTCC	AACGATCTTACACAGGGCAGG	5	chr11	26580654	26580674	-	26580663	0	NA	0	NA	6	0	0	NA	4	1	1.36	0.84	0.57	1.27	0.93	0.6	0.88	0.23	0.93	1.1	0.12	1.23	1.14	1.35	1.25
OS12G0405100	21nt:1:seq-16338		TTGCTCGAGTACGTCACGTCC	AAAGAGCTGAAGCTGTACAGG	5	chr12	12202427	12202447	+	12202437	9.996	1	0	NA	0	NA	0	NA	0	NA	8.7	8.7	10.87	7.73	7.45	6.99	5.48	6.01	6.07	6.57	13.12	7.08	10.67	10.65	10.61
OS02G0125350	21nt:1:seq-16339	MEL1-bound	TGTTTGATCTCGGTCACGTCC	GCAAACTGCAGCCAGAGCAGG	4	chr02	1329516	1329536	-	1329526	0	NA	0	NA	0	NA	4	0	0	NA	0	0	0	0	0	0	0	0	0	0	0	0	0	0	0
OS03G0363600	21nt:1:seq-16342	MEL1-bound	GATAAAGTACAAGAGACGTCC	CTTCTTCATGTTCTCCGCGGC	4.5	chr03	14165994	14166014	-	14166003	0	NA	0	NA	4	1	0	NA	0	NA	0.99	0.78	0.43	1.43	1.14	1.67	1.05	1.04	1.4	1.19	3.04	1.85	1.04	1.02	1.05
OS03G0685600	21nt:1:seq-16371		CTGTCTCCTAGGAACAGGTCC	GATAGAGGATTCCTGTGGAAG	5	chr03	27349681	27349701	-	27349691	6.003	0	0	NA	0	NA	0	NA	0	NA	1.65	1.44	1.06	2.02	1.86	1.35	1.57	1.8	1.35	1.65	1.55	1.18	1.59	1.01	2.02
OS04G0508200	21nt:1:seq-16372	MEL1-bound	AGGTTAGTAGGTACCAGGTCC	TACAATAATTAATGGTCCAGG	4.5	chr04	25392717	25392737	+	25392728	0	NA	0	NA	19.008	0	0	NA	0	NA	1.5	2.16	1.21	1.31	1.34	2.18	1.43	1.98	1.57	2.13	3.15	1.33	1.59	2.23	1.47
OS05G0292800	21nt:1:seq-16377		GTCACTATACACTAGAGGTCC	CAGAGATATG-GAACTCCAGG	3.5	chr05	12896428	12896448	+	12896438	5	1	0	NA	0	NA	0	NA	0	NA	2.13	1.16	2.04	2.65	1.45	3.75	3.27	1.98	1.92	4.84	8.14	3.12	4.76	1.58	1.19
OS05G0305600	21nt:1:seq-16395		GTATAGTACGCTAGCTGGTCC	CCTATCATTCGATAAACCAGT	5	chr05	13819372	13819392	+	13819382	0	NA	0	NA	7	0	0	NA	0	NA	5.17	4.72	5.67	3.17	2.19	3.32	2	3.24	2.72	2	5.08	2.18	5.09	3.58	5.52
OS05G0100600	21nt:1:seq-16401		TTGTTCTGCTCAAAAATGTCC	AAAAAGATGAGTTTTTCCCTG	4.5	chr05	61637	61657	+	61647	4	0	0	NA	0	NA	0	NA	0	NA	1.02	1.48	0.74	1.07	0.84	1.04	1.08	1.64	0.76	5.2	4.56	5.5	2.12	1.98	2.94
OS01G0798800	21nt:1:seq-16406		TCTAAACGGTCTCGCATGTCC	AGCTTGGCTGGAGCGTCGAGG	5	chr01	33813528	33813548	-	33813539	0	NA	4	1	0	NA	0	NA	0	NA	0.41	0.68	0.8	0.8	0.73	0.56	0.55	1.19	0.34	0.27	0.54	0.76	2.39	1.82	1.73
OS12G0618800	21nt:1:seq-16406		TCTAAACGGTCTCGCATGTCC	AGATTCTCCAGAGAGTACAAA	5	chr12	26363608	26363628	-	26363619	0	NA	0	NA	7.008	1	0	NA	0	NA	28.83	22.05	17.07	25.12	20.92	20.91	27.2	20.17	25.64	40.61	19.01	41	40.87	46.28	45.13
OS03G0296700	21nt:1:seq-16407		CCGGCTACCAACAAGATGTCC	GGCAGATGGAGGTTGTACAGC	5	chr03	10387467	10387487	+	10387477	0	NA	0	NA	26.004	0	14.004	1	15.008	0	3.35	3.61	3.69	2.32	3.38	3.11	1.88	1.91	2.29	1.63	1.36	1.64	3.22	2.85	2.97
OS04G0388700	21nt:1:seq-16430		TCTTAGTAGTAGCGGGTGTCC	AGCCTCATCGTCGTTCACAGG	3.5	chr04	19126724	19126744	+	19126733	6.006	1	0	NA	0	NA	0	NA	0	NA	6.18	5.51	4.35	3.32	4.98	4.64	4.31	4.06	4.81	5.61	12.62	5.98	4.15	5	4.7
OS01G0886200	21nt:1:seq-16440	MEL1-bound	CATTTAGTTTATTAGTTGTCC	GTGGATCGATTGATCAACATG	4	chr01	38501844	38501864	+	38501855	0	NA	0	NA	4	1	0	NA	0	NA	0.1	0	0	0.2	0.36	0.28	0.11	0.7	0.17	0.41	0.32	0.64	0.2	0.54	0.46
OS12G0161900	21nt:1:seq-16455		TTTCTC-ATTAATTAACATTCC	AAAGAGAAAATTGATCGTGAGG	4.5	chr12	3120480	3120500	-	3120490	0	NA	0	NA	0	NA	5	1	0	NA	3.6	3.15	3.6	2.43	1.77	2.22	1.23	1.92	1.61	0.91	2.11	0.85	2.9	2.14	2.86
OS01G0205550	21nt:1:seq-16494		TCAGGACCTTGGTGTACTTCC	TGACCTGGAACCACTTCATGG	5	chr01	5771967	5771987	-	5771978	0	NA	0	NA	0	NA	6	0	0	NA	0	0	0	0	0	0	0	0	0	0	0	0	0	0	0
OS05G0207350	21nt:1:seq-16494		TCAGGACCTTGGTGTACTTCC	TGACCTGGAACCACTTCATGG	5	chr05	6651453	6651473	-	6651464	0	NA	0	NA	0	NA	33.005	0	23	0	0	0	0	0	0	0	0	0	0	0	0	0	0	0	0
OS06G0650900	21nt:1:seq-16494		TCAGGACCTTGGTGTACTTCC	AGTACAGGAACCACCTCAACG	5	chr06	26646677	26646697	-	26646687	0	NA	0	NA	0	NA	4	1	0	NA	1.56	2.63	0.66	0.99	0.72	1.39	0.9	0.65	2.09	0.45	1.59	2.95	11.27	8.54	5.97
OS06G0239700	21nt:1:seq-16538	MEL1-bound	TACTACTCTCTTGGAAGTTCC	ATTATCAGAGAGCTTTCAAGA	4	chr06	7263664	7263684	+	7263674	0	NA	0	NA	0	NA	10.005	0	0	NA	0.12	0.68	0.84	0.12	0.44	0.39	0.2	0.12	0.76	0.82	0.84	0.41	0.36	0.71	1.17
OS04G0586400	21nt:1:seq-16557	MEL1-bound	CACCGCGTCATAGTTAGTTCC	TAGCCACAGTATTGATCAAGG	5	chr04	29631460	29631480	+	29631470	0	NA	0	NA	4.004	1	0	NA	0	NA	0.32	0.21	0.49	0.55	1.07	0.4	0.53	0.36	0.35	0.67	0	0.57	0.49	0.22	0.28
OS05G0173500	21nt:1:seq-16566		CAGCTCACTCTACAGCGTTCC	GTCGAGGGATTTATCGCAGGG	4.5	chr05	4402471	4402491	+	4402481	0	NA	0	NA	28.96	0	36.96	0	22	0	7.61	7.42	5.8	5.27	3.72	5.14	3.43	3.92	4.8	2.86	7.35	3.25	4.75	5.86	4.46
OS01G0295900	21nt:1:seq-16575		CGAGT-TATGCGACGTGGTTCC	GCTCGTATGCCCTCCACCAAGG	4.5	chr01	10815806	10815826	-	10815817	0	NA	0	NA	0	NA	6.992	0	0	NA	1.38	0.97	1.14	0.53	1.04	0.45	0.37	0.29	0.28	0.35	0.62	0.45	0.76	0.74	0.72
OS03G0255400	21nt:1:seq-16586	MEL1-bound	ATCAAAGTTCTCAACTGTTCC	TGGTTTCTAAATTTGAGAAGG	4.5	chr03	8214959	8214979	+	8214969	0	NA	5	0	0	NA	0	NA	0	NA	0.79	1.68	1.37	0.73	0.76	0.95	0.49	1.2	0.46	0.81	2.83	0.52	1.36	1.57	1.9
OS02G0698000	21nt:1:seq-16606		ACTACCTGTTACAACATTTCC	TGAT-GACAATGAAGGAAAGG	4.5	chr02	28703340	28703360	+	28703351	4.998	1	0	NA	0	NA	0	NA	0	NA	3.85	3.96	0.62	7.23	6.22	5.42	12.99	8.04	10.94	19.26	41.31	17.96	20.6	20.64	22.08
OS06G0691400	21nt:1:seq-16613	MEL1-bound	CCGCAGAAGAGGCTCCTTTCC	GGCGTCGTGACCGAGCAAGGG	4.5	chr06	28832071	28832091	-	28832080	0	NA	0	NA	0	NA	5.005	0	0	NA	1.21	1.02	0.45	0.83	1.27	1.21	1.12	1.21	1.62	1.41	0.41	1.32	5.12	3.91	5.63
OS08G0177300	21nt:1:seq-16627	MEL1-bound	CAGTTCGGTCCAACAGTTTCC	GCCAAGGCATGTTG-CAAAGG	4.5	chr08	4524740	4524760	-	4524749	0	NA	12.996	1	0	NA	0	NA	0	NA	8.3	8.85	9.27	7.53	7.21	6.87	4.82	4.87	5.41	4.79	9.51	4.37	8	7.33	6.65
OS01G0137700	21nt:1:seq-16631	MEL1-bound	CTCATAGTGTAGTTAGTTTCC	AATTCTCACATTAATCAGAGA	5	chr01	2025121	2025141	+	2025130	0	NA	0	NA	6	0	0	NA	0	NA	0	0	0	0	0	0	0	0	0	0	0	0	0	0	0.36
EPlOSAG00000036203	21nt:1:seq-1666		GGTGCGACCATAAAGAGTGAA	TCATTCTAGTATTTCTCACAT	5	chr01	19007192	19007212	+	19007201	0	NA	5	0	0	NA	0	NA	0	NA	0	0	0	0	0	0	0	0	0	0	0	0	0	0	0
OS10G0518400	21nt:1:seq-1667		TGGCAGACACGCAATAGTGAA	ATCGTCATTACTTTATCATTT	5	chr10	20038686	20038706	+	20038697	0	NA	6	0	0	NA	0	NA	0	NA	6.29	8.39	5.68	3.56	3.58	3.35	3.09	2.93	2.27	1.57	3.04	1.26	3.45	4.86	4.58
OS08G0302100	21nt:1:seq-16745	MEL1-bound	CGGCGAAACTTCTTAACAAGC	GTCGCTTTGGAGGAGAGGTCG	4.5	chr08	12458061	12458081	-	12458072	16.002	0	0	NA	0	NA	0	NA	0	NA	15.02	12.03	10.25	10.67	12.6	10.67	11.31	10.6	11.56	8.82	3.91	11.13	15.04	13.98	7.99
OS12G0216000	21nt:1:seq-16747	MEL1-bound	GTCTATTGGTTCTTAACAAGC	CTGATAACCCAGGATTATTAG	4.5	chr12	6140923	6140943	+	6140934	0	NA	0	NA	0	NA	4	0	0	NA	0.11	0.5	0.15	0.1	0	0	0	0	0.19	0	0	0	0.41	0	0
OS03G0406250	21nt:1:seq-16763	MEL1-bound	GCCTATGCAAAACATCCAAGC	CGGCTATGATTTATGGGTTCA	5	chr03	16658340	16658360	+	16658350	0	NA	0	NA	0	NA	5.005	1	0	NA	7.71	5.9	8.64	3.77	2.43	4.33	5.95	6.65	2.9	1.15	9.79	3.59	5.19	5.66	6.59
OS06G0485100	21nt:1:seq-16771	MEL1-bound	CGGCGAC-TTTAACGATCAAGC	GTCGCTGTAGATTTCTTGTTCG	4.5	chr06	16539573	16539593	-	16539583	0	NA	55.932	1	0	NA	0	NA	0	NA	7.83	8.71	7.32	6.59	6.44	7.19	6.18	5.42	4.82	4.27	8.59	5.28	7.53	6.51	6.59
OS01G0218200	21nt:1:seq-16781	MEL1-bound	TTCATGGTTCTTATTTCAAGC	AAGTATCTAATATGAAGTTCG	4	chr01	6474753	6474773	+	6474764	0	NA	22.976	0	0	NA	24.013	0	19.012	0	0	0	0	0	0	0	0	0	0	0	0	0	0	0	0
OS03G0140900	21nt:1:seq-16781	MEL1-bound	TTCATGGTTCTTATTTCAAGC	AGGTATCAAGAATCATTTTCA	5	chr03	2263008	2263028	+	2263017	0	NA	4	1	0	NA	0	NA	0	NA	0.76	1.06	1.6	0.53	0.58	0.44	0.29	0.4	0.46	0.3	1.15	0.4	3.99	4.93	4.24
OS06G0660800	21nt:1:seq-16784	MEL1-bound	AGGTACTACCACACGAGAAGC	TCCAGGATGGTGGACCCTTCT	5	chr06	27232334	27232354	+	27232344	0	NA	0	NA	0	NA	0	NA	9	1	10.68	11.81	13.58	8.46	7.99	7.37	3.95	6.23	5.97	4	8.41	4.28	15.14	9.86	10.63
OS05G0250500	21nt:1:seq-16799		AGCAAAGTCCAGTACGGAAGC	TGGGTTCAGCTCATG-CTTCG	4.5	chr05	9138265	9138285	+	9138274	0	NA	3.997	1	0	NA	0	NA	0	NA	0	0	0	0	0	0	0	0	0	0	0	0	0	0	0
OS06G0353400	21nt:1:seq-16814		TCGAGGTTTTGTGCCTGAAGC	ATGCCCAAAGCATGGAGTTCG	5	chr06	14422643	14422663	-	14422654	0	NA	31.992	0	0	NA	0	NA	0	NA	8.29	8.43	6.15	4.89	4.25	4.25	3.23	3.55	4.04	3	4.78	3.41	5.86	5.39	4.89
OS06G0716533	21nt:1:seq-16814		TCGAGGTTTTGTGCCTGAAGC	AGCTCCAGGATGCAAACTTCG	4	chr06	30427168	30427188	+	30427179	0	NA	0	NA	0	NA	4	0	0	NA	0	0	0	0	0	0	0	0	0	0	0	0	0	0	0
OS07G0157600	21nt:1:seq-16814		TCGAGGTTTTGTGCCTGAAGC	AGCTCCAGGATGCAAACTTCG	4	chr07	3094016	3094036	+	3094027	0	NA	0	NA	0	NA	4	0	0	NA	0	0	0	0	0	0	0	0	0	0	0	0	0	0	0
OS05G0512000	21nt:1:seq-16828	MEL1-bound	TTGAACCTCTATTTGATAAGC	AACTTGGAGA-AAACTAGTCG	2.5	chr05	25360051	25360071	-	25360061	33.966	0	23.994	0	12.006	0	0	NA	0	NA	8.14	7.3	6.46	2.86	3.08	3.29	2.35	2.1	1.35	1.1	2.6	0.67	2.7	3.38	3.38
OS01G0686700	21nt:1:seq-16845		CATTGGTTCGAGACAGTAAGC	GTAATCAGGCTCTGTAAATAA	5	chr01	28325613	28325633	-	28325624	5	1	0	NA	0	NA	0	NA	0	NA	1.31	1.76	1.17	0.48	0.42	0.64	0.42	1.35	1.01	0.09	0.83	0.83	1.16	0.27	0.79
OS12G0586600	21nt:1:seq-16864	MEL1-bound	GGGAACCGCGGGATCTTAAGC	CCCTTGGCGCCCTTGCATTAG	3	chr12	24489558	24489578	+	24489569	0	NA	0	NA	7	2	0	NA	5	2	29.86	32.88	30.74	23.99	21.35	24.45	20.93	21.71	22.99	17.25	36.1	16.21	33.7	29.9	27.5
OS12G0126000	21nt:1:seq-16879	MEL1-bound	GATCGGAAGAAATACAACAGC	CTAGCCTTCTCCATTTTGTTG	4	chr12	1252226	1252246	-	1252237	0	NA	0	NA	11.988	1	0	NA	0	NA	2.76	2.67	2.05	3.14	4.27	3.41	4.02	3.01	3.9	3.5	4.24	3.41	1.86	2.37	3.17
OS09G0400700	21nt:1:seq-16893	MEL1-bound	GTCGACAGTCCCTAAGACAGC	CAGCGGTCGGGGATTATCTGG	4.5	chr09	14020325	14020345	+	14020336	0	NA	5.004	1	0	NA	0	NA	0	NA	6.02	0.41	1.73	1.2	2.9	0.94	1.64	0	2.13	3.51	0	0.86	6.98	10.28	11.02
OS05G0172000	21nt:1:seq-16911	MEL1-bound	GTCTGCAAACTGGCTTACAGC	CGGACGTTTGACCGGATGTCG	1	chr05	4308340	4308360	-	4308351	12.012	0	0	NA	0	NA	0	NA	0	NA	0.65	0.3	0.46	0.12	0.35	0.11	0.14	0.52	0.55	0.23	0.25	0.22	0.23	0.62	0.52
OS05G0172000	21nt:1:seq-16911	MEL1-bound	GTCTGCAAACTGGCTTACAGC	CGGACGTTTGACCGGATGTCG	1	chr05	4308340	4308360	-	4308350	0	NA	0	NA	10.005	0	0	NA	0	NA	0.65	0.3	0.46	0.12	0.35	0.11	0.14	0.52	0.55	0.23	0.25	0.22	0.23	0.62	0.52
OS01G0314000	21nt:1:seq-16974	MEL1-bound	GGTAGACCCTACTCCTGCAGC	CTATCAGGGATGAAGACGACA	4.5	chr01	11801623	11801643	-	11801634	0	NA	4.002	1	0	NA	0	NA	0	NA	2.09	1.87	1.9	2.55	2.42	1.84	2.4	2.12	2.32	2.21	1.21	1.72	1.65	2.59	2.46
OS01G0725600	21nt:1:seq-16978	MEL1-bound	TAGAGGATAGGGACAATCAGC	ATCTCCTGTCTTTGATATTAG	4.5	chr01	30254575	30254595	+	30254586	0	NA	0	NA	5	0	0	NA	0	NA	5.31	6.26	4.75	5	4.44	4.7	3.74	3.88	2.95	3.11	4.66	2.7	5.71	5.44	5.7
OS04G0535400	21nt:1:seq-16987		TCCTTCTTTGAACGACTCAGC	AGGAAGAGATTTACTCAATCG	4	chr04	26755176	26755196	-	26755185	0	NA	0	NA	88.954	0	0	NA	0	NA	1.03	1.47	0.92	2.44	1.67	1.79	1.67	3.34	2.46	1.67	1.31	2.47	1.07	1.81	1.94
OS06G0139000	21nt:1:seq-16994	MEL1-bound	CTGCCCA-AACCGGTAGTCAGC	GAGGGGTCTTGGCTATCAGAAG	5	chr06	2057638	2057658	-	2057647	0	NA	0	NA	0	NA	12.988	0	0	NA	14.5	14.94	13.53	10.48	9.97	9.36	10.47	9.81	9.19	8.37	20.54	8.76	12.14	11.13	10.66
OS06G0142100	21nt:1:seq-16994	MEL1-bound	CTGCCCA-AACCGGTAGTCAGC	GAGGGGTCTTGGCTATCAGAAG	5	chr06	2198273	2198293	+	2198284	0	NA	0	NA	0	NA	12.988	0	0	NA	0	0	0	0	0	0	0	0.09	0.08	0	0	0	0	0	0
OS07G0521400	21nt:1:seq-17006	MEL1-bound	ACGTCTTAACGTGGGTTCAGC	TTCAGAATTGCATCCTAGTAG	3.5	chr07	20157737	20157757	-	20157746	0	NA	4	0	0	NA	0	NA	0	NA	0.51	0.44	0.78	0.29	0.28	0.09	0.32	0.56	0.23	0.62	0.32	0.21	0	0.35	0.78
OS04G0576300	21nt:1:seq-17013		GTTGGGGTACGGTAAAAGAGC	CGACACCTTGCCGTGTTCTGG	5	chr04	29032825	29032845	-	29032835	0	NA	9	0	0	NA	0	NA	0	NA	1.14	0.82	0	0	3.58	2.32	2.52	0	0.81	0.64	0	2.11	0	4.04	2.12
OS11G0598700	21nt:1:seq-17013		GTTGGGGTACGGTAAAAGAGC	CGACACCTTGCCGTGTTCTGG	5	chr11	22872651	22872671	+	22872661	0	NA	9	0	0	NA	0	NA	0	NA	0	0	0	0	0	0	0	0	0	0	0	0.67	0	0	0
OS05G0135750	21nt:1:seq-17020	MEL1-bound	TGTTACAACTGCAAGAAGAGC	ACAATCTTGAGGATCTCCTTG	4.5	chr05	2091477	2091497	-	2091487	0	NA	0	NA	0	NA	33.984	0	0	NA	248.8	242.38	300.64	342.08	333.72	353.63	497.31	534.49	524.88	670.94	1141.36	632.29	429.54	393.41	416.87
OS07G0586100	21nt:1:seq-17027	MEL1-bound	ACCTTGCGGCGCCTGAAGAGC	TGGGACGGGGTGCACTTCACG	5	chr07	23814487	23814507	-	23814496	0	NA	0	NA	5	0	0	NA	0	NA	0.1	0.56	0.39	0.1	0.57	0.46	0.43	0.39	0.23	0.09	0.32	0.67	0.59	0.27	0.91
OS02G0464500	21nt:1:seq-17028	MEL1-bound	CGAGCTGCTTGGCTGAAGAGC	CCTCCACGAAACCAGTTCTCG	5	chr02	15597099	15597119	+	15597110	0	NA	4.998	1	0	NA	0	NA	0	NA	5.81	8.56	5.45	3.78	3.64	4.06	6.55	3.46	5.15	5.17	14.42	4.84	7.25	8.01	6.74
OS08G0498100	21nt:1:seq-17052		TACGACCTAGGTAGCGAGAGC	CCGATCCATCCATCGCTCTCG	5	chr08	24586829	24586849	-	24586839	0	NA	145.07	0	0	NA	0	NA	0	NA	142.75	143.13	162.6	365.32	374.7	368.76	612.17	656.81	575.34	771.99	248.43	781.68	405.81	424.08	435.99
OS07G0469200	21nt:1:seq-17064	MEL1-bound	GAGCGCACGTATTAA-TAGAGC	CGCGTGTGCATAGTTCAACTCG	4.5	chr07	16749401	16749421	+	16749411	0	NA	0	NA	10.008	0	0	NA	0	NA	4.67	10.13	4.86	11	6.28	9.25	16.77	15.61	14.09	24.4	4.6	20.2	30.81	12.48	11.39
OS02G0760600	21nt:1:seq-17068	MEL1-bound	ATCTCACTGGTAGACTAGAGC	TACACCGACCACCTGAGCTCG	5	chr02	32024643	32024663	+	32024653	0	NA	0	NA	0	NA	6.003	0	0	NA	12.31	17.4	29.67	22.32	31.36	26.09	5.85	10.21	16.31	14.89	0	5.03	19.64	24.27	13.84
OS04G0448100	21nt:1:seq-17108		CTCTAGGTGTCTATCGCGAGC	GACATTCTCAGATAGTGATCC	5	chr04	22337904	22337924	-	22337914	0	NA	0	NA	0	NA	6	0	0	NA	2.95	2.38	1.47	2.29	2.27	1.12	2.9	0.91	2.32	1.17	2.66	1.01	2.56	1.67	1.8
OS12G0270900	21nt:1:seq-17111	MEL1-bound	GAGTTGGCTACTTCTGCGAGC	ATCGACCGAGGAAGAAGCTGG	4.5	chr12	9822680	9822700	-	9822690	5.005	1	0	NA	0	NA	0	NA	0	NA	5.73	5.07	7.48	6.9	5.84	8.94	11.03	7.24	7.96	8.5	6.32	9.46	8.02	4.01	7.79
OS09G0454100	21nt:1:seq-17133		GTCGATACCGTACCAAGGAGC	TGGCTATGGCATGGTTCCTCG	1	chr09	17061797	17061817	+	17061808	0	NA	0	NA	0	NA	5	2	0	NA	0.46	0.9	1.41	0.79	1.02	1.07	0.87	0.35	1.22	0.64	0.85	0.52	2.81	1.12	1.02
OS09G0454100	21nt:1:seq-17133		GTCGATACCGTACCAAGGAGC	TGGCTATGGCATGGTTCCTCG	1	chr09	17061797	17061817	+	17061808	2	2	0	NA	2.001	2	5	2	0	NA	0.46	0.9	1.41	0.79	1.02	1.07	0.87	0.35	1.22	0.64	0.85	0.52	2.81	1.12	1.02
OS02G0480800	21nt:1:seq-17137	MEL1-bound	CATG-AGACGACGGTAAGGAGC	GAACTTCTCCTGCCTTTCCTCG	4.5	chr02	16527654	16527674	+	16527665	0	NA	0	NA	0	NA	4.998	0	0	NA	0	0	0	0	0	0	0	0.02	0	0.04	0	0	0	0.05	0.03
OS03G0198900	21nt:1:seq-17143	MEL1-bound	AGGTGAGAAACTTAGAGGAGC	TCCACGCTTTGAATATCCGCG	3	chr03	5203308	5203328	-	5203317	7.992	0	0	NA	0	NA	0	NA	0	NA	2.72	2.1	2.26	1.56	1.89	1.31	1.31	1.26	1.88	0.82	1.79	1.3	1.32	1.84	1.8
OS03G0198900	21nt:1:seq-17143	MEL1-bound	AGGTGAGAAACTTAGAGGAGC	TCCACGCTTTGAATATCCGCG	3	chr03	5203308	5203328	-	5203317	7.992	0	0	NA	3.003	1	0	NA	0	NA	2.72	2.1	2.26	1.56	1.89	1.31	1.31	1.26	1.88	0.82	1.79	1.3	1.32	1.84	1.8
OS05G0501500	21nt:1:seq-17144	MEL1-bound	AAGTTAGCCCAGGCGAGGAGC	TGCAGTCTGGTCTGCTCGACG	5	chr05	24682372	24682392	-	24682381	0	NA	0	NA	0	NA	4	0	0	NA	0.47	0.01	0	0	0	0	0	0	0	0.88	0.48	0	0	0	0
OS06G0155500	21nt:1:seq-17144	MEL1-bound	AAGTTAGCCCAGGCGAG-GAGC	TTCGAACGCGTCCTCTCGCTCG	5	chr06	2862523	2862543	-	2862534	0	NA	0	NA	0	NA	8	0	0	NA	0.49	0.18	0.63	1.09	0.46	0.59	0.68	1.24	1.8	1.71	0	1.33	6.92	6.07	6.4
OS03G0622500	21nt:1:seq-17156		ACTTGTCGGTAGCAA-CGGAGC	TAAATAGCCCTCGTTAGCCTTG	4.5	chr03	23625208	23625228	-	23625219	4.002	1	0	NA	0	NA	0	NA	0	NA	3.14	4	2.93	2.75	2.57	2.92	2.7	1.72	2.25	2.59	6.07	2.62	9.79	9.72	9.5
OS04G0618050	21nt:1:seq-17174	MEL1-bound	TAGGTAACAACTTAGGGGAGC	CTACATTGATGAATTTCCTCT	5	chr04	31399452	31399472	+	31399462	0	NA	0	NA	0	NA	4	1	0	NA	5.72	5.34	5.03	3.58	2.5	3.08	3.24	3.1	3.06	3.27	4.35	2.79	2.2	3.6	3.46
OS05G0591600	21nt:1:seq-17191		AACGAACAACCAGGAATGAGC	TTGCTTGATGGTACTTACTCG	2	chr05	29472797	29472817	+	29472806	4.002	1	0	NA	0	NA	0	NA	0	NA	0.92	0.39	0.69	0.69	0.79	0.79	0.65	0.39	0.51	0.63	1.07	0.51	0.69	1.26	0.97
OS09G0438500	21nt:1:seq-17201	MEL1-bound	CTCACATGTGCTGCAGTGAGC	GAGGGTGCACGACGTCCCACC	4.5	chr09	16230437	16230457	-	16230446	0	NA	0	NA	5	1	0	NA	0	NA	6.15	7.14	4.72	7.2	9.06	8.78	5.32	5.42	9.88	6.03	0	5.32	10.61	6.52	5.95
OS02G0175500	21nt:1:seq-17212		ACCCGATGGGTAACATTGAGC	TTGGCTCCCTACTGTGACCCG	5	chr02	4130064	4130084	+	4130075	0	NA	0	NA	12.012	0	0	NA	0	NA	7.68	8.62	9.64	5.77	7.04	6.05	4.7	5.69	4.79	4.4	5.54	4.61	7.11	6.25	5.82
OS05G0518600	21nt:1:seq-17215		TTCTGCCATTCAACCTTGAGC	AAGCCGATCAGTTGAAGTTCG	5	chr05	25719938	25719958	+	25719949	25.02	1	0	NA	0	NA	0	NA	0	NA	4.33	5.08	3.13	4.08	2.96	3.81	2.56	3.3	2.83	3.2	5.73	3.21	5.61	4.89	5.71
OS05G0235701	21nt:1:seq-17228	MEL1-bound	GCCCGCTAACGACTTTTGAGC	CGGGGGTTTGCAGAAAAGTTG	4.5	chr05	8305930	8305950	-	8305939	0	NA	0	NA	6.006	0	0	NA	0	NA	0	0	0	0	0	0	0	0	0	0	0	0	0	0	0
OS07G0483500	21nt:1:seq-17228	MEL1-bound	GCCCGCTAACGACTTTTGAGC	CGTACTATTGTTGACAACTTG	5	chr07	17688439	17688459	-	17688448	5	0	0	NA	0	NA	0	NA	0	NA	5.51	6.57	6.28	9.57	10.09	10.42	12.05	13.93	14.79	20.54	37.39	21.4	17	19.58	16.57
OS04G0516800	21nt:1:seq-17239	MEL1-bound	GGGAGCATGGGTAAGAATAGC	CCCTCGTTTCCAATC-TATCG	5	chr04	25833487	25833507	-	25833496	0	NA	7	0	0	NA	0	NA	0	NA	0	0	1.32	0.66	0.19	0	0.58	0.52	0.76	0	0	0.56	0.79	0.19	0.15
OS02G0633900	21nt:1:seq-17248		CGCATCTCCGTACGTCATAGC	GCGTACGAGCAGGCGGTATCG	5	chr02	25415194	25415214	-	25415204	0	NA	0	NA	6	0	0	NA	0	NA	0	0	0	0.81	0.39	2.03	6.19	7.49	7.46	3.44	0	5.06	0	0	0.96
OS11G0453900	21nt:1:seq-17249		TCGTATAGTCGAGAAGATAGC	AGCAAATTAGCTTTTGTGTTG	4	chr11	15321450	15321470	-	15321459	0	NA	0	NA	4	0	0	NA	0	NA	0	0	0	0	0	0	0	0	0	0	0	0	0	0	0
OS09G0502900	21nt:1:seq-17255	MEL1-bound	CTTCGTCTTACGTTCGATAGC	GCAGCAGGGTGCGAGTTATAG	4	chr09	19460179	19460199	-	19460188	0	NA	5	1	0	NA	0	NA	0	NA	3.53	3.22	4.78	3.03	3.34	3.8	3.22	2.92	3.6	3.85	11.06	3.37	3.12	3.7	3.3
OS05G0177000	21nt:1:seq-17272	MEL1-bound	TGGTGAGAGAACCAAACTAGC	ACTGCACTCTTGTCTGGATCG	5	chr05	4612098	4612118	+	4612107	5	0	0	NA	0	NA	0	NA	0	NA	4.05	3.41	3.27	2	2.91	2.59	1.92	3.48	3.6	1.48	3.09	1.81	1.75	2.87	2.77
OS01G0349400	21nt:1:seq-17273	MEL1-bound	ACCTGTCTTCTCGAAACTAGC	TGAACTGAATAGCTTGGATCA	5	chr01	13924274	13924294	-	13924284	0	NA	0	NA	8	1	0	NA	0	NA	8.23	9.73	6.38	6.02	5.34	6.37	5.67	4.36	5.43	4.14	8.9	4.34	7.62	8.45	8.24
OS03G0603300	21nt:1:seq-17288	MEL1-bound	CTCGTCTCTTTAGTGACTAGC	AAGCTGAGAAGTCGCTGCTCA	5	chr03	22603104	22603124	-	22603113	0	NA	0	NA	5	1	0	NA	0	NA	3.52	2.85	3.18	2.04	2.85	2.35	1.99	2.68	2.82	1.95	3.74	1.8	1.47	2.71	3.26
OS01G0222700	21nt:1:seq-17295	MEL1-bound	GGGTCCCTTAAACTACCTAGC	ACCAGGCAGTTTGGTGGTTCG	4	chr01	6706123	6706143	-	6706134	5	1	0	NA	0	NA	0	NA	0	NA	7.46	6.68	6.84	5.48	4.74	5.48	4.44	3.55	3.64	2.35	5.71	3.34	5.23	4.93	5.75
OS02G0205400	21nt:1:seq-17295	MEL1-bound	GGGTCCCTTAAACTACCTAGC	GCCTGGGAATGTGATGGTTTG	4.5	chr02	5929813	5929833	+	5929822	0	NA	0	NA	0	NA	9	0	0	NA	1.56	1.13	1.54	0.85	1.07	0.84	1.27	1.08	1.2	1.06	1.63	1.39	1.62	1.47	1.6
OS09G0525600	21nt:1:seq-17295	MEL1-bound	GGGTCCCTTAAACTACCTAGC	TCAAGGAAATTTGAATGATCG	4.5	chr09	20537510	20537530	-	20537520	24.969	1	0	NA	0	NA	0	NA	0	NA	7.29	9.29	7.33	6.66	5.67	4.9	4.58	5.61	5.17	3.58	9.21	3.64	8.49	6.44	7.28
OS03G0708200	21nt:1:seq-17364		AAAGGACAGATTGCACGTAGC	TTGCATGTCTAGTGTTCATCA	5	chr03	28558176	28558196	+	28558187	0	NA	0	NA	4.998	1	0	NA	0	NA	4.4	3.63	4.96	6.66	5.48	8.85	10.46	7.49	7.52	9.76	1.55	8.77	5.82	3.48	5.92
OS03G0668000	21nt:1:seq-17377		TGCTTCTTTGCCTGAGGTAGC	GCGACGAGATGGACCGCATCG	4.5	chr03	26317745	26317765	+	26317756	0	NA	0	NA	0	NA	0	NA	7	0	5.08	4.51	4.89	5.52	6.59	5.27	5.45	6.66	5.21	8.57	5.06	4.55	5.42	7.53	5.03
OS06G0239700	21nt:1:seq-17381	MEL1-bound	TCCAGTGTATCGAAGGGTAGC	ATGTTACCAAGTTTACCATCG	5	chr06	7263739	7263759	+	7263749	0	NA	0	NA	7.004	0	0	NA	0	NA	0.12	0.68	0.84	0.12	0.44	0.39	0.2	0.12	0.76	0.82	0.84	0.41	0.36	0.71	1.17
OS01G0339950	21nt:1:seq-17388	MEL1-bound	AGCTAGATGGTCGGTGGTAGC	TCCAACTCCCTGCCGCCATCG	4.5	chr01	13356508	13356528	-	13356518	0	NA	0	NA	0	NA	4	1	0	NA	0	0.74	1.24	0	0	0	0	1.08	0	0.39	9.9	0	0	0	0.86
OS02G0649750	21nt:1:seq-17388	MEL1-bound	AGCTAGATGGTCGGTGGTAGC	TTGATCTCCCAGCCAACAAAG	4.5	chr02	26159914	26159934	-	26159924	6	0	0	NA	0	NA	0	NA	0	NA	0	0	3.04	0	0	2.32	0	2.02	0	0	2.59	0	3.29	0	0
OS02G0649750	21nt:1:seq-17388	MEL1-bound	AGCTAGATGGTCGGTGGTAGC	TTGATCTCCCAGCCAACAAAG	4.5	chr02	26159914	26159934	-	26159924	6	0	3	1	0	NA	0	NA	0	NA	0	0	3.04	0	0	2.32	0	2.02	0	0	2.59	0	3.29	0	0
OS02G0273700	21nt:1:seq-17390	MEL1-bound	CCGTACCTCGATTGATGTAGC	AACCTGGAGCTTACTACATCC	5	chr02	9977496	9977516	+	9977507	0	NA	33.992	0	0	NA	0	NA	0	NA	2.3	2.11	2.57	1.92	1.48	1.91	1.67	1.48	1.08	1.89	2.78	1.3	2.18	2.41	2.12
OS03G0163150	21nt:1:seq-17449	MEL1-bound	TAAGATAAACCGGCGCAACGC	ATGCTATTTAGCCGTGTTTCA	4.5	chr03	3422490	3422510	-	3422499	4.002	0	0	NA	0	NA	0	NA	0	NA	0	0.04	0	0	0	0	0	0	0	0	0.09	0.46	0.52	0.51	0.35
OS01G0185900	21nt:1:seq-17451		CGGGACTGACTGTACGAACGC	GCCGTGACGGACACGATCGCG	5	chr01	4568258	4568278	+	4568268	4	0	0	NA	0	NA	0	NA	0	NA	0.2	0.11	0	0	0.42	0.09	0.21	0	0.33	0.7	0.1	0.82	0.58	0.09	0.89
OS08G0250700	21nt:1:seq-17468	MEL1-bound	CTCACAACGTAACGAACACGC	GAGTGTTGCAATGCTTGTGCG	1	chr08	9199699	9199719	+	9199710	0	NA	5	2	0	NA	0	NA	0	NA	5.57	6.15	6.54	5.58	5.48	5.34	4.71	5.76	5.85	4.58	7.02	4.99	8.32	7.82	6.97
OS02G0720600	21nt:1:seq-17473		TGGACCTGCACTAATACACGC	ACCCGAACGGGATCATGTACG	5	chr02	29892921	29892941	-	29892931	7.008	1	0	NA	0	NA	0	NA	0	NA	9.79	6.73	11.4	2.59	3.77	3.71	4.86	5.89	5.12	7.76	0.27	10	26.47	28.82	30.31
OS08G0458200	21nt:1:seq-17473		TGGACCTGCACTAATACACGC	ATCTGTGCGCGGTTGTGTGCG	5	chr08	22462436	22462456	+	22462446	0	NA	0	NA	5	1	0	NA	0	NA	3.78	4.62	3.73	2.39	1.81	3.16	2.04	1.59	1.63	1.37	3.91	1.81	4.42	2.59	4.11
OS06G0122600	21nt:1:seq-17502		CTTACGGTTGTCTAGCGACGC	GAAGGCCAACAGATC-ATGTG	4	chr06	1198172	1198192	+	1198182	0	NA	0	NA	0	NA	6	1	0	NA	0	0	0	0	0	0	0	0	0	0	0	0	0	0	0
OS12G0566250	21nt:1:seq-17522	MEL1-bound	CTTAAGAATCAGAGTCTACGC	CATTTCTTGGCCTCAGGTGCA	5	chr12	23271271	23271291	-	23271281	0	NA	0	NA	7	0	0	NA	13.005	0	49.76	45.89	45.05	35.45	27.52	26.09	33.12	26.5	31.6	33.09	57.23	26.34	47.71	48.16	50.3
OS07G0563700	21nt:1:seq-17534		TCGTCCTTACGAAACTTACGC	ATCAGAAAT-CTTTGAAGGCG	4.5	chr07	22569714	22569734	+	22569723	14.001	1	0	NA	0	NA	0	NA	0	NA	7.56	8.89	7.48	5.59	5.73	4.64	4.03	4.95	3.95	3.84	8.32	3.26	5.3	6.15	6.14
OS03G0795300	21nt:1:seq-17535		TGCAGTCACTAGTACTTACGC	GCGTCGGTGATCGTGCTGGCG	4.5	chr03	33084514	33084534	-	33084525	0	NA	0	NA	6	0	0	NA	0	NA	0.7	0	0	0.66	0.97	3.8	5.9	2.7	5.38	4.28	0	4.61	3.8	3.6	3.79
OS01G0921000	21nt:1:seq-17543	MEL1-bound	GTCCGTTTGCCACGCCACCGC	CTGGCAGGCGGCGCGGCCGCG	5	chr01	40212949	40212969	+	40212959	0	NA	0	NA	0	NA	4	1	0	NA	0	0	0	0	0	0	0	0	0	0	0	0	0	0	0
OS03G0808500	21nt:1:seq-17543	MEL1-bound	GTCCGTTTGCCACGCCACCGC	CGGGCGATCGGTGCTGCGGCG	4	chr03	33799175	33799195	+	33799185	0	NA	0	NA	65.031	0	0	NA	0	NA	53.16	44.35	54.51	165.01	165.92	183.42	409.15	331.48	398.67	751.94	61.59	797.22	189.54	198.05	202.67
OS12G0414900	21nt:1:seq-17545		GCTTTAGA-TAGAAAGCACCGC	CGCAATGTAATATTTTGTGGCG	5	chr12	12783755	12783775	+	12783765	0	NA	0	NA	0	NA	6	0	0	NA	1.77	1.09	2.62	0.74	0.66	0.96	0.37	1.13	0.39	0.36	0.55	0.39	1.7	0.93	1.18
OS07G0101000	21nt:1:seq-17548		TGTTGTAGATGGCAAGACCGC	ATAACTTCTA-CGTGCTGGCG	4	chr07	59086	59106	-	59097	4	0	0	NA	0	NA	0	NA	0	NA	0.64	0.28	0	1.46	1.24	1.38	6.55	6.31	4.5	13.46	3.28	18.64	1.47	2.02	1.85
OS03G0835100	21nt:1:seq-17560		GAGTACACTTACATAACCCGC	CTCATGCGAATGTATTGTGCG	2	chr03	35086520	35086540	+	35086530	0	NA	4	2	0	NA	0	NA	0	NA	11.05	10.08	11.26	6.81	7.25	6.67	8.19	6.78	7.72	6.1	13.84	6.66	9.45	9.86	8.38
OS06G0660200	21nt:1:seq-17570		GTCTCTTTTGGCTGCAGCCGC	CGGCGAAGAACGGCGGCGGCG	4.5	chr06	27202290	27202310	+	27202299	4	1	0	NA	0	NA	0	NA	0	NA	0.58	1.07	0.78	0.78	0.32	0.63	0	0	0	0.71	0.24	0	0.88	0.45	0.51
OS03G0148000	21nt:1:seq-17582	MEL1-bound	GGCCAAAGAAACCAGTGCCGC	TCGGTGTCCTTCGTCACGGCC	4.5	chr03	2686241	2686261	-	2686250	0	NA	0	NA	0	NA	4	0	0	NA	0.83	0.81	2.08	0.24	0.93	0.15	0.7	0.48	0.37	0.22	0	0.68	0.96	2.48	1.2
OS01G0259600	21nt:1:seq-17594		CCGTGATGTACAAAAGTCCGC	GACA-TACATGTTATCAGACG	4.5	chr01	8705283	8705303	-	8705294	0	NA	13.008	1	0	NA	0	NA	0	NA	2.15	1.46	2.07	2	2.83	2.3	2.43	1.79	1.88	1.61	2.43	1.17	2.79	2.37	2.07
OS03G0114700	21nt:1:seq-17599		AAGTTTATA--CCTCAAAAGCGC	TTCATATATAAGGAGTTTTCGCG	4	chr03	837913	837933	-	837924	15.996	1	0	NA	18.998	0	0	NA	0	NA	1.63	1.96	1.45	1.51	1.47	1	0.86	0.89	0.9	0.56	0.72	0.67	2.79	1.89	1.16
OS01G0975000	21nt:1:seq-17604	MEL1-bound	AACCTAGTAGTACCGAAGCGC	GTGGATCAGGATGGCGTCCCG	5	chr01	43079165	43079185	-	43079176	5.995	0	0	NA	0	NA	0	NA	0	NA	21.63	20.27	13	17.5	17.13	16.73	11.15	9.41	11.42	12.29	9.7	10.04	46.99	54.42	56.45
OS10G0534900	21nt:1:seq-17618		CCGCTT-ATTAAGAAGTCGCGC	GGCGAATTGGTTCATCAACGCG	4.5	chr10	20802784	20802804	-	20802795	0	NA	3.997	1	0	NA	0	NA	0	NA	0.41	0.15	0.18	0.84	0.32	0.58	0.68	0.62	0.82	0.77	0.43	0.91	0.35	0.61	0.41
OS10G0534900	21nt:1:seq-17618		CCGCTT-ATTAAGAAGTCGCGC	GGCGAATTGGTTCATCAACGCG	4.5	chr10	20802784	20802804	-	20802795	2	1	3.997	1	0	NA	0	NA	0	NA	0.41	0.15	0.18	0.84	0.32	0.58	0.68	0.62	0.82	0.77	0.43	0.91	0.35	0.61	0.41
OS01G0194600	21nt:1:seq-17619	MEL1-bound	GGGTACCACCAAATGTCGCGC	CCCGTGGTGGTGTTC-GCGCG	4	chr01	5086034	5086054	+	5086043	0	NA	0	NA	5	0	0	NA	0	NA	4.18	7.56	4.42	8.99	7.46	8.87	13.12	10.21	17.34	21.12	3.19	16.52	7.98	8.7	11.43
OS01G0931600	21nt:1:seq-17625		GCCTAACCTCCTAATAGGCGC	CGGAGTACAGGATCAGCCGCG	5	chr01	40875554	40875574	-	40875563	0	NA	0	NA	4.998	1	0	NA	0	NA	0	0.6	1.05	0.26	0	0	0.56	0	0.3	1.18	0	0.66	0.53	0.24	1.53
OS05G0456900	21nt:1:seq-17642		CCGCTTGTTAAGAAGTTGCGC	GGTGACCTCTTCTTCGACGAG	5	chr05	22437061	22437081	-	22437072	0	NA	5.999	0	0	NA	0	NA	0	NA	3.95	1.92	0.99	1	1.49	0.97	1.82	1.02	2.23	1.86	3.02	0.76	7.31	6.28	5.48
OS10G0534900	21nt:1:seq-17642		CCGCTT-GTTAAGAAGTTGCGC	GGCGAATTGGTTCATCAACGCG	4	chr10	20802784	20802804	-	20802795	0	NA	3.997	1	0	NA	0	NA	0	NA	0.41	0.15	0.18	0.84	0.32	0.58	0.68	0.62	0.82	0.77	0.43	0.91	0.35	0.61	0.41
OS10G0534900	21nt:1:seq-17642		CCGCTT-GTTAAGAAGTTGCGC	GGCGAATTGGTTCATCAACGCG	4	chr10	20802784	20802804	-	20802795	2	1	3.997	1	0	NA	0	NA	0	NA	0.41	0.15	0.18	0.84	0.32	0.58	0.68	0.62	0.82	0.77	0.43	0.91	0.35	0.61	0.41
OS02G0513100	21nt:1:seq-17649	MEL1-bound	CCGAAGTCCAAAGCGCATCGC	GGCTTCGTGTTCGGCGTGGCG	5	chr02	18455152	18455172	-	18455163	0	NA	0	NA	18.972	0	0	NA	0	NA	5.92	6.99	7.13	8.71	8.89	10.28	13.01	14.18	15.43	29.44	27.2	32.28	10.59	9.84	7.98
OS01G0373400	21nt:1:seq-17658		GTCCTACGATATGACTA-TCGC	GAGGATGTTAGAGTGATGAGCG	5	chr01	15390807	15390827	-	15390817	0	NA	9.002	0	0	NA	0	NA	0	NA	6.12	7.1	6.56	3.56	3.23	3.89	2.74	4.41	2.33	2.19	6.63	2.96	4.81	5.73	5.36
OS04G0379400	21nt:1:seq-17665		CCGAACCCAGAGTCTACTCGC	GGTTTGGGACTACGGTGAGAG	5	chr04	18536967	18536987	-	18536976	0	NA	0	NA	0	NA	8.993	0	0	NA	0.65	1.41	1.5	0.94	2.73	1.35	1.5	2.36	1.51	1.7	1.07	1.75	1.62	1.08	1.01
OS03G0128200	21nt:1:seq-17670	MEL1-bound	CCGCTGGTTAAGAAA-TCTCGC	GGCGAGCAAATCTTTGACAGTG	5	chr03	1600999	1601019	-	1601008	8.998	0	0	NA	0	NA	0	NA	0	NA	0.65	0.49	0.63	0.26	0.62	0.4	0.4	0.25	0.41	0.8	0.68	1.06	0.2	0.7	0.37
OS10G0577400	21nt:1:seq-17686		AGCGTGCATAGGTTACGTCGC	TCGGACCTGTCCAATGCTGCC	4.5	chr10	23006221	23006241	-	23006232	0	NA	15.015	0	0	NA	0	NA	0	NA	22.28	19.41	16.11	10.95	10.34	8.73	7.88	7.05	7.1	5.61	3.14	5.34	7.93	12.15	9.45
OS01G0567600	21nt:1:seq-17705	MEL1-bound	CTCTACCTGTCGTCGATTCGC	GAGATGGACAGGATCTGGGGG	4	chr01	21724083	21724103	-	21724094	0	NA	0	NA	0	NA	8.004	0	0	NA	0	0	0	0	0.18	0	0.13	0	0.42	4.86	3.51	6.61	0.24	0	0.14
OS08G0514100	21nt:1:seq-17705	MEL1-bound	CTCTACCTGTCGTCGATTCGC	GAGAAGGGCGGCGGCGAGGCG	4	chr08	25498582	25498602	+	25498593	4	1	0	NA	0	NA	0	NA	0	NA	5.61	4.54	6.7	5.03	5.62	3.57	3.24	4.78	4.12	2.6	0.12	2.52	5.34	6.71	5.61
OS10G0370100	21nt:1:seq-17706		TTGGGGAGTTCAGCTATTCGC	TCCCCATCAAGTTGATGAGTG	4.5	chr10	11650706	11650726	-	11650715	6.006	1	12	0	0	NA	0	NA	0	NA	2.27	2.44	1.83	1.29	1.69	1.63	1.38	1.69	1.37	1.21	2.64	1.21	2.22	2.39	1.99
OS11G0112151	21nt:1:seq-17711		TGGTCTTACATGTACCTTCGC	GTCAGAAAGTGCATGCAAGTG	4	chr11	571140	571160	-	571150	0	NA	0	NA	0	NA	6	0	0	NA	0	0	0	0	0	1.06	0	0	0	0	0.56	0	0	0	0
OS12G0111750	21nt:1:seq-17711		TGGTCTTACATGTACCTTCGC	GTCAGAAAGTGCATGCAAGTG	4	chr12	614112	614132	-	614122	0	NA	0	NA	0	NA	6	0	0	NA	0.44	0.97	0	0.62	0.5	0.71	1.04	1.37	0.4	0	0	0.59	3.54	0.22	0
OS06G0229300	21nt:1:seq-17712		ATCGCAGGTGATTAAGTTCGC	AAGCATCATCTGATTCAAGTG	5	chr06	6732291	6732311	+	6732301	0	NA	0	NA	0	NA	8	1	0	NA	8.01	9.52	7.37	4.34	5.2	4.23	4.03	3.66	4.73	3.54	7.05	3.42	5.63	5.79	5.37
OS07G0188000	21nt:1:seq-17724		CCGTTGTCACCGTTGTTTCGC	GGCAGCGGCGGCAACCAGGCG	3.5	chr07	4703227	4703247	-	4703238	0	NA	0	NA	6.006	1	0	NA	0	NA	0.14	0.04	0.07	0	0.14	0.18	0.14	0.09	0.1	0.24	0.07	0.37	0.21	0.54	0.08
OS06G0710700	21nt:1:seq-17740	MEL1-bound	CACAGTTCTCGCAGCCAAGGC	GGTTCAAGAGCGTCGACTTCG	4.5	chr06	30052119	30052139	-	30052129	0	NA	0	NA	4	0	0	NA	0	NA	0.45	0.49	0	0.29	0	0.27	1.26	0.57	1.33	5.91	1.24	6.27	4.92	3.72	3.2
OS02G0233100	21nt:1:seq-17756	MEL1-bound	TTCACTTCTTACGTTGAAGGC	AAGCAAAGATTCCAACTTTCG	4.5	chr02	7542647	7542667	+	7542658	0	NA	0	NA	4	1	0	NA	0	NA	3.05	3.64	3.64	2.11	2.87	2.82	2.82	4.01	2.97	2.13	5.85	2.39	2.24	3.06	3.02
OS04G0549600	21nt:1:seq-17783	MEL1-bound	GCACGGAGAGTGCTTTCAGGC	CCGGCCTTTCATGAAGGGCCG	4.5	chr04	27509453	27509473	+	27509463	96.096	0	0	NA	0	NA	0	NA	0	NA	18.1	18.25	16.03	10.3	10.03	10.65	10.66	10.72	10.01	10.16	17.85	9.27	17.81	16.38	13.69
OS11G0107000	21nt:1:seq-17783	MEL1-bound	GCACGGAGAGTGCTTTCAGGC	CGTTCCTCTGACGAAAGAGCA	5	chr11	332502	332522	+	332511	0	NA	0	NA	76.055	0	0	NA	0	NA	15.42	14.94	14.75	25.11	22.71	23.68	26.29	26.91	22.54	25.8	28.97	24.1	20.52	20.93	21.33
OS05G0114100	21nt:1:seq-17802		CTACGT-CCGTCTATTCGAGGC	GAGGAAGGGCAGATAAGCTTCC	5	chr05	760179	760199	-	760188	0	NA	4	0	0	NA	0	NA	0	NA	0	0.14	0.23	0	0.27	0.08	0	0	0	0	0.11	0	0.16	0	0
OS09G0421100	21nt:1:seq-17816		ACGGAAAGTCATGCAATAGGC	TGGCATTCGGGATGTTGTCCG	4.5	chr09	15206891	15206911	-	15206902	4.992	1	9.996	0	0	NA	6	0	12	0	0.59	1.16	0.45	0.45	0	0.14	0.16	0	0.25	0.41	0.55	0.19	0.11	0.41	0.17
OS12G0622850	21nt:1:seq-17885		CGTGCCTAAGTTTCGTACGGC	GCTGGGATCCAAACCATACCG	5	chr12	26588571	26588591	+	26588581	4	1	0	NA	0	NA	0	NA	0	NA	3.56	6.06	5.77	7.22	4.5	9.94	11.57	7.96	9.24	10.76	11.3	14.1	9.44	7.52	3.06
OS01G0739200	21nt:1:seq-17887		CCCTATGACTCTGCTTACGGC	GGGATA-TGATACTTATGCCG	4.5	chr01	30871154	30871174	+	30871165	0	NA	80.03	0	57.05	0	73.114	0	0	NA	29.49	34.88	32.46	24.94	23.05	22.33	22.58	21.76	23.2	28.43	51.08	29.27	35	40.65	35.92
OS01G0869600	21nt:1:seq-17887		CCCTATGACTCTGCTTACGGC	AGGAAATTGAGGCGAATGGCT	5	chr01	37692630	37692650	+	37692639	0	NA	0	NA	0	NA	6.001	1	0	NA	11.88	13.73	13.77	15.85	13.3	11.56	12.87	13.69	12.48	10.14	13.4	10.68	15.43	10.59	14.32
OS03G0770000	21nt:1:seq-17887		CCCTATGACTCTGCTTACGGC	GGGAGAGTGAGAAAAATGCTG	4.5	chr03	31885102	31885122	+	31885112	0	NA	4.998	1	0	NA	0	NA	0	NA	3.38	4.27	3.21	5.14	2.98	2.9	0.56	2.04	3.57	4.23	1.09	3.09	5.37	5.55	6.31
OS04G0526800	21nt:1:seq-17914	MEL1-bound	CGAGTTATTATGAAGTCCGGC	GCGCGAAAATCCTGCAGGCCG	4.5	chr04	26343107	26343127	-	26343117	0	NA	0	NA	7.002	0	0	NA	0	NA	6.54	5.69	4.67	12.09	10.35	9.03	14.2	11.31	12.31	12.96	15.44	13.66	12.91	12.05	14.6
OS03G0374100	21nt:1:seq-17919	MEL1-bound	GGGGTAGACGTTTAAAGCGGC	CACCATCTGCAAACTTCGCCG	2	chr03	14725143	14725163	-	14725152	0	NA	0	NA	0	NA	7	2	7.002	2	4.88	7.67	6.52	5.56	4.13	4.17	4.8	4.9	4.25	3.02	5.82	2.96	6.07	5.98	6.54
OS10G0550100	21nt:1:seq-17920	MEL1-bound	TCCATACGAGTTTCAAGCGGC	GGGGATGGTCAAAATTAGTCG	5	chr10	21578248	21578268	+	21578259	3.996	1	0	NA	0	NA	0	NA	0	NA	7.2	9.11	6.45	4.77	6.03	4.81	4.07	5.3	4.36	3.26	6.04	3.17	6.85	6.01	5.51
OS08G0479300	21nt:1:seq-17927	MEL1-bound	ACCATCTTCTGGTGTAGCGGC	TGGTAGAAGAAGACATCGCAG	3.5	chr08	23649889	23649909	+	23649900	18.984	0	0	NA	0	NA	0	NA	0	NA	20.09	20.23	16.64	10.07	8.25	10.58	4.75	5.56	7.82	6.05	12.87	5.66	10.59	11.66	9.54
OS04G0430200	21nt:1:seq-17948	MEL1-bound	TGCAAACTCTGTTGGATCGGC	GCCTTTGAGAGAACATGGCAG	5	chr04	21332460	21332480	-	21332470	0	NA	4	1	0	NA	0	NA	0	NA	0.87	0.73	0.64	0.51	0.75	0.3	0.56	1.02	0.44	0.53	0.49	0.27	0.64	0.88	0.52
OS09G0413500	21nt:1:seq-1797		GGTTCGAGCACATAGTCATAA	GCAAGCTCGTGTACCAGTACA	4	chr09	14692814	14692834	-	14692825	0	NA	0	NA	0	NA	91	0	0	NA	22.16	23.47	25.87	15.44	12.51	15.82	15.25	15.93	18.2	13.43	25.57	11.09	18.6	14.18	16.74
OS01G0136200	21nt:1:seq-17980	MEL1-bound	TCCCAAAAGCTGGGGAAGGGC	AACGTGTTCGACCCCTTCTCC	4.5	chr01	1952068	1952088	+	1952079	0	NA	0	NA	81	0	0	NA	0	NA	50.52	38.81	36.53	81.58	69.13	86.01	140.82	121.37	150.06	369.37	266.6	368.92	616.15	619.17	669.53
OS01G0136200	21nt:1:seq-17980	MEL1-bound	TCCCAAAAGCTGGGGAAGGGC	AACGTGTTCGACCCCTTCTCC	4.5	chr01	1952068	1952088	+	1952077	0	NA	0	NA	0	NA	187.974	0	0	NA	50.52	38.81	36.53	81.58	69.13	86.01	140.82	121.37	150.06	369.37	266.6	368.92	616.15	619.17	669.53
OS06G0502900	21nt:1:seq-17996	MEL1-bound	ATCAGCGTCTAAGTGGAGGGC	CAGTTGCAGGTTCCACTCCCG	4	chr06	17813110	17813130	+	17813121	0	NA	11.008	0	0	NA	0	NA	0	NA	6.56	6.81	7.76	6.14	6.26	4.28	4.98	7.43	4.71	5.49	5.84	6.84	7.73	7.76	6.37
OS01G0859600	21nt:1:seq-18029	MEL1-bound	AGGAGATTTCAACAGAGGGGC	TCCTCACAATTTGTCTCTTCC	5	chr01	37197700	37197720	-	37197710	0	NA	7	1	0	NA	0	NA	0	NA	5.61	5.83	5.61	3.41	4.39	4.68	4.19	5.32	4.38	3.92	7.86	3.24	6.48	4.84	5.18
OS09G0498700	21nt:1:seq-18035	MEL1-bound	AGCTGTGTTATAGTTAGGGGC	TCGACACCA-ATCAATCTCCC	4	chr09	19287163	19287183	+	19287174	10.989	0	0	NA	8.988	0	0	NA	0	NA	7.51	5.45	7.23	5.46	10.24	8.27	5.36	4.66	4.99	4.91	8.25	5.08	6.79	6.66	5.9
EPlOSAG00000002264	21nt:1:seq-1804		TTCAGAAAGGTACTCAGATAA	AAGTTTTTTCAGGGGTCTATT	2.5	chr06	21995683	21995703	+	21995694	0	NA	4	1	0	NA	0	NA	0	NA	0	0	0	0	0	0	0	0	0	0	0	0	0	0	0
EPlOSAG00000030888	21nt:1:seq-1804		TTCAGAAAGGTACTCAGATAA	AAGTTTTTTCAGGGGTCTATT	2.5	chr02	20114509	20114529	-	20114518	0	NA	4	1	0	NA	0	NA	0	NA	0	0	0	0	0	0	0	0	0	0	0	0	0	0	0
OS07G0231700	21nt:1:seq-18048	MEL1-bound	TACGTCTACCTTTCAATGGGC	ATGTGGATGCACAGTTGCCGG	4.5	chr07	7317271	7317291	+	7317281	7.999	1	0	NA	0	NA	0	NA	0	NA	13.91	23.21	28.69	23.43	39.38	36.91	47.01	41.24	51.69	29.94	2.69	40.72	23.19	18.43	26.08
OS01G0192500	21nt:1:seq-18061	MEL1-bound	ATGTGGTTTACGCTGTTGGGC	TACGCCGGAGGCTACTACCCG	4.5	chr01	4979137	4979157	-	4979147	0	NA	7	0	0	NA	0	NA	0	NA	2.34	0	0	0	1.71	4.4	6.39	2.33	1.31	1.06	1.77	2	4.49	2.16	1.37
OS03G0213750	21nt:1:seq-18061	MEL1-bound	ATGTGGTTTACGCTGTTGGGC	TGCATCAAATGTGCTAACACG	5	chr03	5956458	5956478	+	5956469	0	NA	4	0	0	NA	0	NA	0	NA	0	0	0	0	0	0	0	0	0	0	0	0	0.75	0	0
OS01G0627600	21nt:1:seq-18068		CCGCTACGTTTTCGGAATGGC	GGAGATGC-GAAGCCTCACCG	4	chr01	25057235	25057255	-	25057244	0	NA	4.998	0	0	NA	0	NA	0	NA	0.51	1	0.2	0	0.29	0	0.75	0	0.57	0.81	0.95	0.5	0.79	0.72	0.8
OS03G0650700	21nt:1:seq-18068		CCGCTACGTTTTCGGA-ATGGC	GGCGATGCAGAAGCATGTACAG	4	chr03	25252511	25252531	+	25252522	0	NA	0	NA	4.998	1	0	NA	0	NA	11.61	11.12	10.16	8.23	8.82	9.74	7.54	8.83	10.16	10.31	13.65	9.87	12.56	14.06	15.83
OS11G0592700	21nt:1:seq-18072	MEL1-bound	ATGGCAAACCTCAACCATGGC	TAGCCTTTGTAGTTTGTACAG	5	chr11	22560829	22560849	+	22560840	12	0	16.994	0	11.999	0	0	NA	12.995	0	0.41	0.27	0.47	0.12	0.52	0.37	0.37	0.53	0.35	0.39	0.31	0.51	0.09	0.54	0.37
OS12G0109700	21nt:1:seq-18078		GGACACCACTACCAAGATGGC	CATGAGGAGATGGTTCCACCG	4	chr12	524564	524584	-	524575	0	NA	0	NA	0	NA	18.998	0	0	NA	7.18	7.11	6.49	11.52	12.93	10.51	12.92	13.36	14.78	19.41	13.69	22.12	9.32	9.76	11.27
OS03G0254800	21nt:1:seq-18086		AGGTCGTTTTTGTCTTATGGC	TCCAGAAGAAACAACATACTG	4	chr03	8178450	8178470	-	8178460	10.013	0	0	NA	0	NA	0	NA	0	NA	1.16	1.5	0.42	1.06	2.17	1.25	1.11	1.9	1.9	1.4	3.09	1.36	2.54	1.35	1.53
OS08G0128300	21nt:1:seq-1809		TCAGCG-GTGTGTTAACGATAA	AGTCCCATACACAATTGATATT	4	chr08	1611362	1611382	-	1611371	0	NA	19.988	0	0	NA	14.994	0	0	NA	2.86	3.49	2.63	1.98	2.53	1.86	1.94	1.64	1.66	2.18	2.53	1.69	3.28	4.04	3.23
OS07G0228900	21nt:1:seq-18094		TCGTCGGACTGAACAGCTGGC	AGCAGTCTCAAATGTCGACCT	5	chr07	7185968	7185988	-	7185978	8	1	0	NA	0	NA	0	NA	0	NA	2.04	1.73	1.02	1.96	1.59	1.23	1.35	1.45	1.17	0.93	1.1	0.5	1.31	1.53	1.6
OS08G0520700	21nt:1:seq-18101		CGTTCTGTTGACTCATCTGGC	GCTAGACAGGTGGGTGGGCCG	5	chr08	25891313	25891333	+	25891323	0	NA	0	NA	0	NA	10	0	0	NA	4.64	4.97	4.92	3.28	2.06	3.01	2.69	2.52	3.69	2.31	1.12	2.16	5.35	4.08	4.66
OS02G0767300	21nt:1:seq-18109	MEL1-bound	GTCTGTGTTCCTCGAAGTGGC	CCGACATGAGCACGTTCACCG	5	chr02	32311352	32311372	-	32311362	0	NA	6	1	0	NA	0	NA	0	NA	2.13	3.29	2.05	5.42	4.44	4.78	7.23	8.75	8.4	10.5	2.91	9.54	6.14	8.95	8.33
OS02G0767300	21nt:1:seq-18109	MEL1-bound	GTCTGTGTTCCTCGAAGTGGC	CCGACATGAGCACGTTCACCG	5	chr02	32311352	32311372	-	32311363	0	NA	0	NA	6	0	0	NA	0	NA	2.13	3.29	2.05	5.42	4.44	4.78	7.23	8.75	8.4	10.5	2.91	9.54	6.14	8.95	8.33
OS09G0255400	21nt:1:seq-18111	MEL1-bound	ACCTAACACAATTCGAGTGGC	TAGATGGCGTTCAGCTTATCG	5	chr09	4202474	4202494	-	4202485	0	NA	0	NA	4	0	0	NA	0	NA	0	0	0	0	0	0	0	0	0	0	0	0	0	0	0
OS07G0513200	21nt:1:seq-18125		CTCGTGTTTTAGTTCGGTGGC	GAACATGAAATCAA-CCACCG	3.5	chr07	19670319	19670339	+	19670329	0	NA	0	NA	0	NA	13.986	0	0	NA	0.8	0.98	0.62	0.61	0.73	0.4	0.46	0.4	0.51	0.58	0.38	0.37	0.51	0.85	0.46
OS08G0375800	21nt:1:seq-18155	MEL1-bound	CTGTGACAAAGAAGCTTTGGC	AACACTGTTTCTTGGAATGCA	5	chr08	17629390	17629410	+	17629401	6	0	0	NA	0	NA	0	NA	0	NA	6.24	3.81	6.19	4.55	5.04	5.39	6.77	4.88	3.67	4.22	5.48	5.19	6.54	6.66	6.75
OS01G0884400	21nt:1:seq-18223	MEL1-bound	GACTTTGTTGAGACGTGATGC	CTGCTACAACTCTGCACAAAC	5	chr01	38412591	38412611	+	38412602	0	NA	0	NA	0	NA	4	1	0	NA	7.4	7.5	7.08	3.21	3.07	4.58	3.7	3.75	3.76	2.82	6.5	2.26	7.94	6.5	6.71
OS05G0476250	21nt:1:seq-18249		TATGTAGAGAGAGACCACTGC	TTCCATCTCTCTCTGTTCACG	4	chr05	23423284	23423304	-	23423293	7.005	1	37.014	0	13.018	0	25.02	0	0	NA	0	0	0	0	0	0	0	0	0	0	0	0	0	0	0
OS03G0783100	21nt:1:seq-18258	MEL1-bound	TACTACTTTAGAAGCTACTGC	ATGATGAGAGCCTCGACGACG	3.5	chr03	32457443	32457463	+	32457452	8.998	0	9	0	0	NA	74.036	0	0	NA	0.62	0	0	1.53	1.97	1.19	5.4	4.54	3.35	6.78	8.91	6.24	0.64	0.7	1.63
OS03G0783100	21nt:1:seq-18258	MEL1-bound	TACTACTTTAGAAGCTACTGC	ATGATGAAATCTTCGATGATG	0.5	chr03	32457515	32457535	+	32457526	0	NA	0	NA	9.996	2	59.964	2	0	NA	0.62	0	0	1.53	1.97	1.19	5.4	4.54	3.35	6.78	8.91	6.24	0.64	0.7	1.63
OS03G0783100	21nt:1:seq-18258	MEL1-bound	TACTACTTTAGAAGCTACTGC	ATGATGAAATCTTTGACGACG	1.5	chr03	32457404	32457424	+	32457415	0	NA	0	NA	0	NA	4.002	2	0	NA	0.62	0	0	1.53	1.97	1.19	5.4	4.54	3.35	6.78	8.91	6.24	0.64	0.7	1.63
EPlOSAG00000030877	21nt:1:seq-18271	MEL1-bound	AACGGCGGCAGGTGAACCTGC	CTGGCGCCGTCCCGTTGGATG	4.5	chr05	682870	682890	+	682880	0	NA	4	0	0	NA	0	NA	0	NA	0	0	0	0	0	0	0	0	0	0	0	0	0	0	0
EPlOSAG00000039687	21nt:1:seq-18271	MEL1-bound	AACGGCGGCAGGTGAACCTGC	CTGGCGCCGTCCCGTTGGATG	4.5	chr03	2957998	2958018	+	2958008	0	NA	4	1	0	NA	0	NA	0	NA	0	0	0	0	0	0	0	0	0	0	0	0	0	0	0
EPlOSAG00000041487	21nt:1:seq-18271	MEL1-bound	AACGGCGGCAGGTGAACCTGC	ATGGCGCCGTCCCGTTGGATG	4.5	chr02	20299433	20299453	-	20299443	0	NA	4	0	0	NA	0	NA	0	NA	0	0	0	0	0	0	0	0	0	0	0	0	0	0	0
EPlOSAG00000041666	21nt:1:seq-18271	MEL1-bound	AACGGCGGCAGGTGAACCTGC	CTGGCGCCGTCCCGTTGGATG	4.5	chr10	21061913	21061933	-	21061923	0	NA	4	1	0	NA	0	NA	0	NA	0	0	0	0	8.04	0	0	0	0	0	0	0	0	0	0
EPlOSAG00000042188	21nt:1:seq-18271	MEL1-bound	AACGGCGGCAGGTGAACCTGC	TTGGCGCCGTCCCGTTGGATG	3.5	chr11	19942404	19942424	-	19942414	0	NA	4	1	0	NA	0	NA	0	NA	0	0	0	0	0	0	0	0	0	0	0	0	0	13.01	0
OS03G0745550	21nt:1:seq-18277	MEL1-bound	ACCGCGATGACGAGGACCTGC	TGGCGCTACTTCTCCCGGACG	2	chr03	30636095	30636115	+	30636104	0	NA	0	NA	0	NA	4.002	2	0	NA	1.93	1.84	1.4	0.54	1.7	0.73	1.02	0.77	0.54	0.64	1.09	0.73	1.24	1.06	1.8
OS10G0200700	21nt:1:seq-18277	MEL1-bound	ACCGCGATGACGAGGACCTGC	TCGCGCT-CTGCTCCCGGATG	4	chr10	7115242	7115262	-	7115253	0	NA	0	NA	0	NA	13.984	0	0	NA	1.87	3.26	4.68	13.9	13.49	17.1	38.83	35.8	28.59	52.97	26	64.22	13.3	16.71	16.52
EPlOSAG00000001274	21nt:1:seq-1831		CTGTTATCGTGATGTATATAA	GATAATAGCATTACCCATATT	3	chr07	6825744	6825764	+	6825755	0	NA	0	NA	0	NA	5	0	5	0	0	0	0	0	0	0	0	0	0	0	0	0	0	0	0
OS09G0504800	21nt:1:seq-18311	MEL1-bound	TTCTACCTACGAGGATGCTGC	AATATGGGTGCTCCTGGGATG	4.5	chr09	19507876	19507896	+	19507885	0	NA	0	NA	0	NA	0	NA	3.997	1	2.62	3.63	2.98	2.39	2.16	2.79	1.37	2.72	0.39	1.14	1.84	1.56	2.06	0.52	1.33
OS02G0752250	21nt:1:seq-18319		GCTCGA-AACTCCAGCATCTGC	CCAGTTCTCGAGGTCGTAGGCG	4.5	chr02	31612837	31612857	+	31612848	50.024	0	39.008	0	0	NA	0	NA	0	NA	0	0	0	0	0	0	0	0	0	0	0	0	0	0	0
OS02G0752250	21nt:1:seq-18319		GCTCGA-AACTCCAGCATCTGC	CCAGTTCTCGAGGTCGTAGGCG	4.5	chr02	31612837	31612857	+	31612847	0	NA	0	NA	0	NA	29.995	0	0	NA	0	0	0	0	0	0	0	0	0	0	0	0	0	0	0
OS07G0595900	21nt:1:seq-18319		GCTCGAAACTCCAGCATCTGC	CGAGCATGGAGATCTTGGATG	5	chr07	24250972	24250992	+	24250982	0	NA	0	NA	0	NA	9.006	0	0	NA	5.22	3.25	6.81	7.28	7.23	7.34	7.38	3.18	6.76	4.85	3.81	6.36	8.59	5.44	8.12
OS03G0803900	21nt:1:seq-18347	MEL1-bound	CTACGTC-TAGCTTCTTTCTGC	AATGCAGAATTGAAGAAAGAGG	4	chr03	33549141	33549161	-	33549152	0	NA	0	NA	0	NA	4	1	0	NA	1.93	1.95	1.95	1.59	1.9	1.58	0.87	0.74	0.81	1.32	1.06	1.19	2.41	2.37	1.77
OS05G0193900	21nt:1:seq-18349	MEL1-bound	GTGAGACTAGTTACCAAGTGC	AAATCTAATCAGTGGTTCACG	3.5	chr05	5757069	5757089	-	5757078	0	NA	8.004	1	0	NA	0	NA	0	NA	0	0.18	0	0	0.29	0.25	0.06	0.13	0.12	0	0	0	0	0.14	0
OS08G0400200	21nt:1:seq-18369	MEL1-bound	GTGAGGATCCCAAGTCAGTGC	CACTCCAAGAGCTCACTTATG	5	chr08	19089376	19089396	+	19089385	0	NA	0	NA	10.992	0	0	NA	0	NA	4.62	4.97	6.86	3.8	2.9	2.78	1.58	2.88	2.36	2.25	3.44	1.49	5.28	6.15	6.19
OS01G0203300	21nt:1:seq-18377		TTCTTGTCACACACGGAGTGC	AAGAACAGTTTTTGCATCAAA	5	chr01	5677915	5677935	-	5677926	4.998	1	0	NA	0	NA	0	NA	0	NA	3.32	2.52	2.06	1.25	1.59	1.79	1.07	0.97	1.13	1.34	1.82	0.88	1.62	1.68	1.69
OS03G0244600	21nt:1:seq-18389		GGGTAAGGGATCAAGTAGTGC	CTCATCCACCAGTTCATCACC	4.5	chr03	7648877	7648897	+	7648888	0	NA	0	NA	0	NA	10.008	0	0	NA	3.5	3.45	3.7	2.45	2.94	2.1	2.63	2.28	1.82	1.74	0.46	2.23	3.8	2.73	2.45
OS08G0116800	21nt:1:seq-18398	MEL1-bound	GACCGTCCACGTCTTTAGTGC	TTGGCTGATGCCGGAATCATG	4.5	chr08	936711	936731	-	936722	0	NA	5.005	1	0	NA	0	NA	0	NA	0.83	0.96	1.42	0.38	0.07	0.36	0.1	0.38	0.27	0.3	0.26	0.08	0.85	0.3	0.44
OS05G0105150	21nt:1:seq-18411	MEL1-bound	GACGGTGGCTTTTGAGCGTGC	CTGCCTCAGCAAACTTGTGCG	4.5	chr05	286814	286834	-	286825	0	NA	0	NA	0	NA	10.998	0	0	NA	0	0	0	0	0	0	0	0	0	0	0	0	0	0	0
OS06G0318533	21nt:1:seq-18415		TCAAGGAA-CCAGTGATCGTGC	AGTTCCTTCCTTCACTAGTAAG	5	chr06	12339787	12339807	-	12339798	0	NA	0	NA	4	1	0	NA	0	NA	19.95	25.15	25.87	20.6	22.7	23.77	21.09	24.43	20.74	13.04	29.41	13.94	27.93	34.19	30.26
OS11G0544866	21nt:1:seq-18427	MEL1-bound	TTCTTGATGTCTGTTTCGTGC	AAGATCTACAGTCACAGTGTG	4.5	chr11	20039327	20039347	+	20039337	0	NA	0	NA	0	NA	4	0	0	NA	0	0	0	0	0	0	0	0	0	0.05	0	0	0	0	0
OS11G0544866	21nt:1:seq-18427	MEL1-bound	TTCTTGATGTCTGTTTCGTGC	AAGATCTACAGTCACAGTGTG	4.5	chr11	20039327	20039347	+	20039337	0	NA	0	NA	0	NA	4	0	3	1	0	0	0	0	0	0	0	0	0	0.05	0	0	0	0	0
OS01G0191800	21nt:1:seq-18440	MEL1-bound	GACTGACTTG-GCTGATGGTGC	AAGACTGAACATGACTACCATG	4.5	chr01	4911022	4911042	-	4911031	0	NA	8	0	0	NA	0	NA	0	NA	3.55	4.12	3.99	1.31	1.42	1.61	1.13	1.25	2.3	1.51	1.29	1.17	1.71	2.49	2.37
OS03G0215700	21nt:1:seq-18447		GGCACGTTGTGAGGTTGGTGC	TCGTGCAGCACTGCAACCACT	3	chr03	6079159	6079179	+	6079170	5	0	0	NA	0	NA	0	NA	0	NA	0.08	0.18	0	0.23	0.11	0.11	0.64	0.47	0.41	1.03	2.7	1.17	1.01	0.6	0.36
OS02G0822150	21nt:1:seq-18459	MEL1-bound	TTCCTTGTTCTAACACTGTGC	GAGGAACGGGGGTGTGACATG	4.5	chr02	35288129	35288149	-	35288138	0	NA	3.997	1	0	NA	0	NA	0	NA	1.2	0	0	0	0	0	0	0	0	0	0	0	0.67	2.81	0
EPlOSAG00000030520	21nt:1:seq-1846		ATGAAGTAGTACCAAGTATAA	TACTTCGTCCTTGTTCATATT	2.5	chr02	20825938	20825958	+	20825947	0	NA	5	0	0	NA	0	NA	0	NA	0	0	0	0	0	0	0	0	0	0	0	0	0	0	0
OS02G0633000	21nt:1:seq-1846		ATGAAGTAGTACCAAGTATAA	TACTTCATCCTTGTTCATATT	2	chr02	25361813	25361833	+	25361823	4	0	0	NA	0	NA	0	NA	0	NA	0	0	0	0	0	0	0	0	0	0	0	0	0	0	0
OS08G0300333	21nt:1:seq-18509		TAGGGGTTAAGTAGTACTTGC	ATCAACAATTCAACATGATGG	5	chr08	12351035	12351055	-	12351045	0	NA	0	NA	4	0	0	NA	0	NA	0	0	0	0	0	0	0.93	0	0.01	0	0	0	0	0	2.91
OS01G0639200	21nt:1:seq-18511	MEL1-bound	TCTCAATAGTCCCGACCTTGC	GGAGTTCGCGGAGCTGGAGCG	4.5	chr01	25641100	25641120	-	25641109	0	NA	7.997	0	0	NA	0	NA	0	NA	0.13	0.21	0.13	0.22	0.32	0.47	0.45	0.69	0.47	1.46	0.54	1.42	0.37	0.48	0.65
OS03G0351200	21nt:1:seq-18511	MEL1-bound	TCTCAATAGTCCCGACCTTGC	AGGGTGATCAGGGAAGGCATG	5	chr03	13156063	13156083	-	13156072	13.988	0	0	NA	0	NA	0	NA	0	NA	9.79	11.04	12.09	15.15	13.09	13.15	15.49	16.22	19.59	15.94	5	19.47	10.73	10.49	11.9
OS03G0632200	21nt:1:seq-18526	MEL1-bound	ACGGTGCCGTTAACTTCTTGC	TGACATGGGAACTGAAGCATG	5	chr03	24156712	24156732	+	24156723	0	NA	0	NA	5	0	0	NA	0	NA	0	0	0	0	0	0	0	0	0	0	0	0	0	0	0
OS03G0677101	21nt:1:seq-18526	MEL1-bound	ACGGTGCCGTTAACTTCTTGC	TGACATGGGAACTGAAGCATG	5	chr03	26787861	26787881	-	26787870	0	NA	0	NA	5	0	0	NA	0	NA	0	0	0	0	0	0	0	0	0	0	0	0	0	0	0
OS09G0570300	21nt:1:seq-18553	MEL1-bound	TCCTGAATAGACTGTCGTTGC	AGTACTTCAGTGACAGCAATG	4.5	chr09	22766670	22766690	+	22766681	0	NA	0	NA	0	NA	6.003	0	0	NA	4.64	4.12	6.06	5.25	6.68	6.97	4.68	4.41	5.22	4.83	2.33	4.87	4.1	4.59	4.28
OS10G0214132	21nt:1:seq-18553	MEL1-bound	TCCTGAATAGACTGTCGTTGC	AAGACATATCTGGTAGAATCG	5	chr10	7969475	7969495	+	7969486	5	1	0	NA	0	NA	0	NA	0	NA	0	0	0	0	0	0	0	0	6.89	2.71	2.91	2.58	0	0	0
OS02G0109200	21nt:1:seq-18594	MEL1-bound	CGTGCGCTTTGTTGTGTTTGC	GCACGCGCAGCAACAGCAGCG	4	chr02	502853	502873	-	502864	0	NA	6	0	0	NA	0	NA	0	NA	2.62	2.47	2.99	3.4	4.28	2.33	2.14	2.06	2.59	2.57	0.43	2.65	3.32	3.14	4.19
OS12G0225300	21nt:1:seq-18604	MEL1-bound	CGGAGGGTTTAGAAGTTTTGC	ACATCTCAGATGTTCAGAACG	4.5	chr12	6815662	6815682	-	6815673	0	NA	5.999	0	0	NA	0	NA	0	NA	4.54	3.99	3.33	2.73	3.5	2.83	1.96	2.67	3.09	2.93	4.3	3.22	4.12	3.43	3.56
MSTRG.30287	21nt:1:seq-18672	MEL1-bound	CCGTCGATAACCCCGTAAATC	AGTAGCTATGGGTGTGTTTAG	4.5	chr03	6882473	6882493	-	6882484	0	NA	13.986	0	0	NA	0	NA	0	NA	0.75	0.64	0.43	0.43	0	0.13	0.3	0.27	0	0	0.08	0	0.56	0.33	0.5
MSTRG.30287	21nt:1:seq-18672	MEL1-bound	CCGTCGATAACCCCGTAAATC	AGTAGCTATGGGTGTGTTTAG	4.5	chr03	6882473	6882493	-	6882483	0	NA	0	NA	0	NA	12	0	6.996	0	0.75	0.64	0.43	0.43	0	0.13	0.3	0.27	0	0	0.08	0	0.56	0.33	0.5
OS04G0447100	21nt:1:seq-18683	MEL1-bound	GACTCGGTCCCTCTTTAAATC	ATTATACAGGGAGAAATTTGG	4.5	chr04	22309116	22309136	+	22309127	9.99	0	0	NA	0	NA	0	NA	0	NA	5.54	8.47	7.28	7.76	7.18	7.64	8.72	10.72	5.67	6.58	2.7	6.26	12.17	13.35	11.65
OS06G0167400	21nt:1:seq-18683	MEL1-bound	GACTCGGTCCCTCTTTAAATC	TTGAGCAAAGCAGAAATCTGG	5	chr06	3407472	3407492	+	3407483	0	NA	0	NA	0	NA	9.996	0	0	NA	13.63	14.95	16.17	13	10.79	15.61	14.44	13.4	11.71	11.58	23.07	11.33	15.75	14.77	13.21
OS07G0607700	21nt:1:seq-18683	MEL1-bound	GACTCGGTCCCTCTTTAAATC	TTGAGCAAAGCAGAAATCTGG	5	chr07	24976329	24976349	+	24976340	0	NA	0	NA	0	NA	9.996	0	0	NA	6.89	7.83	9.24	3.32	5.47	6.24	4.74	6.03	5.16	3.94	10.8	6.15	8.21	6.12	8.68
OS05G0462301	21nt:1:seq-18778		GTCGTTACAAGAAGAGGAATC	TAGAACTGTTTTTATCCTTAG	4	chr05	22707328	22707348	-	22707338	5.999	0	0	NA	0	NA	0	NA	0	NA	15.15	17.72	21.19	7.11	7.56	11.07	8.98	7.07	6.95	7.99	23.39	11	35.13	38.46	34.8
OS02G0469900	21nt:1:seq-18794	MEL1-bound	GACTTCCCACCTTTTTGAATC	GTGAACGATGGAACAATTTAG	4.5	chr02	15914666	15914686	+	15914675	19.992	0	23.985	0	0	NA	0	NA	0	NA	3.32	2.27	2.9	2.44	1.81	2.13	1.45	1.28	1.48	1.32	2.67	1.46	2.72	2.06	2.07
OS11G0491600	21nt:1:seq-18794	MEL1-bound	GACTTCCCACCTTTTTGAATC	TTCAGGGGAGGAAAAACACAG	5	chr11	17385095	17385115	-	17385106	0	NA	4	1	0	NA	0	NA	0	NA	0	0.09	0	0.25	0.12	0	0	0	0	0.3	0.09	0.07	1.82	2.95	2.11
OS04G0524500	21nt:1:seq-18851	MEL1-bound	CACTATACCGCGACCTTAATC	GATATGTGGTGATGGAATTTG	5	chr04	26237021	26237041	-	26237030	5.004	1	0	NA	0	NA	0	NA	0	NA	0.44	0.66	0.43	0.37	0.31	0.15	0.47	0.96	0.37	0.39	0.35	0.18	1.6	1.26	0.99
OS09G0429300	21nt:1:seq-18864		GACTTCACACCATCTTTAATC	TAGAAGTTTGGTTGAAATTAG	4.5	chr09	15606088	15606108	+	15606097	52.02	0	0	NA	0	NA	0	NA	0	NA	0	0	0	0.73	0.01	0.08	0.18	0	0	0	0	0	0	0.2	0
OS01G0892600	21nt:1:seq-1887		GTCTAACTGCGCCCCCACTAA	CAGATTGTCGCGGAGGCTATT	4	chr01	38812443	38812463	-	38812453	0	NA	5.004	1	0	NA	0	NA	0	NA	0.86	0.78	1.11	0.21	0.61	1.11	0.68	0.96	0.4	0.38	1.12	0.65	1.79	1.26	0.72
OS01G0894600	21nt:1:seq-18883	MEL1-bound	ACGAACACTGGGTACAACATC	TGCTTGTGCGCCATGTAGTTG	4	chr01	38895535	38895555	-	38895545	0	NA	0	NA	0	NA	9.984	0	0	NA	1.1	1.14	0.56	1.18	1.23	1.53	0.98	1.9	1.81	1.99	5.68	2.44	2.34	2.6	1.81
OS01G0957200	21nt:1:seq-18910	MEL1-bound	GGGTATAAAGTCGCCCACATC	ACCAGATTTTGGCTGGTGTAA	5	chr01	42193421	42193441	+	42193431	0	NA	0	NA	0	NA	7.995	0	0	NA	5.79	5.1	4.26	2.13	1.46	2.77	1.72	1.62	1.08	1.6	1.01	1.71	3.25	4.63	4.71
OS03G0399600	21nt:1:seq-18928		TGAGGTAACGAGATAGACATC	GCTCCATTTCTCTTTTTGAAT	5	chr03	16199300	16199320	+	16199309	0	NA	0	NA	4	1	0	NA	0	NA	2.65	2.51	2.51	1.74	1.27	2	1.43	1.83	2.17	2.16	0.94	1.11	1.92	1.8	2.95
OS08G0487100	21nt:1:seq-1894		CCGATGGTGACTACTGACTAA	GACTACCGCTGCTGAATGAAT	4.5	chr08	24083902	24083922	-	24083912	0	NA	0	NA	0	NA	6	0	0	NA	0.88	1.27	0.28	0.28	0.61	0.26	0.61	0.83	0.32	0.38	0.3	0.48	1.12	2.32	2.12
OS12G0563200	21nt:1:seq-1894		CCGATGGTGACTACTGACTAA	GGCGATCACTGAAGACTGCTC	4.5	chr12	23097408	23097428	-	23097417	0	NA	74.98	0	37.02	0	0	NA	37.99	0	41.01	48.86	30.02	23.46	22.43	28.63	30.92	33.87	25.94	23.4	43.47	28.39	22.32	39.89	40.02
OS09G0473600	21nt:1:seq-18958		TCGGTACG-TTGGTAGTACATC	GGCCATGCAAACGATGATGGAG	5	chr09	18097921	18097941	+	18097930	8.001	0	0	NA	0	NA	0	NA	0	NA	6.26	8.31	3.99	8.12	7.08	7.95	7.11	7.74	7.51	4.74	13.16	3.89	3.33	8.65	5.44
OS12G0477700	21nt:1:seq-18995	MEL1-bound	TCCCAACAACAGACACCCATC	AGGGTTGTTGTTTGAGAGAAC	4.5	chr12	17416442	17416462	-	17416451	0	NA	0	NA	0	NA	5	1	0	NA	3.49	3.81	2.82	2.58	2.51	2.35	1.71	1.25	2.25	2.21	4.55	1.6	2.65	2.86	2.35
OS06G0134050	21nt:1:seq-19025	MEL1-bound	AGCAGACAACTTACTTCCATC	TGGTCTGTTGGAGGAAGATGG	4	chr06	1825633	1825653	-	1825643	0	NA	0	NA	0	NA	15.008	0	0	NA	1.66	2.28	2.61	1.25	1.56	2.06	2.34	2.01	2.12	1.24	2.3	1.92	3.43	2.32	1.78
OS05G0318100	21nt:1:seq-19030	MEL1-bound	TCGTCAATCTACATTTCCATC	AGCGGATGGATGGCAAGGTAT	5	chr05	14753488	14753508	+	14753499	0	NA	4	1	0	NA	0	NA	0	NA	0	0.4	1.01	0	0.07	0.33	0.22	0.4	0.06	0.05	0	0.09	0	0	0.88
OS06G0140900	21nt:1:seq-19044		CGTAGAAGACGAACTAGCATC	GCATCTTCTGGTTGTTGGAAG	4	chr06	2152538	2152558	-	2152548	0	NA	4	0	0	NA	0	NA	0	NA	10.11	3.29	7.69	9.74	15.49	11.8	19.8	22.11	24.17	29.25	13.79	29.45	14.47	13.55	12.45
OS01G0591000	21nt:1:seq-19052		ACGGCTCTCTTTCGACGCATC	TGCAGGGTGAGATCTGCGTCG	5	chr01	23105114	23105134	+	23105124	0	NA	6.996	1	0	NA	0	NA	0	NA	0.64	0.76	1.3	0.82	1.2	1.23	1.03	1.01	1.19	1.43	0.42	1.23	1.85	1.09	1
OS11G0615300	21nt:1:seq-19058		CTTAAGTGTCTAATTCGCATC	CATTTCACTGATGAGGTGTAG	5	chr11	23926033	23926053	-	23926042	0	NA	0	NA	0	NA	4	1	0	NA	5.19	3.2	3.91	3.57	2.21	2.85	2.73	1.51	1.37	2.37	0.93	1.66	3.04	2.68	3.15
OS04G0405900	21nt:1:seq-19064	MEL1-bound	ATCCAAGTAGCTGTCGGCATC	TCGGTTCGTGCATGGCCGTAG	4.5	chr04	20145693	20145713	-	20145704	0	NA	0	NA	0	NA	6	0	0	NA	2.71	2.46	3.47	5.3	3.94	5.69	3.79	5.16	5.98	6.31	4.42	4.15	3.9	3.97	4.15
EPlOSAG00000046679	21nt:1:seq-19067	MEL1-bound	TAGGTTCTAAGGAGGGGCATC	GTCCGAGATTCGTCCACGTCA	5	chr01	22874617	22874637	+	22874626	0	NA	0	NA	0	NA	4	0	0	NA	0	0	0	0	0	0	0	0	0	0	0	0	0	0	0
EPlOSAG00000046679	21nt:1:seq-19067	MEL1-bound	TAGGTTCTAAGGAGGGGCATC	GTCCGAGATTCGTCCACGTCA	5	chr01	22874617	22874637	+	22874626	0	NA	2	0	0	NA	4	0	0	NA	0	0	0	0	0	0	0	0	0	0	0	0	0	0	0
OS12G0203100	21nt:1:seq-19104		TCCCTGTATTAAGTTCTCATC	AAGGACAAAATTGAAGATTTG	5	chr12	5392222	5392242	-	5392233	0	NA	0	NA	5	1	0	NA	0	NA	6.55	6.47	6.31	4.99	5.88	4.69	4.17	5.25	6.08	3.27	5.05	2.62	6.87	4.75	4.66
MSTRG.37779	21nt:1:seq-19110		TACTCATCCTACGTAGTCATC	ATGATTAGGCGGCATCAGGAA	5	chr04	14602243	14602263	-	14602252	0	NA	24	0	0	NA	0	NA	30.008	0	1.43	1.24	2.42	0.12	0.25	0.27	0	0.11	0	0	0	0	0.34	0.31	0.27
OS07G0472400	21nt:1:seq-19132		TTGTCACT-CGACTTTGTCATC	AACAGAAATGCTGAAACAGTTG	4.5	chr07	16968944	16968964	+	16968953	9	0	0	NA	8.004	1	0	NA	0	NA	9.26	9.59	8.7	8.77	7.5	8.11	7.38	5.34	7.44	7.06	17.48	7.54	10.41	10.18	11.65
OS01G0832600	21nt:1:seq-19134	MEL1-bound	CGCGGTAGAAGTTAATTCATC	GCGCCATCCTCGACTGGGGAG	4.5	chr01	35637284	35637304	+	35637295	0	NA	4	1	0	NA	0	NA	0	NA	0.19	0.76	0.63	0.54	0.99	0.76	0.79	0.63	0.78	0.7	0.24	0.92	4.67	3.32	3.44
OS04G0657600	21nt:1:seq-19154	MEL1-bound	AACAAACCAGGAGATTTCATC	GTATTTGGTCCTATAAAGTTG	4	chr04	33534549	33534569	-	33534559	0	NA	0	NA	0	NA	7.008	1	0	NA	0.19	0	0.37	0	0	0	0.2	0.37	0.21	2.85	1.97	2.83	0.37	0.51	0
OS02G0176900	21nt:1:seq-19183	MEL1-bound	TCCTTTC-TATTTGCTAAGATC	AGGAAAGCAAAAACGATACTGG	4	chr02	4221130	4221150	-	4221140	0	NA	4.002	1	0	NA	0	NA	0	NA	0	0	0.28	0	0	0	0	0.1	0.18	0	0	0	0	0	0.3
OS04G0532800	21nt:1:seq-19196	MEL1-bound	GGCACA-CGTAACGGACAGATC	CGGTTTGGCATTGTCTCTCTAG	5	chr04	26638238	26638258	+	26638247	0	NA	5	1	0	NA	0	NA	0	NA	1.51	0.77	0.69	0.68	1.12	1.29	1.78	1.02	0.69	1.25	0.83	0.8	3.42	2.19	3.17
OS03G0639200	21nt:1:seq-19203	MEL1-bound	CCCCTGGCATACAAGCAGATC	GGTGACCGTATGTTCCTGTCT	5	chr03	24525110	24525130	+	24525121	8	1	0	NA	15	0	0	NA	0	NA	1.37	1.22	0.92	1.1	1	0.81	0.77	0.62	0.64	0.72	0.74	0.7	1.23	0.78	1.01
OS05G0449600	21nt:1:seq-19213		CCCAAGGTCAAGGCAGAGATC	CATTTTCAGATCCGTCTCTAG	4.5	chr05	22070129	22070149	+	22070139	9.01	0	0	NA	0	NA	0	NA	0	NA	3.39	4.88	3.74	3.16	3.74	3.48	2.42	3.31	1.97	2.66	3.02	2.75	5.01	2.85	4.05
OS02G0461600	21nt:1:seq-19221	MEL1-bound	GATTTGGGATACGAGGAGATC	CGAAACCCTA-GCTCCTCTCC	4.5	chr02	15477267	15477287	-	15477278	0	NA	39.018	0	13.005	1	0	NA	13.005	0	4.41	4.16	4.47	3.61	3.84	3.38	3.17	2.92	2.7	3.15	2.22	2.7	4.11	3.04	4.43
OS08G0243500	21nt:1:seq-19235	MEL1-bound	CTCTAGTTAATTGTTGAGATC	GGGATCACTTGACAGCTCTAA	3.5	chr08	8764760	8764780	+	8764771	28	0	0	NA	0	NA	0	NA	0	NA	3.8	2.91	2.18	4.24	4.01	4.39	3.97	3.3	3.57	5.89	11.49	5.29	7.99	6.94	5.79
OS02G0302500	21nt:1:seq-19262	MEL1-bound	CTTGTTCTTTGGTGTTAGATC	AAAGAAGAAATCACAATCTGG	3	chr02	11738924	11738944	-	11738933	0	NA	0	NA	0	NA	6.006	0	0	NA	5.6	5.82	4.96	3.46	4.25	3.7	3.07	2.39	2.63	2.62	4.21	2.25	4.94	4.45	3.09
OS03G0568000	21nt:1:seq-19273	MEL1-bound	GTGCGACCATCGTACACGATC	CGCGCTGGTGGAATGAGATAG	4	chr03	20515798	20515818	+	20515807	0	NA	12	0	0	NA	0	NA	0	NA	3.62	6.22	6.36	6.08	2.69	7.85	3.38	6.76	8.83	1.98	25.76	4.43	18.06	10.54	17.88
OS06G0224000	21nt:1:seq-19285	MEL1-bound	TACACGAGCTTCATGACGATC	GTGTGCTCGGAGGGTTGCTAC	5	chr06	6419671	6419691	-	6419680	4	0	4	0	0	NA	0	NA	0	NA	0	0	0	0	0	0	0	0	0	0	0	0	0	0	0
OS01G0757051	21nt:1:seq-19288	MEL1-bound	CGTCCGAATTACTTGACGATC	GCAAGCTTAATTAAGTGCTAG	3	chr01	31787814	31787834	-	31787825	0	NA	0	NA	0	NA	14.025	0	0	NA	34.15	28.07	28.77	38.37	28.24	36.7	34.47	19.33	34.52	36.67	39.37	29.04	44.54	35.75	34
OS11G0638900	21nt:1:seq-19291	MEL1-bound	CTGATTCCAACAGCTACGATC	GAAAAAGGTTTTAGGTGCTAG	4.5	chr11	25246027	25246047	-	25246037	0	NA	0	NA	0	NA	35.036	0	0	NA	42.41	43.66	37.96	33.37	36.28	37.14	31.42	35.87	34.38	28.73	61.83	28.36	34.19	33.74	32
OS02G0794900	21nt:1:seq-19311	MEL1-bound	TCGACTTTCCTTCTGGCGATC	AGCTG-AAGGAAGATCGTTAG	2.5	chr02	33787034	33787054	-	33787043	0	NA	0	NA	5	2	0	NA	0	NA	2.59	1.59	1.95	1.51	1.6	1.48	1.78	1.43	1.54	1.79	2.12	1.61	1.8	2.36	1.84
OS11G0527300	21nt:1:seq-19311	MEL1-bound	TCGACTTTCCTTCTGGCGATC	AGCTGAAAGAAAGGTTGCAAC	4.5	chr11	19136791	19136811	-	19136800	0	NA	0	NA	0	NA	5	1	0	NA	4.27	5.58	5.31	4.11	4.24	3.15	1.59	2.64	2.63	1.84	4.09	1.73	5.93	4.21	4.31
OS12G0497400	21nt:1:seq-19314	MEL1-bound	CACCTTCTTAGTTATGCGATC	GAGGAATAATCAATATGATGG	4	chr12	18880159	18880179	-	18880170	0	NA	0	NA	8	0	0	NA	0	NA	9.93	11.88	13.24	12.81	14.69	14.28	13.47	16.32	13.94	12.72	15.81	13.07	11.77	10.9	12.15
OS05G0135750	21nt:1:seq-19363		TGTTAACACTTTTAGAGGATC	ACAATCTTGAGGATCTCCTTG	4	chr05	2091477	2091497	-	2091487	0	NA	0	NA	0	NA	33.984	0	0	NA	248.8	242.38	300.64	342.08	333.72	353.63	497.31	534.49	524.88	670.94	1141.36	632.29	429.54	393.41	416.87
OS08G0307400	21nt:1:seq-19366		CTTCTAGGTTGTTGGAGGATC	GAAAGTCCAGCAACCTCATAC	5	chr08	12856415	12856435	-	12856426	0	NA	6.003	1	0	NA	0	NA	0	NA	1.05	1.32	1.55	0.84	0.86	0.79	0.82	0.87	0.92	0.66	0.67	0.76	1.02	1.02	1.01
OS03G0783100	21nt:1:seq-19395	MEL1-bound	TACAACTACTCCCCTCGGATC	ATGATGATGATGAGAGCCTCG	4	chr03	32457437	32457457	+	32457448	0	NA	0	NA	52	0	0	NA	7.995	0	0.62	0	0	1.53	1.97	1.19	5.4	4.54	3.35	6.78	8.91	6.24	0.64	0.7	1.63
OS05G0365000	21nt:1:seq-1942		AGGTGTCGCTCAAGATCCTAA	TCCGCGGCGTGTTCCACGACT	5	chr05	17498360	17498380	+	17498371	0	NA	0	NA	3.997	1	0	NA	0	NA	13.72	6.83	17.84	10.34	13.13	10.14	8.91	10.06	9.91	14.85	0.24	13.54	12.04	13.37	15.58
OS03G0665950	21nt:1:seq-19481	MEL1-bound	GAGACATGACGGAAGTTGATC	GTCTGCACTGCCGTCAACACG	5	chr03	26201647	26201667	+	26201658	0	NA	0	NA	4	0	0	NA	0	NA	20	23.79	21.74	28.75	27.02	25.62	23.67	31.36	29.97	25.07	0.27	25.67	24.32	22.97	29.56
OS03G0104100	21nt:1:seq-19528	MEL1-bound	AAGTTGCTTTGTTCTCATATC	CTTGAAGGAACAAGAGTATAG	3.5	chr03	277564	277584	-	277573	0	NA	0	NA	12.996	0	0	NA	0	NA	8.57	8.38	9.31	7.28	6.92	7.63	6.7	6.08	6.44	4.61	3.4	4.86	5.91	4.35	6.49
OS02G0241100	21nt:1:seq-19542	MEL1-bound	GTTGGGTTGCTACTTGATATC	CTCCTCGACGATGACCTAGAG	5	chr02	7976546	7976566	-	7976556	0	NA	0	NA	5.999	1	0	NA	0	NA	1.03	0.8	0.43	0.35	0.21	1.33	1.24	1.55	2.13	1.87	1.91	1.94	1.42	1.42	2.05
OS03G0329500	21nt:1:seq-19542	MEL1-bound	GTTGGGTTGCTACTTGATATC	CAACCGAACGATCAACTATAG	2	chr03	12106847	12106867	-	12106857	0	NA	0	NA	3.997	2	0	NA	0	NA	23.62	22.87	20.99	16.3	16.78	16.11	16.1	13.29	17.34	15.66	24.75	13.76	31.13	26.49	28.67
OS02G0652550	21nt:1:seq-19548	MEL1-bound	GGCGTTCGGTCTTTATATATC	TCGCAATCAAGAGATATAGTG	5	chr02	26308860	26308880	-	26308869	0	NA	0	NA	0	NA	7	1	0	NA	1.21	0.9	0.64	0.73	0.69	0.39	0.38	0.36	0.51	0.49	0.78	0.35	0.62	0.72	0.59
EPlOSAG00000041330	21nt:1:seq-19563	MEL1-bound	ATCGTAGTCTTTAGTTATATC	TAGCATCA-TAATGAATATAG	3.5	chr10	11739570	11739590	+	11739581	0	NA	0	NA	0	NA	13.002	0	0	NA	0	0	0	0	0	0	0	0	0	0	0	0	0	0	0
OS02G0127600	21nt:1:seq-19565		CTTGGTTCGCCGTGTTATATC	GCACCAAGCTGTACAATGTAT	4	chr02	1435303	1435323	+	1435313	0	NA	0	NA	5	1	0	NA	0	NA	4.55	5.43	5.79	2.62	4.12	3.32	2.94	3.94	3.75	2.12	4.26	2.89	4.65	4.77	3.68
OS06G0574550	21nt:1:seq-19572		CTGGCTTACACTTTAACTATC	GGCCGGATATGAAA-TGATAG	3.5	chr06	22317079	22317099	+	22317088	4	1	0	NA	0	NA	0	NA	0	NA	0	0	0	1.35	0	0	0	0	0	0	0	0.16	0	0.29	0.17
OS08G0413500	21nt:1:seq-19582	MEL1-bound	CGCCACGTTCTAGCTACTATC	GCGGTGCAGGTTCTATGAGAT	4.5	chr08	19775878	19775898	-	19775888	12.985	0	0	NA	0	NA	0	NA	0	NA	8.9	10.13	6.75	10.21	11.14	11.08	7.09	14.44	12.46	14.85	7.15	17.1	13.09	9.14	9
OS11G0673100	21nt:1:seq-19582	MEL1-bound	CGCCACGTTCTAGCTACTATC	GCGGCACAAGATCGA-GAAAG	4.5	chr11	27200734	27200754	-	27200744	0	NA	0	NA	8.998	0	0	NA	0	NA	4.3	3.03	4.32	6.12	5.78	5.03	4.72	5.15	5.17	3.69	0.89	5.74	7.58	5.76	7
OS03G0170450	21nt:1:seq-1959		CTCAGTTCCT-TTAGCAGCTAA	GAGTCAAGGAGAATGTTTGATG	5	chr03	3769118	3769138	+	3769127	0	NA	4	0	0	NA	0	NA	0	NA	0	0	0	0	0	0	0	0	0	0	0	0	0	0	0
OS02G0462300	21nt:1:seq-19599	MEL1-bound	TTCCATCTTAGTCTCGCTATC	AAGGTAGTATGAGAGCACTGG	4.5	chr02	15502792	15502812	-	15502803	0	NA	0	NA	0	NA	6.003	0	0	NA	3.7	4.03	2.51	2.27	1.8	2.52	0.9	2.87	1.19	1.69	0.44	1.41	10.02	9.43	9.97
OS01G0603100	21nt:1:seq-19610		CTGTCATACCTTAACTCTATC	AAGATTATGAAATTGAGAGAG	5	chr01	23750094	23750114	+	23750105	0	NA	0	NA	0	NA	4	1	0	NA	0.28	0.61	0.54	0.18	1.2	0.43	0.1	0.36	0.1	0.25	0.49	0.23	0.72	0.49	0.31
OS01G0164600	21nt:1:seq-19619	MEL1-bound	AAACAGTTCACCTAGTCTATC	TATGTC-AGTGGCTCAGATGG	4	chr01	3333970	3333990	-	3333979	5	1	0	NA	0	NA	0	NA	0	NA	0.72	1.02	0.42	1.11	1.11	0.78	0.23	0.14	0.64	0.51	0.75	0.3	0.42	1.27	1.12
OS07G0191650	21nt:1:seq-1964		CCCAATAAGCTCACTAGCTAA	GCTTAATTCGATTGATTGGTT	5	chr07	4947851	4947871	+	4947861	0	NA	0	NA	0	NA	4	1	0	NA	4.02	3.43	3.29	4.58	3.92	8.62	8.26	10.18	4.98	7.87	8.93	7.61	6.04	11.69	3.52
OS05G0522500	21nt:1:seq-19659	MEL1-bound	CCTAGGGCATCTCAACGTATC	GGATCTCGCAGAGCGCCATAG	4.5	chr05	26017371	26017391	+	26017380	0	NA	22.005	0	0	NA	32.007	0	0	NA	8.21	9.17	8.52	8.27	7.14	7.47	6.94	7.24	6.3	7.35	16.04	7.74	12.36	10.78	10.08
OS05G0522500	21nt:1:seq-19660	MEL1-bound	CCTAGTGCTTCTCAACGTATC	GGATCTCGCAGAGCGCCATAG	5	chr05	26017371	26017391	+	26017380	0	NA	22.005	0	0	NA	32.007	0	0	NA	8.21	9.17	8.52	8.27	7.14	7.47	6.94	7.24	6.3	7.35	16.04	7.74	12.36	10.78	10.08
OS06G0731600	21nt:1:seq-19716		GCCGCGGCGTTCTTCTGTATC	CGAGGCCGCAAGAAGCCAAAG	4	chr06	31197337	31197357	-	31197346	0	NA	0	NA	6.003	0	0	NA	0	NA	4.34	3.63	3.73	2.71	2.55	2.97	2.29	2.17	2.41	1.91	1.76	1.65	2.38	2.88	3.26
OS12G0175400	21nt:1:seq-19716		GCCGCGGCGTTCTTCTGTATC	CGCCGCCGCACGAAG-CAGAG	4.5	chr12	3841751	3841771	+	3841760	0	NA	0	NA	0	NA	6.994	1	0	NA	1.26	2.28	1.21	2.58	2.03	1.31	0.87	2.77	2.52	3.44	0	6.11	5.63	4.07	3.27
OS11G0460800	21nt:1:seq-19800		CTGGACGGACCTTTTTTTATC	GACCTGCGGAGAAAAATACAG	5	chr11	15692064	15692084	+	15692074	0	NA	0	NA	0	NA	4	1	0	NA	0	0	0	0	0	0	0	0	0	0.04	0	0	0	0	0
OS02G0141300	21nt:1:seq-19810		CCGATTCCAAGACACAAACTC	GACTGGTATTCTGTGTCTGAG	5	chr02	2235310	2235330	-	2235319	6	1	0	NA	0	NA	0	NA	0	NA	0.89	0.86	0.61	0.86	0.74	0.62	0.61	0.61	0.91	0.6	1.4	0.71	1.46	0.87	1.25
OS03G0786100	21nt:1:seq-19833		TTCACGTTCCTAAATCAACTC	AAGGACAGGAATGTGGTTGAG	5	chr03	32630864	32630884	+	32630874	0	NA	0	NA	4	1	0	NA	0	NA	0.36	0.2	0	0.29	0.34	0.33	0.32	0.23	0.47	0.9	0.31	0.74	0.35	0.48	0.6
OS01G0225200	21nt:1:seq-19834		TCATGTTACTTATCTCA-ACTC	AGCACAATGGATGGAGTATGAC	4.5	chr01	6904045	6904065	+	6904055	0	NA	0	NA	0	NA	0	NA	7	1	2.94	2.13	2.16	2.04	1.58	1.22	1.08	1.11	1	1.35	2.07	1.58	2.15	1.23	1.64
OS12G0178300	21nt:1:seq-19879		GTCTCCATCAAGGTGACACTC	CTGAGGTCGTTGCACTGGGAG	4	chr12	3970980	3971000	+	3970989	0	NA	0	NA	0	NA	11.985	0	0	NA	0.52	0.19	0	1.67	1.94	1.25	1.28	1.66	1.73	0.91	0.71	1.56	0.67	0.93	1.37
OS07G0679300	21nt:1:seq-19885	MEL1-bound	AGTTCCTTCTATGTTACACTC	TCAAGGAAGA-GCAATTTTAG	4	chr07	28767667	28767687	+	28767677	0	NA	0	NA	0	NA	8.001	1	0	NA	2.65	2.98	2.2	2.25	3.35	2.36	2.46	2.2	1.83	1.57	1.33	1.8	3.16	2.28	2.34
OS03G0640400	21nt:1:seq-19891	MEL1-bound	GACATCTAATTCAACCCACTC	CTGTTTATTAAGTTGTGTAAC	5	chr03	24638351	24638371	-	24638362	0	NA	5	1	0	NA	0	NA	0	NA	2.71	2.44	1.96	1.83	1.05	1.41	1.93	1.56	1.96	1.07	3.24	0.67	2.08	2.32	2.34
OS01G0906425	21nt:1:seq-19901	MEL1-bound	TAGACTAAATCACGGGCACTC	ACCGGATTGAGTGGCCTTGAG	5	chr01	39465360	39465380	-	39465370	4.002	0	0	NA	0	NA	0	NA	0	NA	1.58	1.69	2.93	3.98	0	1.25	1.45	0	0	1.22	0	6.92	5.92	8.69	1.78
EPlOSAG00000047244	21nt:1:seq-19908	MEL1-bound	TCGTCACGTCTTTGCTCACTC	GGCAGTGAAAAAGCAAGAGAG	5	chr10	19929212	19929232	-	19929222	6.003	0	0	NA	0	NA	0	NA	0	NA	0	0	0	0	0	0	0	0	0	0	0	0	0	0	0
OS01G0234100	21nt:1:seq-19944	MEL1-bound	TCCCACTA-TACGACGTGACTC	ATGATGATGATGATGCACTGGG	5	chr01	7422089	7422109	+	7422100	0	NA	0	NA	0	NA	7	0	0	NA	0.85	0.69	0.57	0.41	0.06	0.65	0.36	0.08	0.28	0.3	0.4	0.31	0.65	0.67	0.47
OS09G0266100	21nt:1:seq-19963		TCGTTTTGTGGTTCACTACTC	AGCAAAACACCAAGTTGTCAA	4.5	chr09	4993266	4993286	-	4993275	4.002	1	0	NA	0	NA	0	NA	0	NA	1.1	0.6	1.37	0.45	0.45	0.36	0.42	0.46	0.44	0.63	0.58	0.13	1.06	0.21	0.31
OS11G0702100	21nt:1:seq-19964		CGCCTCGAAAGTCGACTACTC	GTGGGGCTTCCGGCGGAGGAG	4.5	chr11	28759218	28759238	-	28759227	8.001	0	0	NA	0	NA	0	NA	0	NA	22.6	25.78	21.47	5.41	4.84	5.08	9.33	6.61	6	0.19	0	0	14.3	12.41	13.96
OS12G0603300	21nt:1:seq-19966		GGTCAAGACTACCACCTACTC	CTAGCACTGATGGTGGATGAG	2.5	chr12	25418371	25418391	-	25418380	0	NA	0	NA	4	2	0	NA	0	NA	0.36	0.73	0.4	1.15	0.88	0.66	0.33	0.2	0.35	0.05	0.05	0	1.59	0.77	0.81
OS04G0470700	21nt:1:seq-19968		AACTGTCTCATTACCCTACTC	GTGTAACCGTAATGGGATGAG	5	chr04	23513094	23513114	-	23513104	0	NA	0	NA	4.002	1	0	NA	0	NA	0.05	0	0.04	0	0.11	0.06	0.15	0.06	0.06	0.12	0.16	0.05	0.12	0.28	0.35
OS05G0464001	21nt:1:seq-20004	MEL1-bound	GGTCGGATA-TGTTCTTTACTC	TCAGCCTATCATAAGAAATAAG	3.5	chr05	22782724	22782744	-	22782735	0	NA	0	NA	4	1	0	NA	0	NA	8.51	9.47	14.53	5.75	6.28	7.27	4.33	5.01	3.53	4.92	7.91	5.07	13.42	12.02	7.18
OS08G0430550	21nt:1:seq-20005		TCTCAGTC-TCGTCGTTTACTC	AGATTCTGCAGCAGTAGATGAG	4.5	chr08	20814146	20814166	+	20814156	0	NA	0	NA	17.993	0	81.035	0	15.994	0	0	0	0	0	0	0	0	0	0	0	0	0	0	0	0
OS03G0794500	21nt:1:seq-20018		TCGATTATAAAAGTAAACCTC	AGCTAATA-TTCCATATGGAG	3.5	chr03	33040347	33040367	-	33040356	0	NA	0	NA	26.967	0	0	NA	0	NA	9.05	8.87	8.97	9.85	9.18	8.85	9.83	8.68	10.49	8.34	15.1	8.87	13.16	11.29	10.22
OS09G0346400	21nt:1:seq-2002		CACCGGTTCAGCTATCTCTAA	GTAGCTAAGTTGAAAGAGATC	4	chr09	10843039	10843059	+	10843049	0	NA	91.065	0	0	NA	0	NA	0	NA	18.37	15.63	15.05	14.77	14.78	13.5	13.92	12.13	12.89	11.68	17.9	12.68	14.86	17.17	17.28
OS09G0346400	21nt:1:seq-2002		CACCGGTTCAGCTATCTCTAA	GTAGCTAAGTTGAAAGAGATC	4	chr09	10843039	10843059	+	10843048	0	NA	0	NA	0	NA	192.096	0	0	NA	18.37	15.63	15.05	14.77	14.78	13.5	13.92	12.13	12.89	11.68	17.9	12.68	14.86	17.17	17.28
OS09G0536400	21nt:1:seq-2002		CACCGGTTCAGCTATCTCTAA	GTGG-CAAGAGGATGGAGATT	4	chr09	21100823	21100843	+	21100833	8.995	1	0	NA	0	NA	0	NA	0	NA	2.65	2.43	2.89	2.66	2.71	2.74	4.06	3.87	3.3	5.3	6.17	6.15	5.01	6.9	4.42
OS06G0729350	21nt:1:seq-20087		GACTGAGTAACACCCACCCTC	CTGA-TCATTGTGGTTGTGTG	4.5	chr06	31076220	31076240	-	31076229	0	NA	0	NA	52.982	0	0	NA	0	NA	0	0	0	0	0	0	0	0	0	0	0	0	0	0	0
OS06G0729350	21nt:1:seq-20087		GACTGAGTAACACCCACCCTC	CTGA-TCATTGTGGTTGTGTG	4.5	chr06	31076220	31076240	-	31076230	0	NA	0	NA	0	NA	183.106	0	94.941	0	0	0	0	0	0	0	0	0	0	0	0	0	0	0	0
OS05G0390550	21nt:1:seq-20089		GTCCAA-AACTTCTAGACCCTC	CTGATTCTTGGGGATCTGGGAG	4.5	chr05	18942121	18942141	+	18942132	0	NA	11.004	0	0	NA	30.975	0	6	0	71.7	75.86	72.52	56.17	47.17	48.25	47.14	36.41	56.33	38.69	6.62	44.45	78.04	69.91	83.33
OS08G0175000	21nt:1:seq-20096	MEL1-bound	GTCGATTCGTGTAGTACCCTC	CGGCGAAGCACCTCGTCGGCG	5	chr08	4372773	4372793	+	4372784	0	NA	0	NA	0	NA	4	1	0	NA	0	0	0	0	0	0	0.51	1.4	0.95	1.28	0	2.4	0	0	0.27
OS02G0179200	21nt:1:seq-20104	MEL1-bound	TAGACCTTTACGAAGGCCCTC	AGGTGGGACTGCTTCCGGGTG	4.5	chr02	4393290	4393310	-	4393300	0	NA	4	0	0	NA	0	NA	0	NA	0	0	0	0	0.07	0	0	0	0.14	0.39	0	0	0.15	0	0
OS08G0292900	21nt:1:seq-20104	MEL1-bound	TAGACCTTTACGAAGGCCCTC	AGCGGGAAA-GCTACCGGGAG	4.5	chr08	11763519	11763539	+	11763529	0	NA	0	NA	0	NA	7.994	1	0	NA	0.92	1.58	1.02	0.45	0.65	0.57	0.28	0.7	0.48	0.44	0.55	0.27	0.76	0.9	1.07
OS01G0103075	21nt:1:seq-20106		TATAAGAGTCGATTGGCCCTC	ATGTTCTGCGCGAGCCAGGAG	5	chr01	180312	180332	-	180322	0	NA	0	NA	0	NA	4	0	0	NA	0	0	3.64	0	2.49	2.04	2.65	0.24	0	0.29	1.21	1.03	5.77	0	0
OS04G0578000	21nt:1:seq-20107	MEL1-bound	GACTCCGTGTAAGATGCCCTC	CTGCGCCGCATGCTCCGGGAG	4.5	chr04	29132660	29132680	-	29132670	0	NA	4	0	0	NA	0	NA	0	NA	0.96	0.96	1.23	0.62	1.12	0.87	1.01	0.61	2.49	1.54	0.41	1.44	2.92	2.46	2.23
OS01G0839200	21nt:1:seq-20113	MEL1-bound	GTCCTCTTTGACTCTTCCCTC	CAGGAGGAGCTGAGCAGAGAG	3	chr01	36004039	36004059	-	36004049	0	NA	0	NA	0	NA	7.992	0	0	NA	4.56	3.54	2.51	5.72	6.38	4.45	5.19	5.16	6.59	5.37	1.54	4.65	2.68	4.66	5.59
OS06G0305200	21nt:1:seq-20118		TTCATGCAGTAAAGAAGCCTC	GAGTACATTATTTCTACTGAT	5	chr06	11519056	11519076	+	11519065	0	NA	0	NA	0	NA	8.996	1	0	NA	5.49	5.37	4.73	3.22	3.24	3.42	3.14	3.17	4.1	2.56	5.83	3.18	5.03	5.24	4.96
OS03G0826700	21nt:1:seq-20122	MEL1-bound	TTTGTATTTAAGAAGAGCCTC	AAACATGGATTTTTTTGGTAG	4	chr03	34728465	34728485	-	34728475	0	NA	0	NA	0	NA	10.01	0	0	NA	4.74	5.75	4.76	2.83	4.04	4.06	2.96	3.46	3.12	3.46	6.8	2.42	4.24	3.87	4.69
OS01G0742350	21nt:1:seq-20128	MEL1-bound	TTCGACCTCACGCGTAGCCTC	GAGGTGGAGCGGACGTCGGAG	5	chr01	30998805	30998825	+	30998815	0	NA	0	NA	4.998	0	0	NA	0	NA	8.2	4.63	15.98	11.76	6.29	10.26	6.64	11.96	13.85	12.01	0	14.6	13.76	6.49	8.58
OS01G0716400	21nt:1:seq-20167		TCCTGAGTTCGTACCCTCCTC	AGGACACGCGCATGGGAGGAG	3.5	chr01	29817110	29817130	+	29817121	0	NA	0	NA	4	1	0	NA	0	NA	3.91	3.84	5.17	3.17	2.8	2.08	2.83	2.94	3.83	4.7	4.45	4.15	7.65	8.28	6.66
OS05G0100100	21nt:1:seq-20168	MEL1-bound	GCTCGATGTGGTCAGCTCCTC	CGATCTCCATCTGGCGAGGAG	4.5	chr05	33448	33468	+	33457	5	0	0	NA	0	NA	0	NA	0	NA	0.93	0.7	0.96	0.41	0.4	0.32	0.23	0.41	0.63	0.31	0.22	0.23	1.78	1.13	1.27
OS06G0215100	21nt:1:seq-20176	MEL1-bound	CCGTTCCTAAGTCTTCTCCTC	GGCGAGGATGAGGAGGAGGAG	4.5	chr06	5848684	5848704	+	5848693	0	NA	0	NA	7	0	0	NA	0	NA	2.21	2.56	0	2.33	0	3.57	2.8	3.04	2.92	1.34	0.75	2.52	3.5	6.84	3.83
OS02G0738600	21nt:1:seq-20193		TCCATGTCACCGTTTGTCCTC	AGGTTCAGGGACAACCGGGAG	4.5	chr02	30842230	30842250	+	30842240	7.992	1	0	NA	0	NA	0	NA	0	NA	0.78	0	0.5	3.7	2.84	3.48	8.11	7.24	8.53	16.35	0	14.92	5.72	5.94	5.94
OS03G0152400	21nt:1:seq-20206	MEL1-bound	GTCCTCTTAAAACAAAAGCTC	TAGGAGAAATTTGTGTTCGAG	2.5	chr03	2885281	2885301	-	2885292	0	NA	0	NA	0	NA	4.002	2	0	NA	1.19	1.99	0.81	1.42	1.19	1.29	2.28	2.33	1.7	1.94	1.49	2.07	2.81	1.55	2.9
OS07G0546750	21nt:1:seq-20207		ATGTAATACCTACGAAAGCTC	TGTATTATGAAATCTTTCGAG	4	chr07	21675780	21675800	-	21675790	0	NA	4	1	0	NA	0	NA	0	NA	1.39	2.27	1.95	1.59	0.62	1.2	1.27	1.33	1.48	1.22	1.18	1.35	1.7	1.39	1.83
OS01G0648700	21nt:1:seq-20224	MEL1-bound	GTCGTAAGGTAAAAGCAGCTC	CAGTGTCCCTTTTTTGTCGAG	3.5	chr01	26173517	26173537	-	26173526	0	NA	0	NA	3.997	1	0	NA	0	NA	1.73	2.24	2.08	3.13	2.51	2.4	2.51	3.74	3.13	2.76	1.24	2.98	3.64	2.28	2.47
OS12G0534700	21nt:1:seq-20227	MEL1-bound	GCGACACCTCTATGTCAGCTC	CGCAGTGTAGTTGCAGTTGAA	5	chr12	21256975	21256995	+	21256984	0	NA	0	NA	0	NA	12.006	1	0	NA	11.14	11.27	11.43	7.82	6.4	8.01	4.52	7.34	5.71	5.85	8.97	4.39	6.59	9.03	8.52
OS07G0446800	21nt:1:seq-20228	MEL1-bound	GCGGTCGTCACAGGA-GAGCTC	CGTCAGGAGGGTCCTCCTCAAG	5	chr07	15294210	15294230	+	15294219	0	NA	0	NA	4	1	0	NA	0	NA	0.74	1.92	1.13	2.11	1.64	2.38	5.85	4.48	5.19	4.62	0.3	3.12	0.85	0.78	1.97
OS04G0613300	21nt:1:seq-20230		AAGAAGTCACGTGTGGAGCTC	TGCTTCAGTGGACACCTCGAG	2	chr04	31096324	31096344	-	31096333	5	0	0	NA	0	NA	0	NA	0	NA	4.19	3.63	2.85	5.79	2.75	4.89	7.63	9.17	6.27	6.78	8.89	7.16	8.29	4.89	6.88
EPlOSAG00000051098	21nt:1:seq-20241	MEL1-bound	CACGGACTGGTAGTCTAGCTC	GTGAGTGATCCTGAGGTCGAG	5	chr07	2211423	2211443	+	2211433	0	NA	0	NA	0	NA	4	1	0	NA	0	0	0	0	0	0	0	0	0	0	0	0	0	0	0
EPlOSAG00000051109	21nt:1:seq-20241	MEL1-bound	CACGGACTGGTAGTCTAGCTC	GTGAGTGATCCTGAGGTCGAG	5	chr12	19457435	19457455	-	19457445	0	NA	0	NA	0	NA	4	1	0	NA	0	0	0	0	0	0	0	0	0	0	0	0	0	0	0
OS07G0110650	21nt:1:seq-20245		AGCCATACAAACAGGTAGCTC	TCGCTATGTTTGGTCA-CGAG	5	chr07	597872	597892	+	597883	0	NA	0	NA	0	NA	4.002	1	0	NA	3.65	5.31	6.72	8.09	3.93	9.11	7.04	10.31	11.97	9.65	0	9.52	6.3	7.13	4.6
OS11G0595200	21nt:1:seq-20246	MEL1-bound	GACAGACAAAGCGTGTAGCTC	CTGT-TGTTAGGCACCTCGAG	4.5	chr11	22661847	22661867	+	22661858	6	1	0	NA	0	NA	0	NA	0	NA	4.56	4.26	4.51	4.99	3.82	3.87	6.83	5.46	6.04	5	3.08	6.28	7.76	7.12	11.77
OS03G0119300	21nt:1:seq-20247	MEL1-bound	ACTAATTACCTGGCTTAGCTC	CGTGTAGTGGATCGAATTGAG	4.5	chr03	1034285	1034305	-	1034295	0	NA	164.73	0	0	NA	0	NA	0	NA	209.98	221.63	238.95	294.64	312.81	291.39	381.95	396.46	371.5	427.03	119.92	430.31	238.98	236.41	239.58
OS01G0222600	21nt:1:seq-20273	MEL1-bound	TCTTCGCGTCTTTGTTCGCTC	AAAAGCACAGGAAGCAGCGAG	4.5	chr01	6704667	6704687	-	6704678	0	NA	0	NA	0	NA	6.003	1	0	NA	9.94	10.76	11.77	3.94	4.08	6.9	9.86	4.47	1.96	6.69	6.55	13.06	11.82	19.5	10.43
OS05G0170200	21nt:1:seq-20273	MEL1-bound	TCTTCGCGTCTTTGTTCGCTC	AGAAGAGGAGTAGCGAGGGAG	5	chr05	4205688	4205708	+	4205699	0	NA	4	1	0	NA	0	NA	0	NA	0	0	0.18	0	0	0	0	0	0	0	0	0	0	0	0.2
OS09G0445700	21nt:1:seq-20284	MEL1-bound	AGGTTCAAAGGTGAGAGGCTC	TCCAAGGTGACGCTGTCCGGG	5	chr09	16623056	16623076	+	16623065	0	NA	6.996	1	0	NA	0	NA	0	NA	8.52	11.3	11.32	9.91	9.69	12.24	9.39	11.18	9.04	7.82	0.79	7.57	12.79	13.52	13.82
OS11G0707900	21nt:1:seq-20287	MEL1-bound	TCCGTTGTCGAATTGAGGCTC	AGTCAAGAGTTTAATTGCAAG	5	chr11	28966922	28966942	-	28966933	0	NA	0	NA	6	1	0	NA	0	NA	9.21	7.63	5.24	5.71	9.77	6.31	6.39	8.15	5.59	7.02	4.14	8.37	8.72	7.2	8.82
OS10G0318000	21nt:1:seq-20298		TCCTACAGTCGGTTAGGGCTC	GGGGTGTCCACCAACCTCGAG	4.5	chr10	8507778	8507798	+	8507789	0	NA	0	NA	7.999	0	0	NA	0	NA	3.73	5.12	3.46	3.07	4.86	3.07	2.41	1.33	2.84	2.12	2.66	2.39	4.12	4.01	3.23
OS08G0414300	21nt:1:seq-20329	MEL1-bound	GTCCTCTCGGTGTTGCTGCTC	CCGGAGCTCCACAGCGACGGG	4	chr08	19805235	19805255	+	19805245	0	NA	0	NA	0	NA	0	NA	15.99	1	8.86	10.16	11.21	10.15	7.4	8.64	7.34	9.01	7.67	6.48	10.1	6.79	7.3	10.04	8.35
OS01G0914100	21nt:1:seq-20330	MEL1-bound	GGACGTG-TCTTGGCTCTGCTC	CCTGTGCAAGTACCGCGACGAG	4.5	chr01	39836944	39836964	+	39836953	0	NA	0	NA	0	NA	7	0	0	NA	1.81	1.94	3.34	4.51	2.16	1.42	0	2.97	0	0	0	0	10.14	1.67	8.14
OS04G0509600	21nt:1:seq-20330	MEL1-bound	GGACGTGTCTTGGCTCTGCTC	TCCGCGCAGACCCGCGTCGAG	5	chr04	25502032	25502052	+	25502043	6	1	0	NA	0	NA	0	NA	0	NA	3.18	2.14	3.06	1.63	1.9	1.23	1.79	1.08	0	3.47	0.94	3.25	8.71	7.79	8.72
OS04G0110400	21nt:1:seq-20334	MEL1-bound	CGAAGGTCTGGTTAAGTGCTC	GTCTCCAGACCGATTC-CGAG	4.5	chr04	610527	610547	+	610536	0	NA	0	NA	0	NA	6.994	0	0	NA	3.34	2.75	2.82	2.27	2.74	2.72	2.66	1.56	2.89	2.64	0.67	2.07	3.28	5.15	5.71
OS03G0752100	21nt:1:seq-20341		TCCATGTTCCTAAGCGTGCTC	AGGTGCAAGGCTTC-CACGAG	3	chr03	31009462	31009482	+	31009472	0	NA	24	0	0	NA	0	NA	0	NA	14.9	15.13	13.09	10.95	9.8	11.74	10.3	12.04	12.07	11.2	21.18	11.63	17.67	16.53	16.04
OS04G0611400	21nt:1:seq-20341		TCCATGTTCCTAAGCGTGCTC	AGGTACATGGATTCAGAGGTG	5	chr04	31006992	31007012	+	31007003	0	NA	3.996	1	0	NA	0	NA	0	NA	0.24	0.19	0	0.4	0.08	0.59	0.38	0.46	0.46	1.05	0.5	1.08	0.34	0.42	0.6
OS10G0368902	21nt:1:seq-20345		TTCGTAACGTCCTTGGTGCTC	AAGGATGGCAGGATGGACGAG	5	chr10	11575268	11575288	-	11575277	0	NA	0	NA	0	NA	5	1	0	NA	3.75	5.16	3.04	2.09	2.35	2.32	1.77	1.51	1.97	1.38	1.84	2.27	2.28	4.08	1.43
OS01G0834500	21nt:1:seq-20346	MEL1-bound	GTCTTGCTTCGTTCTGTGCTC	CAAAATGCAGGAAGACACGTG	4.5	chr01	35760856	35760876	-	35760866	0	NA	0	NA	58.026	0	0	NA	0	NA	34.75	31.14	28.1	22.8	25.13	23.98	22.33	23.27	26.82	16.95	43.48	22.79	26.55	26.89	21.04
OS03G0666800	21nt:1:seq-20346	MEL1-bound	GTCTTGCTTCGTTCTGTGCTC	AAGAAAGAGGCATGACATGTG	5	chr03	26247477	26247497	+	26247488	0	NA	0	NA	4	0	0	NA	0	NA	0.47	0.76	0	0.22	0	0.21	0.73	0.44	0.77	0.81	0.71	0.95	1.8	0.62	0.26
OS07G0296800	21nt:1:seq-20350		TCGCATGTCTTTCTTTTGCTC	ATGGTGCAGGAGGGAAACGAG	4	chr07	11615946	11615966	+	11615957	0	NA	4.998	0	0	NA	0	NA	0	NA	0	0	2.35	0	0	0	0	2.14	0	0	0	0.94	0	0	0
OS01G0304400	21nt:1:seq-20351		TCTAGGAAGCTACCAAATCTC	TGATTCTTTGTTGGATTAGTG	5	chr01	11283952	11283972	+	11283962	0	NA	4	1	0	NA	0	NA	0	NA	4.23	1.25	5.14	1.79	3.12	1.68	3.13	4.98	0.41	2.29	0	4.6	11.03	8.22	12.48
OS10G0567000	21nt:1:seq-20351		TCTAGGAAGCTACCAAATCTC	GGAACCTTTGATGGTTTAGCA	4	chr10	22469254	22469274	-	22469264	0	NA	0	NA	4	1	0	NA	0	NA	0.7	0.98	0.39	1.35	1.62	0.77	0.74	0.87	0.83	0.79	1.93	1.15	0.77	1.05	0.5
OS10G0567000	21nt:1:seq-20352		TCTGGGAAGCTACCAAATCTC	GGAACCTTTGATGGTTTAGCA	4	chr10	22469254	22469274	-	22469264	0	NA	0	NA	4	1	0	NA	0	NA	0.7	0.98	0.39	1.35	1.62	0.77	0.74	0.87	0.83	0.79	1.93	1.15	0.77	1.05	0.5
OS11G0225300	21nt:1:seq-20353	MEL1-bound	AGGGTCCTAATAAGAAATCTC	TGCCAGGAATATTCTTTAGAG	2	chr11	6557225	6557245	+	6557235	0	NA	0	NA	4	2	0	NA	0	NA	10.2	9.82	9.21	7.27	6.95	7.53	5.88	6.29	6.88	3.79	8.02	4.94	6.33	6.53	7.03
OS06G0494701	21nt:1:seq-20367		TCTTAGACGATTTCTAATCTC	AGGACCTCCTAAAGATGAGGG	4	chr06	17236509	17236529	-	17236518	4	0	0	NA	0	NA	0	NA	0	NA	0	0	0	0	0	0	0	0	0	0	0	0	0	0	0
OS01G0720800	21nt:1:seq-2037		ATCACTATCCTATTAAAGTAA	TACTGAGAGGATAATTTCATT	2	chr01	30049325	30049345	+	30049336	0	NA	4.002	0	0	NA	0	NA	0	NA	3.75	3.43	5.48	2	2.29	4.71	2.66	1.99	2.15	3.65	5.38	2.81	3.45	3.17	3.01
OS04G0506800	21nt:1:seq-20371	MEL1-bound	CGCAACCAAGCGCGACATCTC	GCGGCGGTTCGCGCGGGAGAC	5	chr04	25308043	25308063	+	25308053	0	NA	4	0	0	NA	0	NA	0	NA	0.92	0.6	0.35	1.4	1.02	0.66	0.96	2.08	1.81	2.7	0	0.89	0.7	1.46	1.23
OS10G0100300	21nt:1:seq-20407	MEL1-bound	GGTTGGGTCACTGTCACTCTC	CCGACCTGGTGGCATGGAGAG	4	chr10	55991	56011	-	56001	0	NA	5.999	1	0	NA	0	NA	0	NA	0.44	0.52	0.26	0.9	0.8	0.69	0.87	0.96	0.63	0.83	0.64	0.68	0.63	0.6	0.5
OS02G0705300	21nt:1:seq-20411	MEL1-bound	TCGCACGTGCCGACGACTCTC	AGCTTGCA-GGGTGGTGAGAG	4.5	chr02	29108520	29108540	+	29108529	8.988	1	0	NA	0	NA	0	NA	0	NA	53.98	54.56	59.26	39.12	35.58	40.87	33.13	38.91	31.7	27.4	47.35	28.14	39.67	37.18	40.26
OS02G0705300	21nt:1:seq-20411	MEL1-bound	TCGCACGTGCCGACGACTCTC	AGCTTGCA-GGGTGGTGAGAG	4.5	chr02	29108520	29108540	+	29108530	0	NA	0	NA	0	NA	12	1	0	NA	53.98	54.56	59.26	39.12	35.58	40.87	33.13	38.91	31.7	27.4	47.35	28.14	39.67	37.18	40.26
OS01G0314100	21nt:1:seq-20413		ACCTCCTTTGAGTTGACTCTC	TGGAGGAAA-ACAACTGTGAT	4.5	chr01	11806799	11806819	-	11806809	0	NA	0	NA	0	NA	8	1	0	NA	3.64	3.96	5.3	2.92	3	2.98	3.05	2.64	2.52	2.38	2.54	3.03	7.42	7.35	7.11
OS01G0329400	21nt:1:seq-20438	MEL1-bound	GTCTCGTTCTACCTAGCTCTC	TAGAGGAAGATGGCTGGAGAG	3.5	chr01	12705438	12705458	-	12705448	0	NA	0	NA	4.992	1	0	NA	0	NA	2.53	2.62	2.07	2.07	1.15	1.75	1.82	1.4	1.39	1.43	2.1	1.45	3.71	3.16	2.96
OS01G0723450	21nt:1:seq-20448	MEL1-bound	GCCCACTACACTTTCTCTCTC	CTTGTG-TGTGAGAGAGAGAG	4	chr01	30168985	30169005	-	30168995	5.004	0	0	NA	5	0	4.998	1	0	NA	0	0	0	0	0	0	0	0	0	0	0	0	0	0	0
OS01G0103600	21nt:1:seq-20449		GACACCGTATACCAGTCTCTC	CTTTGGTAGATGGGGAGGGAG	5	chr01	187465	187485	-	187474	257.984	0	0	NA	0	NA	0	NA	49.979	0	9.67	10.36	6.9	7.46	7.4	7.9	7.67	6.57	8.02	6.96	12.59	7.01	8.58	8.85	7.14
OS01G0103600	21nt:1:seq-20449		GACACCGTATACCAGTCTCTC	CTTTGGTAGATGGGGAGGGAG	5	chr01	187465	187485	-	187476	0	NA	121.044	0	0	NA	90.949	0	0	NA	9.67	10.36	6.9	7.46	7.4	7.9	7.67	6.57	8.02	6.96	12.59	7.01	8.58	8.85	7.14
OS01G0103600	21nt:1:seq-20449		GACACCGTATACCAGTCTCTC	CTTTGGTAGATGGGGAGGGAG	5	chr01	187465	187485	-	187475	0	NA	0	NA	225.144	0	0	NA	0	NA	9.67	10.36	6.9	7.46	7.4	7.9	7.67	6.57	8.02	6.96	12.59	7.01	8.58	8.85	7.14
OS07G0124500	21nt:1:seq-20458	MEL1-bound	ACCGTCTGGAAATGTTCTCTC	TGGGTGAACTTTACAAGAGAG	3	chr07	1275578	1275598	+	1275587	0	NA	0	NA	0	NA	44.01	0	0	NA	35.76	38.52	36.6	27.89	23.86	25.83	26.38	24.63	26.83	24.2	55.46	24.71	34.58	41.14	35.65
OS08G0322600	21nt:1:seq-2047		TTCAGATGATACGGGAAGTAA	AGGACTGCTATGCCCTGCTTT	4	chr08	14079730	14079750	-	14079739	0	NA	15.008	0	0	NA	0	NA	0	NA	4.92	3.73	4.8	3.61	2.72	2.54	3.49	2.51	2.63	2.96	2.01	2.3	3.59	4.7	2.78
OS01G0945001	21nt:1:seq-20477		TCCTACATGATCCTTAGTCTC	GGGATCTGCTACGAATCAGAG	3	chr01	41542567	41542587	-	41542577	0	NA	8.996	1	0	NA	0	NA	0	NA	3.12	3.97	4.02	2.01	1.95	2.41	1.41	1.33	1.87	1.12	1.5	1.28	2.34	2.54	2.32
OS01G0257400	21nt:1:seq-20493		CTTTATTAGAATAGCGGTCTC	TACATAATTTTATCGGCGGAG	4	chr01	8594059	8594079	-	8594068	12.012	1	0	NA	0	NA	0	NA	0	NA	12.13	13.05	12.14	10.71	9.36	9.93	9.35	7.66	8.91	7.35	15.1	10.22	13.33	14.37	11.78
OS09G0458900	21nt:1:seq-20495	MEL1-bound	CTCTACTCCTATATCGGTCTC	CAGGTGAGAATATCTCCAGAG	4.5	chr09	17338551	17338571	+	17338560	4	1	0	NA	0	NA	0	NA	0	NA	21.58	16.87	21.96	42.39	36.79	48.17	72.1	82.35	60.27	94.73	47.94	100	65.11	65.01	49.99
OS02G0241100	21nt:1:seq-20528	MEL1-bound	GACTGGGTGACCTTTATTCTC	CTGGACTACTGGTAGTAGGAG	5	chr02	7975906	7975926	-	7975916	0	NA	0	NA	0	NA	13.992	0	0	NA	1.03	0.8	0.43	0.35	0.21	1.33	1.24	1.55	2.13	1.87	1.91	1.94	1.42	1.42	2.05
OS08G0230300	21nt:1:seq-20535		TCAGTTAAGTCACCACTTCTC	GGTCAAATCATTTGTGAAGAG	3.5	chr08	7948503	7948523	-	7948514	0	NA	0	NA	0	NA	6	0	0	NA	3.39	3.69	2.95	2.9	1.92	3.67	3.76	2	3.96	3.46	5.52	2.61	3.78	4.18	3.65
OS07G0671500	21nt:1:seq-20536	MEL1-bound	TACCCTTAGTGTCGACTTCTC	AGGGGAAACACCACTGATGAG	5	chr07	28399529	28399549	-	28399540	0	NA	0	NA	5	1	0	NA	0	NA	5.31	5.13	4.27	3.7	2.68	3.39	2.71	2.98	2.12	2.76	4.69	2.61	4.92	4.91	4.05
OS12G0408100	21nt:1:seq-20546	MEL1-bound	GTTCT-CGTCGTTGGTCTTCTC	CGAGATGCAGCAGCAAGAAGGG	4	chr12	12356411	12356431	+	12356421	0	NA	4.002	1	0	NA	0	NA	0	NA	0.87	0	3.88	5.13	3.27	2.35	5.53	1.57	3.75	7.96	5.47	6.63	4.88	0	1.53
OS05G0319700	21nt:1:seq-20547	MEL1-bound	GGACCG-GTAGGCTTTCTTCTC	GCTGGCACATCCGGATGAAGAT	5	chr05	14842575	14842595	+	14842586	0	NA	6.996	0	0	NA	0	NA	0	NA	1.68	2.17	1.8	1.62	1.49	2.21	1.51	0.72	1.66	1.86	1.88	1.13	0.84	2.35	1.88
OS11G0649600	21nt:1:seq-20547	MEL1-bound	GGACCGGTAGGCTTTCTTCTC	CCTGACCATCTGCAAGAAGAA	3.5	chr11	25894516	25894536	-	25894527	0	NA	4.998	0	0	NA	0	NA	0	NA	1.18	0.77	0	1.33	3.89	1.67	2.68	3.98	3.6	6.09	1.91	3.8	6.31	4.79	4.73
OS10G0415200	21nt:1:seq-20550	MEL1-bound	GTCACGTTTCAACTAGTTCTC	CAGTGCAAAG-TGCTCGAAAG	4	chr10	14501185	14501205	-	14501194	0	NA	0	NA	0	NA	6.993	1	0	NA	33.34	32.18	35.43	19.66	23.31	21.05	18.93	19.31	21.94	17.56	30.75	17.28	25.41	22.77	21.77
OS03G0720800	21nt:1:seq-20552	MEL1-bound	AACTCTTGGTTCCCCGTTCTC	TCGAGCATTGAGGAGCAAGAG	4.5	chr03	29237931	29237951	+	29237940	0	NA	0	NA	4.002	1	0	NA	0	NA	0	0.11	0	0.4	0.15	0.57	0.77	1.4	0.46	1.92	1.73	1.2	1.41	1.29	1.52
OS10G0496900	21nt:1:seq-20558		TCCAGGCTTCTTCCGGTTCTC	CGATCCGGAGAAGGCCAAGAA	3.5	chr10	18903478	18903498	+	18903487	0	NA	0	NA	0	NA	153.765	0	0	NA	16.65	16.6	17.87	27.42	26.09	27.05	31.2	36.97	30.61	39.76	22.84	38.66	24.63	21.94	28.09
OS01G0670200	21nt:1:seq-20564	MEL1-bound	TCCTTATCTACGTTGGTTCTC	TGGGATAATTGCAAACAAGAG	4.5	chr01	27484519	27484539	+	27484530	4	1	0	NA	0	NA	0	NA	0	NA	2.74	2.5	2.64	1.16	1.77	1.44	0.98	1.16	1.1	1.59	1.71	0.72	2.63	1.92	1.65
OS02G0576400	21nt:1:seq-20569	MEL1-bound	CCGGCTAGTTTGCTTGTTCTC	GTCCCTTCAAACGAGTACGAG	5	chr02	22141152	22141172	-	22141161	0	NA	4	0	0	NA	0	NA	0	NA	1.32	0.82	0.36	1.25	2.35	1.69	2.55	0.71	2.69	3.1	0.19	4.59	2.53	0.5	1.89
OS03G0779000	21nt:1:seq-20569	MEL1-bound	CCGGCTAGTTTGCTTGTTCTC	GGCAGATCCCACGAAGAAGAG	4	chr03	32326502	32326522	-	32326512	0	NA	0	NA	19	0	60.03	0	0	NA	18.96	20.79	26.16	21.44	19.54	21.2	24.07	23.1	23.61	28.23	23.62	24.9	20.83	20.28	19.2
OS05G0209500	21nt:1:seq-20569	MEL1-bound	CCGGCTAGTTTGCTTGTTCTC	AGCCCATCAAACAAGCAAGAA	4.5	chr05	6774024	6774044	+	6774035	0	NA	0	NA	0	NA	7.995	0	6.994	1	14.25	15.86	13.61	26.91	26.08	26.58	36.73	25.75	31.49	29.41	19.13	30.15	44.28	31.97	39.41
OS11G0296500	21nt:1:seq-20576	MEL1-bound	ACCACGTCGGCATACTTTCTC	TGGTGCTGCCATCAGAATGAG	5	chr11	10888772	10888792	+	10888781	8.993	0	0	NA	0	NA	0	NA	0	NA	5.58	6.36	4.7	3.54	3.23	3.09	1.76	2.06	2.88	2.28	4.93	2.01	7.46	7.52	6.46
OS11G0107000	21nt:1:seq-20582	MEL1-bound	CTCAAAGAGACCTGCTTTCTC	GCGTTCCTCT-GACGAAAGAG	3.5	chr11	332501	332521	+	332511	0	NA	0	NA	76.055	0	0	NA	0	NA	15.42	14.94	14.75	25.11	22.71	23.68	26.29	26.91	22.54	25.8	28.97	24.1	20.52	20.93	21.33
OS11G0107000	21nt:1:seq-20582	MEL1-bound	CTCAAAGAGACCTGCTTTCTC	GCGTTCCTCT-GACGAAAGAG	3.5	chr11	332501	332521	+	332512	0	NA	0	NA	0	NA	118.11	0	0	NA	15.42	14.94	14.75	25.11	22.71	23.68	26.29	26.91	22.54	25.8	28.97	24.1	20.52	20.93	21.33
OS12G0106300	21nt:1:seq-20582	MEL1-bound	CTCAAAGAGACCTGCTTTCTC	GCGTTCCTCT-GACGAAAGAG	3.5	chr12	341138	341158	+	341149	0	NA	0	NA	0	NA	118.11	0	0	NA	11.31	11.69	12.9	19.45	18.7	21.33	22.93	22.69	21.39	25.68	35.03	26.28	21.71	21.18	22.93
OS06G0294200	21nt:1:seq-2059		TCCTTCAGGTTAAGGCAGTAA	AGCAACTCCACTTCCTTCATG	5	chr06	10813614	10813634	-	10813624	0	NA	6	0	0	NA	0	NA	0	NA	2.3	2.09	1.66	1.84	2.92	3.45	2.27	2.06	2.54	3.01	3.36	1.95	5.04	3.78	3.37
OS03G0861400	21nt:1:seq-20590	MEL1-bound	GTGGCCCTTGTTCCTT-TTCTC	TGCAGGGAGCAAGGAAGAAGAG	4	chr03	36367523	36367543	-	36367533	6	0	0	NA	0	NA	0	NA	0	NA	18.73	15.71	14.61	22.43	31.03	25.1	30.03	25.43	26.31	23.82	15.7	25.17	21.7	22.05	25.9
OS04G0610200	21nt:1:seq-20608	MEL1-bound	TAGGGTTTATGTTACAAAGTC	ATCCTGGAACCTATGTTTCAG	4.5	chr04	30931565	30931585	+	30931575	0	NA	0	NA	5.999	1	0	NA	0	NA	5.81	4.78	4.84	3.32	2.93	3.15	3.29	2.8	2.28	2.44	5.27	2.97	4.25	4.6	4.59
OS10G0569200	21nt:1:seq-20608	MEL1-bound	TAGGGTTTATGTTACAAAGTC	TTTCCAAATATGGTCTTTCAG	4	chr10	22564070	22564090	-	22564081	0	NA	0	NA	232.17	0	0	NA	0	NA	43.41	45.47	41.62	37.45	35.92	35.43	34.25	36.26	33.67	33.8	59.63	31.79	37.39	36.76	36.94
OS10G0478400	21nt:1:seq-20609		TCCACATGAACTATCAAAGTC	AGCTGCTCTTGATGGGTTCAG	4.5	chr10	17939167	17939187	-	17939176	0	NA	0	NA	5.995	1	0	NA	0	NA	6.81	6.38	6.55	5.61	4.37	4.41	5.14	7	6.77	7.96	8.12	5.89	6.28	4.8	6.99
OS01G0151900	21nt:1:seq-20617	MEL1-bound	AGCTGTTTTCTGAGGAAAGTC	TTGATAAAACACTTCTGTAAG	4.5	chr01	2806933	2806953	+	2806942	8	1	0	NA	0	NA	0	NA	0	NA	4.93	4.7	6.44	3.05	3.82	3.34	2.32	3.54	3.12	1.31	5.1	2.81	3.55	3.56	3.92
OS07G0231900	21nt:1:seq-20653	MEL1-bound	CCTACAAAGCGTATAGAAGTC	GGATGTTTTGCTTGTGTTCTG	4	chr07	7324478	7324498	-	7324488	0	NA	0	NA	4.002	1	0	NA	0	NA	0.51	0.61	0.66	0.21	0.36	0.39	0.18	0.25	0.76	0.41	0.27	0.39	0.74	0.56	0.38
OS08G0170900	21nt:1:seq-20665		CTCGAGTTCAGGATGGAAGTC	GACCTGAAGCGCTGCCTTCAG	4.5	chr08	4153919	4153939	-	4153928	0	NA	0	NA	0	NA	13.988	1	0	NA	28.2	30.29	32.35	26.34	30.37	27.3	27.57	28.95	28.32	21.88	40.43	20.99	24.9	27.62	28.49
OS04G0563300	21nt:1:seq-20683		GATACATCA-TACTAGTAAGTC	CTATGTCGTGATGATCATCCAC	4.5	chr04	28199112	28199132	+	28199122	0	NA	0	NA	5	1	0	NA	0	NA	4.37	3.67	5.44	2.89	2.68	3.54	3.93	1.22	3.33	3.35	6.31	2.84	4.55	3.44	4.46
OS03G0269100	21nt:1:seq-20722	MEL1-bound	TCGAGTTTGGTATCCCCAGTC	TTCTCAAATCATCTGGGTCAG	4.5	chr03	8951103	8951123	-	8951114	5.005	1	11.004	0	9	1	0	NA	0	NA	4.05	3.8	3.47	4.32	3.46	4.67	5.44	5.59	5.36	7.18	8.01	6.36	4.97	3.96	3.26
OS06G0653300	21nt:1:seq-20733	MEL1-bound	ACGTCTAGACAAGTAGCAGTC	TTCAGATATGATCAACGTGAG	5	chr06	26767838	26767858	+	26767849	4	0	0	NA	0	NA	0	NA	0	NA	0	0	0	0	0	0	0	0	0	0	0	0	0	0	0
OS05G0164900	21nt:1:seq-20745		AGCAGTATGCCTCTTTCAGTC	TCGTGATAAGCAGAAAGTCAG	3	chr05	3813464	3813484	-	3813475	0	NA	0	NA	0	NA	3.997	2	0	NA	17.26	17.22	17.57	12.08	11.51	12.31	10.98	9.92	9.27	7.42	16.29	8.98	19.86	17.14	15.87
OS10G0340100	21nt:1:seq-20758	MEL1-bound	TCTCCTTTCGGTGGTAGAGTC	AGAGGAAAGCCAGCGTCTCAG	1.5	chr10	9975092	9975112	+	9975101	0	NA	0	NA	8.992	0	0	NA	0	NA	0.46	0.62	0	0.55	0	0.31	0	0.22	0.25	0.4	0.47	0.09	3.96	5.04	3.19
OS10G0559450	21nt:1:seq-20760		GTTGGAAAGTACCTTAGAGTC	CTACCTTTCA-GGAATCTCAC	3.5	chr10	22023001	22023021	+	22023011	17.996	0	41	0	13.005	0	9	0	0	NA	0.52	0	0.5	0.46	0	0.24	0	0.51	0	0.23	0.27	0	0.46	0.45	0
OS04G0224900	21nt:1:seq-20761		ATGGTCTTACGTGTTAGAGTC	TCCAAGAATGCACAAT-TCAG	3.5	chr04	8307726	8307746	-	8307737	0	NA	0	NA	11.008	1	0	NA	0	NA	2.61	2.5	2.17	2.27	2.1	2.54	2.15	2.17	1.66	1.79	4.65	1.56	2.25	3.2	2.36
OS02G0211100	21nt:1:seq-20764	MEL1-bound	AGGATCGAGCAGGCACGAGTC	TCCAATCTCGTCCGTGCATGG	5	chr02	6206466	6206486	+	6206477	0	NA	0	NA	4	0	0	NA	0	NA	0	0.2	0.2	0	0	0	0	0	0	0	0	0	0	0	0.21
OS07G0112600	21nt:1:seq-20769	MEL1-bound	ACGCACACACTCTCTCGAGTC	TCCGTGTGGCAGCGAGCGCAG	5	chr07	697895	697915	-	697905	4	0	0	NA	0	NA	0	NA	0	NA	2.24	1.22	1.85	4.27	2.89	3.59	2.34	1.82	0.88	2.09	1.15	0.65	2.15	3.25	2.32
OS07G0588800	21nt:1:seq-20769	MEL1-bound	ACGCACACACTCTCTCGAGTC	TTCTTGTATAAGAGAGCTCAG	4	chr07	23988591	23988611	+	23988601	0	NA	5.005	1	0	NA	0	NA	0	NA	0.57	0.57	0.18	0.32	0.33	0.13	0.3	0.55	0.32	0.38	0.94	0.59	1.55	1.25	1
OS02G0105100	21nt:1:seq-20770	MEL1-bound	CGCACCTACCGAAGTCGAGTC	GCGTGGGTGGATTCAGCTCCG	2.5	chr02	279989	280009	+	279999	0	NA	0	NA	4	2	0	NA	0	NA	13.26	12.82	12.22	11.19	10.38	11.04	9.77	10.53	10.85	10.51	18.05	10.1	12.41	15.45	14.54
OS08G0549900	21nt:1:seq-20771	MEL1-bound	ATGGTTGAGTCACGTCGAGTC	TGCCAGCTC-GTGCAGCTCAG	2.5	chr08	27583262	27583282	+	27583272	40.975	0	0	NA	0	NA	0	NA	14.976	0	10.78	9.82	13.29	8.44	11.8	12.53	15.28	13.55	12.01	18.37	6.58	16.4	19.29	19.16	20.21
OS10G0567800	21nt:1:seq-20771	MEL1-bound	ATGGTTGAGTCACGTCGAGTC	TGTCAAGTCAGGGAAGCTAAG	5	chr10	22504972	22504992	-	22504982	21.006	0	22.995	0	25.014	0	0	NA	0	NA	1.19	1.42	1.26	1.04	1.68	1.6	1.95	0.89	1.37	1.22	1.8	0.85	1.62	1.88	1.88
OS08G0157100	21nt:1:seq-2079		ATGGCTTCCGAGCACTAGTAA	TAAAGAAGTCTTGGGGTCATT	5	chr08	3313278	3313298	-	3313288	0	NA	0	NA	0	NA	6.006	1	0	NA	1.44	1.82	2.35	1.09	0.83	1.48	1.53	1.56	0.9	1.11	0.99	0.89	2.25	1.31	1.26
OS02G0117700	21nt:1:seq-20793	MEL1-bound	CACGGTTTGACTTCTTGAGTC	GTGTCAAACTGGAAATCCCAG	4	chr02	926660	926680	-	926670	7.008	0	7	0	0	NA	0	NA	0	NA	0	0.23	0	0.17	0.11	0.12	0.06	0	0.15	0	0	0.18	0	0	0.31
OS11G0582100	21nt:1:seq-20798		ATGTCTGTTGTCGTTTGAGTC	TCCAGACAACAGAACAACCAG	5	chr11	21992364	21992384	-	21992375	7	1	0	NA	0	NA	0	NA	0	NA	14.59	10.77	10.2	13.54	13.15	13.72	12.61	14.13	14.28	16.96	20.34	16.45	18.04	16	18.49
OS06G0148250	21nt:1:seq-20809	MEL1-bound	TCTTTC-CTTGTCCCTATAGTC	AGAATGTGACCAGTGATATCAG	4.5	chr06	2516066	2516086	-	2516076	0	NA	0	NA	0	NA	6	1	0	NA	0	0	0	0	0	0	0	0	0	0	0	0	0	0	0
OS12G0578000	21nt:1:seq-20836	MEL1-bound	TCGACACTTGTTCGGCTAGTC	AGCAGTGAACGAGTTGAGCAA	4.5	chr12	23913109	23913129	-	23913120	0	NA	0	NA	5	1	0	NA	0	NA	6.11	5.69	3.41	5.37	3.55	3.76	2.12	5.25	4.46	5.2	5.31	4.21	6.29	4.55	4.13
OS01G0190400	21nt:1:seq-20864	MEL1-bound	TATACGGCTTTAAGTGTAGTC	ATATGACGAGATACACATCAG	2.5	chr01	4821126	4821146	-	4821137	0	NA	0	NA	5	1	0	NA	0	NA	1.35	0.9	0.43	0.72	0.42	1.09	0.55	0.86	0.33	0.46	0.85	0.8	1.44	1.32	1.34
MSTRG.34969	21nt:1:seq-20866		TCAGATGTCAGATGTGTAGTC	AGTCAAAAGTTTATATATCCG	4.5	chr03	32528158	32528178	-	32528167	0	NA	3.997	1	0	NA	0	NA	0	NA	0	0	0	0	0	0	0	0	0.06	0	0	0	0	0	0
OS08G0374400	21nt:1:seq-20866		TCAGATGTCAGATGTGTAGTC	AGTCAAAAGTTTATATATCCG	4.5	chr08	17539593	17539613	-	17539602	0	NA	3.997	0	0	NA	0	NA	0	NA	0	0	0	0	0	0	0	0	0	0	0	0	0	0	0
OS11G0671650	21nt:1:seq-20866		TCAGATGTCAGATGTGTAGTC	AGTCAAAAGTTTATATATCCG	4.5	chr11	27143770	27143790	-	27143779	0	NA	3.997	1	0	NA	0	NA	0	NA	0	0	0	0	0	0	0	0	0	0	0	0	0	0	0.11
OS10G0317950	21nt:1:seq-20878	MEL1-bound	CTGTTCACAAACGGCTTAGTC	GATATCTGGGTGTCGAATCAG	5	chr10	8503349	8503369	-	8503359	0	NA	0	NA	0	NA	6	0	0	NA	17.08	16.18	35.45	48.92	36.92	38.23	61.3	65.79	76.79	128.66	228.44	119.07	64.23	65.47	58.89
OS03G0662000	21nt:1:seq-20886	MEL1-bound	AGCGGCTTAATCCAGTTAGTC	TCGCAGGAAAAGGTCACTTAG	5	chr03	26004213	26004233	+	26004222	0	NA	13.002	0	0	NA	0	NA	0	NA	4.17	5.27	5.13	3.26	2.19	2.82	2.35	2.82	2.27	1.76	4.58	1.32	4.61	4.48	2.87
OS01G0300600	21nt:1:seq-20900		TCCATAACCCCGTATTTAGTC	AGGGCGTGAGGCATAAATTAG	4.5	chr01	11025824	11025844	-	11025834	0	NA	0	NA	56.034	0	0	NA	0	NA	16.94	17.75	18.76	12.39	13.36	11.59	11.15	8.89	10.3	6.9	15.85	6.36	12.84	12.66	12.21
OS07G0541800	21nt:1:seq-20916	MEL1-bound	GGCAGGAAGCCTATCAACGTC	TCGTCTTGCCGATAGTGGCAG	4	chr07	21410047	21410067	-	21410056	0	NA	0	NA	0	NA	4	0	0	NA	0	0	0	0	0.33	0.22	0.25	0	0.27	0.42	0.67	0.39	0	0.21	0.52
OS03G0216800	21nt:1:seq-20937	MEL1-bound	GTCCTTTTACATCTACACGTC	CAGGGAAGTGTTGATGAGTGG	4	chr03	6153297	6153317	+	6153307	0	NA	34.986	1	0	NA	0	NA	0	NA	1.49	1.42	4.01	4.54	6.97	4.78	4.56	4.51	4.8	2.02	5.47	2.02	1.56	2.53	3.62
OS01G0559150	21nt:1:seq-20968		CGGTTGA-GCCTAGTCGACGTC	GCGACCTGCGGATCAGCTCCGG	5	chr01	21176034	21176054	-	21176044	0	NA	0	NA	0	NA	5.995	1	0	NA	0	0	0	0	0	0	0	0	0	0	0	0	0	0	0
OS04G0569500	21nt:1:seq-21008		ACCACCGTTCGAGCTTACGTC	TGGAAGCAAGCGCCAATGCGG	4.5	chr04	28649019	28649039	+	28649030	0	NA	0	NA	0	NA	4	0	0	NA	4.34	3.13	5.23	2.99	3.82	0	3.84	3.02	0	2.81	4.23	2.54	3.86	5.95	3.32
OS01G0507500	21nt:1:seq-21009	MEL1-bound	GCCTAACCGCTAAGTTACGTC	CTGATGAGGGACTCAATGCAG	5	chr01	17712826	17712846	+	17712836	0	NA	13.002	1	0	NA	0	NA	0	NA	11.35	11.58	9.51	10.88	9.58	11.61	10.59	7.37	9.44	8.72	13.91	9.15	8.65	12.82	11.52
OS03G0640300	21nt:1:seq-21017	MEL1-bound	CACGAAGACCAGAGAACCGTC	TTGCCTCCGCTCTCTTGGCAT	5	chr03	24633596	24633616	-	24633606	0	NA	0	NA	0	NA	7	1	0	NA	3.56	3.51	1.92	2.2	2.74	1.85	2.26	1.82	2.27	1.42	1.88	1.41	1.82	2.71	3.06
OS06G0557700	21nt:1:seq-21023		TCGACTAAGGTAACCACCGTC	AGCTTATACCAATGGTTGCAT	5	chr06	21281407	21281427	+	21281418	4	1	0	NA	0	NA	0	NA	0	NA	1.55	1.25	1.31	0.69	1.94	2.42	0.89	5.76	3.31	5.18	9.12	3.85	5.63	4.12	3.69
OS03G0428000	21nt:1:seq-21032		CCCGGAGTTGCTTCGACCGTC	GGACATCATCGACGCTAGCAG	5	chr03	17893510	17893530	+	17893521	14.994	0	0	NA	9.002	0	0	NA	0	NA	0.51	1	0.98	0.68	1.42	1.38	0.86	0.97	0.56	0.8	0.32	0.75	1.17	1.07	0.68
OS08G0171000	21nt:1:seq-21048		GGCGTAGTGTAAGAACCCGTC	TTGCAACACATACTTGTGCAG	4	chr08	4175259	4175279	+	4175270	24.991	0	0	NA	0	NA	0	NA	0	NA	2.95	3.58	4.01	3.3	3.78	3.16	3.05	1.93	2.69	3.48	5.65	2.92	3.74	3.01	3.74
OS09G0517100	21nt:1:seq-21048		GGCGTAGTGTAAGAACCCGTC	TCGCTTCATATTCAAGGGCTG	5	chr09	20158204	20158224	-	20158213	6.003	0	0	NA	0	NA	0	NA	0	NA	4.68	4.32	3.23	1.72	1.72	1.75	1.56	1.56	0.79	1.07	1.8	0.75	25.7	23.38	25.25
OS02G0566700	21nt:1:seq-21068	MEL1-bound	CTCTCATTCAGCAAAT-CCGTC	GAGAGTAGGTCCATTACAGCAG	5	chr02	21545872	21545892	+	21545883	9.984	0	0	NA	0	NA	0	NA	0	NA	4.61	5.15	3.73	2.75	2.73	2.54	2.31	3.25	3.25	2.43	3.59	2.71	4.59	4.51	3.62
OS06G0560400	21nt:1:seq-21071		TACAGTCTTGGTATATCCGTC	ATCTCAGTACCAGATTGACAG	5	chr06	21433495	21433515	-	21433504	6.994	1	0	NA	0	NA	0	NA	0	NA	4.65	4.04	5.82	3.92	3.48	3.95	4.03	3.9	4.07	3.31	7.05	3.3	5.32	3.56	3.8
OS07G0676900	21nt:1:seq-21085	MEL1-bound	CTCTTGTGTACCCGTTCCGTC	GGGAACGCAGGGACAAATCAG	5	chr07	28661521	28661541	+	28661532	9	0	0	NA	0	NA	0	NA	0	NA	1.2	1.63	0.58	1.43	1.87	1.34	3.6	3.41	1.98	5.99	1.38	4.27	1.44	1.58	2.83
OS03G0587600	21nt:1:seq-21086	MEL1-bound	TCCTCCTACTCCGTTTCCGTC	AGGCGGACGAGGCCAAGGCAA	4	chr03	21702974	21702994	+	21702985	0	NA	0	NA	4	0	0	NA	0	NA	0	0	0	0.44	0	0.16	1.73	1.05	0.61	2.48	1.13	2.54	0	0	0.3
OS07G0676800	21nt:1:seq-21088	MEL1-bound	TCACCAGATGGTCCAAGCGTC	AGGGGTCTAACATGTCGGCAG	5	chr07	28655565	28655585	+	28655576	0	NA	42.994	0	0	NA	0	NA	0	NA	46.41	46.94	39.35	59.8	51.76	52.03	49.76	43.88	50.85	42.39	20.03	46.3	36.82	43.23	48.93
OS03G0219700	21nt:1:seq-21096	MEL1-bound	TGTGGTTCGGTGATTAGCGTC	ACACCAAGCCATTGAAAGATG	5	chr03	6286548	6286568	-	6286559	10.01	1	0	NA	0	NA	0	NA	0	NA	27.65	26.11	27.81	18.69	21.95	20.9	23.04	22.2	17.67	19.09	34.16	16.32	23.93	24.82	24.09
OS12G0105800	21nt:1:seq-2110		GTGTTGTAAACAGTCCCGTAA	CACAACAATGGTCAGCTCAGT	5	chr12	307853	307873	-	307864	0	NA	0	NA	5	0	0	NA	0	NA	0.21	0	0	0	0.15	0.29	0.23	0	0.12	0.1	0.79	0.27	0.21	0.85	0.33
OS03G0229575	21nt:1:seq-2111		CCTGAAGTCATAAAGCCGTAA	GGACTTTAATATTTCGGCATT	1.5	chr03	6864925	6864945	-	6864935	0	NA	4.002	2	0	NA	0	NA	0	NA	1.19	1.08	1.35	0.55	0.48	0.64	0.61	0.6	0.41	0.44	1	0.51	1.45	0.98	1.1
MSTRG.34075	21nt:1:seq-21127		TCACTGACTTAACAGATCGTC	AGTGATTGAAATTTGTGGCAT	5	chr03	28433644	28433664	-	28433653	0	NA	0	NA	4	0	0	NA	0	NA	0.52	0.54	0.55	0.18	0.3	0.21	0.06	0.15	0.12	0.16	0.3	0.15	0.2	0.37	0.2
EPlOSAG00000010291	21nt:1:seq-2115		ATCCGTGGTTAAATAGCGTAA	TAGACACTAATTTAGAGTATT	4	chr05	28134180	28134200	+	28134189	0	NA	0	NA	4	0	0	NA	0	NA	0	0	0	0	0	0	0	0	0	0	0	0	0	0	0
EPlOSAG00000010291	21nt:1:seq-2115		ATCCGTGGTTAAATAGCGTAA	TAGACACTAATTTAGAGTATT	4	chr05	28134180	28134200	+	28134189	0	NA	0	NA	4	0	0	NA	2.001	0	0	0	0	0	0	0	0	0	0	0	0	0	0	0	0
OS12G0408100	21nt:1:seq-21168	MEL1-bound	CGGTCGTTCTACGTCGTCGTC	ACCAGCGAGATGCAGCAGCAA	2.5	chr12	12356406	12356426	+	12356415	0	NA	0	NA	4.998	0	0	NA	4.998	0	0.87	0	3.88	5.13	3.27	2.35	5.53	1.57	3.75	7.96	5.47	6.63	4.88	0	1.53
OS04G0609900	21nt:1:seq-21182	MEL1-bound	CGGACCTTCCAGTGATTCGTC	GCCGATCAGGTCACAAAGCAG	5	chr04	30912239	30912259	-	30912248	0	NA	74.98	0	50.982	0	97.968	0	0	NA	23.94	24.93	26.54	15.78	16.98	18.04	12.35	13.42	13.57	10.11	21.6	10.49	21.27	22.69	19.27
OS10G0416800	21nt:1:seq-21194	MEL1-bound	TCCTAACAGCTTAGCTTCGTC	GGGATCGCCGGAGCGAAGGAG	5	chr10	14603276	14603296	+	14603287	0	NA	4.998	0	0	NA	0	NA	0	NA	4.55	3.96	7.85	1.94	4.39	1.42	2.59	2.14	2.49	4.91	1.61	6.44	6.1	8.85	13.45
OS05G0542500	21nt:1:seq-21206	MEL1-bound	GAACCGCTGTGCTCGTTCGTC	CTCGGCGAGAAGACCGAGCAG	4.5	chr05	26928108	26928128	+	26928119	0	NA	6.994	1	0	NA	0	NA	0	NA	6.09	5.13	4.53	9.34	5.44	6.67	6.74	7.05	4.74	4.6	3	4.15	4.9	19.1	17.55
OS03G0649000	21nt:1:seq-21212		TCCACGATGGATTCTTTCGTC	ATAAGCTACCTGAGAAAGCAC	4.5	chr03	25148228	25148248	-	25148237	0	NA	6	0	0	NA	0	NA	0	NA	15.68	13.84	15.43	12.8	11.74	12.48	9.98	10.29	11.86	10.78	15.28	9.82	19.74	20.12	18.82
OS05G0491800	21nt:1:seq-21235	MEL1-bound	GAGAGTGTCGCGACCAAGGTC	CTCTCTCAGCGCTTGCTCGAG	4	chr05	24176148	24176168	+	24176157	0	NA	0	NA	4	1	0	NA	4	0	0	0.18	0.63	0	2.52	0	1.51	0	3.53	2.86	2.36	1.61	0	0.42	1.46
OS02G0584900	21nt:1:seq-21243	MEL1-bound	AAGGCGGACTCAACGAAGGTC	TTTCGCCGGTGTTGCTTCATG	4.5	chr02	22557914	22557934	-	22557924	0	NA	0	NA	0	NA	3.996	1	0	NA	9.27	10.08	8.49	4.6	5.53	6.39	7	9.14	9.45	6.19	8.14	7.17	5.65	8.38	5.88
OS02G0627900	21nt:1:seq-21244		CACTATATGACGCCGAAGGTC	GTGATGTACAGAGGCTACTAC	5	chr02	25105383	25105403	-	25105392	0	NA	0	NA	4.998	1	0	NA	0	NA	1	1.2	0.96	0.48	0.56	0.81	0.21	1.34	0.55	0.35	1.45	0.57	1.54	1.15	1.56
OS03G0583000	21nt:1:seq-21248	MEL1-bound	AAGATTGAACGATTGAAGGTC	TCCTGATTTGCTGATTTCAAG	4	chr03	21461046	21461066	-	21461057	7	0	0	NA	0	NA	0	NA	0	NA	1.73	1.04	0.81	1.15	0.93	0.92	0.63	0.57	0.67	0.89	0.25	0.54	0.46	1.63	1.33
OS07G0592600	21nt:1:seq-21269	MEL1-bound	TCGCAGGTAGGTGGTCAGGTC	CGCGTCCATCAACCAGTACAA	4	chr07	24150120	24150140	-	24150129	0	NA	0	NA	0	NA	6	0	0	NA	8.12	5.79	8.35	5.95	6.5	5.59	4.6	6.84	6.96	6.6	1.2	6.34	22.5	28.32	24.89
EPlOSAG00000051182	21nt:1:seq-21308	MEL1-bound	TACTTTATAACTTAGACGGTC	GTGAATGAGTGAAGCTGCCAG	4.5	chr12	25476812	25476832	+	25476821	0	NA	0	NA	7	0	0	NA	0	NA	0	0	0	0	0	0	0	0	0	0	0	0	0	0	0
EPlOSAG00000051182	21nt:1:seq-21308	MEL1-bound	TACTTTATAACTTAGACGGTC	GTGAATGAGTGAAGCTGCCAG	4.5	chr12	25476812	25476832	+	25476821	0	NA	0	NA	7	0	3	0	2	0	0	0	0	0	0	0	0	0	0	0	0	0	0	0	0
OS08G0428400	21nt:1:seq-21314		CCGACCAGTGTAACTACGGTC	GTCGGCTGACCTTGATGCCAG	5	chr08	20625497	20625517	-	20625507	0	NA	0	NA	0	NA	91.059	0	0	NA	6.31	8.23	8.48	7.71	9.07	7.91	7.74	9.85	8.07	8.37	9.82	6.45	16.78	14.05	13.08
OS04G0161736	21nt:1:seq-21318	MEL1-bound	TAGTGAGAAGAGCAACCGGTC	ATTAATCTTCTAGTGGGCTAA	5	chr04	4262630	4262650	-	4262639	0	NA	0	NA	4	0	0	NA	0	NA	0	0	0	0	0	0	0	0	0	0	0	0	0	0	0
OS04G0161736	21nt:1:seq-21318	MEL1-bound	TAGTGAGAAGAGCAACCGGTC	ATTAATCTTCTAGTGGGCTAA	5	chr04	4262630	4262650	-	4262639	0	NA	0	NA	4	0	0	NA	2	1	0	0	0	0	0	0	0	0	0	0	0	0	0	0	0
OS01G0200500	21nt:1:seq-21321	MEL1-bound	TAGCCGTTGCCCTCACCGGTC	ATCGGCAACGGGAGTGGCCGT	2.5	chr01	5445757	5445777	+	5445768	0	NA	11.99	0	0	NA	0	NA	0	NA	5.81	6.4	7.17	7.05	6.88	7.04	6.75	8.39	6.96	9.23	4.47	7.78	5.9	7.05	5.67
OS03G0232200	21nt:1:seq-21326		AGGCGACTACTACATCCGGTC	GCTGCTGCTGGTGATGGCCAG	5	chr03	6996170	6996190	-	6996179	0	NA	0	NA	4	1	0	NA	0	NA	2.75	2.37	2.99	2.11	1.71	1.46	1.12	0.6	0.69	0.93	0.32	0.55	3.11	2.29	2.45
OS03G0390900	21nt:1:seq-21351	MEL1-bound	GAACATGTATAATCAAGGGTC	TTTGTAGATATGTGTTTCCAG	4	chr03	15659318	15659338	-	15659327	8.991	1	0	NA	0	NA	0	NA	0	NA	6.93	6.27	6.07	5.19	4.04	6.02	3.6	3.1	3.29	3.63	3.07	2.88	5.53	3.96	5.01
OS03G0390900	21nt:1:seq-21351	MEL1-bound	GAACATGTATAATCAAGGGTC	TTTGTAGATATGTGTTTCCAG	4	chr03	15659318	15659338	-	15659329	0	NA	0	NA	0	NA	8.007	1	0	NA	6.93	6.27	6.07	5.19	4.04	6.02	3.6	3.1	3.29	3.63	3.07	2.88	5.53	3.96	5.01
OS05G0135500	21nt:1:seq-21356	MEL1-bound	CACGGTCTCTGCTGCAGGGTC	CCGCCGGAGACGGCGGCGCAG	5	chr05	2082169	2082189	+	2082179	0	NA	0	NA	4.998	0	0	NA	0	NA	0.32	0.12	0.41	1.85	1.5	1.16	4.95	4.29	4.86	27.24	17.35	33.65	4.52	4.62	4.89
OS01G0374200	21nt:1:seq-21376	MEL1-bound	TACAACGTTTCTTTAGGGGTC	ATGCTGCAGAGAAATGCTCCG	4	chr01	15420518	15420538	-	15420529	0	NA	5	1	0	NA	0	NA	0	NA	2.7	2.6	2	2.3	2.47	1.97	1.86	1.39	1.84	1.82	2.15	1.96	2.6	2.38	2.32
OS04G0560600	21nt:1:seq-21376	MEL1-bound	TACAACGTTTCTTTAGGGGTC	ATGTTACATAGAGATCCCCAG	2.5	chr04	28080882	28080902	-	28080892	7.994	1	0	NA	0	NA	0	NA	0	NA	3.47	4.43	4.78	4.23	3.76	3.88	3.57	4.96	5.17	2.5	1.05	2.44	3.74	3.99	5.2
OS05G0335500	21nt:1:seq-21387	MEL1-bound	GAGGGTTTCACGAGCTGGGTC	CTTCCGAAGAGCTCGAGCCAG	3	chr05	15698774	15698794	+	15698784	0	NA	0	NA	5	1	0	NA	0	NA	14.08	15.7	15.99	14.87	13.38	14.66	18.6	14.77	15.14	28.11	0.38	22.43	13.82	17.6	16.17
OS09G0471800	21nt:1:seq-21398	MEL1-bound	AACTCACAAGGTCGAATGGTC	TTGAGTGGTTCATCTTTCTGG	4.5	chr09	18007615	18007635	-	18007624	4	0	0	NA	0	NA	0	NA	0	NA	0.51	0.68	0.53	0.53	0.77	0.35	0.87	0.67	1.04	0.96	1.54	0.45	1.72	0.96	0.39
ENSRNA049471043	21nt:1:seq-21418	MEL1-bound	GAGTTGCTTCCTTGCCTGGTC	CTCAGCGACGGACCGGGCCCA	5	chr02	28721918	28721938	+	28721928	447.937	0	0	NA	0	NA	0	NA	0	NA	0	0	0	0	0	0	0	0	0	0	2.43	0	0	0	0
OS04G0597800	21nt:1:seq-21418	MEL1-bound	GAGTTGCTTCCTTGCCTGGTC	CGCGACGAAGGAAAGGACCAT	3.5	chr04	30161923	30161943	+	30161932	0	NA	0	NA	4	0	0	NA	0	NA	0.11	0	0	0	0	0.06	0.06	0.4	0.09	0	0.13	0.16	0	0	0.4
MSTRG.32881	21nt:1:seq-21432		TGTAGGGATGAAGTCGTGGTC	ACATCTCCACTTCAACACCAA	3.5	chr03	21340301	21340321	-	21340312	0	NA	16.997	0	0	NA	18	0	0	NA	0.37	0	0	0.36	0	0.34	0	0	0.82	0	1.56	0	0	0.32	0.83
OS06G0202700	21nt:1:seq-21442		GAGTAGGAAACAACCTTGGTC	TTCATCCTGTGCTGTAACAAG	4.5	chr06	5180574	5180594	+	5180585	0	NA	4	1	0	NA	0	NA	0	NA	3.87	3.61	1.59	2.34	3.41	4.9	5.13	3.62	2.11	3.8	2.23	3.79	5.3	6.62	4.02
OS06G0114300	21nt:1:seq-2145		TCACGGCAAAGGACGAGGTAA	AGTGCAGTTGCCCGCCCAATT	5	chr06	826130	826150	+	826140	4	0	0	NA	0	NA	0	NA	0	NA	2.91	2.42	2.63	0.98	1.66	1.38	0.71	1.3	1.51	1.49	1.93	2.23	1.64	3.93	2.67
OS03G0296700	21nt:1:seq-21479		TCTGAGGTCCTCCAACATGTC	AGGCAGATGGAGGTTGTACAG	4.5	chr03	10387466	10387486	+	10387477	0	NA	0	NA	26.004	0	14.004	1	15.008	0	3.35	3.61	3.69	2.32	3.38	3.11	1.88	1.91	2.29	1.63	1.36	1.64	3.22	2.85	2.97
OS03G0701000	21nt:1:seq-21479		TCTGAGGTCCTCCAACATGTC	GGGTTCCTGGAGTTTGTGCAG	4	chr03	28136873	28136893	+	28136883	0	NA	0	NA	0	NA	14.999	0	0	NA	6	4.86	4.86	4.1	4.27	3.99	4.04	4.28	4.64	3.96	2.92	4.03	4.12	4.84	3.39
OS05G0489200	21nt:1:seq-21488	MEL1-bound	TGACGGGACTTCTTGCATGTC	ACTG-CCTGACGTACGTGCAG	4	chr05	24047541	24047561	-	24047551	0	NA	6.006	1	0	NA	0	NA	0	NA	13.18	10.87	11.73	21.77	25.58	20.74	31.71	31.86	26.87	38.96	3.51	34.26	20.32	23.01	22.47
OS02G0537500	21nt:1:seq-21493	MEL1-bound	CGTTACTTGTCGAGAGATGTC	ACAATCAGCAGCCATCTGCAG	5	chr02	19868902	19868922	-	19868912	0	NA	5	1	0	NA	0	NA	0	NA	1.22	2.48	2.68	1.35	0.95	1.76	0.98	1.62	1.08	0.85	1.05	0.94	1.62	1.63	1.5
OS09G0491532	21nt:1:seq-21493	MEL1-bound	CGTTACTTGTCGAGAGATGTC	GCCATGAACTGGTCTCTGTAG	4	chr09	18918534	18918554	-	18918543	0	NA	0	NA	0	NA	6	1	0	NA	3.47	2.88	4.01	2.37	2.22	1.94	2.06	1.57	1.54	1.55	1.05	2.18	2.79	2.1	1.97
OS01G0917500	21nt:1:seq-2154		TCGGTACAGTCGTGACGGTAA	ACCCATGTCAGCACTGACATT	2	chr01	40023167	40023187	+	40023178	4	2	0	NA	0	NA	0	NA	0	NA	89.36	92.08	83.72	50.74	55.69	48.51	41.57	47.49	43.95	29.78	56.39	28.74	54.09	59.56	55.08
OS01G0743800	21nt:1:seq-21548	MEL1-bound	ACGTACGTACAGGACGCTGTC	TACATGC-TGTCCTGAGGCAG	4	chr01	31094501	31094521	+	31094512	0	NA	0	NA	6.001	0	7	1	0	NA	2.21	2.27	1.89	1.17	0.51	0.33	0.9	0.23	0.54	0.64	2.02	0.7	1.88	1.08	0.68
OS08G0446200	21nt:1:seq-21553		CGCGTCGCTTCGTTCGCTGTC	GCGCAGCGAAGGAAGCGAGCC	4	chr08	21756944	21756964	-	21756953	0	NA	0	NA	0	NA	6	0	0	NA	7.18	9.41	7.75	5.62	8.26	8.58	8.33	8.86	7.75	6.69	13.72	4.85	9.27	11.47	9.91
OS01G0711800	21nt:1:seq-21567		CCTCCACCCATGTTCTCTGTC	GGAGGTGCTAACAAAAGAGAG	5	chr01	29581286	29581306	-	29581296	0	NA	0	NA	4.998	0	0	NA	0	NA	0	0	0	0	0	0	0	0	0	0	0	0	0	0	0
OS02G0761000	21nt:1:seq-21587	MEL1-bound	AGCGTGGTACCTTCAAGTGTC	TTGCATTCTGGAAGTTCACAG	3.5	chr02	32043786	32043806	+	32043797	5	1	0	NA	0	NA	0	NA	0	NA	0.98	1.15	1.33	0.67	0.46	0.76	0.58	0.7	0.73	0.35	0.53	0.78	1.11	1.49	1.61
OS10G0578600	21nt:1:seq-21588		GTGATGTCGTACCGAAGTGTC	CGCTGCAGCAGCGCTTCCCGG	5	chr10	23074361	23074381	-	23074370	0	NA	0	NA	5.004	1	0	NA	0	NA	1.3	1.72	1.76	1.29	0.45	1.48	0	1.21	0.72	2.31	0.49	0.55	3.24	2.47	1.12
OS03G0119700	21nt:1:seq-21591		TTCATCCTAATCCTAAGTGTC	ACCGAGGATTACGATTCACAC	5	chr03	1077146	1077166	+	1077157	4.998	1	7	0	0	NA	0	NA	0	NA	2.1	0.93	2.03	1.97	2.5	1.93	2.37	1.13	2.59	1.02	2.34	1.45	1.59	1.74	1.7
OS01G0866500	21nt:1:seq-21602		TCGTTCTAGTGCAGTAGTGTC	AGCAAGATGACATCTTTGCAA	5	chr01	37522673	37522693	-	37522682	4.998	0	0	NA	0	NA	0	NA	0	NA	0.4	0.58	0.26	1.65	1.48	1.08	0.56	0.25	1.03	0.81	1.64	0.43	0	0.59	1.63
OS09G0435250	21nt:1:seq-21603		TCCGTTCTCACTCGTAGTGTC	CGGCAAGTGTGGGCAACACAG	3.5	chr09	15996091	15996111	-	15996100	0	NA	0	NA	0	NA	6	0	0	NA	0	0	0	0	0	0	0.04	0	0.04	0	0.06	0	0	0	0
MSTRG.26157	21nt:1:seq-21609	MEL1-bound	TCCCATTTTCCTTTTAGTGTC	GGGGAAAAAGGAAAATAAGAA	4.5	chr02	23722810	23722830	-	23722821	13.005	0	0	NA	0	NA	0	NA	0	NA	0	0	0	0	0.58	0.36	0	0	0.11	0	0	0.12	0.16	0.36	0
OS08G0545800	21nt:1:seq-2161	MEL1-bound	GGCGGCACTCACAGGCGGTAA	CCGCCATGAG-CTCGGCCATT	4.5	chr08	27333026	27333046	-	27333036	0	NA	0	NA	130.168	0	0	NA	0	NA	296.01	306.69	333.11	1013.43	1043.75	1132.2	681.16	726.9	769.28	286.41	252.01	275.31	644.7	598.24	660.96
OS08G0510750	21nt:1:seq-2162		GGGAGGTGAAGAACTCGGTAA	CCCTCTCCTCCTTGAGCCGTT	4	chr08	25328565	25328585	+	25328574	7.992	0	0	NA	0	NA	0	NA	0	NA	0	0	0	0	0	0	1.06	0	0	0	0.37	0	0	0	0
OS05G0474500	21nt:1:seq-21626	MEL1-bound	CGTCGGTTGTACAT-AGGTGTC	GCAGGCAACATGTAGTCCACAG	2.5	chr05	23289895	23289915	+	23289906	0	NA	119	0	79.994	0	0	NA	19.023	0	6.16	7.78	5.68	8.11	5.83	6.04	6.74	6.6	5.28	5.51	4.2	6.28	7.65	6.08	6.8
OS09G0459850	21nt:1:seq-21633	MEL1-bound	ACCTAGTACAGAATCGGTGTC	TGGATCTGGTCTTGGCACCGG	5	chr09	17383714	17383734	-	17383724	0	NA	8	0	0	NA	0	NA	0	NA	0	0	0	0	0	0	0	0	0	0	0	0	0	0	0
OS06G0320500	21nt:1:seq-21639		CTTAGCCTCTCTCATGGTGTC	GAGTCGGAG-TAGTACCACTG	4	chr06	12453138	12453158	+	12453149	45.03	0	0	NA	0	NA	0	NA	0	NA	113.36	108.65	111.52	176.41	190.54	183.94	252.98	255.32	269.1	299.33	140.92	283.07	166.7	166.32	159.25
OS10G0425400	21nt:1:seq-21646		TTGGAAGCTCCGTGATGTGTC	GGCCTTCGAGGCTCTGCTCCG	4.5	chr10	15103143	15103163	+	15103154	4.002	0	0	NA	0	NA	0	NA	0	NA	3.79	6.08	4.21	4.73	1.93	6.23	7.46	10.54	5.68	2.42	2.44	3.56	7.27	4.58	5.56
OS10G0425400	21nt:1:seq-21646		TTGGAAGCTCCGTGATGTGTC	GGCCTTCGAGGCTCTGCTCCG	4.5	chr10	15103143	15103163	+	15103153	0	NA	5	1	0	NA	0	NA	0	NA	3.79	6.08	4.21	4.73	1.93	6.23	7.46	10.54	5.68	2.42	2.44	3.56	7.27	4.58	5.56
OS02G0149700	21nt:1:seq-21648	MEL1-bound	TCGGTCAT-TGTTTCCTGTGTC	AGCAAGTATGTAAAGTACACAG	4.5	chr02	2736504	2736524	-	2736513	0	NA	0	NA	9.002	1	0	NA	0	NA	15.93	19.06	19.32	2.9	7.59	14.16	10.69	0	5.61	5.72	10.5	9.58	19.2	9.95	2.61
OS01G0915300	21nt:1:seq-21706		CTTGAAAGATATCTTGTTGTC	GGACTTTCTATAGAA-AACTG	3	chr01	39881232	39881252	-	39881243	0	NA	0	NA	12.997	0	0	NA	0	NA	2.27	2.81	2.26	2.71	2.08	2.13	1.57	1.68	2.26	1.58	3.65	1.41	3.31	2.06	1.73
OS10G0558801	21nt:1:seq-21727		GAGGCTTGTGCGGGTTTTGTC	CTTCAAATATGCCTAAAAGAG	4	chr10	21992336	21992356	+	21992347	0	NA	0	NA	4	0	0	NA	0	NA	0	0	0	0.86	0.94	0	0	0	0	0.2	0	0	0	0	0.75
OS07G0273700	21nt:1:seq-21730		GGTTCAGTGAGTTCAAAATTC	TCAAGTCACTGAAGATTGAAG	3.5	chr07	10155655	10155675	-	10155665	0	NA	5.004	1	0	NA	0	NA	0	NA	4.93	5.7	6.4	4.13	3.19	3.47	3.09	3	3.87	3.19	6.92	3.73	6.19	6.1	4.65
OS09G0251450	21nt:1:seq-21733	MEL1-bound	GTCTACTTTCGTTTAAAATTC	CAGCTGCAAACATATTTTAAG	4	chr09	3933594	3933614	-	3933603	14	0	0	NA	0	NA	7	0	0	NA	0	0	0	0	0	0.15	0.14	0.46	0.14	0.15	0.39	0	0	0	0
OS09G0251450	21nt:1:seq-21733	MEL1-bound	GTCTACTTTCGTTTAAAATTC	CAGCTGCAAACATATTTTAAG	4	chr09	3933594	3933614	-	3933603	14	0	2.997	1	0	NA	7	0	0	NA	0	0	0	0	0	0.15	0.14	0.46	0.14	0.15	0.39	0	0	0	0
OS02G0184900	21nt:1:seq-21745		GATCCGGCTTCAACTCAATTC	GAAGGCACAAGATGAGTTAAG	5	chr02	4742472	4742492	+	4742481	0	NA	0	NA	6.003	0	0	NA	0	NA	0	0	0	0	0.51	0.13	0.69	0	0	2.03	1.13	1.1	0	0.38	0
OS08G0305300	21nt:1:seq-21745		GATCCGGCTTCAACTCAATTC	GTGGGAGGATGTTGAGTTAAG	4.5	chr08	12727332	12727352	-	12727342	0	NA	0	NA	13.02	0	20.02	0	0	NA	32.05	34.6	30.95	21.87	22.13	21.3	17.04	19.13	18.79	15.84	35.26	14.54	26.97	24.71	25.7
OS12G0454800	21nt:1:seq-21754	MEL1-bound	GTTTTCCAGGTTCTCGAATTC	CAGGAGGAGCAAGAGCTCAAC	5	chr12	15777838	15777858	+	15777848	NA	0	4	1	0	NA	0	NA	0	NA	0.77	1.04	0.25	2.4	1.98	1.85	3.3	3.31	2.13	3.37	6.7	4.41	1.47	1.51	0.78
OS04G0382700	21nt:1:seq-21759	MEL1-bound	TCTAGCCTCTAAGTTGAATTC	AGCTAGGAGATTCATCTCAAG	4	chr04	18774428	18774448	+	18774437	14.006	1	0	NA	0	NA	0	NA	0	NA	12.55	13.8	12.79	8.84	8.46	7.65	7.49	8.03	7.12	5.77	12.71	6.12	8.02	9.09	11.59
OS10G0524500	21nt:1:seq-21775	MEL1-bound	GCTCTCTGCGCTCTTTAATTC	CGAGAGATGGAAGAAATGATG	4.5	chr10	20379302	20379322	+	20379311	6.006	0	0	NA	0	NA	0	NA	0	NA	0	0	0	13.62	12.24	14.01	109.5	104.53	103.06	128.24	36.13	131.86	15.44	11.17	15.14
OS06G0360300	21nt:1:seq-21787		GAGGTAATACTGCGGACATTC	CACCATTATAAGGCCTGGAGG	4.5	chr06	14881813	14881833	-	14881822	7.005	0	6	1	0	NA	0	NA	0	NA	0.11	0.1	0.05	0.11	0.04	0.13	0.07	0.02	0.03	0	0	0	0.07	0.05	0.03
OS02G0279150	21nt:1:seq-2179		TCACGAGTAGGTGTTTGGTAA	AGTACTCA-CCCCAAAACATT	4.5	chr02	10275902	10275922	+	10275911	0	NA	0	NA	0	NA	4	0	0	NA	1.5	1.4	1.2	0.88	1	0.87	0.88	0.4	0.87	0.92	1.43	0.55	1.76	1.6	1.52
OS02G0648100	21nt:1:seq-21813	MEL1-bound	ACGGCGGCTTAGGTAAGATTC	AGCCGTCGGATCCAAACCAAG	5	chr02	26090678	26090698	-	26090687	0	NA	0	NA	7.995	0	0	NA	0	NA	9.88	8.34	8.18	11.36	14.66	10.53	13.5	12.91	12.55	16.72	1.74	14.41	10.58	10.31	9.31
OS04G0615850	21nt:1:seq-21836	MEL1-bound	GGGCTTGAGGTAGGTGGATTC	CCCGATCTTCATACAACTTAG	4.5	chr04	31251894	31251914	+	31251905	0	NA	4	0	0	NA	5.999	0	0	NA	1.99	3.05	2.59	1.38	1.32	0.78	0.8	0.28	1.05	1.6	2.28	1.04	3.03	2.28	2.13
OS04G0652550	21nt:1:seq-21836	MEL1-bound	GGGCTTGAGGTAGGTGGATTC	CCCGATCTCCCCCCACCTTAG	4.5	chr04	33229730	33229750	+	33229741	11.004	0	0	NA	0	NA	0	NA	0	NA	0	0	0.72	0.63	0.65	0.94	1.01	0.46	0.61	0.61	0	0	0.87	0.58	0.96
OS11G0490251	21nt:1:seq-21839	MEL1-bound	CGACCATATACATGATGATTC	GCTGG-ATATGTACAAGTATG	4.5	chr11	17292573	17292593	-	17292584	0	NA	4.998	1	0	NA	0	NA	0	NA	1	2.25	0.55	1.1	0.7	1.03	0.83	0.41	1.27	0	0	0	2.33	1.44	0.56
OS04G0166000	21nt:1:seq-21855		ACTACGTAGTACAGGATATTC	TGGTGCATCATGTGCTTGCAG	4.5	chr04	4485262	4485282	-	4485273	3.997	1	0	NA	0	NA	0	NA	0	NA	5.3	5.64	4.96	4.57	4.35	3.99	2.86	2.19	2.73	0.97	2.11	1.36	5.89	4.19	3.89
OS08G0171600	21nt:1:seq-219		TGGAACGGTGTAGTCTTAAAA	ACTTTGCCAGACCAGAGTATT	4	chr08	4194789	4194809	-	4194799	0	NA	6.001	1	0	NA	0	NA	0	NA	1.44	1.28	1.76	0.88	0.74	0.83	0.55	0.63	0.94	0.46	0.75	0.43	1.01	1.21	0.8
OS02G0694800	21nt:1:seq-21900		TCGTGGGACCACGAAAACTTC	CCCGTTCTGGTGCTTCTGAAG	4.5	chr02	28550456	28550476	-	28550467	9.002	0	0	NA	0	NA	0	NA	0	NA	1.34	1.18	1.23	0.99	0.63	0.46	0.81	1.35	0.99	0.56	1.59	0.58	0.74	0.67	0.93
OS01G0223900	21nt:1:seq-21908	MEL1-bound	TTCCTATACGCGTTAAACTTC	AAGGAAATGC-CAATGTGGAG	4	chr01	6789354	6789374	+	6789364	7	0	0	NA	0	NA	0	NA	0	NA	5.64	5.96	5.1	6.58	7.79	4.1	5.31	3.93	5.12	4.12	4.78	4.49	6.07	6.69	8.57
OS01G0223900	21nt:1:seq-21908	MEL1-bound	TTCCTATACGCGTTAAACTTC	AAGGAAATGC-CAATGTGGAG	4	chr01	6789354	6789374	+	6789363	0	NA	0	NA	0	NA	6	1	0	NA	5.64	5.96	5.1	6.58	7.79	4.1	5.31	3.93	5.12	4.12	4.78	4.49	6.07	6.69	8.57
OS01G0662800	21nt:1:seq-21913	MEL1-bound	CGTAGCCGGCCTCTCAACTTC	GCGTCGGACGGCGGGGTGGAG	4.5	chr01	27056158	27056178	-	27056168	0	NA	6	0	0	NA	0	NA	0	NA	0.31	1.33	1.76	1.15	0	1.89	1.88	1.71	0.33	2.62	0	0.98	2.93	1.09	2.73
OS01G0290600	21nt:1:seq-21915	MEL1-bound	CCGGACTCATGCGAGAACTTC	GGCCTGAGGACGATGCTGAGG	4.5	chr01	10510242	10510262	+	10510253	4.002	0	0	NA	0	NA	0	NA	0	NA	4.41	7.11	4.39	10.59	8.62	7.47	10.4	5.88	10.24	10.08	1.17	9.97	7.21	6.05	9.65
OS05G0517600	21nt:1:seq-21918	MEL1-bound	TGCTTCTGCTTACCGAACTTC	AGGAAGACGGGTGACGTGAAG	4	chr05	25659426	25659446	-	25659437	0	NA	0	NA	0	NA	4	0	0	NA	0	0	0	0	0	0	0	0	0	0	0	0	0	0	0
OS04G0608800	21nt:1:seq-21920	MEL1-bound	AGGGGATGTCTAATGAACTTC	TTCCCTATAGGTTAATGGCAG	4.5	chr04	30824332	30824352	+	30824343	0	NA	6.996	0	0	NA	0	NA	0	NA	4.34	5.06	4.28	3.31	3.2	3.76	2.56	2.72	3.03	3.33	5.58	2.08	5.53	4.52	4.21
OS11G0223201	21nt:1:seq-21922	MEL1-bound	TCGGTACTGTCTTTGAACTTC	AACTATGGCGGAAACTTGGTG	5	chr11	6440872	6440892	+	6440881	0	NA	0	NA	5	1	0	NA	0	NA	1.57	1.62	1.23	1.42	1.36	0.82	0.61	0.98	0.93	1.01	1.6	0.79	1.47	1.51	0.99
OS11G0648700	21nt:1:seq-21924	MEL1-bound	AAGCCTTACTTAACTAACTTC	TTCGGCA-GATTTGATCGAAG	4.5	chr11	25829350	25829370	+	25829360	4	1	0	NA	0	NA	0	NA	0	NA	0	0	0	0	0.04	0	0	0.09	0.08	0.09	0.18	0.07	0	0	0.07
OS01G0344620	21nt:1:seq-21934	MEL1-bound	TCTGCTGTCTAATAACACTTC	AAAAGAAAAATTATTTTGAAG	5	chr01	13610245	13610265	-	13610255	0	NA	4	0	0	NA	0	NA	0	NA	0.07	0	0.06	0	0.08	0.08	0.08	0	0.04	0.13	0.11	0.13	0.08	0.09	0
OS03G0207400	21nt:1:seq-2198		AGCTAGCAGTTGCACGTGTAA	TCGATCGGCGACGTGTACCTG	4	chr03	5626829	5626849	+	5626839	0	NA	0	NA	0	NA	9	1	0	NA	10.35	10.24	14.71	12.17	15.11	14.09	10.12	12.33	12.87	9.96	1.82	9.42	34.09	31.88	30.28
OS09G0459200	21nt:1:seq-220	MEL1-bound	CAGGGGGTGCGCAAGTTAAAA	GTCCCCCGCGCGCCCAACATT	4.5	chr09	17351386	17351406	+	17351395	0	NA	4.998	1	0	NA	0	NA	0	NA	11.08	11.51	7.31	5.2	5.97	6.22	5.52	6.58	6.54	4.17	6.26	4.98	11.1	13.41	13.46
OS03G0308000	21nt:1:seq-22003	MEL1-bound	AACACGCTGTGAAGCTACTTC	TTGTACAACACATTGTTGAAG	4.5	chr03	10965222	10965242	+	10965232	0	NA	0	NA	34.034	1	0	NA	0	NA	21.84	26.66	23.88	18.65	22.84	20.76	25.4	25.38	21.5	23.85	38.31	20.22	33.78	32.34	29.6
OS06G0270200	21nt:1:seq-22005	MEL1-bound	CGGAAGTGTTAAGGCTACTTC	GCCATCACAATTTTGAGGATG	4	chr06	9035591	9035611	-	9035600	3.997	1	0	NA	0	NA	0	NA	0	NA	3.72	2.06	3.95	2.61	3.27	3.13	3.31	3.53	2.64	3.8	4.32	3.11	4.25	3.69	3.91
OS02G0809800	21nt:1:seq-22027	MEL1-bound	GCCAGACTCTAAGTTTACTTC	TGGACTGAGAGTGTAATGAAG	4.5	chr02	34614378	34614398	+	34614388	6	0	0	NA	0	NA	0	NA	0	NA	0.65	1.28	0.66	1.32	0.46	0.96	0.94	0.73	1	0.92	1.52	0.88	1.38	1.79	2.2
OS05G0439300	21nt:1:seq-22044	MEL1-bound	GGTCTCGAGACTTTAACCTTC	TCTGAGCTCTGAACTTGGAGG	3	chr05	21518231	21518251	-	21518240	0	NA	0	NA	6.996	1	0	NA	0	NA	2.33	2.39	3.48	2.35	1.44	3.73	2.17	1.48	2.57	1.47	0.27	2.22	2.48	3.19	1.73
OS12G0594300	21nt:1:seq-22044	MEL1-bound	GGTCTCGAGACTTTAACCTTC	CCAGAGCTTTTGAA-TGGAAG	4.5	chr12	24949663	24949683	+	24949674	15	0	0	NA	0	NA	6	1	0	NA	10.5	12.89	13.34	10.43	9.96	10.07	8.83	9.53	8.74	8.72	17.68	8.89	13.77	13.53	13.01
OS02G0828600	21nt:1:seq-22065	MEL1-bound	TTCTTCTCAAGACTTACCTTC	AAGAAGAATTCTGGACAAAAG	4.5	chr02	35609088	35609108	+	35609097	0	NA	0	NA	0	NA	3.997	1	0	NA	0	19.6	10.16	0	0	0	0	0	0	0	268.57	0	51.92	9.41	51.61
OS04G0435000	21nt:1:seq-22077	MEL1-bound	CTCGCTTCTTGTTTGCCCTTC	GCGAGAAGAAGAAGCGAGAAG	4.5	chr04	21635444	21635464	+	21635453	0	NA	0	NA	4	0	0	NA	0	NA	0	0	0	0.97	0	0	0	0	0	0	0	0	0	1.01	3.76
OS05G0282900	21nt:1:seq-22079	MEL1-bound	TGTACTCTTTTACCTCCCTTC	ACCTGGGAAGAAGAAGGGAAG	4	chr05	12050948	12050968	+	12050959	0	NA	0	NA	5.005	1	0	NA	0	NA	0	0	0.75	0	0	0	0.96	0	0.58	0	0	0.64	0.5	0	0.21
OS02G0329450	21nt:1:seq-22082	MEL1-bound	GTCTCGTTCACCGTTCCCTTC	CACAGCAGGTGGCGAGTGAAG	3	chr02	13350851	13350871	-	13350861	0	NA	0	NA	4	1	0	NA	0	NA	0	0	0	0	0	0	0	0	0	0	0	0	0	0	0
OS05G0365000	21nt:1:seq-22082	MEL1-bound	GTCTCGTTCACCGTTCCCTTC	CTGAGCAGGGAGCAAGGGAAC	4.5	chr05	17498245	17498265	+	17498256	4	0	0	NA	0	NA	0	NA	0	NA	13.72	6.83	17.84	10.34	13.13	10.14	8.91	10.06	9.91	14.85	0.24	13.54	12.04	13.37	15.58
OS09G0317700	21nt:1:seq-22082	MEL1-bound	GTCTCGTTCACCGTTCCCTTC	ATGAGAGAGTGGCAAGGGAAG	4.5	chr09	8880138	8880158	-	8880147	0	NA	5	0	0	NA	0	NA	0	NA	3.11	1.88	3.24	0.62	0.77	0.94	0.68	0.38	0.83	0.78	1.85	1.18	1.04	1	1.54
OS01G0533500	21nt:1:seq-22132	MEL1-bound	GCCGCTGACGTTTGGAGCTTC	CGGGGGCTGCAGATCTCCAGG	4	chr01	19303656	19303676	-	19303665	0	NA	30.03	0	0	NA	16.996	0	10.989	1	9.54	11.88	9.19	6.39	6.09	7.48	3.95	3.43	5.01	2.46	5.82	3.63	5.4	6.59	6.08
OS07G0686600	21nt:1:seq-22147	MEL1-bound	ATCATAAAGTAGCTTCGCTTC	TAGTTTGTCGTTGGAGCCAAG	4.5	chr07	29171954	29171974	+	29171963	0	NA	4.998	0	0	NA	0	NA	0	NA	6.72	6.09	6.88	12.09	9.88	12.37	10.91	7.59	7.1	7.74	2.27	10.69	26.62	24.95	25.5
OS03G0412800	21nt:1:seq-22151		GACTTTCGCAGTTGCGGCTTC	CGGTCAGCCTCGACGCCGAGG	5	chr03	17070737	17070757	+	17070746	0	NA	12	0	0	NA	9.996	0	4.998	1	1.4	1.69	0.98	2.85	2.54	2.13	4.02	0.99	2.84	3.7	1.04	2.94	1.96	1.84	1.7
OS08G0162033	21nt:1:seq-22160	MEL1-bound	CAGGTATACTTCTTTTGCTTC	GGCCATTTGAAGGAAA-GAAG	4	chr08	3637060	3637080	+	3637069	0	NA	0	NA	50.031	0	0	NA	0	NA	0	0.42	0.24	0	0.18	0.11	0	0.73	0.7	0	0.13	0.21	0.24	0.34	0.43
OS08G0162033	21nt:1:seq-22160	MEL1-bound	CAGGTATACTTCTTTTGCTTC	GGCCATTTGAAGGAAA-GAAG	4	chr08	3637060	3637080	+	3637070	0	NA	0	NA	0	NA	33.99	0	0	NA	0	0.42	0.24	0	0.18	0.11	0	0.73	0.7	0	0.13	0.21	0.24	0.34	0.43
OS12G0106900	21nt:1:seq-22240	MEL1-bound	TACTAGTCTCGTGTTGTCTTC	ATGATCTGAGCAGAACTGAGG	3.5	chr12	378513	378533	-	378522	19.005	0	63.99	0	42.012	0	57.974	0	29.988	0	12.26	14.38	14.6	13.02	14.47	13.17	12.24	11.97	11.44	14.6	14.37	12.51	21.88	19.98	19.77
OS12G0119700	21nt:1:seq-22240	MEL1-bound	TACTAGTCTCGTGTTGTCTTC	ATGATCTTAGCAGAACTGAGG	4.5	chr12	941485	941505	+	941496	0	NA	0	NA	42.012	0	0	NA	29.988	0	13.16	15.42	17.4	7.88	6.49	9.28	5.48	8.05	8.06	6.93	14.9	7.19	10.8	11.31	11.01
OS07G0162500	21nt:1:seq-22247	MEL1-bound	GACTACTTCAGTTACTTCTTC	CGGATGAAGGCGATGGGGAAG	3.5	chr07	3342658	3342678	-	3342668	0	NA	0	NA	0	NA	7.995	1	0	NA	5.19	4.87	3.44	3.92	6.95	4.81	3.73	5.09	6.49	4.04	0	5.39	13.4	12.01	12.39
OS11G0528400	21nt:1:seq-22247	MEL1-bound	GACTACTTCAGTTACTTCTTC	CTGATGAAGTTAATGAAGAAG	0.5	chr11	19177401	19177421	-	19177410	0	NA	9	0	7	0	4	2	0	NA	0.1	0	0.08	0.14	0	0.17	0	0	0.21	0.06	0	0.17	0.11	0	0.09
OS03G0333200	21nt:1:seq-22273		CGTCCTTTAAGAGCTTTCTTC	GGTGGAAATTCTGGGAAGAAG	3.5	chr03	12310196	12310216	+	12310206	0	NA	0	NA	34.998	1	0	NA	0	NA	93.2	90.56	86.44	86.01	77.29	82.12	89.36	92.07	92.43	101.61	150.21	107.69	110.26	116.38	106.88
OS06G0555400	21nt:1:seq-22273		CGTCCTTTAAGAGCTTTCTTC	GCTGGAGATGCTGGGAAGAAG	4	chr06	21166870	21166890	+	21166879	0	NA	245.14	0	0	NA	0	NA	0	NA	10.14	10.22	10.69	5.81	6.23	5.24	4.43	4.53	3.94	4.15	10.61	4.32	8.16	7.15	6.57
OS06G0555400	21nt:1:seq-22273		CGTCCTTTAAGAGCTTTCTTC	GCTGGAGATGCTGGGAAGAAG	4	chr06	21166870	21166890	+	21166880	0	NA	0	NA	0	NA	244.205	0	0	NA	10.14	10.22	10.69	5.81	6.23	5.24	4.43	4.53	3.94	4.15	10.61	4.32	8.16	7.15	6.57
OS02G0674050	21nt:1:seq-22274	MEL1-bound	ATCAGTAGGTTTGCTTTCTTC	TAGTCAACCTAGCGAAGGAAG	3	chr02	27438816	27438836	+	27438826	0	NA	0	NA	0	NA	7.005	0	0	NA	7.99	15.27	7.11	6.22	7.03	7.41	9.36	2.94	7.15	7.9	10.59	4.08	11.86	7.53	7.37
OS08G0162033	21nt:1:seq-22274	MEL1-bound	ATCAGTAGGTTTGCTTTCTTC	TGGCCATTTGAAGGAAAGAAG	4	chr08	3637059	3637079	+	3637068	58.962	0	0	NA	0	NA	0	NA	0	NA	0	0.42	0.24	0	0.18	0.11	0	0.73	0.7	0	0.13	0.21	0.24	0.34	0.43
OS08G0162033	21nt:1:seq-22274	MEL1-bound	ATCAGTAGGTTTGCTTTCTTC	TGGCCATTTGAAGGAAAGAAG	4	chr08	3637059	3637079	+	3637069	0	NA	0	NA	50.031	0	0	NA	0	NA	0	0.42	0.24	0	0.18	0.11	0	0.73	0.7	0	0.13	0.21	0.24	0.34	0.43
OS08G0162033	21nt:1:seq-22274	MEL1-bound	ATCAGTAGGTTTGCTTTCTTC	TGGCCATTTGAAGGAAAGAAG	4	chr08	3637059	3637079	+	3637070	0	NA	0	NA	0	NA	33.99	0	0	NA	0	0.42	0.24	0	0.18	0.11	0	0.73	0.7	0	0.13	0.21	0.24	0.34	0.43
OS02G0151300	21nt:1:seq-22299	MEL1-bound	ATGTCTGAGTCCCTGAAGTTC	TCCAGGCTCATGGAGCTCGAG	5	chr02	2824653	2824673	-	2824663	0	NA	5.995	1	0	NA	0	NA	0	NA	0	0.36	0	0.54	0.79	0.74	1.81	2.22	1.49	5	1.98	5.39	1.64	2.35	2.32
OS12G0454800	21nt:1:seq-22320	MEL1-bound	AAGACGATGATTAATCAGTTC	TGGTGATACTGATCAGTCAAG	4.5	chr12	15778389	15778409	+	15778400	0	NA	0	NA	4	1	0	NA	0	NA	0.77	1.04	0.25	2.4	1.98	1.85	3.3	3.31	2.13	3.37	6.7	4.41	1.47	1.51	0.78
OS07G0637300	21nt:1:seq-22324		GACGGTCT-ATATGTTCAGTTC	TTGACAGATTCTACATGTCAAG	5	chr07	26483889	26483909	-	26483900	0	NA	6.003	1	0	NA	0	NA	0	NA	2.63	2.61	2.08	1.79	2.27	2.39	3.1	2.41	2.2	1.84	4.54	2.27	7.25	5.47	6.94
OS08G0277300	21nt:1:seq-22324		GACGGTCTATATGTTCAGTTC	CTCCGAGGTGTACAAGTCTAT	5	chr08	10723721	10723741	-	10723730	4	0	0	NA	0	NA	0	NA	0	NA	0.06	0.2	0	0.72	0.62	0.4	0.92	0.96	0.83	0.33	0.19	0.62	1.56	2.19	1.11
OS05G0141000	21nt:1:seq-22352	MEL1-bound	GGGAGCCTGTCTAACTAGTTC	ACTGCGGACACATTGATCAAG	4.5	chr05	2352291	2352311	-	2352300	0	NA	0	NA	8.998	0	0	NA	0	NA	5.69	5.68	5.67	2.9	2.92	3.4	1.34	1.03	1.56	0.65	2.36	0.49	3.34	4.76	4.1
OS11G0216000	21nt:1:seq-22352	MEL1-bound	GGGAGCCTGTCTAACTAGTTC	CCCTATGACAGGTTGATCATT	4.5	chr11	6065079	6065099	+	6065088	0	NA	0	NA	0	NA	10.005	0	0	NA	1.8	1.66	1.77	1.06	1.55	1.48	0.71	1.02	0.99	0.84	2.58	0.79	1.63	1.37	1.81
OS08G0506000	21nt:1:seq-22389	MEL1-bound	AGGTTGAGTTACCGTTAGTTC	TTCAACTC-ATGGCAAAGAAG	4	chr08	25024642	25024662	+	25024652	0	NA	10.998	0	0	NA	23.994	0	0	NA	1.38	2.53	1.82	1.54	2.65	2.37	2.53	1.67	1.93	1.53	3.91	1.73	5.99	6.5	5.98
OS08G0332600	21nt:1:seq-22399		TCCTAGCTTCTTTCAACGTTC	GGGATGGGAGGAATTGGCAAG	4.5	chr08	14717015	14717035	-	14717025	11	0	0	NA	0	NA	0	NA	0	NA	2.18	1.68	1.09	0.95	1.17	0.89	0.76	0.58	1.26	0.4	1.22	0.5	1.37	1.02	0.92
OS08G0511000	21nt:1:seq-22399		TCCTAGCTTCTTTCAACGTTC	TGGATTGAAGAAAATTGTAGG	3.5	chr08	25346218	25346238	+	25346228	5	1	0	NA	0	NA	0	NA	0	NA	1.61	1.76	3.38	1.26	1.84	1.19	1.69	1.39	0.97	0.26	1.66	0.36	1.69	1.81	0.82
OS02G0132100	21nt:1:seq-22421	MEL1-bound	CCCGTTCTCATTACTACGTTC	GGGCAGGTTTGATGAAGCAAA	5	chr02	1670703	1670723	-	1670712	0	NA	0	NA	0	NA	6	1	0	NA	5.78	6.41	3.9	4.08	2.57	3.48	3.14	3.69	2.35	2.11	3.19	1.98	2.78	3.73	4.19
OS04G0449900	21nt:1:seq-22454	MEL1-bound	GATGTCTTTGACTACGCGTTC	CTTTAG-AACTGATGCGGAAG	5	chr04	22417321	22417341	+	22417331	340.947	0	413.85	0	0	NA	0	NA	0	NA	71.49	73.09	64.14	83.45	79.33	83.4	85.43	76.87	88.42	71.07	90.67	68.19	73.65	66.51	67.99
OS09G0468300	21nt:1:seq-22479		GACAGTGACTGCCGTTCGTTC	CCGGCGCCGGCGGCAAGTAAG	4.5	chr09	17790808	17790828	-	17790818	0	NA	7	0	0	NA	0	NA	0	NA	9.07	9.21	10.75	8.8	10.93	10.99	10.11	12.63	10.98	10.52	1.24	7.14	24.36	19.18	20.22
OS04G0599650	21nt:1:seq-22481	MEL1-bound	CTCTCTGTCCAAGGTTCGTTC	GAGACACATGTGCCAAGCAAG	3	chr04	30262815	30262835	+	30262825	12.996	0	18.99	0	28.014	0	0	NA	19.008	0	4.23	4.49	3.95	2.42	2.15	2.63	2.17	2.06	2.42	2.21	4.46	1.74	4.66	4.82	4.69
OS10G0542800	21nt:1:seq-22481	MEL1-bound	CTCTCTGTCCAAGGTTCGTTC	GAGACAAAAATTTCAAGCAAG	4.5	chr10	21203886	21203906	+	21203895	0	NA	22.021	0	0	NA	0	NA	0	NA	39.6	27.36	30.95	30.2	32.68	27.8	22.77	30.67	34.91	31.24	67.64	45.39	49.56	50.55	51.49
OS04G0675200	21nt:1:seq-22484	MEL1-bound	TTCGT-AACCTTGATTTCGTTC	AAGCAGTTGGAGTTAATGTAAG	4	chr04	34481786	34481806	+	34481796	0	NA	8	0	0	NA	0	NA	0	NA	9.06	9.3	8.01	5.45	6.51	5.15	5.93	5.86	5.36	5.16	11.51	4.4	11	10.39	9.91
OS04G0527500	21nt:1:seq-22488	MEL1-bound	GGCATTTAACCTTCAAGGTTC	TCTTAAATGGAAAGTACCAGG	5	chr04	26369400	26369420	-	26369411	0	NA	0	NA	6	1	0	NA	0	NA	6.06	4.38	1.54	2.62	1.63	1.76	2.87	0.74	0.87	1.71	4.79	2.89	3.09	2.87	0.9
OS02G0440900	21nt:1:seq-22491	MEL1-bound	GATCGTTTTCTTATAAGGTTC	TTGGCAAAAGACGATTCCATG	4	chr02	14166177	14166197	+	14166187	0	NA	0	NA	4	1	0	NA	0	NA	0.28	0.54	0.16	0.37	0.12	0.62	0.27	0.65	0.74	0.82	1.23	1.14	0.43	0.15	0.43
OS10G0434000	21nt:1:seq-22496	MEL1-bound	ACTACAATTGCAGACAGGTTC	AGAGGTTAAAGTTTGTCTACG	5	chr10	15463641	15463661	+	15463651	4	0	0	NA	0	NA	0	NA	0	NA	0	0	0	0	0	0	0	0	0	0	0	0	0	0	0
OS08G0241400	21nt:1:seq-22511		TTGAACAGTCGAACTAGGTTC	ATCTTGTCAG-GTGATCCAAC	4.5	chr08	8582251	8582271	+	8582261	0	NA	0	NA	11.004	0	0	NA	0	NA	1.68	3.17	1.72	2.79	2.66	3.94	2.35	3.63	2.6	1.27	3.46	1.65	3.44	2.86	3.37
OS12G0165600	21nt:1:seq-22531		GAGAGGCTACTGTTGCGGTTC	CTCTTCGACGGCAACGCCACC	4	chr12	3322564	3322584	-	3322574	0	NA	5	0	0	NA	0	NA	0	NA	0	0.43	0	0.13	0.74	0.95	0.56	0.76	0.88	1.16	0	1.41	0.25	0.93	0.15
OS02G0177400	21nt:1:seq-22545		AACGGTCAAGTTTACGGGTTC	CTGCGAGTTCAAATGTTCATG	4	chr02	4266967	4266987	-	4266978	0	NA	4.998	0	0	NA	0	NA	0	NA	0.1	0.08	0.25	0.3	0.21	0	0	0	0.11	0.12	0.38	0.09	0.11	0	0
OS02G0274600	21nt:1:seq-22563	MEL1-bound	TTACGGTTTCTAGAATGGTTC	GAAGTCAATGATCTTGTCAAG	4	chr02	10045112	10045132	-	10045123	0	NA	0	NA	6	0	0	NA	0	NA	1.01	1.37	1.4	0.78	0.34	0.33	0.21	0.39	0.45	0.18	0.46	0.3	0.62	0.78	1.04
OS02G0817000	21nt:1:seq-22563	MEL1-bound	TTACGGTTTCTAGAATGGTTC	AATGCCGAGGATCTTGCTAAG	2	chr02	35045323	35045343	+	35045334	0	NA	0	NA	0	NA	3.997	2	0	NA	7.32	6.45	4.81	5.74	5.95	3.98	6.46	7.24	5.4	5.36	6.03	4.24	5.07	6.67	5.54
OS05G0588500	21nt:1:seq-22563	MEL1-bound	TTACGGTTTCTAGAATGGTTC	TATGCTATATATCTTGCCATG	5	chr05	29313344	29313364	-	29313354	0	NA	0	NA	0	NA	4	1	0	NA	0	0	0	0	0	0	0	0	0	1.88	2.07	1.07	0	0	0
OS10G0125300	21nt:1:seq-22569	MEL1-bound	GAGGCTCGAGGTACCTGGTTC	CTACGAGCTTTATGAACCTAG	4	chr10	1622455	1622475	-	1622465	0	NA	5.004	0	0	NA	0	NA	0	NA	0.89	1.31	0.93	0.62	0.56	0.73	0.25	0.62	0.45	0.49	0.92	0.79	0.62	0.71	0.63
OS04G0191400	21nt:1:seq-22573		CGTGTTTGGCAGTAGTGGTTC	GAACAAACCGTAATGACCATG	4	chr04	6225433	6225453	-	6225444	0	NA	0	NA	0	NA	6	0	0	NA	3.11	2.63	2.66	5.6	4.31	4.8	4.86	5.56	6.27	7.35	13.77	5.34	9.28	7.93	10.41
OS10G0502600	21nt:1:seq-22596	MEL1-bound	GACGTTCAGACCCTCATGTTC	TTGCAGGACTGGGAGTACAAG	2	chr10	19172193	19172213	-	19172202	148.773	0	0	NA	91.872	0	0	NA	0	NA	126.73	141.79	143.37	174.26	176.15	190.46	213.56	231.7	216.07	183.28	1.26	176.67	134.21	125.37	126.8
OS01G0798800	21nt:1:seq-22618	MEL1-bound	GTCGTACCGACCTCCCTGTTC	GAGCTTGGCTGGAGCGTCGAG	4.5	chr01	33813529	33813549	-	33813539	0	NA	4	1	0	NA	0	NA	0	NA	0.41	0.68	0.8	0.8	0.73	0.56	0.55	1.19	0.34	0.27	0.54	0.76	2.39	1.82	1.73
OS06G0548000	21nt:1:seq-22618	MEL1-bound	GTCGTACCGACCTCCCTGTTC	CAGCATGGCTGGAGTAACAAC	3	chr06	20727623	20727643	-	20727632	14	0	0	NA	0	NA	20	0	0	NA	3.73	3.01	3.27	4.54	5.05	4.66	4.2	4.19	2.97	4.35	4.14	2.99	5.03	3.57	4.42
OS09G0434500	21nt:1:seq-22618	MEL1-bound	GTCGTACCGACCTCCCTGTTC	CAGCAGGGCAGGAGGGTCACG	4	chr09	15959620	15959640	+	15959631	0	NA	0	NA	0	NA	111.02	0	0	NA	248.73	261.52	265.08	261.37	250.88	260.99	253.83	261.46	259.99	239.42	418.87	241	245.5	249.8	236.65
OS10G0368902	21nt:1:seq-22618	MEL1-bound	GTCGTACCGACCTCCCTGTTC	AAGGATGGCAGGATGGACGAG	4.5	chr10	11575268	11575288	-	11575277	0	NA	0	NA	0	NA	5	1	0	NA	3.75	5.16	3.04	2.09	2.35	2.32	1.77	1.51	1.97	1.38	1.84	2.27	2.28	4.08	1.43
OS12G0152800	21nt:1:seq-22619		GGTTTATCTTAAAGCCTGTTC	CCAAATTGAATTTGCGGCATG	4.5	chr12	2604765	2604785	+	2604774	0	NA	0	NA	0	NA	6.994	1	0	NA	3.59	4.79	4.88	3.11	2.71	2.42	2.89	2.3	2.33	1.95	3.08	2.13	5.36	4.76	4.65
OS02G0639800	21nt:1:seq-22657	MEL1-bound	GTCCGATTGGAAGGTGTGTTC	CCGGCGAACCATCGATATAAG	5	chr02	25672741	25672761	-	25672751	0	NA	0	NA	5.004	1	0	NA	0	NA	2.71	2.22	1.53	2.73	2.98	2.57	4.03	2.54	2.6	4.41	2.32	3.82	2.1	3.11	3.19
OS02G0828600	21nt:1:seq-22660	MEL1-bound	TCGTCTTTGTCTCTTGTGTTC	AACAGAAACAGAGGA-ACAAG	3	chr02	35609134	35609154	+	35609143	6.003	0	0	NA	0	NA	0	NA	0	NA	0	19.6	10.16	0	0	0	0	0	0	0	268.57	0	51.92	9.41	51.61
OS02G0684800	21nt:1:seq-22671		CACGGTCTTCCTCGCTTGTTC	GCGCCTGAAGGAAAGAACCAG	5	chr02	28015288	28015308	-	28015298	4.998	1	0	NA	0	NA	0	NA	0	NA	1.52	1.58	1.62	0.89	0.65	1.11	0.97	0.44	1.11	0.34	1.2	0.63	0.73	1.4	1.69
OS04G0448900	21nt:1:seq-22715	MEL1-bound	AGGGACTGCTAAGACGATTTC	TCCCATATGAATCTGCAAGAG	5	chr04	22376391	22376411	+	22376402	0	NA	0	NA	0	NA	8.993	1	0	NA	0.63	0.76	0.88	0.68	0.64	0.73	0.74	0.95	0.74	0.64	0.85	0.46	1.48	1.38	1.4
OS06G0625900	21nt:1:seq-22726		GAGTATAAGTAGACGTATTTC	CTCATCTTCCTCTGCATCAAG	3	chr06	25239071	25239091	-	25239080	0	NA	7	1	0	NA	0	NA	0	NA	3.47	3.78	4.06	4.87	8.31	6.15	5.86	3.78	4.52	6.93	6.13	5.68	7.86	5.03	4.57
OS03G0831800	21nt:1:seq-22752		AACAGTCTACCGACGACTTTC	TTGTCA-ATGGCAGCTGGAAG	3	chr03	34940726	34940746	+	34940736	14	1	0	NA	0	NA	0	NA	0	NA	35.55	37.85	38.67	41.79	40.7	36.54	39.35	39.84	45.93	36.1	72.4	34.26	38.58	36.26	33.34
OS06G0188800	21nt:1:seq-22759		ATGGTATTTGACCATACTTTC	CATCACAAACTGGTCAGAAAG	4.5	chr06	4490012	4490032	-	4490023	0	NA	0	NA	0	NA	6	1	0	NA	2.74	2.35	1.85	2.27	2.17	1.37	1.79	1.58	2.21	1.15	1.81	1.41	3.95	1.28	2.45
OS09G0524500	21nt:1:seq-22767	MEL1-bound	TGGCGTCTCTGCTGTACTTTC	CCGGCGGAGACGGCGTGCAAG	4.5	chr09	20485588	20485608	+	20485597	0	NA	0	NA	0	NA	8.001	1	0	NA	1.7	2.77	2.45	2.43	2.95	3.43	2.51	1.88	2.03	2.59	0	1.73	1.09	2.62	2.52
OS11G0661200	21nt:1:seq-22767	MEL1-bound	TGGCGTCTCTGCTGTACTTTC	AGAACAGAGACGACTTGAAAA	5	chr11	26545577	26545597	+	26545588	0	NA	25.01	0	0	NA	0	NA	0	NA	10.59	12.44	10.06	9.58	8.11	9.76	8.71	10.81	10.23	10.85	13.57	10.12	13.83	15.34	15.58
OS01G0237100	21nt:1:seq-22775		GTCCCCTTTAAAATACCTTTC	CTGCCGAAATTATATGGAAGG	4.5	chr01	7591414	7591434	-	7591424	0	NA	4.004	1	0	NA	0	NA	0	NA	0.2	0.66	0.33	0.3	0.11	0	0.34	0.48	0	0.35	0.15	0	0.69	0	0.18
OS01G0874800	21nt:1:seq-22775		GTCCCCTTTAAAATACCTTTC	CAGAGCAAGTTTTACAGAAAG	4.5	chr01	37958197	37958217	-	37958208	0	NA	0	NA	0	NA	6.996	0	0	NA	2.57	4.2	3.34	3.56	3.62	3.8	3.72	4.4	4.54	4.08	4.07	3.45	2.58	3.48	3.17
OS08G0202400	21nt:1:seq-22775		GTCCCCTTTAAAATACCTTTC	CAGAGGAAAATATTTGGGAGG	5	chr08	5967852	5967872	-	5967863	0	NA	0	NA	0	NA	6	0	0	NA	0.24	0.59	0.58	1.4	0.42	0.66	1.08	0.23	1.34	0.85	2.89	1.54	1.62	1.96	1.55
OS04G0474700	21nt:1:seq-22798	MEL1-bound	TCTGGTAGTGTGTGCTCTTTC	AGACCATGCCGCTCGAGGAAG	4	chr04	23735785	23735805	-	23735795	0	NA	0	NA	0	NA	3.997	0	0	NA	0	0	0.1	0.18	0.1	0.07	0.13	0.04	0.07	0.15	0.14	0.22	0.21	0	0
OS10G0205400	21nt:1:seq-22799		TGCGGTTTCGGTTTCTCTTTC	GCGACGAAGCCGAGGAGGAAG	3.5	chr10	7503154	7503174	+	7503163	0	NA	4.998	0	0	NA	0	NA	0	NA	5.47	6.74	5.73	8.42	20.48	3.56	5.26	6.41	13.61	12.44	0	10.51	16.01	16.66	24.63
OS04G0625300	21nt:1:seq-2280		ACGACGTTGCCAGACCCTTAA	TGCTGCTAGGTTCAGGGAATC	5	chr04	31788705	31788725	-	31788716	0	NA	5.004	1	0	NA	0	NA	0	NA	4.69	3.24	5.95	2.41	2.4	2.89	2.16	3.93	2.28	1.2	4.96	2.53	3.08	3.22	3.57
OS11G0168600	21nt:1:seq-2280		ACGACGTTGCCAGACCCTTAA	TGCTGAAATGGGCTAGGGATA	5	chr11	3315785	3315805	+	3315796	5	0	0	NA	0	NA	0	NA	0	NA	6.31	5.31	5.3	1.26	0	0	2.76	2.5	0	0.58	0	0.54	4	2.52	1.57
OS02G0614200	21nt:1:seq-22802		TTCTTTGCCTTGGAGTCTTTC	AAGAACCACAACCTCAGGAGG	4	chr02	24240378	24240398	-	24240388	12.985	0	0	NA	0	NA	0	NA	0	NA	7.99	8.49	6.31	5.47	6.68	6.54	6.39	4.05	4.98	5.29	8.75	5.96	9.97	7.37	9.06
OS02G0637900	21nt:1:seq-22802		TTCTTTGCCTTGGAGTCTTTC	AACAAATGGAAGCTGAGGAAG	4	chr02	25578201	25578221	+	25578212	41.031	1	0	NA	0	NA	0	NA	28.012	0	10.29	12.04	7.52	6.41	5.47	5.51	5.72	7.47	5.28	4.92	6.21	3.75	5.49	7.79	7.96
OS03G0131200	21nt:1:seq-22817	MEL1-bound	TTGAGGTTCGTGGCTTCTTTC	AACTTCAAGCAGCCAGGGGAG	4	chr03	1788349	1788369	-	1788359	0	NA	4.998	1	0	NA	0	NA	0	NA	1.35	0.93	2.05	0.55	1.3	0.96	0.97	1.22	1.18	0.81	0.52	1.05	5.86	4.74	4.59
OS01G0938400	21nt:1:seq-22818	MEL1-bound	CCGTAACTGTCCTCTTCTTTC	GGCATTGGCAGGAGGAGGAGG	2	chr01	41202011	41202031	-	41202022	0	NA	0	NA	0	NA	4	2	0	NA	9.94	19.33	10.27	22.26	25.1	24.21	20.59	23.64	22.64	33.65	2.04	23.02	7.12	16.23	16.21
OS07G0434500	21nt:1:seq-22818	MEL1-bound	CCGTAACTGTCCTCTTCTTTC	GGCCCGGACAGCAGAAGAAAG	4	chr07	14506736	14506756	-	14506747	0	NA	0	NA	9	1	0	NA	0	NA	13.85	15.68	12.96	10.53	8.12	9.52	6.25	7.35	7.68	5.69	13.21	5.7	12.22	11.75	13.87
OS09G0493800	21nt:1:seq-22818	MEL1-bound	CCGTAACTGTCCTCTTCTTTC	GGTGTTGGCAGGCGAGGAAAG	3	chr09	19129426	19129446	-	19129437	10	0	0	NA	0	NA	0	NA	0	NA	4.96	5.14	5.21	3.89	4.64	5.67	4.31	4.25	5.14	4.02	7.77	4.37	6.04	5.52	4.65
OS03G0638200	21nt:1:seq-22827		ATCATCGGAGATGTTTCTTTC	TGTTAACCTTTACAAAGATAC	5	chr03	24452490	24452510	+	24452501	0	NA	7	0	0	NA	0	NA	0	NA	2.45	2.03	2.19	1.01	0.83	0.99	0.67	0.79	1.27	0.84	1.42	0.81	7.16	7.46	6.38
OS04G0435450	21nt:1:seq-22827		ATCATCGGAGATGTTTCTTTC	TAGTAGCCTCTACAAAGAAAG	0	chr04	21657120	21657140	-	21657131	4.998	2	0	NA	0	NA	0	NA	0	NA	6.55	4.33	6.87	1.25	1.77	1.69	0.27	0.31	0.41	0	0.84	0	2.25	3.15	1.78
OS04G0435450	21nt:1:seq-22827		ATCATCGGAGATGTTTCTTTC	TAGTAGCCTCTACAAAGAAAG	0	chr04	21657120	21657140	-	21657131	4.998	2	0	NA	3	2	0	NA	0	NA	6.55	4.33	6.87	1.25	1.77	1.69	0.27	0.31	0.41	0	0.84	0	2.25	3.15	1.78
OS05G0391500	21nt:1:seq-2284	MEL1-bound	GGTCAGCTGCCAGCTCCTTAA	GATGTTGATGGACGAGGAATT	5	chr05	19017098	19017118	+	19017108	23.004	0	13	1	0	NA	0	NA	0	NA	10.35	10.34	10.68	9.63	10.29	9.43	8.58	9.25	8.48	7.79	16.55	7.81	12.06	11.77	11.31
OS07G0452801	21nt:1:seq-22862		CTCGAAGTTCTATATAGTTTC	GAGATTCATTATATGTCACAG	4.5	chr07	15624792	15624812	-	15624801	0	NA	4	1	0	NA	0	NA	0	NA	3.35	4.25	2.76	1.46	1.34	2.24	0.84	0.61	1.59	0.84	1.4	1.37	1.99	1.89	1.77
OS01G0547200	21nt:1:seq-22867	MEL1-bound	CAGGTCGGTTGTACTAGTTTC	GTCCATCCAGCATGGTCAAAG	2	chr01	20353551	20353571	-	20353561	0	NA	7.997	1	0	NA	0	NA	0	NA	1.5	2.06	1.76	1.5	1.04	0.97	0.87	1.1	0.67	0.84	1.69	0.82	1.76	2	1.34
OS01G0172100	21nt:1:seq-22903	MEL1-bound	AACATCTTTTGTCGCGGTTTC	TTGAAGAGAACAAAACCAAAG	4.5	chr01	3713377	3713397	+	3713388	3.997	1	0	NA	0	NA	0	NA	0	NA	0.19	0.41	0.72	0.27	0.91	0.76	0.39	0	0.62	1.47	0.19	0.84	0.71	0.82	0.73
OS09G0327600	21nt:1:seq-22903	MEL1-bound	AACATCTTTTGTCGCGGTTTC	TAATGGAAAACAGCGCTGAAG	3.5	chr09	9673024	9673044	-	9673035	0	NA	0	NA	4	1	0	NA	0	NA	1.21	1.21	0.71	0.45	1.69	1.34	1.76	0.18	0.62	0.24	1.06	0.68	1.6	1.39	0.83
OS01G0107900	21nt:1:seq-22907	MEL1-bound	TTCTGCCACTGTTGGGGTTTC	AAGATGTTGGTAACGCCAAGG	4	chr01	419082	419102	-	419091	0	NA	0	NA	0	NA	16.016	1	0	NA	4.57	5.48	5.05	4.62	4.78	5.41	4.02	4.15	4.52	4.16	4.71	4.61	5.13	3.83	4.75
OS12G0420300	21nt:1:seq-2291		TAGAGTCGACCTACTGCTTAA	ATGTCAACTGCATGACGGATT	3.5	chr12	13114065	13114085	+	13114075	0	NA	0	NA	0	NA	12.015	0	0	NA	1.85	2.51	1.23	2.03	1.98	1.62	1.08	2.58	1.63	1.4	1.66	2	2.7	2.58	1.71
OS05G0527600	21nt:1:seq-22911		GTCCCTTTAAACTCTGGTTTC	CCGAGGAATTGGAGGCCAAGG	4.5	chr05	26217461	26217481	-	26217472	0	NA	0	NA	5	0	0	NA	0	NA	0	0.34	0	0	0	0.27	0.32	0	0.33	0.53	0	0.25	0.59	0	0
OS07G0231900	21nt:1:seq-22919		GGTCTTTCGTCTCCATGTTTC	CCGGGAAGAAGAAGAAGAAAG	5	chr07	7329037	7329057	-	7329046	0	NA	0	NA	0	NA	4	1	0	NA	0.51	0.61	0.66	0.21	0.36	0.39	0.18	0.25	0.76	0.41	0.27	0.39	0.74	0.56	0.38
OS02G0307300	21nt:1:seq-22922	MEL1-bound	TCGTACGCAGCTGGATGTTTC	TGCATGTGTCCATCTACACAA	5	chr02	12058657	12058677	-	12058667	0	NA	0	NA	0	NA	4.998	0	0	NA	0	0	0.2	0	0	0	0.14	0	0	0	0	0.22	0	0	0
OS01G0667700	21nt:1:seq-22934		TACTACGTTTAATCGTGTTTC	ATGTTGTAGATGAGCATAGAG	4	chr01	27304597	27304617	-	27304606	11	1	0	NA	0	NA	0	NA	0	NA	2.61	3.02	2.91	2.69	1.39	2.16	1.91	1.73	2.19	2.74	3.59	2.36	3.06	2.82	2.77
OS01G0916800	21nt:1:seq-22957		TGTCTTCTTGGTAACATTTTC	ACAGACAAATCATTGGAAAGG	4	chr01	39962932	39962952	-	39962941	0	NA	50.008	0	0	NA	0	NA	0	NA	8.79	7.93	7.6	4.88	4.64	4.9	3.37	2.6	3.89	3.06	6.34	2.54	5.45	5.59	5.48
OS01G0916800	21nt:1:seq-22957		TGTCTTCTTGGTAACATTTTC	ACAGACAAATCATTGGAAAGG	4	chr01	39962932	39962952	-	39962942	0	NA	0	NA	87.987	0	0	NA	0	NA	8.79	7.93	7.6	4.88	4.64	4.9	3.37	2.6	3.89	3.06	6.34	2.54	5.45	5.59	5.48
OS07G0471100	21nt:1:seq-22959		TTCTAGGTCTTACCCATTTTC	AAGAT-CAGACTGGGAAGAAG	4	chr07	16888587	16888607	+	16888598	10	0	0	NA	0	NA	0	NA	0	NA	7.56	8.51	5.75	4.17	4.65	5.94	2.96	4.52	4.8	3.41	6.02	2.77	7.09	5.84	3.12
OS01G0815900	21nt:1:seq-22978		AAATAAGTCTTGAGCCTTTTC	TCTATTCAGAATTCGCTAAGG	4	chr01	34688722	34688742	-	34688733	0	NA	0	NA	4	1	0	NA	0	NA	1.9	1.33	0.26	1.04	1.52	1.22	1.28	0.52	0.75	1.66	0.98	1.11	1.3	2.99	0.15
OS05G0563400	21nt:1:seq-2304		CCACTACGTCGCGGTTCTTAA	GGTCTTGCAAGGTCAAGAATT	4.5	chr05	28038571	28038591	+	28038580	0	NA	0	NA	0	NA	58.016	0	83.04	0	12.29	12.12	12.2	8.44	6.72	7.57	5.6	6.09	4.59	4.62	7.39	4.78	10.31	9.76	9.72
OS07G0551600	21nt:1:seq-23045		CCCATGGTCGTGGTTTTTTTC	GGATACGACCACCAGAAGAAG	4	chr07	21903182	21903202	-	21903192	0	NA	0	NA	3.997	1	0	NA	0	NA	1.67	2.47	3.01	1.81	1.62	1.06	1.1	0.98	2.34	0.67	0.13	0.68	1.95	1.99	1.43
OS11G0282800	21nt:1:seq-23056		TCGTACGAGCAGCTCAAAAAG	ACCATGCTCATCGAGCTCGTC	5	chr11	10102363	10102383	+	10102373	0	NA	6.996	1	0	NA	0	NA	0	NA	0	0.46	0	0	0.04	0	0.08	0.16	0.11	0	0.42	0.19	0.08	0.09	0.06
OS01G0511600	21nt:1:seq-23070		AGTCAGTGAGTCTACCAAAAG	TCAGTCA-TCATATCGTTTGC	4.5	chr01	18014947	18014967	-	18014956	0	NA	14.991	0	0	NA	0	NA	0	NA	0.86	0.65	0.38	0.83	0.37	1.02	0.77	1.14	0.22	0.87	0.48	1.63	0.51	1.27	0.81
OS03G0655600	21nt:1:seq-23075		CGGTAGTTCTTAAGTCAAAAG	GCAAGCAGGAGTTCATTTTTC	4	chr03	25577894	25577914	+	25577903	5.999	1	0	NA	0	NA	0	NA	0	NA	2.66	2.77	2.75	1.66	1.03	1.56	1.82	1.47	1.98	2.13	3.51	1.88	2.81	3.76	2.9
OS01G0310500	21nt:1:seq-23119		TCCAGAGGATTTTCAGCAAAG	AACTCTCCTGAAAATCGATTC	4.5	chr01	11665134	11665154	+	11665143	23.985	0	0	NA	0	NA	0	NA	0	NA	5.27	6.21	5.67	3.48	2.83	3.49	2.23	1.54	1.83	1.66	2.82	1.6	3.35	3.24	3.75
OS02G0622150	21nt:1:seq-23119		TCCAGAGGATTTTCAGCAAAG	AGATCTCGGAAAAGTCTCTTC	5	chr02	24771214	24771234	-	24771225	0	NA	10.998	0	0	NA	13	0	0	NA	0	0	0	0	0	0	0	0	0	0	0	0	0	0	0
OS02G0622150	21nt:1:seq-23119		TCCAGAGGATTTTCAGCAAAG	AGATCTCGGAAAAGTCTCTTC	5	chr02	24771214	24771234	-	24771225	0	NA	10.998	0	0	NA	13	0	3	0	0	0	0	0	0	0	0	0	0	0	0	0	0	0	0
OS04G0103351	21nt:1:seq-23119		TCCAGAGGATTTTCAGCAAAG	AGGTTTGGTAAAAGTTGTTTC	3	chr04	228040	228060	+	228049	0	NA	4	1	0	NA	0	NA	0	NA	15.04	13.28	15.18	17.92	20.17	17.79	19.11	20.42	15.81	23.62	43.9	28.41	17.91	15.99	17.45
OS01G0745700	21nt:1:seq-23121		TCGAAAGACTCCAAGGCAAAG	CGTTATCTGCGGTTCCGTCTC	4.5	chr01	31182352	31182372	-	31182361	0	NA	13.006	0	0	NA	0	NA	0	NA	34.47	33.91	29.62	23.58	23.23	23.61	18.38	20.06	19.39	10.62	7.64	9.41	27.46	32.14	33.26
OS03G0323350	21nt:1:seq-23159		CGTTTTGAGGACGGCAGAAAG	GGAAAACTCCTACTGGCTTTA	4.5	chr03	11720913	11720933	-	11720924	6	0	0	NA	0	NA	0	NA	0	NA	0	0	0	0	0	0.46	0	0	0.43	0	0	1.43	0	0	0
OS09G0468800	21nt:1:seq-23159		CGTTTTGAGGACGGCAGAAAG	GCAGATCCCCAGTCGTCGTTC	5	chr09	17834223	17834243	-	17834232	0	NA	12.002	0	11.004	0	22.011	0	10.995	0	8.62	8.52	9.02	8.22	7.58	10.85	12.42	14.43	12.24	11.19	4.59	11.91	13.52	8.82	10.49
OS05G0593100	21nt:1:seq-23167		TATGGTCAATCCACTAGAAAG	ATAGCAGTTCGGTGATCTTTC	2	chr05	29550155	29550175	-	29550166	0	NA	0	NA	0	NA	0	NA	4.997	2	13.97	14.09	13.88	11.99	11.09	10.37	9.65	11.93	9.46	12.57	24.1	12.1	15.04	14.38	13.77
OS01G0375100	21nt:1:seq-23192		TGGGAGTGTCCTAGCATAAAG	TCTCTCACAGTATCCCATTTT	5	chr01	15475648	15475668	-	15475659	0	NA	0	NA	6.003	1	0	NA	0	NA	24.62	24.71	29.77	12.72	15.74	16.13	13.7	14.73	13.64	9.88	22.02	10.04	20.03	21.52	17.26
OS08G0260000	21nt:1:seq-23192		TGGGAGTGTCCTAGCATAAAG	CGCATTACAGGATCGAATTTC	4.5	chr08	9758560	9758580	+	9758570	5.994	1	0	NA	0	NA	0	NA	0	NA	4	4.13	3.45	3.32	2.32	2.93	3.05	2.64	2.99	4.6	0.79	5.27	3.31	4.18	3.76
OS06G0645901	21nt:1:seq-23197		CAGACCGTCTAAGTTATAAAG	GAGTGGGAGATTCAACATTTC	4	chr06	26369339	26369359	-	26369349	0	NA	5	0	0	NA	0	NA	0	NA	15.36	15.85	15.46	13.01	10.71	10.16	7.25	6.34	7.65	7.16	14.18	6.29	18.45	9.45	18.89
OS05G0591600	21nt:1:seq-23228		TGCACAACGTCGTGAAACAAG	ATGTGTTGCAGGACTATGTCC	3.5	chr05	29473887	29473907	+	29473897	0	NA	0	NA	4	1	0	NA	0	NA	0.92	0.39	0.69	0.69	0.79	0.79	0.65	0.39	0.51	0.63	1.07	0.51	0.69	1.26	0.97
OS01G0268800	21nt:1:seq-23247		CGTAGTAAACTGCTCCACAAG	CCATGATTTGATGAGAAGTTC	4.5	chr01	9263997	9264017	+	9264007	0	NA	0	NA	8.008	0	0	NA	0	NA	2.46	2.68	3.27	1.76	2.03	1.77	2.33	2.12	2.17	1.94	3.01	2.17	3.59	3.05	4.86
OS03G0682100	21nt:1:seq-23247		CGTAGTAAACTGCTCCACAAG	GCATCATCTCACGAGGTGTTC	2	chr03	27144209	27144229	-	27144218	0	NA	3.997	0	0	NA	0	NA	0	NA	0	0	0	0	0	0	0	0.15	0	0	0	0	0	0.65	0.22
OS03G0800000	21nt:1:seq-23247		CGTAGTAAACTGCTCCACAAG	GCATCATCTCACGAGGTGTTC	2	chr03	33361606	33361626	+	33361617	0	NA	3.997	0	0	NA	0	NA	0	NA	0	0	0	0	0	0	0.31	0	0.22	2.08	0.82	2.51	2.66	1.57	1.1
OS12G0484600	21nt:1:seq-23247		CGTAGTAAACTGCTCCACAAG	GCATCATCTCACGAGGTGTTC	2	chr12	17902379	17902399	+	17902390	0	NA	3.997	0	0	NA	0	NA	0	NA	0	0	0	0	0.12	0	0	0	0	0	0	0.2	0.26	1.78	0.4
OS12G0484600	21nt:1:seq-23247		CGTAGTAAACTGCTCCACAAG	GCATCATCTCACGAGGTGTTC	2	chr12	17902379	17902399	+	17902390	0	NA	3.997	0	3	1	0	NA	0	NA	0	0	0	0	0.12	0	0	0	0	0	0	0.2	0.26	1.78	0.4
OS01G0385400	21nt:1:seq-23261		GGTCAT-GAAGCGGGCTACAAG	CAAGGAGCTTCACCCGGTGTTC	5	chr01	16152302	16152322	-	16152312	0	NA	4.002	1	0	NA	0	NA	0	NA	0.18	0.4	0	0.53	0.26	0.91	0.67	0.87	0.4	0.64	0.19	0.6	2.1	1.53	2.54
OS04G0475000	21nt:1:seq-23284		TGTGTCTGCCAATTACCCAAG	GCAAAGACCAGTAGTGGGTTC	5	chr04	23769947	23769967	-	23769956	4	1	0	NA	0	NA	0	NA	0	NA	1.98	2.01	4.83	3.69	2.61	3.41	2.86	4.81	3.14	2.25	3.12	3.75	4.33	2.34	3.63
OS01G0836400	21nt:1:seq-23324		CCGGCTAAAGGTGTTATCAAG	GACCAATACCTACAATAGTTC	4.5	chr01	35851400	35851420	+	35851411	0	NA	10.008	0	0	NA	0	NA	0	NA	4.23	3.7	4.38	2.5	2.86	2.89	1.98	1.58	2.28	1.71	3.02	1.27	3.15	2.92	2.94
OS10G0359500	21nt:1:seq-23329		ATGGTTCTTAAGTTACTCAAG	TACATAGAATTGAATGACTTC	4	chr10	11037065	11037085	-	11037075	0	NA	0	NA	0	NA	12.012	0	0	NA	8.29	9.6	7.69	5.68	4.95	6.02	4.83	5.06	4.2	3.2	5.89	2.78	12.47	11.47	12.35
OS10G0521801	21nt:1:seq-23331	MEL1-bound	GCGTGGACGTTGCAGCTCAAG	CGCACCTGCTTCTTC-AGTTC	4.5	chr10	20199932	20199952	+	20199942	0	NA	13.992	1	0	NA	0	NA	0	NA	0	0	0	0	0	0	0	0	0	0	0	0	0	0	0
OS02G0816600	21nt:1:seq-23356		AGGCTGAGTCGTTCAAAGAAG	TTCGACGCAGAAAGATTCATT	5	chr02	35006090	35006110	-	35006100	4	1	0	NA	0	NA	0	NA	0	NA	1.9	2.87	1.12	1.68	1.63	1.58	1.84	0.28	0.16	1.78	4.05	2.15	6.18	7.35	8.15
OS07G0472100	21nt:1:seq-23356		AGGCTGAGTCGTTCAAAGAAG	TCCGACGCGGCCACTCTTTTC	5	chr07	16946206	16946226	-	16946215	4.998	1	0	NA	0	NA	0	NA	0	NA	1.97	1.61	2.05	1.26	0.92	1.48	1.38	1.57	1.36	1.22	1.95	0.67	0.63	2.16	2.37
OS10G0156200	21nt:1:seq-23356		AGGCTGAGTCGTTCAAAGAAG	TTCGGCTCAGCGACGTTCGTC	4.5	chr10	3538471	3538491	+	3538482	0	NA	4	0	0	NA	0	NA	0	NA	0	0	0	4.02	0.73	3.31	9.35	4.99	5.24	4.59	2.13	6.04	0	0	0
MSTRG.14791	21nt:1:seq-23365		TTTAAAAGAAGATCCAAGAAG	AAATTTTGTT-TAGGCTCTTC	3.5	chr11	16289474	16289494	-	16289485	0	NA	0	NA	4	0	0	NA	0	NA	0.72	1.25	0.42	0.23	0.34	0.44	0.23	0.23	0.29	0.23	0.63	0.34	1.57	1.64	1.52
OS03G0354500	21nt:1:seq-23374		GGCATGTATGTTCCGAAGAAG	CGATATATGCCAGGCTTCATC	5	chr03	13470167	13470187	+	13470177	0	NA	0	NA	6	0	0	NA	0	NA	0	0	0	0	0	0	0	0	0	0	0	0	0	0	0
OS01G0858900	21nt:1:seq-23378		AGGGGCCATGAGTATAAGAAG	TTCGCGGTGCTCCTCTTCGTC	5	chr01	37133863	37133883	+	37133872	5.999	1	0	NA	0	NA	0	NA	0	NA	53.97	43.73	43.9	41.92	37.13	33.96	35.19	32.67	39.69	28.65	5.32	32.63	36.99	45.73	35.38
OS08G0202400	21nt:1:seq-23390		TCTCACTAGGTACCAGAGAAG	AGATGGATCAATGGTCACCTC	5	chr08	5965061	5965081	-	5965070	0	NA	0	NA	4	1	0	NA	0	NA	0.24	0.59	0.58	1.4	0.42	0.66	1.08	0.23	1.34	0.85	2.89	1.54	1.62	1.96	1.55
OS10G0368902	21nt:1:seq-23390		TCTCACTAGGTACCAGAGAAG	ATATTGATGCATGGTCTTTGC	4.5	chr10	11575499	11575519	-	11575509	0	NA	4.998	1	0	NA	0	NA	0	NA	3.75	5.16	3.04	2.09	2.35	2.32	1.77	1.51	1.97	1.38	1.84	2.27	2.28	4.08	1.43
OS12G0497300	21nt:1:seq-23390		TCTCACTAGGTACCAGAGAAG	GGAAGTACCCATGGTTTCTTC	5	chr12	18878906	18878926	+	18878917	0	NA	9	0	0	NA	0	NA	0	NA	0.38	0.58	0.74	0.59	0.43	0.35	0.48	0	0.34	0.27	0.48	0.13	0.59	0.2	0.68
OS09G0498000	21nt:1:seq-23394		TTGAAAAGTACGTCCGAGAAG	GACTTTACATGCAGGTTGTTT	3.5	chr09	19265126	19265146	+	19265137	0	NA	6	0	0	NA	0	NA	0	NA	6.13	7.72	7.94	3.45	4.3	3.1	1.51	2.82	1.85	2.13	5.74	2.09	4.41	3.92	3.88
OS11G0569500	21nt:1:seq-23404		TTGAAGGTAAGTCTTGAGAAG	AACTTCTATTTGGAACATTTC	4	chr11	21253729	21253749	-	21253740	5	0	0	NA	0	NA	0	NA	0	NA	4.48	4.75	6.06	3.09	2.95	3.01	2.64	3.02	2.65	1.79	4.17	2.01	3.69	3.53	3.11
OS01G0829000	21nt:1:seq-2342		GGATGTCCGCTCTACTGTTAA	TTTATAGGGCAGCTGACAATT	4.5	chr01	35478351	35478371	+	35478362	0	NA	0	NA	0	NA	0	NA	7.995	0	7.07	5.17	5.31	7.31	5.1	6.48	4.64	2.32	6.72	4.92	2.62	5.42	3.18	4.47	3.32
OS06G0652200	21nt:1:seq-23464	MEL1-bound	AAGTACAAGTAGCCAAGGAAG	GTCATGATCGTCGCCTCCTTC	4.5	chr06	26694226	26694246	-	26694235	0	NA	0	NA	4	1	0	NA	0	NA	2.52	1.43	3.84	3.52	5.33	2.46	5.09	5.59	4.97	3.39	0.57	5.49	7.59	4.55	5.06
OS03G0731050	21nt:1:seq-23481		AAGGACTCAGCGTGTAGGAAG	CTCCTGTGGCGCGCGTCGTTC	5	chr03	29928161	29928181	+	29928171	7	1	0	NA	0	NA	0	NA	0	NA	0	0	0	0	0	0	0	0	0	0	0	0	0	0	0
OS01G0924600	21nt:1:seq-23547		TTGTTTGACTGTCCAGATAAG	AACAGATTGACCCGTCTCTTC	4	chr01	40483717	40483737	-	40483728	0	NA	0	NA	14.001	0	0	NA	0	NA	22.88	24.35	23.44	18.95	14.98	18.1	15.78	17.64	15.8	17.81	34.68	18.56	19.76	26.69	28.08
OS01G0274901	21nt:1:seq-2356		CCATGATTTCTGAAGATTTAA	GTGACTAAATATTTTTAAATT	4	chr01	9592185	9592205	+	9592194	0	NA	0	NA	0	NA	4	1	0	NA	0	0	0	0	0	0.04	0	0	0	0	0	0	0	0	0
OS01G0536400	21nt:1:seq-23581		CCCGTTCAACAGTTATCTAAG	TGGCAAGTCATCGATCGATTC	4.5	chr01	19505555	19505575	-	19505564	0	NA	0	NA	0	NA	4.998	1	0	NA	0.28	0.41	0	0.81	0.8	0.85	0.49	1.09	1.16	0.58	0.37	0.69	0.36	1.15	1.6
OS09G0372800	21nt:1:seq-23592		CTGTGGCTCCGTAGAAGTAAG	GACGCAAAGTCATATTCATTC	4.5	chr09	12434548	12434568	-	12434557	7	0	6.996	0	7	0	0	NA	0	NA	4.44	2.42	2.73	3.39	3.55	4.36	3.78	3.9	3.91	4.06	5.44	2.94	3.43	2.87	3.16
OS07G0171200	21nt:1:seq-23598		CAGAAATAACTATCTAGTAAG	GTCTTTATTGAGAGCTCAGTC	3	chr07	3762861	3762881	-	3762871	0	NA	4.998	1	0	NA	0	NA	0	NA	5.37	7.12	4.27	5.45	5.45	5.68	6.32	8.4	5.85	5.21	5.87	5.78	8.72	5.78	5.61
OS01G0292250	21nt:1:seq-23619	MEL1-bound	GCGTAGATGTCGTGTTGTAAG	CCCATCTCCGTCACAACATTC	4.5	chr01	10626703	10626723	-	10626713	0	NA	14	0	0	NA	5	0	5	0	0.66	0	0.47	0	0	0	0	0	0	0	0.17	0.42	0.61	0.9	0
OS10G0107000	21nt:1:seq-23629		TCGTTCGGAGTAGATATTAAG	AGTGAGCCTACTCTATATGTC	5	chr10	484565	484585	-	484575	6	0	0	NA	0	NA	0	NA	0	NA	0	0	0	0	0	0	0	0	0	0	0	0	0	0	0
OS01G0720500	21nt:1:seq-23631		GCGGTTAGAGTTTCACTTAAG	CGCCGAGCTCAAGGTGAAGGA	5	chr01	30031698	30031718	+	30031707	0	NA	0	NA	275.99	0	0	NA	0	NA	57.44	71.64	92.46	104.93	118.87	115.28	204.01	202.53	185.39	291.15	81.4	330.22	250.57	213.41	213.15
OS03G0241300	21nt:1:seq-23732		TGGTACGCTTTACAGTCACAG	TCTATGTGAAGTGTCCGTGCC	4.5	chr03	7481503	7481523	+	7481512	0	NA	0	NA	91.002	0	0	NA	55	0	95.14	71.91	28.28	17.83	20.8	26.82	19.54	14.18	45.2	3.24	23.07	18.25	35.25	67.3	65.34
OS05G0573300	21nt:1:seq-23747		CTGGCTTCAG-GGCAGAGACAG	GATCGAATTCGCCCGCTCTGTC	5	chr05	28552915	28552935	-	28552924	12	0	0	NA	0	NA	0	NA	0	NA	3.46	3.35	4.2	3.11	2.42	2.6	2.8	2.13	2.35	1.42	2.65	1.44	5.36	4.76	3.9
OS01G0709750	21nt:1:seq-23767	MEL1-bound	AAGCTTCAGGGATCAATACAG	TTCGCTGTCCCTTTATATGTC	5	chr01	29485358	29485378	+	29485367	0	NA	0	NA	63.014	0	0	NA	0	NA	0	0	0	0	0	0	0	0	0	0	0	0	0	0	0
OS10G0516800	21nt:1:seq-23851		CGGCTAGGTTTACATCTCCAG	GTCTATCCAAATGTAAAAGCC	4.5	chr10	19970724	19970744	+	19970735	13.995	0	0	NA	0	NA	0	NA	0	NA	7.86	9.54	9.02	7.47	6.93	7.39	6.94	7.82	6.47	6.58	15.49	6.65	12.15	11.93	11.96
OS05G0398450	21nt:1:seq-23881		CGTAGAACACTAGGATAGCAG	GCACCTTGAGATCCTGTGATT	5	chr05	19376230	19376250	+	19376239	0	NA	6	0	0	NA	4	0	0	NA	0.42	0.67	0.65	1.19	1.25	0.85	0.96	0.78	0.59	0.77	0.19	0.47	0.6	0.66	0.31
OS05G0398450	21nt:1:seq-23881		CGTAGAACACTAGGATAGCAG	GCACCTTGAGATCCTGTGATT	5	chr05	19376230	19376250	+	19376239	3	0	6	0	3	1	4	0	0	NA	0.42	0.67	0.65	1.19	1.25	0.85	0.96	0.78	0.59	0.77	0.19	0.47	0.6	0.66	0.31
OS05G0594100	21nt:1:seq-23887	MEL1-bound	AGGTTAGTGAGCTAGTAGCAG	TCCGATCAATCGATCATCTCC	3.5	chr05	29585954	29585974	-	29585963	24	0	53.991	0	0	NA	0	NA	0	NA	83.44	73.95	63.79	121.04	124.98	114.87	135.28	117.28	148.89	183.62	200.63	191.68	154.52	158.95	148.67
OS09G0520200	21nt:1:seq-23887	MEL1-bound	AGGTTAGTGAGCTAGTAGCAG	TCCAA-CACTTGATCTTGGTC	4	chr09	20319634	20319654	+	20319645	0	NA	10.005	0	0	NA	0	NA	0	NA	1.89	2.17	2.36	1.97	1.51	1.53	1.56	0.69	1.53	1.57	1.81	1.64	1.37	1.43	2.39
OS05G0535700	21nt:1:seq-23891		CTGGACTAATCAGGCACGCAG	CATCTGATTAGTCTGTTCATT	4.5	chr05	26605216	26605236	-	26605226	0	NA	0	NA	13.019	0	0	NA	0	NA	8.99	10.57	8.95	10.22	14.6	8.77	11.84	9.08	9.83	7.23	10.35	7.53	8.53	9.81	7.94
OS05G0535700	21nt:1:seq-23891		CTGGACTAATCAGGCACGCAG	CATCTGATTAGTCTGTTCATT	4.5	chr05	26605216	26605236	-	26605227	0	NA	0	NA	0	NA	9.99	0	0	NA	8.99	10.57	8.95	10.22	14.6	8.77	11.84	9.08	9.83	7.23	10.35	7.53	8.53	9.81	7.94
OS07G0267400	21nt:1:seq-2393		CCTTCCTGGGTTGCAGTTTAA	GGAAGGGCCTGACACCAAATT	3.5	chr07	9571258	9571278	-	9571268	0	NA	0	NA	8	1	0	NA	0	NA	10.62	11.43	10.76	8.73	6.86	8.41	7.96	7.32	7.59	9.66	14.71	9.99	10.3	11.3	9.86
OS09G0410125	21nt:1:seq-23937		TCAGGTATTTTGGC-ACCTCAG	TGTCCATGAAACTGATGGAGTG	4.5	chr09	14539504	14539524	+	14539515	0	NA	7.997	0	0	NA	0	NA	0	NA	0.81	1.33	1.18	0.67	0.98	0.81	0.26	0.63	0.45	0.39	0.85	0.23	1.56	0.79	0.82
OS09G0410125	21nt:1:seq-23937		TCAGGTATTTTGGC-ACCTCAG	TGTCCATGAAACTGATGGAGTG	4.5	chr09	14539504	14539524	+	14539515	0	NA	7.997	0	0	NA	3	1	0	NA	0.81	1.33	1.18	0.67	0.98	0.81	0.26	0.63	0.45	0.39	0.85	0.23	1.56	0.79	0.82
OS10G0410750	21nt:1:seq-2394		GATTTCAGGAGCCGAGTTTAA	CTAAGGTCCTGAGTTCAAATC	4.5	chr10	14273172	14273192	+	14273182	6.001	1	6.001	1	0	NA	0	NA	0	NA	0	0.28	0	0	0.06	0	0	0	0.06	0.2	0.26	0	0.26	0.45	0.1
OS05G0557900	21nt:1:seq-23968	MEL1-bound	CGGCAACGACAGTCTATTCAG	GCCATTGTTGTCAGAAAAGGC	3.5	chr05	27761704	27761724	-	27761715	3.996	1	0	NA	0	NA	0	NA	0	NA	0.29	0.85	0.27	0.47	0.61	0.38	0.23	0	0.32	0.31	0.37	0.18	0.27	0.62	0.56
OS06G0149700	21nt:1:seq-24014		TGTAGAAACATTGTCCAAGAG	ATATCTTTGTGGCTGGTTCTG	3.5	chr06	2575566	2575586	+	2575577	0	NA	0	NA	0	NA	6	0	0	NA	0	0	0	0	0	0	0	0	0	0	0	0	0	0	0
OS08G0157100	21nt:1:seq-2402		CCTGGTCGTCTCATCGTTTAA	GTACCAG-AGAGAAGCAAATT	3.5	chr08	3315568	3315588	-	3315577	0	NA	0	NA	0	NA	6	1	0	NA	1.44	1.82	2.35	1.09	0.83	1.48	1.53	1.56	0.9	1.11	0.99	0.89	2.25	1.31	1.26
OS03G0639200	21nt:1:seq-24069		CAGTGGCACCCTAGTACAGAG	GTGACCGTATGTTCCTGTCTC	5	chr03	24525111	24525131	+	24525121	8	1	0	NA	15	0	0	NA	0	NA	1.37	1.22	0.92	1.1	1	0.81	0.77	0.62	0.64	0.72	0.74	0.7	1.23	0.78	1.01
OS04G0448700	21nt:1:seq-24088		TCGGGTACATCTTATTCAGAG	AGGCCATGAAGAAGAAGCCTA	5	chr04	22361438	22361458	-	22361447	0	NA	0	NA	4	1	0	NA	0	NA	0.61	1.33	1.18	0.66	0.86	0.69	0.64	0.29	0.25	0.54	0.24	0.38	1.32	0.87	0.93
EPlOSAG00000008993	21nt:1:seq-24098		AGCGATGTGCTGATGAGAGAG	TCGCGACACGGTTCCTGTCCC	5	chr09	13532504	13532524	+	13532515	0	NA	6	0	0	NA	0	NA	0	NA	0	0	0	0	0	0	0	0	0	0	0	0	0	0	0
OS02G0628000	21nt:1:seq-24102		ACTTGAGCAGGCACTAGAGAG	TGATCTTGACTGCAATCTCTC	5	chr02	25110950	25110970	+	25110959	0	NA	3.997	1	0	NA	0	NA	0	NA	0.24	0.76	1.75	0	0	0.42	0.55	0.57	0.17	0.21	0.59	0.1	0	0.19	2.15
OS01G0208400	21nt:1:seq-24136		CTCCAGACACGCTT-CATAGAG	GAGGTCTGCGCGAAGGGATCGC	4.5	chr01	5876046	5876066	-	5876057	0	NA	0	NA	16.986	0	0	NA	0	NA	0.79	0.12	0.87	2.92	2.52	3.45	7.33	8.17	10.09	22.73	2.09	25.06	6.92	9.61	10.67
OS12G0404400	21nt:1:seq-24172		GACACGTCGGTCTTGTTAGAG	CTGTGCAACCAGATCAGTCGC	3.5	chr12	12122357	12122377	-	12122366	0	NA	0	NA	0	NA	7.992	0	0	NA	0.71	0.89	0.57	0.88	0.92	0.86	0.73	1	0.7	0.79	0.7	1.07	1	0.55	0.67
OS08G0117100	21nt:1:seq-24231		CTCAATCTGCTCCTATGCGAG	GACTTAGCCGAGGATGTGGTT	4.5	chr08	955076	955096	+	955085	0	NA	0	NA	0	NA	7	0	0	NA	1.02	0.7	2.49	1.78	0.52	1.59	2.04	2.65	2.15	1.05	1.34	0.91	0.89	1.38	1.54
OS05G0143700	21nt:1:seq-24278		CCTAGCCACCGTCATAAGGAG	GGATCGGTGACAGTGTGTTTC	4.5	chr05	2522117	2522137	-	2522126	0	NA	0	NA	0	NA	9.999	0	0	NA	1.03	4.18	1.47	1.93	2.82	2.05	6.35	7.69	9.22	5.29	16.56	7.03	4.42	2.95	1.72
OS11G0210100	21nt:1:seq-24278		CCTAGCCACCGTCATAAGGAG	GGATCTGT-GCAGTTTTCTTC	4	chr11	5700302	5700322	-	5700313	0	NA	0	NA	0	NA	161.12	0	0	NA	28.48	27.66	32.18	54.55	56.28	60.22	68.73	79.13	63.87	110.64	37.1	115.01	52.59	55.65	55.04
OS04G0490000	21nt:1:seq-24300		TGGAACGGGCAGTAGGAGGAG	ACCTT-TCCCTCCTCCTCCTC	4	chr04	24480849	24480869	+	24480860	0	NA	0	NA	0	NA	7	0	0	NA	0.31	0.67	0.59	0.29	0.42	0.27	0.94	0.57	0.33	0	0.92	0.74	0	0.27	0.34
OS10G0377450	21nt:1:seq-24313		ACGTTCTAGGAACCGTAGGAG	AGCAAACTCCTTGGCATCCTC	3	chr10	12048687	12048707	+	12048698	0	NA	0	NA	5	1	0	NA	0	NA	0	0	0	0	0	0	0	0	0	0	0	0	0	0	0
OS01G0634500	21nt:1:seq-24317	MEL1-bound	GTGGATGTGCTGATGTAGGAG	CACCTCCACGGCTACAACTTC	3	chr01	25439465	25439485	-	25439475	4	0	0	NA	0	NA	0	NA	0	NA	0.52	1.83	0.5	2.98	2.17	1.4	1.63	1.73	0.86	1.47	0.27	1.9	3.73	3.08	1.73
OS10G0375000	21nt:1:seq-24424		AGGGTGTTAAGACTCTATGAG	TCTCACAAAGCTCACATACTT	5	chr10	11898057	11898077	+	11898066	4	1	0	NA	0	NA	0	NA	0	NA	1.7	1.58	0.97	0.86	0.71	0.46	0.6	0.49	0.42	0.39	0.79	0.37	0.85	1.6	0.77
OS03G0597600	21nt:1:seq-24461		TCACGAGTAACGAGTAGTGAG	GGTGCTAATTGATCTTCGTTC	4.5	chr03	22255392	22255412	-	22255402	0	NA	0	NA	5	1	0	NA	0	NA	3.83	3.99	3.86	7.94	6.65	7.56	6.93	5.98	6.31	3.81	1.5	3.61	3.84	4.49	4.89
OS01G0883000	21nt:1:seq-24466	MEL1-bound	CGGTTCTTTTCCAAGTGTGAG	GCCATGGAGAGGTTCGTGCTC	3.5	chr01	38320764	38320784	+	38320774	0	NA	0	NA	14	0	0	NA	0	NA	1.35	1.36	1.41	1.01	1.03	1.42	0.99	1	0.99	1.65	1.3	1.5	2	1.64	1.33
OS05G0423500	21nt:1:seq-24466	MEL1-bound	CGGTTCTTTTCCAAGTGTGAG	GCCATGGAGAGGTTCGTGCTC	3.5	chr05	20762324	20762344	-	20762334	0	NA	0	NA	14	0	0	NA	0	NA	12.77	10.08	9.22	16.04	19.5	18.92	21.03	20.73	19.2	27.83	2.2	30.93	14.31	16.02	16.49
OS03G0413250	21nt:1:seq-24476		CTGTCTAGGTAGGTACTTGAG	TACCGATTCATCCATTATCTT	5	chr03	17093422	17093442	-	17093431	0	NA	4	0	0	NA	0	NA	0	NA	0	0	0	0	0	0	0	0	0	0	0	0	0	0	0
OS09G0460000	21nt:1:seq-24487		TGGTCTT-TACTGTTCGTTGAG	AGCAGAATATGATAAGCAACTG	4	chr09	17395007	17395027	+	17395017	0	NA	0	NA	0	NA	8.996	1	0	NA	15.46	17.59	14.21	10.4	9.84	10.92	10.42	9.24	9.31	8.47	14.39	6.7	10.64	12.09	12.61
OS11G0191400	21nt:1:seq-24502		GTGACTAAGGTGTAGAAATAG	GACTGGTTCCGCAGCTTGATC	4	chr11	4630913	4630933	+	4630924	0	NA	5	1	0	NA	0	NA	0	NA	2.71	2.23	2.58	2.12	1.29	1.96	1.72	1.22	1.69	1.43	2.35	1.42	2.64	2.81	2.39
OS04G0674200	21nt:1:seq-24518		GAGACAGGAAGGACGTAATAG	CACTGTTTTTTCAGCATTATT	4	chr04	34415172	34415192	+	34415182	0	NA	0	NA	9.99	0	0	NA	0	NA	8.24	7.84	7.03	5.81	5.4	5.56	3.73	3.39	3.81	2.28	6.9	4.1	5.81	7.25	3.84
OS03G0194500	21nt:1:seq-24556		GGCGACGT-GTCTACGAGATAG	TTGATGCATCAGATGCTTTATC	4	chr03	4912003	4912023	+	4912014	0	NA	0	NA	11.008	0	0	NA	0	NA	7.33	7.56	8.74	4.42	6.48	6.64	4.86	9.31	6	3.97	9.79	3.83	7.82	7.16	8.4
OS12G0230600	21nt:1:seq-24556		GGCGACGTGTCTACGAGATAG	CGGCTGCGCGGATGATCAATC	4	chr12	7131748	7131768	+	7131759	0	NA	152.892	0	0	NA	0	NA	0	NA	18.76	16.85	15.39	27.73	27.5	26.57	29.97	31.01	33.59	26.7	23.42	30.92	23.41	20.25	21.13
OS07G0419500	21nt:1:seq-24561		CACAATTCGGCTTAGCGATAG	TTGTTAAGTCGAATGGCTATA	3.5	chr07	13402216	13402236	+	13402227	0	NA	0	NA	4.998	1	0	NA	0	NA	0.83	1.46	0.98	0.76	0.65	0.65	0.78	0.63	0.75	0.78	0.72	0.43	0.85	0.84	1
OS02G0694201	21nt:1:seq-24573		AAGACCTTCGGCGTCATATAG	TTGTGGAAACCTCAGTTTGTT	5	chr02	28517397	28517417	-	28517406	0	NA	0	NA	6.003	0	0	NA	0	NA	4.08	3.77	4.26	1.8	2.33	2.82	1.31	0.93	1.92	2.37	4.88	1.14	4.38	3.34	4.31
OS07G0551100	21nt:1:seq-24573		AAGACCTTCGGCGTCATATAG	TTCTGGTCGCCGCCGAAGATC	5	chr07	21864272	21864292	+	21864281	4	0	0	NA	0	NA	0	NA	0	NA	0	0	0	0.27	0.13	0	0	0	0	0	0	0.53	0.77	0	0
OS08G0298700	21nt:1:seq-246		CTGCTGACCTACTTTAACAAA	GACGA-TGGAGGATATTGTTT	3.5	chr08	12121095	12121115	+	12121105	0	NA	0	NA	6.992	0	0	NA	0	NA	0.07	0.04	0	0.18	0.16	0.1	0.59	1.51	1.16	2.49	2.68	2.06	0.21	0.29	0.21
OS11G0531700	21nt:1:seq-246		CTGCTGACCTACTTTAACAAA	CTGGACTGGATGAAATTGTAA	5	chr11	19355700	19355720	+	19355710	0	NA	0	NA	0	NA	4	1	0	NA	0	0	0.59	0	0	0.18	0	0	0.17	0.68	0.6	0	0.34	0.84	0.66
OS12G0554100	21nt:1:seq-2462		TGCTAGTTTCGGTAACAAACA	CCGATCAGAGCCATTGGCTTT	4.5	chr12	22513446	22513466	-	22513456	0	NA	4	1	7	0	0	NA	0	NA	2.01	2.19	2.4	4.74	4.77	4.71	14.85	13.96	15.4	12.42	27.78	12.82	8.92	9.5	9.5
OS03G0754800	21nt:1:seq-24629		GAACGTTGTCGTCATCACTAG	CGTGGAAGAGTAGTAGTGGTA	5	chr03	31130294	31130314	+	31130305	0	NA	0	NA	4.998	1	0	NA	0	NA	3.16	4.06	2.56	3.17	2.13	2.81	1.54	3.16	2.81	2.06	3.75	1.77	6.08	5.83	5.71
OS08G0105100	21nt:1:seq-24649	MEL1-bound	CGGTTAGTGGCTCGCTACTAG	GGCCATCACCGTACGTTGATC	5	chr08	278373	278393	-	278384	6	1	0	NA	0	NA	0	NA	0	NA	7.75	5.13	4.53	5.14	5.74	6.15	5.48	4.91	5.92	6.32	2.59	6.99	5.45	6.81	6.86
OS02G0752000	21nt:1:seq-24661		CCGAACTCTGATTGAACCTAG	GGCCTGAGACTAACAAGGATC	3	chr02	31605386	31605406	-	31605397	27.968	1	0	NA	24.966	0	30.96	0	38	0	6.86	9.67	7.04	4.68	5.14	4.57	5.32	5.44	5.32	5.03	11.64	4.97	10.16	7.41	7.15
OS10G0567500	21nt:1:seq-24684		TCTTGTTTCCAGATATCCTAG	AGGGCAAAGGTCTACAAGATT	3.5	chr10	22491023	22491043	+	22491033	0	NA	6	1	0	NA	0	NA	0	NA	3.95	4.48	3.58	2.8	2.95	2.48	2.21	2.47	3.22	2.97	3.51	3.31	3.57	2.91	3.24
OS03G0263000	21nt:1:seq-24689		CTGTCCATCGACTGCTCCTAG	GACGGCGAGCTGATGAGGCTG	5	chr03	8636283	8636303	-	8636292	0	NA	6	1	0	NA	0	NA	0	NA	5	7.91	10.02	6.24	5.32	5.46	6.83	13.25	7.94	4.71	0.92	6.61	6.97	6.03	7.35
OS04G0429200	21nt:1:seq-24695		CGGACATGCAGTGTTTCCTAG	GGCTTTACGTCTCGGATGATC	5	chr04	21267839	21267859	+	21267850	0	NA	14	1	0	NA	0	NA	0	NA	4.56	5.02	3.7	2.55	2.63	2.59	2.03	2.59	2.25	1.59	5.39	2.22	3.38	3.59	3.29
OS07G0117400	21nt:1:seq-24697		TCGAGGGTCAAGAAAAGCTAG	AGGTCCCAGATCTTGTTGATC	3.5	chr07	952613	952633	-	952624	4	1	0	NA	0	NA	0	NA	0	NA	3.62	4.68	4.36	2.25	2.44	3.41	3.34	3.04	3.6	1.92	3.75	3.03	3.77	3.31	3.61
OS02G0285900	21nt:1:seq-24722		AGTGTAAGGAGACGCGGCTAG	TCAACTTCCACCGCGACGATC	5	chr02	10748619	10748639	-	10748629	0	NA	0	NA	4.998	1	0	NA	0	NA	0.8	1.57	0.92	3.52	3.79	3.74	7.37	5.17	6.88	5.16	4.93	3.66	1.85	2.12	1.25
OS10G0345600	21nt:1:seq-24747		ATGTTTCCCGTTCTAGTCTAG	AACAAAGGGGAGGACAAGATC	4.5	chr10	10338290	10338310	+	10338300	4	0	0	NA	0	NA	0	NA	0	NA	2.88	2.77	1.4	8.12	8.97	6.36	11.63	11.54	10.34	14.97	0.29	15.49	6.75	6.66	4.99
OS10G0411500	21nt:1:seq-24748		AGCGCCTGATGAGTAGTCTAG	TCGC-GACTACCCATCGGAGC	4	chr10	14322807	14322827	+	14322818	4	0	0	NA	0	NA	0	NA	0	NA	0.4	0.37	0.24	0.75	0.35	0.79	1.07	0.97	0.89	1.06	1.17	0.77	0.78	0.94	0.82
OS10G0559400	21nt:1:seq-24752		CTGGTCATGAGGAAGGTCTAG	GACAAGTACTCGTTAGAGATT	4.5	chr10	22016025	22016045	-	22016034	0	NA	4	1	0	NA	0	NA	0	NA	1.15	1.09	0.72	0.66	0.3	1.24	0.39	0.5	0.34	0.46	0.98	0.17	0.71	0.3	0.65
OS01G0613300	21nt:1:seq-24755		CTCGTCGACTTAAATGTCTAG	GAGCAGATGAAGCTGCAGATC	3.5	chr01	24341754	24341774	+	24341764	0	NA	0	NA	0	NA	14.994	1	0	NA	6.05	6.48	9.8	10.89	10.89	11.28	11.21	11.38	12.23	8.66	1.66	9.52	6.27	5.83	4.81
OS05G0509400	21nt:1:seq-24761		TGGCTTATAGTAACCTTCTAG	ACTGAAAATTAATCGAAGATC	4	chr05	25226086	25226106	-	25226097	17.982	0	0	NA	0	NA	0	NA	0	NA	8.64	9.7	9.53	8.31	7.82	7.97	7.01	10.16	6.78	6.38	9.4	5.16	11.92	6.96	10.93
OS01G0919900	21nt:1:seq-24767		GTGGTTGTTGAACGTTTCTAG	GACCTAAAACTTGCACAGATC	4	chr01	40147575	40147595	-	40147586	0	NA	0	NA	10.991	0	0	NA	0	NA	11.18	7.67	12.69	9.49	7.76	6.8	7.59	8.6	9.01	6.5	13.76	9.83	16.22	20.4	16.34
OS02G0114100	21nt:1:seq-24781	MEL1-bound	AGGCGGGAAGTCTTCAAGTAG	TCCGCCATCCAGAACTCCGTC	4.5	chr02	764573	764593	-	764582	5	0	0	NA	0	NA	0	NA	0	NA	0.56	0.6	0	0.93	3.87	2.37	3.49	2.91	5.51	10.41	0.14	12.12	2.13	0.82	1.08
OS03G0755100	21nt:1:seq-24789		CGGTTTTTGTAGCGGAAGTAG	GCCGACACCGTCGCCGTCATC	4	chr03	31154814	31154834	+	31154823	15.01	0	0	NA	0	NA	0	NA	0	NA	2.41	2.12	1.64	2.22	2.19	2.37	1.73	2.2	2.18	1.37	2.47	1.17	2.19	1.82	2.33
OS09G0517000	21nt:1:seq-24789		CGGTTTTTGTAGCGGAAGTAG	GCCAAGAACATCGCCACCCTT	4	chr09	20156562	20156582	+	20156571	8.004	0	0	NA	0	NA	0	NA	0	NA	2.03	2.64	1.55	5.64	1.64	2.12	3.29	5.97	3.91	7.21	9.61	11.27	8.52	9.02	6.34
OS11G0543300	21nt:1:seq-24791		CTGAAGAAGTAACTGAAGTAG	GTCTTCTTCATGGACAGCATC	4	chr11	19952966	19952986	+	19952975	0	NA	5	0	0	NA	0	NA	0	NA	1.07	1.64	1.7	0.61	1.59	0.8	0.6	2.17	0.84	0.33	0	0.26	1.33	1.6	1.26
OS11G0543300	21nt:1:seq-24791		CTGAAGAAGTAACTGAAGTAG	GTCTTCTTCATGGACAGCATC	4	chr11	19952966	19952986	+	19952975	0	NA	5	0	0	NA	0	NA	3	1	1.07	1.64	1.7	0.61	1.59	0.8	0.6	2.17	0.84	0.33	0	0.26	1.33	1.6	1.26
OS02G0562600	21nt:1:seq-24811		AGGCGACAGACGTTACAGTAG	TCCGCCGTCTGCTTCGTCATC	4	chr02	21335010	21335030	-	21335019	0	NA	5	1	0	NA	0	NA	0	NA	0.77	0.89	1.14	1.45	0.7	0.87	0.86	1.13	0.2	0.88	1.13	0.97	1.66	0.84	1.47
OS03G0131200	21nt:1:seq-24811		AGGCGACAGACGTTACAGTAG	TCCGCT-TCTCCACCGTCATC	4.5	chr03	1789695	1789715	-	1789706	0	NA	5.005	1	0	NA	0	NA	0	NA	1.35	0.93	2.05	0.55	1.3	0.96	0.97	1.22	1.18	0.81	0.52	1.05	5.86	4.74	4.59
EPlOSAG00000034608	21nt:1:seq-24819		GGGTGTGAAAAGATTCAGTAG	TTCACAATATTGTAAGTCATT	4.5	chr07	20784862	20784882	+	20784872	0	NA	0	NA	0	NA	7	0	0	NA	0	0	0	0	0	0	0	0	0	0	0	0	0	0	0
EPlOSAG00000034608	21nt:1:seq-24819		GGGTGTGAAAAGATTCAGTAG	TTCACAATATTGTAAGTCATT	4.5	chr07	20784862	20784882	+	20784872	0	NA	2.001	1	0	NA	7	0	0	NA	0	0	0	0	0	0	0	0	0	0	0	0	0	0	0
OS02G0489525	21nt:1:seq-24848		CGGATGGAGGCCAGTTAGTAG	ACTTGCCTGCTGACAATCATC	5	chr02	17047223	17047243	+	17047234	5	0	0	NA	0	NA	13	0	0	NA	0.47	1	1.36	1.92	1.36	1.93	1.07	0.99	0.88	1.47	0.88	1.27	1.37	1.25	0.21
OS07G0100500	21nt:1:seq-24855		GTCGAATGGACGAGCACGTAG	CAGTTAATTTGCTCGTGCGTT	3.5	chr07	42055	42075	+	42065	16.992	0	0	NA	0	NA	0	NA	0	NA	24.42	20.97	19.64	16.38	16.33	16.59	12.48	14.46	14.61	13.38	22.62	14.3	18.9	18.96	21.01
OS01G0848766	21nt:1:seq-2493		GGCAGGACGTTCACGGAAACA	CTGAGCTGCAAGTGCTTTCTT	5	chr01	36468313	36468333	+	36468323	0	NA	0	NA	0	NA	6	0	6	0	0	0	0	0	0	0	0	0	0	0	0	0	0	0	0
OS09G0433700	21nt:1:seq-24966		TACCTCATGCACGTCTTGTAG	ATGGACAACCAGCAGAACATC	4	chr09	15922401	15922421	-	15922411	0	NA	0	NA	0	NA	4.002	1	0	NA	0	0	0	0	0	0	0	0	0	0	0	0.34	0	0	0
OS11G0623700	21nt:1:seq-24979		TAGTTCCGTTAGCCAAATTAG	AGGAAGGGAATTGGTTTGAAC	5	chr11	24383858	24383878	+	24383867	4	1	0	NA	0	NA	0	NA	0	NA	0	0	0	0	0	0	0	0	0	0	0	0	0	0	0
OS04G0614700	21nt:1:seq-24990		GAGAGTAGAACGGTTCATTAG	TTCTCCTCTTGTTGAGTAATT	3.5	chr04	31196091	31196111	+	31196102	31.059	0	0	NA	0	NA	0	NA	0	NA	44.85	38.08	33.61	40.07	30.05	35.56	30.95	34.83	34.42	35.1	64.93	37.91	45.46	46.66	42.5
OS11G0552100	21nt:1:seq-25014		GACTGGCTAGTAAACCCTTAG	TTGACTGTTCAGTTGGGCATG	5	chr11	20534149	20534169	-	20534158	9	0	0	NA	0	NA	0	NA	0	NA	10.37	12.37	11.37	5.03	4.91	5.28	3.78	3.73	3.98	3.14	4.66	2.66	6.86	6.34	6.71
OS03G0172000	21nt:1:seq-25035		TCCTACCTGAAGTTGTCTTAG	GGGATGGACCTGAATGGGATC	4	chr03	3860023	3860043	+	3860034	14.999	0	0	NA	0	NA	0	NA	0	NA	27.9	26.36	27.52	18.41	18.16	19.8	19.27	18.28	18.58	14.94	30.72	15.37	24.67	21.9	21.06
OS03G0172000	21nt:1:seq-25035		TCCTACCTGAAGTTGTCTTAG	GGGATGGACCTGAATGGGATC	4	chr03	3860023	3860043	+	3860032	0	NA	19	0	0	NA	21.97	0	0	NA	27.9	26.36	27.52	18.41	18.16	19.8	19.27	18.28	18.58	14.94	30.72	15.37	24.67	21.9	21.06
OS03G0732000	21nt:1:seq-25048		ACGGGTTCA-GATCGTAGTTAG	TGCCCAGGTCCCAGCCTCAAAC	5	chr03	29966687	29966707	-	29966698	4	1	0	NA	0	NA	0	NA	0	NA	0.03	0	0	0	0	0	0	0	0	0	0	0.03	0	0	0
MSTRG.60859	21nt:1:seq-2515		TGCTTTTTCAACTTTTAAACA	ATGGAAAAGTTGGAAGTTTGT	2	chr08	20690806	20690826	-	20690817	18.004	0	0	NA	0	NA	0	NA	0	NA	0	0	0	0	0	0	0	0	0	0	0	0	0	0	0
OS01G0274901	21nt:1:seq-2515		TGCTTTTTCAACTTTTAAACA	ACGGAAAAATTGGAAGTTTGT	2.5	chr01	9588635	9588655	+	9588644	18	0	0	NA	0	NA	0	NA	0	NA	0	0	0	0	0	0.04	0	0	0	0	0	0	0	0	0
OS01G0901500	21nt:1:seq-2515		TGCTTTTTCAACTTTTAAACA	ACGGAAAAGTTGGAAGTTTGT	1.5	chr01	39254773	39254793	+	39254782	17.997	0	0	NA	0	NA	0	NA	0	NA	2.21	2.47	2.46	3.48	4.01	4.64	3.93	4.02	4.78	4.75	1.69	4.78	5.69	4.34	5.63
OS02G0133400	21nt:1:seq-2515		TGCTTTTTCAACTTTTAAACA	ACGGAAAAGTTGGAAGTTTAT	2.5	chr02	1766996	1767016	-	1767005	0	NA	0	NA	5	1	0	NA	0	NA	0	0	0	0	0	0	0	0	0	0.11	0.05	0.06	0.07	0.16	0.21
OS05G0413332	21nt:1:seq-2515		TGCTTTTTCAACTTTTAAACA	ATGGAAAAGTTGGAAGTTTGA	3	chr05	20205844	20205864	-	20205853	0	NA	20.007	0	0	NA	0	NA	0	NA	0	0	0.36	1.02	4.24	0	6.55	0	0	0.62	0	0	2.1	0	0
OS06G0146300	21nt:1:seq-2515		TGCTTTTTCAACTTTTAAACA	ATGGAAAAGTTGGAAGTTTGT	2	chr06	2434881	2434901	-	2434892	17.992	0	0	NA	0	NA	0	NA	0	NA	2.62	2.36	3.18	3.68	1.76	2.27	2.71	2.51	2.66	2.45	2.01	2.95	2.73	2.4	3.3
OS06G0159900	21nt:1:seq-2515		TGCTTTTTCAACTTTTAAACA	ATGGAAAAGTTGGAAGTTTAA	4	chr06	3052694	3052714	+	3052703	0	NA	72.956	0	0	NA	0	NA	0	NA	49.02	54.56	50.35	41.87	38.64	38.51	48.05	47.59	48.76	58.83	100.81	58.02	89.19	94.86	90.2
OS06G0190500	21nt:1:seq-2515		TGCTTTTTCAACTTTTAAACA	ACGGAAAAGTTGGAAGTTTGT	1.5	chr06	4573283	4573303	-	4573294	0	NA	0	NA	8.004	0	0	NA	0	NA	2.35	2.33	1.93	1.69	1.97	1.69	2.73	1.57	1.46	1.08	2.42	1.43	2.26	2.08	1.74
OS06G0572400	21nt:1:seq-2515		TGCTTTTTCAACTTTTAAACA	ACGGAAAAGTTGGAAGTTTGT	1.5	chr06	22199292	22199312	-	22199303	10.005	0	0	NA	8.004	0	13	0	0	NA	20.52	21.22	23.12	18.57	18.05	18.25	22.44	20.31	19.19	23.09	6.75	20.83	20.88	21.71	22.19
OS07G0462450	21nt:1:seq-2515		TGCTTTTTCAACTTTTAAACA	AAGGAAAAATTGGAAGTTTGT	3.5	chr07	16228837	16228857	+	16228846	18	0	0	NA	0	NA	0	NA	0	NA	0	0	0	0	0	0	0	0	0	0	0	0	0	0	0
OS10G0320001	21nt:1:seq-2515		TGCTTTTTCAACTTTTAAACA	ATGGAAAAGTTGGAAGTTTGT	2	chr10	8661330	8661350	+	8661339	18.004	0	0	NA	0	NA	0	NA	0	NA	0	0	0	0	0	0	0	0	0	0	0	0	0	0	0
OS11G0189600	21nt:1:seq-2515		TGCTTTTTCAACTTTTAAACA	ACGGAAAAGTTGAAAGTTTGT	1	chr11	4550112	4550132	+	4550121	0	NA	0	NA	11.99	0	0	NA	0	NA	0.01	0.05	0.03	0.02	0.05	0.01	0.07	0.05	0.04	0.04	0.03	0	0.01	0.13	0.04
OS11G0253100	21nt:1:seq-2515		TGCTTTTTCAACTTTTAAACA	ACGAAAAAGTTGGAAGTTTAT	2	chr11	8246061	8246081	-	8246072	17.986	0	15.007	0	0	NA	0	NA	6	1	0	0	0	0	0	0	0	0	0	0	0	0	0	0	0
OS11G0618700	21nt:1:seq-2515		TGCTTTTTCAACTTTTAAACA	ATGGAAAAATTGAAAGTTTGA	3.5	chr11	24089419	24089439	-	24089430	7	0	0	NA	0	NA	0	NA	0	NA	0	0	0	0	0	0	0	0.08	0	0	0	0	0	0.17	0
OS12G0411700	21nt:1:seq-2515		TGCTTTTTCAACTTTTAAACA	ATGGAAAAGTTGGAAGTTTGA	3	chr12	12579623	12579643	-	12579632	0	NA	20.007	0	0	NA	0	NA	0	NA	0	0.08	0.08	0	0.03	0.04	0.02	0.01	0.09	0.02	0.04	0.06	0.09	0.09	0.06
OS03G0344900	21nt:1:seq-25198		CTGTGTCCGTAGTCTCCAACG	GATGCAAGCATCTGATGTTGT	4.5	chr03	12855534	12855554	-	12855545	0	NA	0	NA	0	NA	7.992	1	0	NA	1.38	1.13	1.75	1.42	1.77	1.1	1.56	1.58	1.78	1.98	1.4	1.46	1.58	1.52	1.01
OS04G0544200	21nt:1:seq-25198		CTGTGTCCGTAGTCTCCAACG	GACACAAGCAGCAGCGGCAGC	5	chr04	27252123	27252143	-	27252134	0	NA	0	NA	3.996	1	0	NA	0	NA	1.43	2.18	1.83	2.93	2.93	3.01	2.6	2	3.16	3.83	2.36	3.2	2.56	1.42	2.55
OS07G0173700	21nt:1:seq-25237		TGCTAACCGTCGTGTAGAACG	AGGATTTCCAGCACATCCTGC	4	chr07	3883525	3883545	+	3883535	14.976	0	0	NA	0	NA	17	0	0	NA	0	0	0	0	0	0	0	0	0	0	0	0	0	0	0
OS07G0173700	21nt:1:seq-25237		TGCTAACCGTCGTGTAGAACG	AGGATTTCCAGCACATCCTGC	4	chr07	3883525	3883545	+	3883534	0	NA	0	NA	8	1	0	NA	0	NA	0	0	0	0	0	0	0	0	0	0	0	0	0	0	0
OS06G0567900	21nt:1:seq-25263		CCTCTGGGTCGTTGTTGAACG	GGTGGTCCATCAACAACGTGT	4.5	chr06	21954309	21954329	+	21954318	0	NA	4	0	0	NA	0	NA	0	NA	2.06	1.57	1.82	1.02	1.02	0.67	2	1.07	1.11	1.07	0	0.59	3.52	2.2	3.09
OS10G0415400	21nt:1:seq-25281		TCTTTGAAGTCAGCGGTAACG	AGAAGCTGCAGCCGCTATTAC	4	chr10	14520223	14520243	-	14520234	0	NA	15.012	1	0	NA	0	NA	0	NA	2.48	2.31	2.13	2.43	2.45	2.64	2.03	1.84	1.6	1.69	1.56	1.97	3.33	2.28	2.3
OS03G0211100	21nt:1:seq-2529		CGTCACAAGGTAAGTGCAACA	GCAAAGTTCCATTCCCCTAGT	5	chr03	5800569	5800589	+	5800579	0	NA	14.004	0	0	NA	0	NA	0	NA	12.81	11.11	11.25	7.72	8.68	8.44	7.62	6.01	8.31	7.95	14.08	7.44	11.39	13.26	13.41
OS02G0272800	21nt:1:seq-2539		TCCAAGTCCTCAATTTCAACA	AGATTCAGGAGTCATTGGTGT	5	chr02	9919504	9919524	-	9919515	0	NA	6	1	0	NA	0	NA	0	NA	12.54	12.67	13.58	9.7	9.98	11.23	7.93	8.71	8.7	7.12	15.1	6.9	13.36	12.88	10.88
OS06G0654400	21nt:1:seq-25392		TCGGGTGAAAGTAGCAGCACG	GGCCCACGTTCCTCGCCATGC	4.5	chr06	26829979	26829999	+	26829990	6	1	0	NA	0	NA	0	NA	0	NA	3.51	4.86	4.27	3.29	5.22	4.22	9.49	9.51	5.53	14.46	3.51	12.79	9.77	7.08	9.27
OS05G0103400	21nt:1:seq-25394		AGCGCTGCTGCTACGAGCACG	TCGCGGTGGTGCTGTTCGTGC	3.5	chr05	193494	193514	+	193503	3.997	0	0	NA	0	NA	0	NA	0	NA	26.23	26.79	24.95	92.57	67.2	85.44	207.17	156.26	212.2	332.44	374.92	318.07	98.13	138.34	111.75
OS05G0482650	21nt:1:seq-25412		TTGAAGGTTCGAAACATCACG	AACTTCCAGGCTTTCTTCTGC	3.5	chr05	23747123	23747143	-	23747133	0	NA	4.998	1	0	NA	0	NA	0	NA	0	0	0	0	0	0	0	0	0	0.62	9.58	1.43	0	0	0.07
OS07G0669200	21nt:1:seq-25421		ACTCAAAAGTGCAGGATCACG	TGAGTTTTTAAGGCATAGTGA	4.5	chr07	28279321	28279341	+	28279330	0	NA	0	NA	6.006	1	0	NA	0	NA	3.39	5.6	6.11	6.93	6.88	4.74	6.55	6.47	7.62	7.17	5.3	8.68	3.36	5.78	6.46
OS04G0512250	21nt:1:seq-25454	MEL1-bound	GAGTTAGGCTTTAGTTTCACG	CTCACTGCGACATCAGAGTTC	4.5	chr04	25608850	25608870	+	25608859	0	NA	0	NA	0	NA	8.001	1	4	0	0.87	1.06	0.89	0.46	0.57	0.57	0.11	0.4	0.85	1.14	1.44	0.79	0.85	0.98	0.69
OS07G0165200	21nt:1:seq-25468		AGTCT-TGTCAGTCAACAGACG	TCAGGGACAGTCAGAAGTCTGC	4	chr07	3494506	3494526	-	3494515	8.988	0	0	NA	0	NA	0	NA	0	NA	6.3	7.77	6.58	6.55	5.92	6.24	5.97	6.06	5.75	3.43	8.79	4.39	6.56	6.79	6.38
OS07G0165200	21nt:1:seq-25470		AGTCT-TGTCAGTCTACAGACG	TCAGGGACAGTCAGAAGTCTGC	3	chr07	3494506	3494526	-	3494515	8.988	0	0	NA	0	NA	0	NA	0	NA	6.3	7.77	6.58	6.55	5.92	6.24	5.97	6.06	5.75	3.43	8.79	4.39	6.56	6.79	6.38
OS11G0170200	21nt:1:seq-25470		AGTCTTGTCAGTCTACAGACG	TCACCACAGCCAGATGTCTTC	4	chr11	3392690	3392710	-	3392700	52.038	0	30.03	0	0	NA	0	NA	0	NA	38.63	42.34	42.4	23.69	25.75	26.11	18.85	21.02	18.4	15.14	31.81	14.96	21.22	17.78	18.72
OS07G0242000	21nt:1:seq-25500		AGCAAGTAATCGGTGTAGACG	ACGTTCGTCAGCTACACCGGC	5	chr07	7920564	7920584	+	7920575	0	NA	0	NA	5	0	0	NA	0	NA	0.13	0.28	0	0	0	0	0	0	0.29	1.36	0.13	1.48	1.24	0.68	1.3
EPlOSAG00000001591	21nt:1:seq-25505		CATTTGGTAAGATGTTAGACG	GTAAGCCATTCTAGCATTTCC	4	chr01	27467220	27467240	+	27467229	4	0	0	NA	0	NA	0	NA	0	NA	0	0	0	0	0	0	0	0	0	0	0	0	0	0	0
EPlOSAG00000041047	21nt:1:seq-25505		CATTTGGTAAGATGTTAGACG	GTAAATCATTCTAGCATTTCC	4	chr01	27650003	27650023	-	27650014	6	0	5	0	0	NA	0	NA	0	NA	0	0	0	0	0	0	0	0	0	0	0	0	0	0	0
OS04G0411800	21nt:1:seq-25514		AGCTCAAGCAAAGAGACGACG	TGGAGTGCGTTTCT-TGGTGC	4.5	chr04	20344771	20344791	+	20344780	0	NA	0	NA	0	NA	4	1	0	NA	1.73	2.67	4.45	2.21	2.01	2.73	1.51	3.3	2.07	2.14	1.48	4.36	2.5	2.29	3.87
OS06G0716700	21nt:1:seq-25518		CGGGTGTACATCTCTACGACG	GCCCTCATGGAGAGCGGCTTC	5	chr06	30444879	30444899	-	30444890	0	NA	181.93	0	0	NA	0	NA	0	NA	40.16	42.41	40.46	32.28	33.08	32.26	31.53	35.35	34.03	30.47	53.44	28.79	52.84	51.29	50.91
OS12G0150200	21nt:1:seq-25521		GTGGTGGATCTGCTTACGACG	CATCACCGAGATGAAGGCGGT	4.5	chr12	2468202	2468222	-	2468212	0	NA	5.005	1	0	NA	0	NA	0	NA	1.07	2.32	1.54	0.77	0.93	1.08	0.98	0.25	0.74	1.16	0	0.98	14.59	13.63	12.64
OS01G0500825	21nt:1:seq-25561		CTCCTGCTAACCAAGATGACG	CAGTATGATTGTTTCTACTGT	4	chr01	17305283	17305303	+	17305293	0	NA	6	0	0	NA	0	NA	0	NA	0.53	0	0.11	0	0.14	0.2	0.42	0.31	0.35	0.13	0.24	0	0.15	0	0.23
OS01G0528300	21nt:1:seq-25610		CGTCAGAGTTCGATAGATACG	GGCGTCTCAAACTTTCTATGG	5	chr01	18994809	18994829	+	18994820	0	NA	0	NA	0	NA	4	1	0	NA	0.1	0	0	0	0	0	0.33	0.6	0.46	0.46	1.3	0.86	0.2	0	0.12
OS11G0197725	21nt:1:seq-2563	MEL1-bound	CGAGGTTGGTCACGGCGAACA	GATTCAGCCGGTGCGGCATGT	4.5	chr11	4910330	4910350	+	4910340	0	NA	0	NA	0	NA	5	1	0	NA	0	0	0	0	0	0	0	0	0	0	0	0	0	0	0
OS10G0572300	21nt:1:seq-25657		CGAGGCGCATAAAGGACTACG	GCTACGTGTATTTCATGCTGA	4.5	chr10	22693244	22693264	+	22693255	10.013	1	0	NA	0	NA	0	NA	0	NA	14.11	13.2	15.48	15.32	12.29	15.21	15.29	18.69	12.99	15.96	25.95	16.01	19.07	19.17	20.99
OS08G0394000	21nt:1:seq-25662		CACTCGAGATCAAGGACTACG	GCGAGCCCTAGCTCCGGACGC	5	chr08	18691781	18691801	+	18691791	0	NA	6	0	0	NA	0	NA	0	NA	8.55	8.86	8.16	11.19	6.3	8.16	9.09	9.32	6.68	7.91	3.85	8.97	11.88	9.68	9.55
OS11G0527700	21nt:1:seq-25662		CACTCGAGATCAAGGACTACG	GCGAGATCTACTTCCTCATCC	5	chr11	19156711	19156731	+	19156721	0	NA	0	NA	6	1	0	NA	0	NA	3.94	5.83	5.47	6.34	10.68	6.91	7.31	4.64	6.95	5.49	0.71	4.29	2.74	10.5	5.6
OS08G0382400	21nt:1:seq-25681		CTCTGTAATGTAAGGACTACG	GGGACATTGCATTTCTGCAGT	4	chr08	18022534	18022554	+	18022544	0	NA	21.996	0	0	NA	0	NA	0	NA	2.34	2.05	1.65	1.43	1.61	2.64	2.29	2.63	2.54	2.86	6.59	3.01	4.83	3.41	4.26
OS06G0686500	21nt:1:seq-25712		AGATCTCGATCAGTGACTACG	TCTAAGGATAGTCACTGATTC	4.5	chr06	28623150	28623170	+	28623160	0	NA	0	NA	4	1	0	NA	0	NA	0.61	0.66	0.76	0.23	0.21	0.17	0.16	0.29	0.34	0.08	0.19	0.15	0.29	0.43	0.2
OS06G0686500	21nt:1:seq-25712		AGATCTCGATCAGTGACTACG	TCTAAGGATAGTCACTGATTC	4.5	chr06	28623150	28623170	+	28623161	0	NA	0	NA	0	NA	4	1	0	NA	0.61	0.66	0.76	0.23	0.21	0.17	0.16	0.29	0.34	0.08	0.19	0.15	0.29	0.43	0.2
OS12G0594300	21nt:1:seq-25731	MEL1-bound	GGTCTGCTACACTTACCTACG	CCAGAGCTTTTGAATGGAAGC	5	chr12	24949663	24949683	+	24949674	15	0	0	NA	0	NA	6	1	0	NA	10.5	12.89	13.34	10.43	9.96	10.07	8.83	9.53	8.74	8.72	17.68	8.89	13.77	13.53	13.01
OS03G0392600	21nt:1:seq-25741		TCAATGTGTCTTCGGCCTACG	TGTTACGTAGAAGCCAATTGC	5	chr03	15763632	15763652	-	15763642	0	NA	0	NA	0	NA	4	1	0	NA	0	0	0	0	0	0	0	0	0	0.17	0.18	0.21	0.14	0.16	0.21
OS11G0104933	21nt:1:seq-25741		TCAATGTGTCTTCGGCCTACG	ATTTACACAGAAGACGGGTGC	2.5	chr11	244048	244068	+	244058	0	NA	0	NA	0	NA	133.952	0	0	NA	254.94	206.58	217.56	105.85	120.43	119.28	94.77	87.42	152.54	129.68	272.94	114.79	221.65	221.16	188.36
OS01G0842600	21nt:1:seq-25757		GTCGACTGTTTGAGAGCTACG	CAAATGACAATCTTTTGATGA	5	chr01	36183347	36183367	-	36183356	10.008	1	0	NA	0	NA	0	NA	0	NA	12.02	13.18	13.62	8.48	6.55	6.96	6.38	5.42	7.25	4.23	8.11	4.28	11.21	8.28	8.79
OS11G0142500	21nt:1:seq-25777		AATGTTTCGATGACGGCTACG	ACATAAAGCTATTGTCGGTGC	4	chr11	1992179	1992199	+	1992190	0	NA	0	NA	20.992	0	0	NA	0	NA	9.88	10.21	6.04	8.25	6.9	6.01	5.25	3.74	5.4	4.31	2.7	6.6	8.75	7.99	7.99
OS02G0649700	21nt:1:seq-25788		TCCGATCTAATGAGGGCTACG	GGGCTAGATGAATCCGGAGGC	4.5	chr02	26161297	26161317	+	26161306	0	NA	12.987	0	0	NA	0	NA	0	NA	2.6	3.44	0	1.98	2.3	0	1.58	0	1.7	2.33	0	2.12	0	2.71	2.86
OS03G0145150	21nt:1:seq-25791	MEL1-bound	AGGTCGGGCTTGAGGGCTACG	TCCGGCCCGAGCCGCCACTGC	5	chr03	2506628	2506648	-	2506637	0	NA	0	NA	0	NA	4	0	0	NA	0.96	1.23	0.81	0.76	2.43	2.64	0	0	0.81	0	0.23	0.65	1.04	0.98	1.95
OS05G0192500	21nt:1:seq-25847		CCACATGTTTGAGATCGTACG	GGTGTTCAGGCTCTACGATGA	5	chr05	5678289	5678309	-	5678300	0	NA	0	NA	0	NA	16.992	0	0	NA	0	0	0	4.92	3.06	3.32	13.08	6.98	10.61	10.3	8.88	6.06	1.5	0.71	1.77
OS09G0110200	21nt:1:seq-25847		CCACATGTTTGAGATCGTACG	GATGCACAAGCTCTTGCATGG	4.5	chr09	915649	915669	-	915659	0	NA	0	NA	5.999	0	0	NA	0	NA	6.9	7.79	4.7	6.97	6.14	4.95	6.56	3.71	5.51	4.94	5.32	5.32	8.57	7.47	7.79
OS09G0454900	21nt:1:seq-25894		TAGAGCTGCTTTTACCTTACG	TTCGCGACGAAGGTGGGATCC	4.5	chr09	17093652	17093672	-	17093661	0	NA	4	1	0	NA	0	NA	0	NA	0.97	1.23	1.65	0.76	0	1.03	1.43	1.63	0.41	0.88	0.31	0.23	0.9	1.5	1.41
OS03G0235900	21nt:1:seq-25898		ATTCATATCTGATGTCTTACG	TATGTATAGATTTCAGAAACC	4.5	chr03	7165397	7165417	-	7165408	0	NA	0	NA	0	NA	7	1	0	NA	4.16	4.15	3.71	3.38	2.66	3.82	3.12	3.78	3.59	3.87	7.24	3.11	5.36	4.96	5.2
OS03G0346800	21nt:1:seq-25916		AAGTTCAGATTAAGGGTTACG	TTCAGGTCGAAGTTTCAATGT	4	chr03	12959198	12959218	+	12959209	0	NA	0	NA	6	1	0	NA	0	NA	0.56	0.33	0.92	1.13	1.77	1.22	0.5	1.41	1.11	1.1	0.45	0.53	0.58	0.61	0.67
OS02G0768400	21nt:1:seq-25935		GATGAGGTCACAAGTGTTACG	CAATTCAAGTTTTTACAATGT	4.5	chr02	32370069	32370089	-	32370078	0	NA	0	NA	0	NA	4	1	0	NA	1.2	1.7	1.04	0.41	0.93	1.2	0.32	0.92	0.47	0.32	0.87	0.39	4.73	2	2.61
OS01G0623900	21nt:1:seq-25960		CTTGCTGACTCAACACAACCG	GAGTGAGTGAGTTGAGTTCGT	4.5	chr01	24909911	24909931	+	24909920	0	NA	0	NA	0	NA	4.998	1	0	NA	7.65	5.18	7.18	5.51	7.31	7.16	6.2	7.08	4.67	2.21	3.13	3.73	5.87	6.6	7.01
OS03G0683816	21nt:1:seq-25982		GTCCAGTTCCCAACTACACCG	CTGGTCGGGGGTGTAGGTGGC	5	chr03	27253240	27253260	-	27253251	0	NA	0	NA	0	NA	16.992	0	0	NA	0	0	0	0	0	0	0	0	0	0	0	0	0	0	0
OS08G0249200	21nt:1:seq-25985		CCGCACGCTCAAAAGCCACCG	GGTGGCCGCGTTTCCGGTGGT	5	chr08	9111474	9111494	-	9111485	4	0	0	NA	0	NA	0	NA	0	NA	3.5	3.37	3.71	9.03	8.92	7.48	9.48	5.02	11.27	9.23	0.38	10.82	12.62	13.13	13.9
MSTRG.34075	21nt:1:seq-26033		TCCCTTGTAACACGTGTACCG	AGGGAACAGCATGCACATATC	5	chr03	28436298	28436318	-	28436308	0	NA	0	NA	0	NA	4	1	0	NA	0.52	0.54	0.55	0.18	0.3	0.21	0.06	0.15	0.12	0.16	0.3	0.15	0.2	0.37	0.2
OS07G0517600	21nt:1:seq-26040		CTGGCGAGCTCTCTCTTACCG	GCAAGGTCGAGGGAGGATGGC	5	chr07	19963077	19963097	+	19963086	0	NA	0	NA	0	NA	4	1	0	NA	0.45	0.97	0.86	0.28	0.21	0.27	0.62	0	0.82	0.13	0	0	0	0.26	0.5
OS02G0110000	21nt:1:seq-26052		GTCTTTAACAAGTTCAACCCG	CAGGAGTTATTGAAGTTGGGC	3	chr02	546170	546190	-	546179	0	NA	0	NA	233.02	0	0	NA	0	NA	4.04	4.23	2.26	23.28	24.69	21.72	180.64	190.42	175.39	325.41	260.84	310.11	42.33	34.1	40.18
OS03G0364700	21nt:1:seq-26056		AAGTCGTGTACCTAAGACCCG	TGCAGCACATGGTCCCTGGAC	5	chr03	14235102	14235122	+	14235113	0	NA	0	NA	8.004	1	0	NA	0	NA	2.53	2.76	4.42	4.73	3.89	4.94	6.59	4.7	4.74	7.08	9.85	4.68	4.26	3.55	4.41
OS01G0265700	21nt:1:seq-26066		ACTCTTACCAAGGAAACCCCG	TGAGATTGATGCCCTTGGGGC	4	chr01	9058279	9058299	-	9058289	0	NA	0	NA	0	NA	24.03	0	0	NA	5.61	5.34	3.24	3.17	3.45	2.73	1.85	2.82	2.1	1.91	4.73	2.53	3.37	3.51	4.53
OS03G0240400	21nt:1:seq-2609	MEL1-bound	CGTAAGACTACTCGAGTAACA	GCAATCTGCGCAGCTCATTGG	5	chr03	7432475	7432495	+	7432485	0	NA	0	NA	0	NA	4	1	0	NA	8.13	8.61	6.73	6.22	5.33	4.13	3.2	2.77	4.72	5.33	4.65	4.99	5.26	6.01	5.59
OS10G0504650	21nt:1:seq-26096		AGGTTATTAGAAGCCCAGCCG	CCCGATCTTCTTCGGGACGGC	4.5	chr10	19288169	19288189	-	19288179	0	NA	0	NA	5	0	0	NA	0	NA	17.06	10.39	35.73	23.63	42.31	35.41	47.4	62.25	50.85	123.7	8	124.13	54.23	88.13	85.04
OS12G0151500	21nt:1:seq-26098		TGTCGCTTGCACTAGGAGCCG	ACAGCGGACGTCATCCTCGGC	1.5	chr12	2546969	2546989	+	2546979	0	NA	4.998	2	0	NA	0	NA	0	NA	42.94	42.24	36.19	62.04	59.62	59.38	77.39	64.82	68.48	111.22	8.11	124.99	41.51	55.65	51.95
OS02G0534000	21nt:1:seq-26121		TAGTTAGAAACCTGGCGGCCG	GTCGATCTTGGCACCGGCGGC	4	chr02	19654305	19654325	-	19654316	5	0	0	NA	0	NA	0	NA	0	NA	0	0.35	0	0	2.21	0.29	0.33	2.42	0.35	0	0	0	0.62	0.58	0
OS04G0449900	21nt:1:seq-26121		TAGTTAGAAACCTGGCGGCCG	ATCAGTCATTGGAAAGCAGGC	4.5	chr04	22417363	22417383	+	22417374	0	NA	0	NA	309.12	0	0	NA	0	NA	71.49	73.09	64.14	83.45	79.33	83.4	85.43	76.87	88.42	71.07	90.67	68.19	73.65	66.51	67.99
OS04G0449900	21nt:1:seq-26121		TAGTTAGAAACCTGGCGGCCG	ATCAGTCATTGGAAAGCAGGC	4.5	chr04	22417363	22417383	+	22417373	0	NA	0	NA	0	NA	293.76	0	0	NA	71.49	73.09	64.14	83.45	79.33	83.4	85.43	76.87	88.42	71.07	90.67	68.19	73.65	66.51	67.99
OS03G0655600	21nt:1:seq-2614		CAGGTTTGGCCTAAGGTAACA	GTGCAAGCAGGAGTTCATTTT	5	chr03	25577892	25577912	+	25577903	5.999	1	0	NA	0	NA	0	NA	0	NA	2.66	2.77	2.75	1.66	1.03	1.56	1.82	1.47	1.98	2.13	3.51	1.88	2.81	3.76	2.9
OS05G0567600	21nt:1:seq-26167		TCTTGATCT-CAGGATCCTCCG	AGAACAAGATGTTCGAGGAGGC	4	chr05	28253681	28253701	+	28253692	0	NA	18.97	1	0	NA	0	NA	0	NA	0	2.07	2.17	5.7	3.4	4.16	8.43	10.68	10.3	10.04	21.38	11.99	4.65	6.99	6.76
OS07G0119300	21nt:1:seq-26170		AATCCACTTAAGACTGCTCCG	TTAGGTTAATTGCGGCGCGGC	4.5	chr07	1047727	1047747	+	1047738	0	NA	12.987	1	0	NA	0	NA	0	NA	6.42	5.01	3.26	5.57	5.58	8.19	14.49	9.93	12.05	14.92	17.47	14.76	8.38	11.1	10.54
OS01G0141150	21nt:1:seq-26224		TCTAGGATCGCAAGACAAGCG	TGATCTTAGGGTTCTTCTCGT	5	chr01	2222435	2222455	+	2222444	15.994	0	0	NA	7.005	0	0	NA	9.996	0	0	0	0	0	0	0	0	0	0	0	0	0	0	0	0
OS02G0816100	21nt:1:seq-26232		ACTGAAGTTCAAAAGTAAGCG	TGACTTCAAGGTTTC-TTCGC	2.5	chr02	34964083	34964103	-	34964093	0	NA	0	NA	0	NA	8.001	0	0	NA	5.41	6.22	7.53	6.51	6.01	6.26	5.15	6.33	6.26	4.94	6.78	5.92	8.8	5.54	6.11
OS05G0320100	21nt:1:seq-26291		TAGGTGTTAACGATGTTAGCG	ATCCA-AATTGCTACACTCAG	4.5	chr05	14868922	14868942	-	14868933	0	NA	5.995	1	0	NA	0	NA	0	NA	3.25	4.84	4.47	5.11	5.13	4.87	5.32	4.32	4.05	4.02	3.3	4.74	5.35	3.9	4.06
OS08G0175000	21nt:1:seq-26315		CAGAGTTTGTCGGCTTCCGCG	CGCTCAACCAGGAGAAGGCGC	5	chr08	4372716	4372736	+	4372727	0	NA	0	NA	0	NA	3.997	1	0	NA	0	0	0	0	0	0	0.51	1.4	0.95	1.28	0	2.4	0	0	0.27
OS06G0168800	21nt:1:seq-26352		AGTCATGGA-ACTAAGACGGCG	TCGGTACCTATGGTTATGCTGC	4	chr06	3462020	3462040	-	3462029	0	NA	0	NA	0	NA	6.003	1	0	NA	1.59	1.64	1.28	1.03	0.56	1.49	1.5	0.77	1.53	1.44	2.63	0.98	1.45	1.32	1.43
OS03G0399532	21nt:1:seq-26359		CACTAGAGTGAATCATCGGCG	GTCAGGTCACTTAGTCGTTGC	5	chr03	16184984	16185004	-	16184995	0	NA	7	0	0	NA	0	NA	0	NA	3.13	3.46	2	2.7	2.17	1.81	1.93	2.17	2.46	1.98	3.64	1.5	2.91	2.6	2.72
OS07G0577900	21nt:1:seq-26380		TTGCTAGATTCGGTGTTGGCG	AACGAGCTGAACCCCATCTGC	5	chr07	23373746	23373766	-	23373757	4	0	0	NA	0	NA	0	NA	0	NA	0.98	2.02	1.32	0.94	0.55	0.88	0.41	0.19	0.76	1.2	1.72	0.48	0.75	1.29	0.98
OS04G0561800	21nt:1:seq-26419		ACGGTTCTAGCAAGGGTTGCG	GGCCGAGCTCGTCCTCAACGG	5	chr04	28123949	28123969	-	28123959	0	NA	0	NA	0	NA	5	0	0	NA	0	0	0	0	0	0	0	0	0	0	0.25	0.29	0	0	0
OS09G0547200	21nt:1:seq-26443		TCTTAGGTGGCTAACTAATCG	AGAATCTGCCAATAGAGCAGC	5	chr09	21610966	21610986	-	21610975	0	NA	0	NA	0	NA	10.989	1	0	NA	12.19	14.17	15.9	5.73	7.1	6.06	5.02	5.13	3.38	2.02	4.16	1.95	7	7.9	7.87
OS03G0284500	21nt:1:seq-26449		GCCTCTCTCATCAGCACATCG	GGGAGAGAGCAGTGGAGTAGA	5	chr03	9788634	9788654	-	9788644	9.002	0	0	NA	0	NA	0	NA	0	NA	1.54	1.49	1.4	0.74	0.72	0.86	0.95	0.41	0.52	0.38	0.76	0.46	1.07	1.31	0.86
OS04G0338000	21nt:1:seq-26465		TCAAGGTAGATAGTCCCATCG	AGGTCCATC-ATCAGGGAAGC	3.5	chr04	15918388	15918408	+	15918399	0	NA	0	NA	27.975	0	0	NA	0	NA	8.92	7.46	11.87	10.6	12.83	11.91	13.43	13.67	13.14	12.39	15.08	12.85	21	18.11	18.65
OS05G0105200	21nt:1:seq-2647		TCTCACTAGTCCTTCAACACA	AGAGTCATTAGGGATTTCTTT	5	chr05	288315	288335	-	288325	7	1	0	NA	0	NA	0	NA	0	NA	2.98	2.7	2.23	2.68	3.9	3.56	3.8	8.15	3.27	4.89	10.49	4.17	1.9	3.36	3.69
OS05G0128300	21nt:1:seq-26488		CTCAAAGTCCTCTAGAGATCG	CAGGTTCAGAAAATCTCGAGC	5	chr05	1666704	1666724	-	1666713	0	NA	6	1	0	NA	0	NA	0	NA	4.25	4.16	5.46	1.97	1.84	2.85	2.27	3	2.16	1.36	1.17	2.15	2.95	4.63	2.85
OS08G0515600	21nt:1:seq-26488		CTCAAA-GTCCTCTAGAGATCG	AAGTTTGCAAGAGATCTTTGGC	4.5	chr08	25587338	25587358	-	25587349	0	NA	0	NA	0	NA	4	0	0	NA	0.46	0.25	1.01	0.38	0.35	0.6	0.44	0.94	0.69	0.12	1.1	0.3	0.42	0.2	1.15
OS11G0107700	21nt:1:seq-26490		TGGAGCTCGAGTACGAGATCG	ACCTCGAGCTCATGCGCGACG	4	chr11	362125	362145	+	362136	35.99	0	0	NA	0	NA	0	NA	0	NA	16.52	14.74	14.51	9.33	8.41	8.65	5.88	4.88	6.54	3.53	0.59	3.38	5.62	7.45	9.74
OS02G0482200	21nt:1:seq-26492		CTGGTACTGGTTTTGAGATCG	GACCAAGAGGAGAACGCTGGC	5	chr02	16635841	16635861	+	16635850	0	NA	0	NA	0	NA	4	0	0	NA	13.8	6.08	5.7	10.76	12.11	11.44	10.26	6.9	12.44	11.41	0.74	18.14	12.12	11.28	7.5
OS09G0267500	21nt:1:seq-26492		CTGGTACTGGTTTTGAGATCG	GACCATTATCAAAGCTACAGG	5	chr09	5100353	5100373	+	5100362	0	NA	0	NA	7	1	0	NA	0	NA	3.79	4.62	4.01	2.71	3.47	3.25	2.8	2.72	2.71	1.98	5.04	2.42	3.33	3.44	3.27
OS05G0130300	21nt:1:seq-26504		TCTCGCCTCGTTTGTCGATCG	AGAGC-GAGCAACCAGCTAGA	3.5	chr05	1781597	1781617	+	1781606	4	0	0	NA	0	NA	0	NA	0	NA	6.37	6.14	5.25	6.93	5.8	6.19	7.78	9.65	7.6	4.42	3.16	6.36	9.43	6.27	6.7
OS05G0130300	21nt:1:seq-26504		TCTCGCCTCGTTTGTCGATCG	AGAGC-GAGCAACCAGCTAGA	3.5	chr05	1781597	1781617	+	1781606	4	0	3	1	0	NA	0	NA	0	NA	6.37	6.14	5.25	6.93	5.8	6.19	7.78	9.65	7.6	4.42	3.16	6.36	9.43	6.27	6.7
OS05G0560400	21nt:1:seq-26504		TCTCGCCTCGTTTGTCGATCG	GGAGACGAGGAAACAGTTATC	5	chr05	27895550	27895570	+	27895559	0	NA	0	NA	6	1	0	NA	0	NA	2.57	3.27	3.03	3.37	4.92	2.78	3.02	3.15	2.94	3.01	5.49	3.05	3.57	2.2	3.02
OS01G0283100	21nt:1:seq-26531		TAGGTTAGGATTACTTTATCG	ATCTAATCTTAGTGGAAAAGT	3.5	chr01	10122528	10122548	+	10122539	0	NA	0	NA	0	NA	18.98	1	0	NA	14.32	14.7	16.59	13.56	16.74	16.74	15.16	16.55	15.13	13.64	19.65	13.81	15.22	13.17	13.39
OS07G0188266	21nt:1:seq-26537		TTTCTGCGCTTTCGAAACTCG	CAAGGTGCCAGGGCTTTGAGC	4	chr07	4726139	4726159	+	4726149	5	1	0	NA	0	NA	0	NA	0	NA	0.91	1.24	2.19	3.46	1.26	1.63	3.07	3.01	4.99	1.77	1.62	3.14	3.06	2.22	3.57
OS11G0124500	21nt:1:seq-26537		TTTCTGCG-CTTTCGAAACTCG	CAAGACACAGAAAGCTTTGTGC	4.5	chr11	1130175	1130195	+	1130186	0	NA	8.988	0	7.004	1	0	NA	0	NA	2.44	3.35	5.43	4.55	6.45	4.74	4.71	6.6	7.79	5.6	5.41	4.09	3.94	3.96	4.29
OS07G0225300	21nt:1:seq-26546		TCGAAGATGCTGGAGAACTCG	AGCCTCGACGACCTCCAGGGC	4.5	chr07	6968778	6968798	+	6968789	0	NA	0	NA	7.008	1	0	NA	0	NA	72.03	72.45	68.36	44.12	52.56	47.25	44.95	36.84	35.05	41.97	1.02	42.41	87.96	95.07	87.55
OS08G0163600	21nt:1:seq-26558	MEL1-bound	CCGTGTTGGTATCTGGACTCG	GGCACCGCCGTCGACCTCAGC	5	chr08	3741532	3741552	-	3741541	0	NA	0	NA	0	NA	5	0	0	NA	0	0.6	0.22	0	0	0	0	0	0	0.34	0	0	0	0.32	0.86
OS11G0241700	21nt:1:seq-2657		GCTGGTTTATGCAGTAACACA	TAATCAATTACGTCATTTTGT	5	chr11	7568177	7568197	-	7568188	0	NA	3.997	1	0	NA	0	NA	0	NA	1.07	2.32	2.72	2.99	1.45	1.88	9.82	9.9	9.22	13.95	4.96	7.68	2.04	0.95	4.38
OS12G0405400	21nt:1:seq-26593		GTGGAAAGTCAAGTAAGCTCG	CACCTTTCAGTTCACTCTCAA	5	chr12	12227874	12227894	+	12227883	0	NA	0	NA	5	1	0	NA	0	NA	6.7	8.03	7.29	3.37	3.71	4.43	2.38	2.76	2.56	2.78	3.94	2.8	4.41	5.12	4.16
OS07G0209401	21nt:1:seq-26613	MEL1-bound	CGGCTAGTTTACTTGATCTCG	GTCGATCAGGTGAACATGACC	4.5	chr07	5935091	5935111	+	5935100	0	NA	4.998	0	0	NA	0	NA	0	NA	2.13	2.26	1.66	1.03	1.36	1.75	1.18	2.34	1.13	1.34	2.22	1.25	2.83	3.78	2.99
OS12G0267800	21nt:1:seq-26637		CTTCCTAGGTAGCTGTTCTCG	GGAGGAT-CATCGGCAAGAGG	3.5	chr12	9566214	9566234	-	9566223	0	NA	0	NA	4	1	0	NA	0	NA	3.36	2.74	0.91	4.29	3.84	2.27	4.59	4.75	0.1	4.83	0	4.16	5.96	4.48	2.26
OS02G0649700	21nt:1:seq-26668		GACCTTTGTTAACGGGAGTCG	GTGGAAAAAATTGACTTCATC	4.5	chr02	26159946	26159966	+	26159957	0	NA	0	NA	0	NA	7.995	1	0	NA	2.6	3.44	0	1.98	2.3	0	1.58	0	1.7	2.33	0	2.12	0	2.71	2.86
OS05G0102800	21nt:1:seq-26690		AGGTAAACTTACTAGACGTCG	TCAATATGACTGATCCGCAGC	4	chr05	161856	161876	-	161865	0	NA	0	NA	11	0	0	NA	0	NA	8.56	7.74	6.91	4.97	5.01	5.44	4.18	4.09	4.54	5.24	10.01	5.33	11.26	10.59	10.78
OS04G0554300	21nt:1:seq-26714		CGGTCGTGCTCTTACTCGTCG	GCCAGCGCGAGAGTGAGCAGC	1	chr04	27736818	27736838	-	27736828	4	1	0	NA	0	NA	0	NA	0	NA	0.93	0	0.88	0	1.24	0.4	0	0	0	0	0	0	0	1.24	1.04
OS06G0119100	21nt:1:seq-26714		CGGTCGTGCTCTTACTCGTCG	GACAGCAAGCGGATGAGCTGC	4.5	chr06	1041835	1041855	+	1041846	0	NA	0	NA	0	NA	5	1	0	NA	11.05	11.68	13.34	8.1	8.68	8.73	7.3	7.42	7.69	7.23	7.35	6.36	10.46	13.99	13.05
OS02G0591000	21nt:1:seq-26730	MEL1-bound	AGGTCTTTACGTTGCGGGTCG	TTCAGGAATGGAGCTGCCAGC	4.5	chr02	22837774	22837794	+	22837783	0	NA	7	0	0	NA	0	NA	0	NA	6.92	6.09	4.93	2.83	1.33	2.57	1.1	1.45	1.47	1.74	2.84	1.55	2.55	5.17	3.7
OS02G0589000	21nt:1:seq-26745		CCGAAACTAGAGTCGCTGTCG	GCCATTGGTTTCAGCGATGGC	4	chr02	22723163	22723183	-	22723172	0	NA	0	NA	4	0	0	NA	0	NA	0	0.1	0.14	0	0	0.02	0.02	0.15	0.04	0.1	0.13	0.26	0	0.05	0.07
OS05G0423701	21nt:1:seq-26745		CCGAAACTAGAGTCGCTGTCG	CTCTTCAAGCTCAGCGACAGC	5	chr05	20769147	20769167	-	20769156	3.997	1	0	NA	0	NA	0	NA	0	NA	0.95	0.21	0.36	0.54	0.79	0.51	2.18	0	0.63	1.65	0	1.08	1.09	0.84	0.21
OS02G0655800	21nt:1:seq-26750		CTGTCTGCCTATAAAGTGTCG	GAGAGACTGATATCT-ACAGC	4.5	chr02	26495194	26495214	-	26495205	0	NA	0	NA	14	1	0	NA	0	NA	44.86	49.97	53.64	52.42	63.04	56.66	63.43	68.06	64.15	61.93	72.11	59.31	46.48	44.96	43.29
OS07G0249700	21nt:1:seq-26766		CCGACGGTTAGATGAAATTCG	AGCTGCCAAGCTACTTCAATC	4	chr07	8323311	8323331	-	8323322	0	NA	12	0	0	NA	9.996	1	0	NA	5.32	7.21	8.76	7.77	6.3	8.89	6.51	7.23	5.92	8.27	7.08	6.78	6.61	5.76	7.67
OS05G0115100	21nt:1:seq-2681		ATGTCGAATGTTGGCTACACA	TCCAGCTTACGACCGGTTGGT	4	chr05	837838	837858	+	837848	6.996	1	0	NA	0	NA	0	NA	0	NA	4.5	5.63	5.53	7.63	6.97	7.95	8.36	11.16	8.06	8.04	2.18	8.23	8.27	8.5	9.06
OS12G0454800	21nt:1:seq-26830		TGGCCTTCTCTTGTCTGTTCG	TACAAAACAGAACAGACAAGC	5	chr12	15778436	15778456	+	15778445	0	NA	0	NA	4	1	0	NA	0	NA	0.77	1.04	0.25	2.4	1.98	1.85	3.3	3.31	2.13	3.37	6.7	4.41	1.47	1.51	0.78
OS09G0341500	21nt:1:seq-26831	MEL1-bound	TGGCCTTGTCTTGTCTGTTCG	CCAGGAGCAGAACGGAGAAGC	4	chr09	10520404	10520424	-	10520415	4.005	1	0	NA	0	NA	0	NA	0	NA	4.08	5.75	6.97	5.77	4.83	5.02	5.37	2.58	4.66	2.23	0.46	3.81	14.49	12.24	17
OS12G0454800	21nt:1:seq-26831	MEL1-bound	TGGCCTTGTCTTGTCTGTTCG	TACAAAACAGAACAGACAAGC	4	chr12	15778436	15778456	+	15778445	0	NA	0	NA	4	1	0	NA	0	NA	0.77	1.04	0.25	2.4	1.98	1.85	3.3	3.31	2.13	3.37	6.7	4.41	1.47	1.51	0.78
OS07G0171200	21nt:1:seq-26894		TCTCTCATA-CAAGTATAAAGG	AGACAGCATAGTTCCTATTTCC	4.5	chr07	3763874	3763894	-	3763884	0	NA	0	NA	0	NA	7	0	0	NA	5.37	7.12	4.27	5.45	5.45	5.68	6.32	8.4	5.85	5.21	5.87	5.78	8.72	5.78	5.61
OS07G0107800	21nt:1:seq-26901		AGGAGGATTTCCTTTTAAAGG	TTCTTCTGAACGAAAATTTCG	3.5	chr07	427699	427719	+	427710	6.993	0	0	NA	0	NA	0	NA	0	NA	10.15	12.07	9.07	8.78	8.27	8.93	8.63	6.54	6.47	6.64	8.56	8.76	8.8	10.93	9.31
OS02G0832900	21nt:1:seq-26912		CTTGGTTGTGCCTCGACAAGG	CAAGGTACATGGAGCTGTTCC	4.5	chr02	35820155	35820175	+	35820166	0	NA	9.996	1	0	NA	0	NA	0	NA	0	0	0	0	0	0	0	0	0	0	0	0	0	0	0
OS11G0226201	21nt:1:seq-26921		CAGAAAAACATGTTACCAAGG	TTCTTTGTGTTCAATTGTTAC	5	chr11	6600827	6600847	+	6600838	0	NA	0	NA	0	NA	5	1	0	NA	2.98	1.79	3.44	1.28	0.83	0.8	0.78	0.57	0.66	0.65	1.68	1.58	1.15	3.03	2.5
OS02G0108800	21nt:1:seq-26929		TAGTGACA-ACGAAGCTCAAGG	ATCGCGCTCTGCTCCGAGTTCC	5	chr02	489828	489848	+	489838	0	NA	4	1	0	NA	0	NA	0	NA	2.1	2.44	2.15	1.47	2.14	1.38	1.61	1.86	0.62	1.34	0.14	2.06	1.61	2.84	1.56
OS05G0146900	21nt:1:seq-26983		CGTTTGTCTTCGGAAGTAAGG	TCAGACACATGCTTTTATTCC	4.5	chr05	2676047	2676067	-	2676057	0	NA	0	NA	0	NA	8.001	1	0	NA	1.98	1.84	1.27	1.95	1.24	1.73	2.1	2.26	1.63	1.55	0.99	1.06	1.83	1.77	1.71
OS08G0254300	21nt:1:seq-27024	MEL1-bound	TCGATGT-CGAGAAGAAGCAGG	AGCTACACGCTTTTCATCGTCA	4	chr08	9400943	9400963	+	9400953	0	NA	0	NA	0	NA	12.992	0	0	NA	0.33	0.27	0.96	0.72	0.58	0.75	4.36	2.85	3.95	12.13	8.32	12.78	0.8	1.46	0.83
OS04G0299500	21nt:1:seq-27048		CTGTAGTCGTAGATCTTCAGG	GCGATGAGCATCTTGGAGTTC	5	chr04	13311265	13311285	-	13311274	0	NA	0	NA	6	1	0	NA	0	NA	4.05	9.68	10.32	5.43	4.03	4.93	6.68	7.13	3.32	3.73	3.83	4	2.95	7.25	7.81
OS10G0154401	21nt:1:seq-2708		GTGTAGGTCTATAGAGCCACA	TAGATTCAGATGTTTCGGAGT	4	chr10	3388278	3388298	-	3388287	0	NA	0	NA	0	NA	6	1	0	NA	0	0	0	0	0	0.15	0	0	0	0	0	0.11	0	0.17	0.23
OS10G0154401	21nt:1:seq-2708		GTGTAGGTCTATAGAGCCACA	TAGATTCAGATGTTTCGGAGT	4	chr10	3388278	3388298	-	3388287	3	0	0	NA	0	NA	6	1	0	NA	0	0	0	0	0	0.15	0	0	0	0	0	0.11	0	0.17	0.23
OS01G0310500	21nt:1:seq-27192		GTGAGAGGACTGCTAACTAGG	AACTCTCCTGAAAATCGATTC	4.5	chr01	11665134	11665154	+	11665143	23.985	0	0	NA	0	NA	0	NA	0	NA	5.27	6.21	5.67	3.48	2.83	3.49	2.23	1.54	1.83	1.66	2.82	1.6	3.35	3.24	3.75
OS01G0698900	21nt:1:seq-27199		CGGCGCTTCGGTACTACTAGG	GCCGCAAGGCCATGATGAAGC	3.5	chr01	28915272	28915292	+	28915283	0	NA	20.01	0	35.028	0	0	NA	0	NA	0.51	0.74	0	0.32	0.23	0	0.35	0	0.37	0	0	0.28	0	1.04	0.38
OS01G0698900	21nt:1:seq-27199		CGGCGCTTCGGTACTACTAGG	GCCGCAAGGCCATGATGAAGC	3.5	chr01	28915272	28915292	+	28915282	0	NA	0	NA	0	NA	19.02	0	0	NA	0.51	0.74	0	0.32	0.23	0	0.35	0	0.37	0	0	0.28	0	1.04	0.38
OS03G0121700	21nt:1:seq-27199		CGGCGCTTCGGTACTACTAGG	GCCGCAAGGCCATGATGAAGC	3.5	chr03	1194913	1194933	+	1194924	0	NA	20.01	0	35.028	0	0	NA	0	NA	34.86	39.85	35.18	45.09	44.91	43.82	48.62	41.33	48.93	55.31	14.03	58.81	35.8	32.62	35.94
OS07G0407300	21nt:1:seq-27199		CGGCGCTTCGGTACTACTAGG	GCCGCAAGGCCATGATGAAGC	3.5	chr07	12622749	12622769	-	12622758	10.01	1	20.01	0	35.028	0	0	NA	13.018	0	0	0	0	0	0	0	0	0	0	0	0	0	0	0	0
OS07G0407300	21nt:1:seq-27199		CGGCGCTTCGGTACTACTAGG	GCCGCAAGGCCATGATGAAGC	3.5	chr07	12622749	12622769	-	12622759	0	NA	0	NA	0	NA	19.02	0	0	NA	0	0	0	0	0	0	0	0	0	0	0	0	0	0	0
OS05G0414100	21nt:1:seq-2721		CGGTTCCTTGATTCTGCCACA	GCCAAAGATCTATGATGGTTT	4.5	chr05	20244676	20244696	-	20244686	11.988	1	0	NA	0	NA	0	NA	0	NA	29.8	30.45	26.54	26.32	21.36	17.99	21.83	19.82	14.72	15.92	40.85	15.16	47.44	39.75	39.2
OS05G0550800	21nt:1:seq-27225		CCCATGAGTATCACGAGTAGG	TGGTGCTCGTGGAGCTCATCT	4	chr05	27366912	27366932	+	27366921	0	NA	0	NA	12.98	0	0	NA	0	NA	0.6	0.53	0.61	0.51	0.64	0.74	0.68	0.48	0.64	0.97	0.65	0.82	2.13	1.37	1.31
OS08G0408300	21nt:1:seq-27240		TGGTGTCATGTCCAAGGTAGG	TCCACAATGCAGGTTCCAGCC	3.5	chr08	19532492	19532512	-	19532503	0	NA	0	NA	18.012	0	0	NA	0	NA	14.38	14.74	14.03	16.6	19.32	23.79	23.21	22.34	19.77	20.97	1.37	15.07	9.87	16.1	18.78
OS04G0394100	21nt:1:seq-27261		CAGAATAAATTGGGAATTAGG	GTCTTATTTAATTTTTTTTGC	4.5	chr04	19374600	19374620	+	19374609	0	NA	4	0	0	NA	0	NA	0	NA	0.14	0	0	0.21	0	0	0	0.09	0	0	0	0	0	0	0
OS08G0451500	21nt:1:seq-27276		TCCTTATAAGTACAATTTAGG	AGTAATATTCATGTTTTATCA	4	chr08	22065896	22065916	-	22065907	0	NA	0	NA	0	NA	10.008	0	0	NA	5.69	6.39	6.03	4.47	4.63	4.64	4.23	4.04	4.29	3.86	8.18	4.47	4.65	4.48	4.84
OS06G0603800	21nt:1:seq-27283		TGGTAGAGTGCTAGCTTTAGG	ACCATCTCGCCATGGAAGTCG	4	chr06	23879297	23879317	+	23879307	0	NA	14	1	0	NA	0	NA	0	NA	0	0	0	0	0	0	0	0	0	0	0	0	0	0	0
OS05G0272200	21nt:1:seq-27321		CGTCTAGTACCTAGTTCACGG	GGAGATCATGCAGCTCGTGCC	5	chr05	11027463	11027483	+	11027474	5	1	0	NA	0	NA	0	NA	0	NA	4.07	3.32	4.13	6.5	8.21	5.09	4.75	7.33	6.12	5.53	0.35	5.45	4.77	3.38	4.16
OS01G0932550	21nt:1:seq-2734		CACGTTTA-CAAGCTCCGCACA	GGGCACATGGTTCGGGGCGTGT	4	chr01	40912691	40912711	-	40912701	0	NA	0	NA	4.004	1	0	NA	0	NA	0	0	0	0	0	0	0	0	0	0	0	0	0	0	0
OS09G0256600	21nt:1:seq-27370		GCGGGTGGGTAGTTTAACCGG	CGCACACCCATCAGAGACGCT	5	chr09	4276029	4276049	-	4276039	0	NA	0	NA	0	NA	4.002	0	0	NA	0	0	0	0	0	0	1.26	0	5.35	0	7.15	0	0	0	0
OS11G0247000	21nt:1:seq-27370		GCGGGTGGGTAGTTTAACCGG	ACCCCACTCATAAAATCGGCT	5	chr11	7939588	7939608	-	7939599	0	NA	24.999	0	18	0	14.991	0	0	NA	50.89	49.73	35.73	41.21	48	41.9	44.04	37.46	47.11	32.92	58.05	35.54	49.97	44.23	39.47
OS06G0149700	21nt:1:seq-27386		GTTAGTTTAAACACGACCCGG	TAAAGTAATTTGTGTTGAGCC	5	chr06	2575645	2575665	+	2575656	7.995	0	0	NA	0	NA	0	NA	0	NA	0	0	0	0	0	0	0	0	0	0	0	0	0	0	0
OS01G0172300	21nt:1:seq-2739		CGAAG-TAGGTTAGTCGGCACA	GCTTGGATCCAATAAGCCGTTT	4.5	chr01	3720544	3720564	-	3720554	0	NA	0	NA	45.046	0	0	NA	39.015	0	3.41	4.03	3.57	2.5	2.5	2.68	2.73	2.7	1.89	2.21	3.92	2.37	2.13	3.77	1.98
OS01G0172300	21nt:1:seq-2739		CGAAG-TAGGTTAGTCGGCACA	GCTTGGATCCAATAAGCCGTTT	4.5	chr01	3720544	3720564	-	3720553	0	NA	0	NA	0	NA	53.01	0	0	NA	3.41	4.03	3.57	2.5	2.5	2.68	2.73	2.7	1.89	2.21	3.92	2.37	2.13	3.77	1.98
OS02G0769200	21nt:1:seq-27414		CGTAACAAACAAGATCAGCGG	GCAATGTTTCTTCTTGTAGCT	4.5	chr02	32427293	32427313	-	32427303	0	NA	0	NA	0	NA	9	0	0	NA	12.72	12.66	13.61	16.66	15.39	13.66	10.71	13.82	12.58	11.94	5.27	12.14	17.38	14.03	16.06
OS04G0507100	21nt:1:seq-27448		CTGCATGTCTTCTACTATCGG	GATGAGCAGAAGAAGCTAGCC	5	chr04	25340862	25340882	-	25340873	4.998	0	0	NA	0	NA	0	NA	0	NA	0	0.16	0	0.71	0	0.4	0.62	0.85	0.65	0.65	0	0.73	1.42	1.31	2.15
OS12G0527500	21nt:1:seq-27505		AAGTCTACTTAGCTAAAAGGG	TTTAGAAGAATTGAGTATCTC	4.5	chr12	20790402	20790422	+	20790411	0	NA	0	NA	0	NA	6	0	0	NA	0	0	0	0	0.08	0	0	0.08	0.08	0	0.22	0	0.16	0	0
OS05G0475550	21nt:1:seq-27525		TCGGAACTATACTAGTAAGGG	AGTCTTCTTATGATTATTCAC	4	chr05	23376380	23376400	+	23376389	0	NA	4	0	0	NA	0	NA	0	NA	0	0	0	0	0	0	0	0	0	0	0	0	0.42	0	0.22
OS01G0347200	21nt:1:seq-27538		TTACGGAACGTGTAACCAGGG	ACTGCCTTGCAACTTGGTCTT	4	chr01	13808135	13808155	-	13808145	4.002	0	0	NA	0	NA	0	NA	0	NA	1.29	1.52	2.3	1.82	1.95	1.62	2.09	1.52	1.87	1.66	4.73	2.85	4.01	4.29	4.88
OS05G0588700	21nt:1:seq-27538		TTACGGAACGTGTAACCAGGG	AAAGCCCTGTAAATTGATCCT	5	chr05	29317682	29317702	-	29317692	0	NA	0	NA	0	NA	5	0	0	NA	0.18	0.08	0.08	0.18	0.13	0.24	0.24	0.17	0	0.11	0.28	0	0.21	0.12	0
OS03G0708200	21nt:1:seq-27542	MEL1-bound	GTTCTACGAGGTTGAGCAGGG	CGAGATGCACCTGCTCGACCC	5	chr03	28557175	28557195	+	28557186	0	NA	0	NA	5	1	0	NA	0	NA	4.4	3.63	4.96	6.66	5.48	8.85	10.46	7.49	7.52	9.76	1.55	8.77	5.82	3.48	5.92
OS02G0130900	21nt:1:seq-27565		TTGAATGTTCTTAATATAGGG	AATTAACAAAAAGTATATCTC	4	chr02	1605643	1605663	+	1605654	0	NA	0	NA	6	0	0	NA	0	NA	3.19	2.86	2.86	2.04	2.57	2.22	1.99	1.75	2.22	2.1	2.19	1.59	1.75	2.8	2.54
OS01G0716400	21nt:1:seq-27573		CCATTTCTCTTGCGAGTAGGG	AGTAAGAAGAGCTCTCATCCC	5	chr01	29819117	29819137	+	29819127	0	NA	0	NA	4	1	0	NA	0	NA	3.91	3.84	5.17	3.17	2.8	2.08	2.83	2.94	3.83	4.7	4.45	4.15	7.65	8.28	6.66
OS07G0636100	21nt:1:seq-2758		GCGTAATTGCTAAGAGTCACA	CTCATTTAGGATTCTTGGTAT	5	chr07	26414171	26414191	+	26414181	0	NA	0	NA	0	NA	0	NA	5.005	1	15.69	22.65	21.27	15.59	19.03	16.73	18.96	18.48	19.25	19.95	11.83	21.1	15.21	20.83	13.82
OS04G0669500	21nt:1:seq-27603		CCGGCATCTCTTATACGCGGG	GGCTGTTGAAAATGTGCACGC	5	chr04	34150101	34150121	-	34150111	0	NA	0	NA	7	0	0	NA	0	NA	8.12	10.98	10.13	9.78	11.63	10.89	10.52	9.56	9.99	11.49	3.69	10.09	9.42	8.23	8.94
OS11G0184800	21nt:1:seq-27658		TCGTCGGGTAAGAACTCTGGG	AGAAGGCCACTTTGGAGATCC	5	chr11	4296901	4296921	+	4296910	0	NA	0	NA	6.006	1	0	NA	0	NA	0.5	0.65	1.34	0.38	0.42	0.27	0.42	0	0.22	0.09	0.93	0.08	0.38	0.7	0.22
OS11G0145700	21nt:1:seq-27707		TAGGTTCTAGAGGGCACATGG	ATCCAACAGCTCACGTGCACA	5	chr11	2078344	2078364	+	2078353	0	NA	0	NA	0	NA	6	1	0	NA	0.81	1.18	0.52	0.47	0.99	0.64	0.63	1.49	1.09	0.52	0.23	0.45	0.83	0.81	0.85
OS06G0724700	21nt:1:seq-27735		GAGCTAGTCGTTAGACGATGG	CTCGATCTGCTGTCTGCTACC	3.5	chr06	30801018	30801038	-	30801028	8.992	0	0	NA	56.025	0	0	NA	0	NA	6.04	6.16	5.24	3.33	3.49	3.13	2.71	2.13	2.37	1.8	2.79	1.64	3.92	5.45	4.12
OS06G0724700	21nt:1:seq-27735		GAGCTAGTCGTTAGACGATGG	CTCGATCTGCTGTCTGCTACC	3.5	chr06	30801018	30801038	-	30801027	0	NA	74.97	0	0	NA	54.948	0	0	NA	6.04	6.16	5.24	3.33	3.49	3.13	2.71	2.13	2.37	1.8	2.79	1.64	3.92	5.45	4.12
OS09G0515300	21nt:1:seq-27748		TCGGATGTT--ATGTAGATATGG	ATCCTACAAGTTGCATCTATACC	4.5	chr09	20070872	20070892	-	20070882	0	NA	0	NA	0	NA	4	1	0	NA	0.96	0.72	0.57	1.07	0.83	0	0.39	0	0.41	0.26	0.54	0	0.85	0.78	0.74
OS10G0135300	21nt:1:seq-2775		CGGTCAGAAGAACAGTTCACA	TCTAGTCATTTTCTCAACTGT	5	chr10	2187477	2187497	+	2187486	0	NA	0	NA	0	NA	4.998	0	0	NA	8.26	7.71	8.81	7.96	8.63	6	7.85	5.89	6.22	6.71	3.68	6.21	7.31	8.69	6.59
OS02G0236800	21nt:1:seq-27753	MEL1-bound	CGGACTT-AGGACTAGCTATGG	AAGTGAATTCCTGATCGATACT	5	chr02	7762232	7762252	+	7762241	4.002	1	0	NA	0	NA	0	NA	0	NA	10.01	10.15	13.27	29.77	36.88	27.37	31.68	46.77	36.05	51.71	9.53	43.24	17.55	17.36	22.15
OS06G0186600	21nt:1:seq-2777		TCACGAAACCAACGTTTCACA	GGTGATTTGGTGGCAAAATGT	3.5	chr06	4373657	4373677	-	4373667	0	NA	0	NA	0	NA	7.992	1	0	NA	11.71	10.43	12.34	6.22	12.02	10.7	10.19	10.31	11.92	7.53	7.81	9.61	8.2	18.6	11.84
OS02G0649750	21nt:1:seq-27774		GGCGACAAAGAAATCTACTGG	CCACTATTTCTTTATTTGATC	4.5	chr02	26159929	26159949	-	26159938	0	NA	0	NA	5	0	0	NA	0	NA	0	0	3.04	0	0	2.32	0	2.02	0	0	2.59	0	3.29	0	0
OS05G0110925	21nt:1:seq-27815		AGTTAGGTAGGAAACCAGTGG	TCGATCCACCCTTTGAAGACT	5	chr05	578846	578866	+	578856	0	NA	0	NA	5	0	0	NA	0	NA	0	0	0	0	0	0	0	0	0	0	0	0	0	0	0
OS02G0555000	21nt:1:seq-27837		CCTCGAGATGAATAAACGTGG	GGATCTGT-CTTATTTGCAAC	4.5	chr02	20964714	20964734	-	20964725	0	NA	27.984	0	0	NA	24.016	0	15.002	0	3.45	3.08	2.54	2.24	1.41	2.51	2.59	1.81	1.95	1.38	1.83	1.5	2.29	3.03	3.78
OS03G0133850	21nt:1:seq-27842		CCTCGAGAGAAAAAGACGTGG	TGAGCTGGATTTTTCTGCATC	4.5	chr03	1891168	1891188	+	1891177	4	1	0	NA	0	NA	0	NA	0	NA	3.09	3.96	5.95	4.02	9.31	6.97	7.28	8	6.83	4.56	8.29	3.83	6.35	9.36	3.83
OS02G0579600	21nt:1:seq-27847		TCGGACTCTGCTCTT-ACGTGG	AGCTTGAGACAACAACTGCACA	5	chr02	22300436	22300456	+	22300446	0	NA	56.974	0	0	NA	79.016	0	0	NA	1.48	0	0	0	0	0	0	0	0.48	0	0.96	0	0.78	0.61	0
OS04G0461300	21nt:1:seq-27847		TCGGACTCTGCTCTT-ACGTGG	AGCTTGAGACAACAACTGCACA	5	chr04	23046778	23046798	+	23046788	16.992	0	23	0	22	0	16	0	18	0	0.99	1.28	1.2	0.17	0.33	0.34	0.07	0.13	0.12	0.16	0.56	0	1.08	0.98	0.72
OS12G0123700	21nt:1:seq-27902		CGGTTGCTAAACTAGTCTTGG	GCCATCCATTTCCTCTGAACC	5	chr12	1140877	1140897	+	1140888	0	NA	0	NA	4.998	1	0	NA	0	NA	5.85	4.81	4.55	0.63	0.37	0.24	0.14	0.77	0.29	0.22	1.19	0.76	22.44	25.48	25.68
OS05G0472200	21nt:1:seq-27906		TGTTGTCGATTCCTAAGTTGG	TCAACAGCAAACAATTCAATT	5	chr05	23190919	23190939	-	23190929	5	0	0	NA	0	NA	0	NA	0	NA	2.12	1.37	1.86	2.8	2.24	2.32	3.52	2.87	2.74	3.78	1.96	4.64	2.87	2.92	2.47
OS08G0486300	21nt:1:seq-27921		TCGCTGCTTCTCCT-CGGTTGG	AGCGACGACGTCGAGGCCAACC	5	chr08	24051942	24051962	-	24051953	0	NA	0	NA	4	1	0	NA	0	NA	0	0.18	0	1.19	0.22	0.22	2.58	0.47	2.71	4.75	0	4.67	0.46	1.07	0.27
OS09G0535400	21nt:1:seq-27921		TCGCTGCTTCTCCTCGGTTGG	AGCGGCCAAGAGGAGCGCACG	4.5	chr09	21055791	21055811	+	21055800	0	NA	0	NA	4	0	0	NA	0	NA	4.68	4.9	5.53	13.19	15.72	12.25	11.63	9.88	9.49	9.53	0.18	5.27	15.2	12.39	19.08
OS03G0820400	21nt:1:seq-27940	MEL1-bound	CAGCGGCACTGGTTTCTTTGG	GCCGCCACGGCCAAGGAGACC	4.5	chr03	34428063	34428083	+	34428072	0	NA	0	NA	0	NA	6.994	0	0	NA	42.16	23.84	41.02	26.5	38.49	34.31	33.98	33.72	28.74	31.39	1.32	39.75	70.22	83.17	111.86
OS01G0685900	21nt:1:seq-27941		ACGGACAGGTTAACAGTTTGG	TGCCTGACCAATTGTCTAACC	2	chr01	28285347	28285367	+	28285356	0	NA	4	2	0	NA	0	NA	0	NA	9.75	9.57	8.13	5.25	4.22	5.54	2.74	3.81	3.9	2.41	3.01	1.67	4.1	5.04	6.56
OS07G0538700	21nt:1:seq-28003		TGTGTCACGTAGTAAAGAATG	GCACAGTGCATGATTTTTGAT	3.5	chr07	21176797	21176817	+	21176808	0	NA	0	NA	5.999	0	0	NA	0	NA	0.34	0	0.39	0.52	0.19	0.49	0.28	0.51	0.22	0.29	0.14	0.28	1.68	0.82	0.97
OS03G0727600	21nt:1:seq-2801		CGGCCGTTCTAGCTCGAGACA	GCCGGCGAGATGGAGCTCTGG	2.5	chr03	29661289	29661309	-	29661300	0	NA	3.997	0	0	NA	0	NA	0	NA	2.73	2.54	4.09	1.65	0.57	2.47	1.6	1.35	1.46	1.68	0.73	2.32	5.64	4.72	5.3
OS03G0192900	21nt:1:seq-28018		TTGACGGCACGTATACGAATG	ACCTGCC-TGCATATGCTTGC	3	chr03	4843702	4843722	+	4843713	0	NA	0	NA	33.984	0	25.009	0	0	NA	3.78	3.03	3.64	2.13	1.86	2.41	1.98	2.55	2.34	2.04	2.75	1.27	2.99	1.86	2.97
OS12G0141900	21nt:1:seq-28050		TCGCTACTGCTTTTGTTAATG	AGCGATGATGAGGATGATTAG	3.5	chr12	2032415	2032435	-	2032426	29.975	0	0	NA	0	NA	0	NA	0	NA	3.14	4.02	3.14	2.18	2.57	2.42	1.55	1.71	1.77	1.1	2.68	1.34	2.44	2.35	2.59
OS05G0172100	21nt:1:seq-28057		TCGAGCACGCTTAGGAACATG	AGCTCGGACGAATTCTGCTAC	4.5	chr05	4313878	4313898	-	4313887	0	NA	4	1	0	NA	0	NA	0	NA	8.72	8.34	7.88	5.81	7.73	4.99	6.92	6.54	9.62	6.45	11.27	7.76	7.61	7.79	9.42
OS01G0618700	21nt:1:seq-28076	MEL1-bound	GAGGACCAAG-AGCCAACCATG	CTTTTGGTTCTTTGGTTGGTTC	4	chr01	24615198	24615218	+	24615207	0	NA	0	NA	0	NA	12.012	0	0	NA	10.23	11.13	10.6	15.73	18.37	14.43	14.88	14.67	16.81	20.89	1.25	18.57	12.95	12.65	10.5
OS03G0697833	21nt:1:seq-28094	MEL1-bound	ATACAGTCTGTCAGGGCCATG	CAGTTCAGACAGTTCCTGTAC	4.5	chr03	27985146	27985166	+	27985155	5	1	0	NA	0	NA	0	NA	0	NA	1.14	0.62	1.68	0.98	0.4	0.78	0.46	1.4	0.8	0.13	0.91	0.84	0.82	1.36	1.27
OS06G0306600	21nt:1:seq-28108		GAGTCCGTTACCATCAGCATG	CGCCGGCGATGGTGGTCGTCG	5	chr06	11587290	11587310	+	11587300	0	NA	0	NA	4	1	0	NA	0	NA	9.71	9.41	9.83	10.42	8.81	9.8	10.67	8.35	8.72	8.12	0.36	7.6	13.88	8.1	7.28
OS01G0209000	21nt:1:seq-28121	MEL1-bound	TGGTGATGACAAGGTGGCATG	ACCACTGCTGCTCCATCTTAT	3.5	chr01	5915990	5916010	+	5916000	0	NA	13.986	1	0	NA	0	NA	0	NA	5.99	5.47	6.06	5.88	5.81	4.89	4.45	4.55	4.73	4.49	6.04	3.46	5.96	5.12	5.68
OS02G0107900	21nt:1:seq-28140		ACTTCAGAGGGTTCAGTCATG	TCAAGTCTGCCAAG-CAGGAC	4.5	chr02	452046	452066	-	452057	0	NA	0	NA	3.997	1	0	NA	0	NA	0	0	0	0	0	0	0	0	0	0	0	0	0	0	0
OS11G0306100	21nt:1:seq-28146		CCTCTAA-ACTTAAGGGTCATG	GGAGATTATGGATACCCCATAC	5	chr11	11573464	11573484	+	11573475	0	NA	3.997	1	0	NA	0	NA	0	NA	0	0	0	0	0	0	0	0	0	0	0	0	0	0	0
OS09G0566100	21nt:1:seq-28148		TCCGATCTCAACGCTGTCATG	AGGCAGCAGTGGCGACAGTGC	5	chr09	22567260	22567280	-	22567271	0	NA	0	NA	0	NA	14.016	0	0	NA	19.57	18.6	17.98	12.28	10.69	11.79	10.68	12.28	12.15	10.91	17.81	11.7	15.22	18.13	16.14
OS12G0135300	21nt:1:seq-2815		ACCGAGTGTTCAGTGTAGACA	AGGTTCACATGTCACATATGT	3.5	chr12	1734994	1735014	+	1735003	5.004	1	0	NA	0	NA	0	NA	0	NA	0.28	0	0.23	0.14	0.24	0.26	0.16	0.11	0.05	0	0.14	0	0.21	0	0.08
OS03G0174900	21nt:1:seq-28150		AACGTCTTAAACGGTGTCATG	TTGCAGAAAATGGCACAGTAA	4	chr03	4003922	4003942	-	4003933	0	NA	0	NA	4.998	1	0	NA	0	NA	1.79	1.37	1.53	0.96	1.58	1.44	2.03	2.04	1.47	1.11	2.13	0.93	1.53	1.98	1.26
OS04G0692700	21nt:1:seq-28167	MEL1-bound	CGATGCATGACCACCAAGATG	CCTGCGTATTGATGGTACCAC	5	chr04	35448121	35448141	-	35448130	0	NA	0	NA	5	1	0	NA	0	NA	0	0	0	0	0	0	0	0	0	0	0	0	0	0	0
OS04G0394700	21nt:1:seq-28172		CTGTCACAATCCCTGAAGATG	GACAGGGATAAGGACTTCCCC	5	chr04	19414715	19414735	+	19414724	0	NA	8.007	1	0	NA	0	NA	0	NA	3.62	3.4	3.47	2.23	1.96	2.39	1.59	1.7	1.61	1.64	4.28	1.51	3.45	2.53	2.39
OS09G0329200	21nt:1:seq-2818		AGCGTCGGCAACCTTTAGACA	TCACTGCGGGTGGAACTCTGT	5	chr09	9791030	9791050	-	9791039	0	NA	0	NA	0	NA	5	1	0	NA	0.62	0	0	0	0.86	0.28	0.16	1.76	1.02	0.67	0.48	0.88	1.19	1.23	0.17
OS02G0165100	21nt:1:seq-2819		CGTCGATGCCTCGTTTAGACA	TCAGCTAGGGAGCAAATGTTC	5	chr02	3507910	3507930	+	3507920	0	NA	7.995	0	0	NA	0	NA	0	NA	8.02	7.4	7.61	3.42	4.14	4.47	2.16	2.3	3.16	1.83	5.73	2.56	11.05	9.38	9.02
OS10G0377450	21nt:1:seq-28213	MEL1-bound	TCGTGTTAGGAATCGTAGATG	AGCAAACTCCTTGGCATCCTC	4.5	chr10	12048687	12048707	+	12048698	0	NA	0	NA	5	1	0	NA	0	NA	0	0	0	0	0	0	0	0	0	0	0	0	0	0	0
OS05G0241150	21nt:1:seq-28223		TCCAGGACTCAAGTTTAGATG	AGGTCTTGAGTTCAAATCTTC	1.5	chr05	8607982	8608002	-	8607993	6	1	0	NA	6.003	0	0	NA	6	0	0.26	0.25	0.09	0	0.24	0.45	0.16	0.21	0	0.28	0.51	0.32	0	0.2	0
OS10G0410750	21nt:1:seq-28223		TCCAGGACTCAAGTTTAGATG	AGGTCCTGAGTTCAAATCTTC	1	chr10	14273175	14273195	+	14273184	6.001	1	0	NA	5.995	0	0	NA	5.994	0	0	0.28	0	0	0.06	0	0	0	0.06	0.2	0.26	0	0.26	0.45	0.1
OS10G0434000	21nt:1:seq-28236		GTCTAAAGTGTCAAGCCGATG	CAGAGGTTAAAGTTTGTCTAC	5	chr10	15463640	15463660	+	15463651	4	0	0	NA	0	NA	0	NA	0	NA	0	0	0	0	0	0	0	0	0	0	0	0	0	0	0
OS05G0103700	21nt:1:seq-28250	MEL1-bound	TAGTTCCAGACAGTGTCGATG	ATCAAGGCCTGTTACAGTTGT	3	chr05	204691	204711	-	204701	4.002	2	0	NA	0	NA	0	NA	0	NA	1.83	1.61	0.68	2	1.5	0.75	1.44	1.93	0.72	1.35	3.14	1.27	1.14	1.45	1.78
OS02G0135850	21nt:1:seq-28254		GAGGTAG-TTCGCTTTTCGATG	CTTCATCAAAAGGAGAAGCTAC	4.5	chr02	1907472	1907492	+	1907481	0	NA	0	NA	0	NA	3.997	0	0	NA	12.79	17.91	18.24	10.24	7.79	10.56	11.21	14.53	9.04	6.69	12.93	9.63	13.21	16.21	9.55
OS12G0104300	21nt:1:seq-28254		GAGGTAGTTCGCTTTTCGATG	CTCCATCCAGCGAAAAGATAC	2	chr12	220523	220543	+	220534	0	NA	6	2	0	NA	0	NA	0	NA	17.6	18.36	16.7	19.87	18.07	18.27	19.32	18.3	21.54	25.65	25.41	26.29	18.89	22.9	21.12
OS06G0151900	21nt:1:seq-28261		TAAAGATATACCTCTAGGATG	ACTTCTAT-TGCAGATCCTAC	3.5	chr06	2679805	2679825	-	2679814	0	NA	0	NA	12.012	0	0	NA	0	NA	19.75	19	19.55	11.44	16.08	13.36	14.25	12.55	15.02	7.37	22.41	10.78	22.32	19.29	18.33
OS05G0172100	21nt:1:seq-28281		ACGAGTCTAATTAGGATGATG	AGCTCGGACGAATTCTGCTAC	4.5	chr05	4313878	4313898	-	4313887	0	NA	4	1	0	NA	0	NA	0	NA	8.72	8.34	7.88	5.81	7.73	4.99	6.92	6.54	9.62	6.45	11.27	7.76	7.61	7.79	9.42
OS08G0496700	21nt:1:seq-28284		TGTAACTCTTTGTCTATGATG	ACGTTGAGAAAAAAATCCTAT	4	chr08	24528424	24528444	+	24528435	0	NA	0	NA	0	NA	5	0	0	NA	0.27	0.3	0	0	0.75	0	0	0	0	0.47	0.27	1.32	13.58	10.63	10.66
OS03G0835900	21nt:1:seq-28323	MEL1-bound	GGCTAGCTAGCACTCGATATG	CCGATCGGTCGCGAGGTATAT	3	chr03	35122579	35122599	+	35122589	0	NA	41	0	0	NA	52.976	0	0	NA	46.24	47.59	43.19	32.3	31.69	35.85	43.41	50.99	41.81	45.78	95.22	40.75	81.26	83.01	77.02
OS05G0318300	21nt:1:seq-2838		GACAAGACGTCTAAGCCGACA	CTGATCTGTAGATTCTGAGGT	4.5	chr05	14772799	14772819	+	14772809	0	NA	0	NA	0	NA	7.994	0	0	NA	0.61	0.76	0.17	0.93	0.98	0.87	0.37	0.17	0.58	1.61	2.45	0.79	1.34	0.85	1.17
OS08G0470200	21nt:1:seq-28380		GTTTGTCGCTTGATGTCTATG	CAGGCGGTGAACAACAGAGAC	4	chr08	23117434	23117454	-	23117445	8	0	0	NA	0	NA	0	NA	0	NA	5.2	3.42	3.4	7.44	10.71	10.36	14.02	14.05	12.59	15.87	10.74	18.47	9.41	11.9	8.52
OS04G0665500	21nt:1:seq-28396		CGGATACATCGAACAGGTATG	GCTTATGTATCTTTTCTATGC	3.5	chr04	33972258	33972278	+	33972269	0	NA	0	NA	0	NA	22.96	0	0	NA	3.18	5.1	6.12	5.38	5.26	4.6	3.65	5.46	4.53	3.23	2.78	3.03	6.43	4.16	4.53
OS11G0592700	21nt:1:seq-28396		CGGATACATCGAACAGGTATG	GCCTTTGTAGTTTGTACAGAG	4.5	chr11	22560831	22560851	+	22560840	12	0	16.994	0	11.999	0	0	NA	12.995	0	0.41	0.27	0.47	0.12	0.52	0.37	0.37	0.53	0.35	0.39	0.31	0.51	0.09	0.54	0.37
OS04G0326300	21nt:1:seq-28414		TCCTCCGTATCCCTGATTATG	AGGAAGTATTGGGAGGAGTAC	5	chr04	15123119	15123139	-	15123129	0	NA	0	NA	0	NA	8.992	0	0	NA	0	0	0	0	0	0	0	0	0	0.75	2.01	0	0	0	0
OS02G0706400	21nt:1:seq-28437		CAGAAGCGAAGCTACTTTATG	CTCTTTGTTCCATTGAAATAC	5	chr02	29193556	29193576	+	29193567	0	NA	0	NA	0	NA	7	0	0	NA	2.82	3.62	2.94	1.43	2.21	1.51	1.32	0.89	1.49	0.53	2.6	0.72	3.46	2.64	1.6
OS07G0439000	21nt:1:seq-28456		CTGGTCTTTAAGTTCAAACTG	GGCGTGGAGTTCGAGTTTGAC	4	chr07	14764738	14764758	+	14764748	0	NA	8.004	0	0	NA	0	NA	0	NA	1.53	0.53	0.93	0.62	0.68	1.24	0.76	0.46	0.71	0.35	0.42	0.53	1.7	1.56	1.88
OS03G0183000	21nt:1:seq-28461		CGGTTAGGGTAACAGCAACTG	GTTAATCACGTCGTCGTTGAT	4	chr03	4349156	4349176	-	4349167	4	1	0	NA	0	NA	0	NA	0	NA	19.43	19.16	17.68	25.51	26.73	27.42	25.87	29.75	30.58	29.43	5.4	27.34	41.59	37.59	38.06
OS09G0255000	21nt:1:seq-28504		CACAAGATGTTGGGCTCACTG	GTGTTCAACAACGGGAGCGAC	4	chr09	4170587	4170607	+	4170596	0	NA	0	NA	0	NA	63.891	0	0	NA	3.54	2.96	4.29	4.21	5.1	4.54	4.76	5.89	5.62	7.01	2.63	6.38	4.07	3.73	4.15
OS11G0118000	21nt:1:seq-28508		GGTAAACTTAAACTGTCACTG	CCATTTGGACTTCAAACTGAC	4.5	chr11	814758	814778	+	814767	4	0	0	NA	0	NA	0	NA	0	NA	0.72	0.26	0.69	0.34	0	0.32	0.5	0	0.26	0.1	0.86	0	0.46	0.35	0.67
OS12G0117200	21nt:1:seq-28508		GGTAAACTTAAACTGTCACTG	CCATTTGGACTTCAAACTGAC	4.5	chr12	857075	857095	+	857084	4	0	0	NA	0	NA	0	NA	0	NA	0	0	0	0	0	0	0	0	0	0	0.19	0	0.29	0	0
OS08G0410266	21nt:1:seq-28526		CTGCTGTATCCGTTTAGACTG	GACGACACAAGCACAACGGAC	5	chr08	19644620	19644640	-	19644629	0	NA	4	1	0	NA	0	NA	0	NA	2.38	2.06	2.83	1.35	0.79	1.59	0.74	0.94	1.71	0.49	1.96	0.52	0.67	1.23	1.87
OS10G0364700	21nt:1:seq-2860		CACGGGATGCAAAAGAGGACA	GTGTCCAAAGTTTTATCCTGT	3.5	chr10	11384909	11384929	+	11384919	0	NA	0	NA	0	NA	6.003	1	0	NA	0	0.33	1.17	0.89	0.54	0	0	0.04	0	0	0	0.18	1.43	0.81	0.31
OS01G0678800	21nt:1:seq-28647	MEL1-bound	AGGTCAGCAACTGCAGAGCTG	TCAAGTCGCTGACGT-TCGAC	3.5	chr01	27930574	27930594	-	27930583	0	NA	0	NA	0	NA	6.994	1	0	NA	0	1.46	2.58	2.52	1.37	0.3	3.1	1.25	1.82	4.89	1.34	4.31	4.51	3.59	2.64
EPlOSAG00000009676	21nt:1:seq-28651		AAGCGGTTTCAGGGATAGCTG	TTCGATAAGGTACCTATCGAA	5	chr08	23082556	23082576	-	23082567	0	NA	4	0	4.998	0	0	NA	0	NA	0	0	0	0	0	0	0	0	0	0	0	0	0	0	0
EPlOSAG00000009768	21nt:1:seq-28651		AAGCGGTTTCAGGGATAGCTG	TTCGATAAAGTACCTATCGAA	4.5	chr01	14943716	14943736	-	14943727	0	NA	4	0	4.998	0	0	NA	0	NA	0	0	0	0	0	0	0	0	0	0	0	0	0	0	0
EPlOSAG00000009772	21nt:1:seq-28651		AAGCGGTTTCAGGGATAGCTG	TTCGACAAGGTACCTATCGAA	3.5	chr08	3663941	3663961	+	3663950	0	NA	4	0	4.998	0	0	NA	0	NA	0	0	0	0	0	0	0	0	0	0	0	0	0	0	0
EPlOSAG00000009776	21nt:1:seq-28651		AAGCGGTTTCAGGGATAGCTG	TTCGACAAGGTACCTATCGAA	3.5	chr03	13698032	13698052	+	13698041	0	NA	4	0	4.998	0	0	NA	0	NA	0	0	0	0	0	0	0	0	0	0	0	0	0	0	0
OS10G0214132	21nt:1:seq-28691		TTGTCTAGACCATCGTGGCTG	GACATATCTGGTAGAATCGTA	5	chr10	7969477	7969497	+	7969486	5	1	0	NA	0	NA	0	NA	0	NA	0	0	0	0	0	0	0	0	6.89	2.71	2.91	2.58	0	0	0
OS11G0224900	21nt:1:seq-28718		TCGAAG-GTACATGCTCATCTG	AGCTTCGTGTGTACGAGTGGTC	4	chr11	6532866	6532886	-	6532876	0	NA	0	NA	0	NA	7	1	0	NA	12.76	14.45	12.78	8.04	7.61	8.53	6.85	6.29	8	5.07	10.29	3.75	15.21	17.36	18.51
OS08G0550000	21nt:1:seq-28730		TCGTCTTTCATTCGCACTCTG	AGCAGGAGGTGGGCGGGAGGC	3.5	chr08	27586400	27586420	+	27586409	0	NA	0	NA	0	NA	0	NA	3.996	0	0	3.48	3.01	5.45	0	2.58	7.45	0	1.59	1.25	1.4	1.18	12.18	1.49	3.66
OS05G0578500	21nt:1:seq-28749		AGGCTGAGGAGAGCATCTCTG	TGCGATTCATCTTGTACAGAA	5	chr05	28801139	28801159	+	28801148	0	NA	8	0	0	NA	0	NA	0	NA	0.38	0.13	0.06	0.34	0.32	0.17	0.13	0.36	0.24	0.18	0.35	0.14	0.17	0.3	0.41
OS06G0111800	21nt:1:seq-28776		GTGCCAGTGT-TTGAGTGTCTG	CGCCGTCACAGAACTCGCAGAT	4	chr06	660535	660555	-	660545	0	NA	0	NA	19.971	0	0	NA	0	NA	46.67	44.16	43.91	38.77	39.4	38.41	40.4	43.66	40.87	43.5	67.57	44.72	47.95	46.98	50.85
OS07G0638000	21nt:1:seq-28779		AAGATGGAAGTAAGTTGTCTG	ATCTAGCATTGTTCAACAGAT	4.5	chr07	26529772	26529792	-	26529782	0	NA	0	NA	0	NA	4.998	1	0	NA	2.41	1.4	0.73	0.8	1.27	0.55	0.87	1.3	0.42	0.13	0.55	0.19	1.45	0.4	0.92
OS04G0397400	21nt:1:seq-28796		TCTACTTCAACTTGATTTCTG	AGATCAAGTAGAACTGATGAT	4	chr04	19612430	19612450	+	19612441	0	NA	5.004	1	0	NA	0	NA	0	NA	16.02	18.89	20.79	14.79	5.81	12.71	5.89	2.66	9.43	19.8	20.81	4.68	18.01	20.58	18.02
OS01G0299100	21nt:1:seq-2881		CAGTGTGAAAAATCTGGGACA	GCCACACTTCTTGGCCCTTGT	4	chr01	10960810	10960830	-	10960820	0	NA	4.998	0	0	NA	0	NA	0	NA	9.29	10.9	7.1	2.08	8.55	7.49	3.03	2.06	4.4	3.47	12.17	4.74	8.53	12.89	10.8
OS01G0144100	21nt:1:seq-28812		ACTCTCCTCGTTTAGAAAGTG	TTAGAGGTGCAGATTTCTCAC	4	chr01	2384801	2384821	-	2384811	0	NA	11.008	0	0	NA	0	NA	0	NA	3.99	4.22	4.74	5.85	5.24	4.76	7.14	4.25	6.87	9.53	4.59	8.25	3.83	4.23	3.79
OS06G0102900	21nt:1:seq-28821		TAGTAGTCAGCGGAACAAGTG	ATCATCA-TCGCCATCTTCAC	3.5	chr06	207495	207515	+	207504	0	NA	0	NA	6	1	0	NA	0	NA	8.29	10.45	10.59	9.21	8.04	6.65	7.12	6.73	6.53	6.59	11.04	6.92	8.28	9.6	10.02
OS06G0270982	21nt:1:seq-28849		GAGGAGAACGCTGGATAAGTG	CTTCCCTTGCAACCAATCCAT	5	chr06	9101926	9101946	-	9101935	0	NA	4	0	0	NA	0	NA	0	NA	0.27	0.52	0.94	0.95	1.01	1.09	0	0.95	1.72	1.21	0	0.28	1.66	0.36	1.07
OS11G0518300	21nt:1:seq-28851	MEL1-bound	CCGATGTCCTTCGCCTAAGTG	GTGTACAAGAAGCTGATTCAT	4.5	chr11	18582259	18582279	-	18582268	0	NA	0	NA	4	0	0	NA	0	NA	0.26	0.23	0.1	0.05	0.07	0	0.11	0.1	0	0.09	0.17	0.04	0.61	0.56	0.65
OS04G0511600	21nt:1:seq-28854		AGCAACGTGTGTTAGTAAGTG	TCGTTGCAAACAATGA-TCAC	3.5	chr04	25576652	25576672	-	25576661	0	NA	0	NA	0	NA	8.998	1	0	NA	14.93	15.69	13.33	9.95	9	10.88	7.21	7.1	7.39	6.22	12.82	5.34	11.91	10.59	10.89
OS11G0245000	21nt:1:seq-28868	MEL1-bound	ACCAGTCTCTTGTTACCAGTG	TGGTCA-AGAACAATGATCAG	3.5	chr11	7797122	7797142	-	7797132	0	NA	0	NA	0	NA	14.006	0	0	NA	5.93	5.78	5.18	4.12	3.75	3.76	2.63	3.16	4.35	3.67	5.88	2.6	5.48	4.37	4.08
OS03G0210900	21nt:1:seq-28891		CGGAAAGTCGGCAGAAGAGTG	GCCTCGCCGTCGTGTTCTCGC	5	chr03	5796796	5796816	+	5796807	0	NA	8	0	0	NA	0	NA	0	NA	0.85	1.83	0	1.96	5.69	0.37	3.43	3.89	2.26	2.14	4.17	3.12	0.81	1.88	3.31
OS11G0526800	21nt:1:seq-28892		AGGTTTCGAGAGCTCAGAGTG	TCCAAAGCTCTCTACTTTCAT	3	chr11	19114768	19114788	-	19114777	0	NA	0	NA	5	1	0	NA	0	NA	2.05	4.23	3.96	1.93	2.34	2.37	1.88	2.45	1.42	2	3.93	1.96	2.67	2.58	3.28
OS03G0595300	21nt:1:seq-28926		ATGAGTCTTCTTTAAGTAGTG	TAACAAGAAGAAGTTCATCAC	3.5	chr03	22151057	22151077	-	22151068	0	NA	0	NA	7	1	0	NA	0	NA	3.56	2.9	2.13	3.37	4.9	3.37	3.23	9.21	4.62	6.72	9.02	6.11	2.98	6.09	4.96
OS04G0593400	21nt:1:seq-28926		ATGAGTCTTCTTTAAGTAGTG	TACA-AGGAGAAATTCATCAA	4	chr04	30002138	30002158	+	30002148	0	NA	0	NA	0	NA	5	1	0	NA	0.31	0	0	0	0.43	0.28	0.32	0.58	0.68	1.07	2.2	1.76	1.8	1.67	2.1
OS01G0976300	21nt:1:seq-28949		CGCTCCTTCTGCTTCAACGTG	GCGGGGAAGGTGAAGAAGCAC	3.5	chr01	43142349	43142369	+	43142359	0	NA	0	NA	0	NA	5.004	0	0	NA	5.57	6.42	9.97	6.17	7.08	4.89	7.11	7.1	9.38	8.59	13.16	8.62	12.64	9.89	10.88
OS03G0737100	21nt:1:seq-28952		CTGGTCCTCATAGCTAACGTG	GTCCAGGTGTTTTGATCGCGC	5	chr03	30215650	30215670	-	30215660	0	NA	8	0	0	NA	0	NA	0	NA	10.08	14.26	6.11	21.14	7.54	17.53	17.35	0	18.69	9.8	21.18	13.97	18.54	25.12	3.78
OS03G0755600	21nt:1:seq-28953		CGGCCTGTAGAAAGTAACGTG	GCAGGACATGTCTAAATGCAC	5	chr03	31178561	31178581	+	31178570	0	NA	0	NA	4	1	0	NA	0	NA	3.8	5.01	3.66	3.26	4.42	3.22	2.63	5.16	4.21	1.66	4.44	1.96	4.99	3.16	3.49
OS03G0755800	21nt:1:seq-28953		CGGCCTGTAGAAAGTAACGTG	GCAGGACATGTCTAAATGCAC	5	chr03	31192390	31192410	-	31192401	0	NA	0	NA	4	1	0	NA	0	NA	0	0	0	0	1.38	0.61	0	0	0	0	0	0	0	0	0.55
OS01G0121400	21nt:1:seq-28992		GTGCGCT-TCCGTATTACCGTG	CATGAGAGGGGCATAATGGTAC	4	chr01	1199219	1199239	+	1199230	4	0	0	NA	0	NA	0	NA	0	NA	0	0	0	0	0	0	0	0	0	0	0	0	0	0	0
OS08G0520550	21nt:1:seq-28995		ATGTGGTCAGCTTAACCCGTG	TACACCAAACCAATTGGGAAG	5	chr08	25873778	25873798	-	25873789	5.005	1	0	NA	0	NA	0	NA	0	NA	9.02	9.66	8.21	12.29	11.28	10.86	8.25	8.38	9.76	10.47	19.93	10.68	10.22	11.07	9.93
OS02G0486400	21nt:1:seq-28999		CGCCGTTAAGTCCCATCCGTG	GAGGCAGCTCAGGGTGGGCAA	5	chr02	16834536	16834556	+	16834545	0	NA	14.991	1	0	NA	0	NA	0	NA	8.84	8.77	7.4	5.68	5.82	6.31	3.78	4.3	5.09	4.83	3.04	4.28	6.44	7.25	8.24
OS09G0326100	21nt:1:seq-28999		CGCCGTTAAGTCCCATCCGTG	GCGAGAATTCAGAGTGGGTAC	4	chr09	9579100	9579120	-	9579109	0	NA	0	NA	0	NA	6.003	0	0	NA	1.95	0.85	2.38	2.13	1.65	1.36	2.2	2.62	2.03	1.83	1.69	1.18	4.88	4.29	4.86
OS04G0691400	21nt:1:seq-2900		TGGTGATGAGGATGGCTGACA	TCGACTACTTCTACTGGCTGC	4.5	chr04	35363197	35363217	+	35363207	0	NA	0	NA	0	NA	5.005	1	0	NA	14.17	7.99	6.07	18.29	22.34	21.45	21.65	18.8	17.35	26.82	6.19	24.69	13.64	13.97	15.43
OS12G0433500	21nt:1:seq-2900		TGGTGATGAGGATGGCTGACA	ACCACGCCGCCTGCCGGCTCT	5	chr12	14026985	14027005	-	14026996	0	NA	5.995	1	0	NA	0	NA	0	NA	3	3.05	4.11	1.34	1	1.31	0.92	1.41	0.99	0.82	1.13	1.16	1.86	1.56	1.78
OS01G0231600	21nt:1:seq-29039		TCCTTGATTATGTTTGTCGTG	AGGAGCAAATACGAGCAGCAC	2.5	chr01	7277895	7277915	+	7277905	5	0	0	NA	0	NA	0	NA	0	NA	0.44	0	0	0.4	0	0	0.44	0	0.47	0.37	0.86	1.03	2.49	0.39	0.49
OS01G0231600	21nt:1:seq-29039		TCCTTGATTATGTTTGTCGTG	AGGAGCAAATACGAGCAGCAC	2.5	chr01	7277895	7277915	+	7277906	0	NA	0	NA	0	NA	15.004	1	0	NA	0.44	0	0	0.4	0	0	0.44	0	0.47	0.37	0.86	1.03	2.49	0.39	0.49
OS03G0206700	21nt:1:seq-29041	MEL1-bound	GGCTTGTAGCTAGTCTTCGTG	CCGCCCAAGGATCGGAGGCAC	5	chr03	5589956	5589976	-	5589966	0	NA	0	NA	0	NA	5	1	0	NA	0.79	0.43	0.62	0.97	0.28	1.45	1.47	1.15	1.11	1.05	0.17	1.31	1.53	2.6	1.54
EPlOSAG00000043724	21nt:1:seq-29062		TCAGTGTCCTAGGGTA-AGGTG	GGTAACAGGATGCCATGTCCTC	5	chr01	2553201	2553221	-	2553212	0	NA	7	1	0	NA	0	NA	0	NA	0	0	0	0	0	0	0	0	0	0	0	0	0	0	0
OS04G0610100	21nt:1:seq-29064		TTGTCTCACAAGCACCAGGTG	AGCAAAGTGTGCGTGGTGCGC	4	chr04	30921423	30921443	-	30921432	0	NA	0	NA	0	NA	9.996	0	0	NA	9.04	7	7.89	4.77	5.06	5.12	4.99	4.61	2.67	4.03	8.06	3.89	7.06	7.32	7.71
OS11G0208000	21nt:1:seq-29106		CTCCAAGTTTTCATTACGGTG	GAGTTTCAAAGGTATTACTAT	4.5	chr11	5520101	5520121	+	5520112	4	1	10	0	0	NA	0	NA	5	0	1.19	1.29	1.14	1.4	0.56	2.03	0.91	1.77	0.66	0.81	1.03	0.65	1.14	1.12	1.52
OS03G0715600	21nt:1:seq-29146		CGTTGTGACAGCGACTTGGTG	ACCACACTGAAGCTGAACTAC	4.5	chr03	28979225	28979245	+	28979236	4	1	0	NA	0	NA	0	NA	0	NA	0.57	1.07	0.63	0.79	0.69	0.89	0.35	0.47	1	0.43	0.17	0.07	0.47	0.94	1.46
OS04G0384000	21nt:1:seq-29160		CTTCTGCTCGCATCTCATGTG	GAGGACGACGGTGGAGGACAC	4	chr04	18827220	18827240	+	18827230	0	NA	0	NA	0	NA	4.004	1	0	NA	4.6	1.99	6.92	5.68	14.08	7.65	28.4	19.31	24.51	33.46	20.42	36.39	12.2	22.49	19.63
OS09G0569200	21nt:1:seq-29172		CACAAGTCCCACGAATATGTG	GTGTTCAGGGTTCTTACATAC	2.5	chr09	22716018	22716038	+	22716027	30.962	0	0	NA	0	NA	0	NA	0	NA	6.32	7.11	4.98	6.81	5.44	5.36	6.31	5.74	6.95	9.07	17.21	8.54	6.79	8.42	8.86
OS04G0658800	21nt:1:seq-29182		CGACATTCATGATGCACTGTG	CCGATGAGTACTACGTGGTAC	4.5	chr04	33604766	33604786	-	33604775	0	NA	3.997	1	0	NA	0	NA	0	NA	8.28	6.74	6.59	6.12	12.64	9.4	11.28	8.96	7.07	7.94	5.15	6.62	10.56	7.05	3.85
OS02G0757800	21nt:1:seq-29199	MEL1-bound	TCGGAGGAGTTAAGGGC-TGTG	AGCGTCCTCAGTGCCCGTGCAC	4.5	chr02	31910727	31910747	-	31910736	0	NA	0	NA	6	0	0	NA	0	NA	42.06	45.57	65.08	69.76	77.06	76.52	84.39	86.81	79.58	51.34	5.72	58.87	54.55	45.72	57.25
OS04G0409900	21nt:1:seq-29200		CCTACTAGTTTAAGGGCTGTG	GGATGAGGAAATTCTCAACGC	4	chr04	20259058	20259078	+	20259067	0	NA	8.99	1	0	NA	0	NA	0	NA	2.41	3.48	4.37	3.96	4.08	3.98	3.37	2.86	3.31	3.42	1.22	2.5	4.63	3.74	3.87
OS02G0118200	21nt:1:seq-29210		CTGCCGTTTAAGAATTCTGTG	GAAGG-AAGTTCTTGAGACAC	3.5	chr02	954306	954326	+	954316	0	NA	17.004	0	0	NA	0	NA	0	NA	2.37	3.12	3.4	2.08	2.02	2.05	2.39	2.01	2.15	1.79	2.24	1.5	3.92	2.52	2.52
OS05G0116700	21nt:1:seq-29213		AGGTCTCCCTTTTGAAGTGTG	TTCAGAGGAAAAGTTTTACAC	3	chr05	900454	900474	+	900465	0	NA	0	NA	6.006	1	0	NA	0	NA	6	5.69	3.85	1.56	1.7	2.94	0.85	3.1	0.45	0	0.42	0.66	3.07	2.47	3.12
OS07G0667300	21nt:1:seq-29226		TCGATCTGTCCGTTACGTGTG	AGCAAGACGGACATCGCACGC	5	chr07	28185832	28185852	-	28185843	0	NA	0	NA	6.996	0	0	NA	0	NA	1.5	1.15	2.17	1.88	1.37	1.09	1.59	1.01	1.59	2.44	1.87	2.35	1.88	2.25	1.34
OS12G0143800	21nt:1:seq-2926		CCGACCTCCGACGAACATACA	AGCTGCAGGATGCTGGTATCT	5	chr12	2157056	2157076	-	2157066	37.002	0	16	0	5	0	0	NA	0	NA	0.1	0	0.09	0	0	0.06	0	0.12	0.11	0.19	0	0	0	0	0.09
OS03G0288600	21nt:1:seq-29268		CGGCTTGACTTCTTCGTTGTG	GCCGATCTGAAAATGCAACAA	4	chr03	9989268	9989288	+	9989279	0	NA	0	NA	47.97	0	63.99	0	0	NA	8.06	9.92	7.47	6.18	4.85	7.54	5.21	9.88	5.7	4.62	7.43	5.76	8.41	7.53	6.11
OS01G0818000	21nt:1:seq-29298		TCCCTTCCACGCTCAACATTG	CCTGAAGGTACGAGTTGTATC	5	chr01	34838421	34838441	+	34838431	0	NA	0	NA	7.005	1	0	NA	0	NA	1.4	2.15	2.28	0.93	0.8	1.07	1.48	2.02	1.61	1.31	2.6	0.94	1.35	1.61	2.05
OS03G0127700	21nt:1:seq-29328	MEL1-bound	TGCTTAGACACTCTCCGATTG	AACAATCTGTGTGGGGCTAGC	4	chr03	1563797	1563817	+	1563808	0	NA	0	NA	0	NA	25.016	0	0	NA	27.15	27.27	30.05	27.36	22.03	27.77	27.61	23.94	25.46	24.83	31.74	24.52	25.16	26.1	26.08
OS03G0296200	21nt:1:seq-29333	MEL1-bound	CGAGATGATAGCTGGGGATTG	TCGCTATTATCGACGACTAGC	5	chr03	10368027	10368047	+	10368036	0	NA	14.994	1	0	NA	0	NA	0	NA	6.23	4.15	1.16	6.1	2.78	4.66	2.71	1.9	2.64	1.39	1.02	1.79	19.25	21.28	22.18
OS08G0562600	21nt:1:seq-29333	MEL1-bound	CGAGATGATAGCTGGGGATTG	GCGCTACTA-CGACCCCTCGC	5	chr08	28171720	28171740	-	28171730	10.989	1	0	NA	0	NA	0	NA	0	NA	56.21	52.34	47.14	81.31	76.5	71.42	114.96	102.16	111.99	182.43	64.08	190.39	196.87	207.29	206.69
OS11G0155000	21nt:1:seq-29357		CCTGGGATGTTAGTTCTATTG	TGGTTCTACAATCAACATGAC	4	chr11	2566115	2566135	+	2566126	4.998	0	0	NA	0	NA	0	NA	0	NA	2.89	1.26	2.59	2.56	0.8	1.89	2	0.36	0.63	0.67	5.29	0.47	3.32	2.55	1.93
OS10G0122600	21nt:1:seq-29366		TAGTCTCCCACACTCTTATTG	GTTAGGGAGTTTGAGAAGAAC	4.5	chr10	1450264	1450284	-	1450275	0	NA	5	1	0	NA	0	NA	0	NA	0	0	0	0	0	0	0	0.07	0	0	0	0	0	0	0.2
OS12G0114000	21nt:1:seq-29373		GGTACATGTCTGTGAAACTTG	CGATATACAGAAACTATGTAC	5	chr12	697374	697394	+	697384	0	NA	6	0	0	NA	0	NA	0	NA	8.07	7.24	4.69	4.91	4.76	7.39	7.88	5.2	9.84	5.08	10.13	5.04	12.75	14.96	17.25
OS03G0326000	21nt:1:seq-2938		GTCATTGGAAGGTAAGATACA	CATTCACCTTGCAATCGATGT	5	chr03	11884442	11884462	-	11884452	4	1	0	NA	0	NA	0	NA	0	NA	1.4	1.21	1.07	0	0.76	0.49	0.86	0.52	0	0.96	2.25	1.8	4.81	8.17	9.67
OS12G0630750	21nt:1:seq-29404		TGTGTCTAAGGCCTCTACTTG	ACAGAGGTGCCGGGGAGGAGC	4.5	chr12	27004801	27004821	-	27004812	9.996	0	0	NA	0	NA	0	NA	0	NA	0	0	0	0	0	0	0	0	0	0	0	0	0	0	0
OS04G0657000	21nt:1:seq-29428		AGTCTCACTATGTTGACCTTG	TCGGGGTGACACAACTGAACA	5	chr04	33510520	33510540	-	33510529	0	NA	0	NA	8.001	0	0	NA	0	NA	0	0	0	0	0	0	0	0	0	0	0	0	0	0	0
OS03G0201901	21nt:1:seq-29435		TGTCTCTACAACGTACCCTTG	ACCGAGCTGTTCCACGGGGAC	4.5	chr03	5331410	5331430	-	5331419	0	NA	0	NA	4.998	0	0	NA	0	NA	0	0.11	0.28	0.42	0	0.13	1.55	0.84	1.57	6.82	1.52	7.34	0.75	1.11	0.81
OS03G0177000	21nt:1:seq-29469		GTGGAACTATGTGACGGCTTG	CATCTTGATAGATTGCTGCAT	4	chr03	4083220	4083240	+	4083230	11.004	1	0	NA	0	NA	0	NA	0	NA	4.12	3.7	3.66	3.72	3.13	3.08	2.14	2.01	2.83	2.36	5.64	1.88	2.39	3.68	3.72
OS05G0581800	21nt:1:seq-29505		TTGTGTGCTGTCAACGTCTTG	AACATACGACAGTTGCAGAAC	0.5	chr05	28945996	28946016	+	28946006	0	NA	0	NA	3.997	2	0	NA	0	NA	14.09	16.56	14.91	12.41	11.1	12.81	9.59	12.08	11.83	11.78	20.49	11.72	16.83	15.94	15.98
OS06G0612200	21nt:1:seq-29510		TCACATAGTGTATATGTCTTG	AATGTGTTACATATACGGTAC	3.5	chr06	24426781	24426801	+	24426792	0	NA	0	NA	0	NA	12	0	0	NA	20.52	23.49	14.51	11.67	8.94	10.01	8.29	11.4	9.45	7.65	17.11	8.22	11.59	12.22	15.18
OS05G0187800	21nt:1:seq-29544		TCTTCGAT-TCTGCGTCAGTTG	AGGAGCTACAGACTCAGTCAAT	3.5	chr05	5394746	5394766	-	5394756	0	NA	0	NA	15.989	0	0	NA	0	NA	5.75	6	3.78	4.9	3.96	3.89	3.23	4.35	3.2	4.52	7.63	4.08	7.65	8.01	9.27
OS09G0314800	21nt:1:seq-29544		TCTTCGAT-TCTGCGTCAGTTG	AGAAGCTATGGAGGAAGGCAAC	5	chr09	8631111	8631131	-	8631121	0	NA	0	NA	4	1	0	NA	0	NA	0	0	0	0	0	0	0	0	0	0	0	0	0	0	0
OS10G0208500	21nt:1:seq-29589		GTGTCCGTTGAGGAT-ACGTTG	CACAGGCCACTCCTACTGTAGC	3.5	chr10	7696604	7696624	+	7696614	0	NA	0	NA	0	NA	4.998	1	0	NA	1.75	1.59	1.56	1.14	1.06	1.12	1.03	0.74	0.87	0.83	1.91	1.16	12.07	11.39	10.99
OS01G0668600	21nt:1:seq-29632		ACTTTCTAAGGTGTCCGGTTG	AGAAAGAAGCAAGAGGCCAAC	5	chr01	27375378	27375398	-	27375389	0	NA	0	NA	4	0	0	NA	0	NA	1.93	1.34	1.18	2.53	1.11	1.82	1.2	1.17	1.36	1.92	3.99	2.23	1.18	3.7	1.66
OS01G0331100	21nt:1:seq-29657		CGCGTTTCAAATCCAATGTTG	GTGCAGAGTTTGTATTACAAT	5	chr01	12809318	12809338	+	12809328	0	NA	0	NA	0	NA	4	1	0	NA	0.53	0.46	0.51	0.63	1.13	0.87	0.81	0.44	0.64	0.47	0.24	0.31	1.61	1.17	1.19
OS03G0173900	21nt:1:seq-29657		CGCGTTTCAAATCCAATGTTG	GTGCAAA-ATTAGGTTATAAC	3.5	chr03	3966029	3966049	+	3966039	15.008	0	0	NA	0	NA	0	NA	0	NA	5.19	6.14	4.73	3.28	2.07	3.94	3.46	1.49	2.32	1.62	2.39	2.05	4.95	4.27	4.37
OS08G0249400	21nt:1:seq-29691		CCGTAGGTTACTCTCTTGTTG	AGTATCCAATCAGAGAGTAGC	4	chr08	9127066	9127086	+	9127077	0	NA	12.013	0	0	NA	0	NA	0	NA	17.45	25.28	24.8	14.32	8.81	12.02	7.95	7.71	7.79	7.85	16.86	9	15.66	14.3	10.09
OS07G0611700	21nt:1:seq-29704		TCCCGGAGTTTGTCACATTTG	AGGGCATCAACGAGT-TAAAC	5	chr07	25208455	25208475	+	25208466	0	NA	0	NA	0	NA	4.002	0	0	NA	0	0	0	0	0	0	0	0	0	0	0	0	0	0	0
OS03G0326600	21nt:1:seq-29719	MEL1-bound	CGGCACAACGTTGTTGATTTG	GCCGTCTTGCGACAACTAAAC	1.5	chr03	11927814	11927834	-	11927825	4	2	0	NA	0	NA	0	NA	0	NA	0.86	0.89	0.95	0.48	0.64	0.52	0.13	0.16	0.18	0.18	0.64	0.24	0.55	0.76	0.41
OS01G0683550	21nt:1:seq-29725		TTCTCTGAAGCAAATTATTTG	AGGAGACATTGTTTGATGAAT	3.5	chr01	28169352	28169372	-	28169362	0	NA	0	NA	3.996	0	0	NA	0	NA	0	0.3	0.46	0.39	0.16	0.13	0.2	0	0	0	0	0	0	0	0
OS04G0679800	21nt:1:seq-29728	MEL1-bound	TTGGAACAGTTGAGAACTTTG	CACCTTGTCAACTCATGAAAG	3	chr04	34715616	34715636	+	34715627	20.008	0	0	NA	0	NA	0	NA	0	NA	5.6	4.1	3	3.18	5.66	4.73	3.57	3.69	2.85	4.5	9.59	3.46	3.7	5.41	3.37
OS01G0878200	21nt:1:seq-29778	MEL1-bound	TGGCCGATCCAACAGAGTTTG	ACCGGCTAGCCTGCCCCAGAT	5	chr01	38107557	38107577	+	38107566	0	NA	5	0	0	NA	0	NA	0	NA	0.48	0	2.83	0.29	0	0.78	0	0.91	1.39	0	0	0.93	0	1.02	0.63
OS04G0487100	21nt:1:seq-29806		CACGGCTTATGCCTATGTTTG	GTGCTGGACACTGAAACAAAA	5	chr04	24341738	24341758	+	24341748	0	NA	0	NA	4.998	1	0	NA	0	NA	6.62	5.34	4.32	6.55	8.6	7.1	4.85	5.82	6.56	6.1	3.85	7	5.51	6.55	4.42
OS06G0166100	21nt:1:seq-29806		CACGGCTTATGCCTATGTTTG	GTGAGGAAGAGGCATACAAAC	5	chr06	3324033	3324053	+	3324042	0	NA	4	1	0	NA	0	NA	0	NA	5.48	5.32	5.42	3.83	3.05	3.6	3.46	3.72	2.21	3.37	6.53	3.11	4.87	5.06	3.95
OS02G0612000	21nt:1:seq-29819		ACGGT-TCCTCCTAAGATTTTG	TGTCACAGGAGGATTCTGAAAC	2.5	chr02	24092946	24092966	+	24092955	0	NA	0	NA	0	NA	6.003	2	0	NA	6.15	5.43	4.21	5.6	4.03	5.02	4.18	4.72	6.15	5.22	10.43	5.9	9.58	11.71	9.9
OS09G0480900	21nt:1:seq-29829		CCAGGTTGGACTGCCCTTTTG	GGTTCAACCTGGCCGGCAGAT	4	chr09	18457094	18457114	+	18457105	0	NA	0	NA	0	NA	15.004	1	0	NA	3.34	1.81	0	6.61	11.81	8.63	21.71	13.13	14.14	24.18	38.82	25.33	11.69	7.48	9.36
OS02G0149500	21nt:1:seq-29860		TTCAAACTGATGGGTTTTTTG	AAGTTTGGTTGCTCAATAAAT	3.5	chr02	2724634	2724654	+	2724644	0	NA	0	NA	10	0	0	NA	0	NA	2.23	2.2	2.08	0.83	1.72	1.83	1.29	1.11	0.96	1.33	2.02	0.83	1.11	1.39	1.85
OS12G0616800	21nt:1:seq-2989		CCTCTTCGAGCAGTTACTACA	GGAGGAG-TCGACGATGATGT	3.5	chr12	26195444	26195464	-	26195453	0	NA	0	NA	0	NA	6.996	1	0	NA	0.17	0	0.33	0.33	0.24	0	0.54	1.64	0.95	2.56	3.37	3.39	1.67	1.69	1.36
OS07G0241700	21nt:1:seq-29912	MEL1-bound	CCAGGGCACTGTTTAGAAAAT	ATTCGCGAGACGAATCTTTTG	5	chr07	7907028	7907048	+	7907037	0	NA	4	1	0	NA	0	NA	0	NA	0.23	0.12	0	0.11	0.07	0.05	0.68	0.33	0.26	0.71	0.6	0.43	0	0.39	0.5
OS12G0277400	21nt:1:seq-29929	MEL1-bound	TCCCCCTAGTACTGCTAAAAT	GGGGGCAGCATGACAATCTTA	4.5	chr12	10281396	10281416	-	10281405	0	NA	14	1	0	NA	0	NA	0	NA	11.51	12.91	9.79	10.41	9.45	9.27	9.56	9.2	8.85	11.9	21.81	11.35	12.8	14.16	13.49
OS08G0436000	21nt:1:seq-3003		TTCGAGAGAAGTAGGCCTACA	AATCTATCTTTATCC-GATGT	4	chr08	21173713	21173733	-	21173722	0	NA	0	NA	6.993	1	0	NA	0	NA	7.6	7.5	8.24	7.39	8.01	8.15	6.49	5.9	7.17	7.13	9.56	7.79	9.6	9.49	9.77
OS12G0616800	21nt:1:seq-30091	MEL1-bound	CTCCACAGCAGCTAGAACAAT	GAGGAGTCGACGATGATGTTG	4.5	chr12	26195443	26195463	-	26195453	0	NA	0	NA	0	NA	6.996	1	0	NA	0.17	0	0.33	0.33	0.24	0	0.54	1.64	0.95	2.56	3.37	3.39	1.67	1.69	1.36
OS10G0447600	21nt:1:seq-30115		GAAGTTTGTTTGCTAGACAAT	CTACAAACAGGCGGTCTGTCA	3.5	chr10	16207628	16207648	+	16207639	5	1	0	NA	0	NA	0	NA	0	NA	3.68	3.44	3.86	2.28	2.41	1.88	1.91	1.99	2.88	2.9	3.4	2.02	2.48	2.72	2.62
OS12G0443700	21nt:1:seq-30191		TGCATATGGGTGGCGCTCAAT	AAGTATTCCCACTGGGAGATG	5	chr12	14899522	14899542	-	14899531	0	NA	43.008	1	0	NA	0	NA	0	NA	9.26	10.33	10.7	7.25	7.43	8.12	5.31	7.05	5.97	3.85	10.29	4.37	6.44	5.9	7.02
OS03G0120900	21nt:1:seq-30207		CGATGATACATGGTTGTCAAT	GCTACTACGTACTGACACAAA	5	chr03	1154370	1154390	+	1154381	0	NA	0	NA	8.001	0	0	NA	0	NA	7.16	8.09	6.64	8.76	8.14	8.48	5.98	8.84	10.69	4.51	3.68	7.8	7.9	7.6	8.73
OS12G0561200	21nt:1:seq-3023		ACGATGACACAAGAGGCTACA	TGCTATTGAGTTCCCTGATGG	4	chr12	22974236	22974256	-	22974247	0	NA	0	NA	14.008	0	0	NA	0	NA	12.25	9.75	9.16	9.03	7.45	8.86	6.69	7.4	6.58	6.17	11.79	8.77	10.45	12.94	11.35
OS02G0602400	21nt:1:seq-30288	MEL1-bound	AGGTTGCGAGATTTGACGAAT	TTCAAAGCTCCACATTACTTA	5	chr02	23576900	23576920	+	23576911	0	NA	10.008	1	10.994	1	0	NA	0	NA	9.78	8.68	6.28	6.88	8.12	6.96	6.2	6.58	6.93	6.11	13.49	7.42	8.7	9.24	8.88
OS05G0429751	21nt:1:seq-30293		CTGCTCGACATCGAACCGAAT	GGCGAGCTGCAGCTTGACGCA	4.5	chr05	21083136	21083156	+	21083145	0	NA	7	0	0	NA	0	NA	0	NA	0	0	0	0	6.25	6.47	9.18	14.95	10.69	10.09	7.2	1.88	1.91	0	0
OS07G0595900	21nt:1:seq-30297		CCGGCCAG-TAACTCCTCGAAT	GGCGGCTCGATTGAGGAGCTTG	4	chr07	24250998	24251018	+	24251009	0	NA	0	NA	8.004	0	0	NA	0	NA	5.22	3.25	6.81	7.28	7.23	7.34	7.38	3.18	6.76	4.85	3.81	6.36	8.59	5.44	8.12
OS11G0653300	21nt:1:seq-30297		CCGGCCAGTAACTCCTCGAAT	GACCGGTAATTGAAGAGCTTA	3	chr11	26088591	26088611	-	26088601	5.005	0	0	NA	0	NA	0	NA	0	NA	3.79	4.51	3.72	5.45	6.4	6.06	7.13	7.27	7.35	5.87	11.45	7.65	13.91	13.93	11.29
MSTRG.14598	21nt:1:seq-30302		TTTTCATAGGGAGAAAGGAAT	AAAAGTATCCCTCTTTCCTTA	0	chr11	15379001	15379021	-	15379010	4	2	4	2	0	NA	0	NA	0	NA	0	0	0.41	0	0	0	0	0	0	0	0	0	0	0	0
OS02G0469900	21nt:1:seq-3032		TGGCAGTGGTCTCTCTCTACA	ATCGTCTCTAGAGACTGATGC	5	chr02	15915292	15915312	+	15915301	0	NA	0	NA	0	NA	24.99	0	28.987	0	3.32	2.27	2.9	2.44	1.81	2.13	1.45	1.28	1.48	1.32	2.67	1.46	2.72	2.06	2.07
EPlOSAG00000037061	21nt:1:seq-30327		TCGAAGTCTCATAACTGGAAT	GGCTTTACAGTATTGCCCACA	5	chr11	3325601	3325621	+	3325612	0	NA	0	NA	0	NA	6	0	0	NA	0	0	0	0	0	0	0	0	0	0	0	0	0	0	0
OS02G0218500	21nt:1:seq-3034		CCGAACCCAAGGACGTCTACA	AGCTTTGGTTCATGCAGATTC	5	chr02	6613599	6613619	+	6613609	0	NA	4	1	0	NA	0	NA	0	NA	0.24	0	0.17	0.59	0.23	0.42	0.25	0	0.55	0.18	0	0	0.29	0.53	0.42
OS06G0693000	21nt:1:seq-30448		CCCAG-CGTCATGGTGACTAAT	GGATCTGCAGTAACACTGGTTT	5	chr06	28923061	28923081	+	28923070	0	NA	5.999	0	0	NA	0	NA	5	0	0.93	0.9	0.71	0.9	1.03	0.85	0.97	0.63	0.95	0.79	0.34	0.54	0.55	1.06	0.88
OS07G0409400	21nt:1:seq-30452	MEL1-bound	GTAGGAACCCGGAGTACTAAT	CATTCTTGGGAGGGATGATTA	5	chr07	12773105	12773125	-	12773116	4	1	0	NA	0	NA	0	NA	0	NA	10.43	8.64	8.51	5.65	6.5	6.54	5.59	3.24	7.65	7.33	4.79	8.16	6.75	6.98	7.46
OS09G0294300	21nt:1:seq-3057		CGTGGAGCATTAGAACGTACA	GCGTCTCTGAATCTTGCAAGG	5	chr09	7020507	7020527	-	7020518	0	NA	0	NA	0	NA	5.999	0	0	NA	1.46	1.15	1.91	0.77	0.28	0.48	0.35	0.25	0.37	0.17	0.48	0.27	1.02	0.41	0.52
OS01G0137700	21nt:1:seq-30581	MEL1-bound	CGGGTGTAACACTAGGTTAAT	GTCCACATAGAAATACAATTA	5	chr01	2025822	2025842	+	2025832	0	NA	0	NA	0	NA	4.998	0	0	NA	0	0	0	0	0	0	0	0	0	0	0	0	0	0	0.36
OS07G0542067	21nt:1:seq-30581	MEL1-bound	CGGGTGTAACACTAGGTTAAT	GTCCACATAGAAATACAATTA	5	chr07	21417067	21417087	+	21417077	0	NA	0	NA	0	NA	4.998	1	0	NA	0	0	0	0	0.78	0	0	0.71	0.41	0.37	0	0	0	0	0.41
OS09G0448100	21nt:1:seq-30611		AGGTCAGCTTAACATTTTAAT	ACCTGTAGAATAGTAGAATTA	4.5	chr09	16749477	16749497	-	16749486	0	NA	0	NA	5.004	1	0	NA	0	NA	13.55	16.44	17.92	15.53	13.99	14	12.9	14.18	13.42	11.83	22.95	10.35	14.92	14.48	15.18
OS02G0607100	21nt:1:seq-3064		ACTTCTAGCTACAGGCGTACA	GGAAGATCGACGCCAGCATGG	5	chr02	23789360	23789380	-	23789370	0	NA	0	NA	6	0	0	NA	0	NA	0	0	0	1.23	1.55	1.33	2.85	2.88	2.18	3.58	0.23	2.52	0	0	0
OS05G0529700	21nt:1:seq-30687		GTGAGTTGAGATAAGTAACAT	CAGTCAACTGTATTCACTGGA	4	chr05	26312826	26312846	-	26312836	0	NA	4	1	0	NA	0	NA	0	NA	0.4	0.36	0.39	0.06	0.19	0.18	0.21	0.13	0	0.35	0.14	0.05	2.18	1.06	1.34
OS01G0622901	21nt:1:seq-30705		GTCCCCCTCTTCGGTACACAT	CAGGGGGAGGAGCGCTGGGGA	4.5	chr01	24850834	24850854	+	24850845	8	0	0	NA	0	NA	0	NA	0	NA	25.59	21.49	33.12	45.68	39.76	42.41	50.92	60.33	44.19	42.43	2.54	39.22	32.36	21.65	27.67
OS03G0767500	21nt:1:seq-30754		CCGGTATCGATGACTCGACAT	GGACATTGGTACTGAGCTGTT	4	chr03	31778614	31778634	-	31778624	3.997	1	0	NA	0	NA	0	NA	0	NA	1.76	3.04	2.97	2.69	2.47	2.19	1.78	1.55	3.18	1.67	2.82	1.75	3.38	3.22	3.6
OS02G0580600	21nt:1:seq-30758		ATTTAACAGTAGAGCGGACAT	GAAATGCTAATCTCGCCGGTA	5	chr02	22350794	22350814	+	22350804	0	NA	0	NA	0	NA	5	0	0	NA	0.47	0.13	0	0.34	1.14	0.32	1.22	0.89	0.77	0.82	0.12	0.86	1.79	0.62	0.52
OS06G0713000	21nt:1:seq-30843	MEL1-bound	CGGCAGGACAATCAGAACCAT	GCCGACCTGTTCGACGTGGTC	5	chr06	30197024	30197044	+	30197035	0	NA	0	NA	4	0	0	NA	0	NA	3.99	2.35	3.19	4.91	11.31	7.45	11.1	9.14	9.51	14.3	0.85	15.28	7.34	5.72	7.42
OS01G0849500	21nt:1:seq-3090		GCCGCTTGCATTAGTTGTACA	CGGTGGACTTCATGAACATGA	5	chr01	36496227	36496247	+	36496238	0	NA	0	NA	0	NA	4	0	0	NA	15.47	11.17	10.88	9.92	13.63	11.31	21.71	12.44	16.93	15.75	13.27	13	21.83	15.9	16.68
OS03G0326300	21nt:1:seq-30909		ACACGAGC-TCCTGAGTCCCAT	TCTGCTCGTAGGAATCAAGGTA	4.5	chr03	11903390	11903410	-	11903399	0	NA	0	NA	8.996	1	0	NA	0	NA	33.06	36.24	26.13	21.79	20.32	20.47	18.06	22.67	20.8	21.08	33.87	22.47	31.97	35.49	29.86
OS03G0263900	21nt:1:seq-30960		ATCCACGAGGAAGACAAGCAT	TAGGTGCTGCTTCTGTTCGTA	1	chr03	8681984	8682004	+	8681994	0	NA	0	NA	0	NA	4	2	0	NA	38.25	37.4	49.19	34.31	40.68	36.51	39.71	37.75	37.76	26.92	40.14	32.98	41.79	37.35	38.1
OS11G0684000	21nt:1:seq-30980	MEL1-bound	ACGGCACGGAACCGCTAGCAT	TGCCTCGCCTTGCCGAGCGCA	5	chr11	27671099	27671119	-	27671110	5.999	1	0	NA	0	NA	0	NA	0	NA	0.37	0.4	0.28	0.07	0.73	0.4	0.08	0.28	0	0.32	0.38	0.12	4.54	3.05	3.21
OS02G0137700	21nt:1:seq-31022		CGAGTCTAAAACCAGCTGCAT	GGTCAGATTATTGTCCATGTG	5	chr02	2005445	2005465	+	2005454	7.995	0	0	NA	0	NA	0	NA	0	NA	0.66	0.72	0.53	0.32	0.62	0.25	0.46	1.37	0.98	0.43	0.23	0.09	0.32	0.82	1.04
OS04G0541500	21nt:1:seq-31035	MEL1-bound	AGGGACACTG-TCGCGTTGCAT	TCCCTGTTACAAGAGCAATGCA	5	chr04	27118178	27118198	+	27118187	0	NA	0	NA	0	NA	8.001	0	0	NA	13.49	10.91	9.32	9.87	7.85	8.31	8.01	7.62	7.54	6.68	12.17	6.23	8.16	11.91	10.53
OS05G0198400	21nt:1:seq-31063		GTTGC-TATATCACCTCATCAT	CAACGCATACAGAGTAGTAGTA	4.5	chr05	6093628	6093648	+	6093639	0	NA	5	1	0	NA	0	NA	0	NA	2.23	3.17	4.44	2.35	2	1.41	1.72	1.69	1.88	2.14	2.46	1.95	4.81	3.75	3.85
OS02G0510300	21nt:1:seq-31111		GCCTTACTGGAACCGTCTCAT	AGGATTGAGCTTGGCAGAGTA	3	chr02	18239547	18239567	-	18239556	11.001	0	10.991	1	0	NA	0	NA	31.98	0	11.6	12.53	10.32	7.94	9.48	10.09	11.29	9.92	9.06	8.24	12.55	8.86	11.64	8.73	10.96
OS07G0534200	21nt:1:seq-31111		GCCTTACTGGAACCGTCTCAT	GGTCATGGCCTTGGGAGAGTA	4.5	chr07	20947309	20947329	-	20947320	5	0	0	NA	0	NA	0	NA	0	NA	5.23	3.97	6.06	2.14	2.54	2.83	1.79	3.19	2.29	1.8	3.62	0.93	3.12	3.13	2.4
OS04G0606200	21nt:1:seq-31134		AGGATCGGGACAGATCGTCAT	TGCTCTTCTTGTCTAGCAGTA	5	chr04	30615816	30615836	-	30615826	0	NA	5.999	0	0	NA	0	NA	0	NA	15.24	10.6	14.91	10.16	10.02	9.23	15.49	11.54	6.3	10.27	8.51	10.88	23.9	22.94	19.22
OS03G0416500	21nt:1:seq-31192		GGTAGTTAAGTATGTTTTCAT	CCATCAATTCCTGCAAGAATG	3.5	chr03	17288466	17288486	-	17288476	0	NA	0	NA	0	NA	7.992	0	0	NA	6.08	5.94	6.74	5.58	4.67	5.57	6.49	4.37	5.36	3.68	7.57	3.18	10.56	11.16	10.72
OS11G0432400	21nt:1:seq-31226	MEL1-bound	TGACGACAACGTTTACAAGAT	GCTGCTGATGAAGGTGTTCTA	3.5	chr11	13944279	13944299	+	13944289	4.998	0	0	NA	0	NA	0	NA	0	NA	1.21	0.28	0.39	0.98	0.86	0.99	1.37	1.36	0.85	0.78	0.63	0.45	1.13	1.49	1.2
MSTRG.50901	21nt:1:seq-31254	MEL1-bound	GGGTTTTTTCGAGGTGAAGAT	CCTAAAAAAGTTTCAACTTTA	4	chr06	23586007	23586027	-	23586017	0	NA	0	NA	0	NA	4.002	1	11	0	15.84	15.2	13.73	25.94	12.39	12.91	16.96	18.51	22.04	10.4	14.08	11.29	10.51	14.26	11.22
MSTRG.50901	21nt:1:seq-31254	MEL1-bound	GGGTTTTTTCGAGGTGAAGAT	CCTAAAAAAGTTTCAACTTTA	4	chr06	23586007	23586027	-	23586017	0	NA	3	1	0	NA	4.002	1	11	0	15.84	15.2	13.73	25.94	12.39	12.91	16.96	18.51	22.04	10.4	14.08	11.29	10.51	14.26	11.22
OS08G0544500	21nt:1:seq-31254	MEL1-bound	GGGTTTTTTCGAGGTGAAGAT	CCTGAAAAAACTTTACTTCTA	3	chr08	27282608	27282628	-	27282617	36.036	0	0	NA	0	NA	0	NA	0	NA	22.62	24.6	23.63	16.78	17.25	18.19	15.29	14.57	16.31	12.02	26.43	11.43	20.25	18.37	19.46
EPlOSAG00000046001	21nt:1:seq-31287		AGAGAGGAAGATTGAGCAGAT	TCTCTCCTTCTTACTCGTCTA	1	chr05	4487950	4487970	-	4487961	4.998	0	0	NA	4	0	0	NA	0	NA	0	0	0	0	0	0	0	0	0	0	0	0	0	0	0
EPlOSAG00000046001	21nt:1:seq-31287		AGAGAGGAAGATTGAGCAGAT	TCTCTCCTTCTTACTCGTCTA	1	chr05	4487950	4487970	-	4487961	4.998	0	0	NA	4	0	0	NA	3	0	0	0	0	0	0	0	0	0	0	0	0	0	0	0	0
OS01G0937300	21nt:1:seq-31304		CCTAGCCCTTAAGCCAGAGAT	AGATAGGGAGTTTGTGCTCTA	5	chr01	41153543	41153563	-	41153554	0	NA	0	NA	5	1	0	NA	0	NA	3.35	5.6	4.96	3.51	2.26	3.46	2.53	2.56	1.84	2.55	4.64	2.42	3.62	3.22	4.24
OS05G0143400	21nt:1:seq-31309	MEL1-bound	AACCAACCCGGCTCGAGAGAT	TTGGTTTTGTCGTGATCTCTA	4.5	chr05	2508845	2508865	+	2508854	0	NA	0	NA	13.019	0	0	NA	0	NA	10.07	10.17	9.78	6.8	5.27	7.46	6.21	6.2	4.25	3.74	7.09	3.8	7.91	6.14	6.47
OS06G0192600	21nt:1:seq-3131		ATAGTCTCTTCGTCTGTTACA	TATCCGATAAGCAGATGATGC	4	chr06	4668470	4668490	+	4668480	28.02	0	0	NA	0	NA	0	NA	0	NA	13.13	14.83	15.37	11.54	11.48	10.77	13.69	13.44	12.85	10.38	23.45	9.86	13.51	15.56	15.11
EPlOSAG00000036799	21nt:1:seq-31412		TCATCACTACGTTGTTTAGAT	CATATTGATGTAATGAATCTA	4.5	chr09	16619558	16619578	+	16619568	8.001	0	0	NA	0	NA	0	NA	0	NA	0	0	0	0	0	0	0	0	0	0	0	0	0	0	0
OS12G0155100	21nt:1:seq-31434		GCCACTTGGCATGTACACGAT	CGGGAAGCCGTGCGTGTGCTT	4.5	chr12	2706097	2706117	-	2706107	0	NA	0	NA	0	NA	0	NA	4	1	0.29	0.31	0	0.54	0	0.51	2.07	3.77	2.19	3.46	0	8.1	0	2.3	2.25
OS11G0508600	21nt:1:seq-31500		GCGTTCGTGCGATGCAGCGAT	CGTACGCGCGCCACGTGGCCA	5	chr11	18171980	18172000	-	18171991	0	NA	4	0	0	NA	0	NA	0	NA	0	0	0	0	0.09	0.28	0	0	0	0	0.13	0	0	0	0
OS08G0439150	21nt:1:seq-31503		GTACCTAGTCTCGTACGCGAT	CATGGACCAGTGGATGGGCTT	5	chr08	21359429	21359449	+	21359438	4.002	1	0	NA	0	NA	0	NA	0	NA	0	0.45	0	1.61	0.58	0	0.31	2.28	0.59	0.32	0.83	0.49	0	0	0.49
OS03G0215900	21nt:1:seq-31510		TCGCGTCGGGACTACTGCGAT	GGCGCCGCGCTGACGACGCTG	4	chr03	6089720	6089740	-	6089729	0	NA	0	NA	4.998	0	0	NA	0	NA	2.33	0.92	2.24	2.34	2.37	2.77	2.23	2.23	2.93	2.59	0.44	3.38	3.66	2.24	3.07
OS12G0578000	21nt:1:seq-31522		CTCCTGCTCGACTCGATCGAT	GTGAACGAGTTGAGCAAGCTG	4	chr12	23913105	23913125	-	23913115	0	NA	6.006	1	0	NA	0	NA	0	NA	6.11	5.69	3.41	5.37	3.55	3.76	2.12	5.25	4.46	5.2	5.31	4.21	6.29	4.55	4.13
OS05G0447500	21nt:1:seq-31549	MEL1-bound	ACGTTCTCAAGTGGCGTCGAT	TGCAAGTCTTCATTGCTGTTA	4.5	chr05	21945257	21945277	-	21945268	0	NA	0	NA	4.998	1	0	NA	0	NA	5.31	1.91	4.61	2.87	3.33	2.7	2.84	3.44	1.98	2.09	5.27	3.92	5.68	6.43	4.96
OS05G0462200	21nt:1:seq-31549	MEL1-bound	ACGTTCTCAAGTGGCGTCGAT	TGCAAGAGGTCGCAGCAGCTG	3	chr05	22698665	22698685	-	22698674	0	NA	0	NA	4	1	0	NA	0	NA	0.4	0	0	0.19	0	0.71	0.41	1.88	1.31	1.9	0	2.43	0.76	0.18	0.22
OS03G0815200	21nt:1:seq-31551		GAAGTCCAGGTCGTCGTCGAT	CCTCAGGTCCAGAAG-AGCTA	3.5	chr03	34168209	34168229	-	34168220	0	NA	0	NA	14.025	1	0	NA	0	NA	12.87	14.73	14.64	15.17	15.6	14.21	16.72	16.49	16.54	16.6	26.55	15.17	19.38	15.43	17.14
OS07G0471683	21nt:1:seq-31562		TCAGTGCAGCCACAGTTCGAT	CGCCGCGTCGGCGCCAAGCTG	5	chr07	16932379	16932399	+	16932389	0	NA	0	NA	0	NA	3.997	1	0	NA	1.42	1.24	1.92	2.54	2.3	1.8	1.8	2.86	1.9	2.06	0	2.92	3.28	1.75	2.3
OS12G0563000	21nt:1:seq-31567		CCATCCGTCTCGTGGTTCGAT	GGTACG-AGAGCACCATGCTC	4.5	chr12	23094044	23094064	+	23094054	0	NA	6.006	0	0	NA	0	NA	0	NA	1.04	1.32	0.5	1.42	2.19	2.51	2.37	2.99	2.5	5.32	0.27	4.41	2	2.67	3.38
OS03G0808000	21nt:1:seq-31596		CTCACATTGTTACTCCAGGAT	GAGATTAGCAATGTGGTCTTC	5	chr03	33780129	33780149	+	33780140	0	NA	0	NA	0	NA	7.995	1	0	NA	0	0.08	0	0.6	0.44	0.14	0.33	0.74	0.26	0.98	1.16	0.45	0.3	0.27	0.09
OS03G0406900	21nt:1:seq-31599		GTACAGACTGATGATCAGGAT	CGTGTTTGACCATTCGTCTTA	4	chr03	16695348	16695368	+	16695358	0	NA	4.998	0	0	NA	0	NA	0	NA	0.23	0	0.09	0	0	0.2	0	0.07	0	0	0.09	0.31	0.4	0.15	0
OS01G0853600	21nt:1:seq-31601		TGGTTCTACTAGATTCAGGAT	ACCAAGATGATCGATCTTCTA	3.5	chr01	36761440	36761460	+	36761449	7.008	0	7	0	0	NA	0	NA	0	NA	3.13	3.41	3.29	2.68	2.41	2.07	1.32	2.12	1.78	0.81	2.08	1.08	3.35	2.62	2.29
OS12G0605400	21nt:1:seq-31645		AAGTTTTTAGTTTTACCGGAT	CTCAAGAATCAACATGACCTG	4	chr12	25559405	25559425	-	25559415	120.001	0	0	NA	0	NA	0	NA	0	NA	15.34	18.27	21.01	14.53	12.1	21.28	17.85	20.25	15.04	17.11	27	15.42	21.15	18.38	18.58
OS04G0620950	21nt:1:seq-31654		CCCCGGATTCACCCA-TCGGAT	GAGGCCTATGAGGGTCAGCCTA	4.5	chr04	31554511	31554531	+	31554520	4	1	0	NA	0	NA	0	NA	0	NA	4.14	5.19	5.65	3.69	3.17	3.14	2.49	1.91	2.51	1.8	4.74	2.24	4.03	3.49	3.85
OS09G0293450	21nt:1:seq-31665	MEL1-bound	TAGGGTACCGGAGACAGGGAT	ATAACGTGGCCTCTGGCTCTT	5	chr09	6950550	6950570	-	6950559	0	NA	4	0	0	NA	0	NA	0	NA	0.65	0.2	0.09	0	0	0	0	0	0	0	0	0	0	1.31	0
MSTRG.14046	21nt:1:seq-3170		TGTTCTAGGCGAGGTCAACCA	CGTAGATCCGTTTCAGGTGGT	5	chr11	10504070	10504090	-	10504081	0	NA	4	1	0	NA	0	NA	0	NA	0.31	0.49	0.24	0	0	0	0	0	0	0	0.47	0	0	0	0
MSTRG.43715	21nt:1:seq-3170		TGTTCTAGGCGAGGTCAACCA	CGTAGATCCGTTTCAGGTGGT	5	chr05	10149836	10149856	-	10149847	0	NA	4	1	0	NA	0	NA	0	NA	0.14	0	0	0	0	0	0	0	0	0	0	0	0	0	0
OS08G0550500	21nt:1:seq-31749		AAGCCCGTAGGATGTCATGAT	TTCCGTCTTCCTTCAGTACAA	5	chr08	27613860	27613880	+	27613871	0	NA	11.001	1	0	NA	0	NA	0	NA	56.37	54.47	53.55	39.5	35.1	36.53	22.17	22.14	23.55	11.63	20.81	12.76	50.68	50.33	52.03
OS02G0640100	21nt:1:seq-3177		CTGCTACTAGTAAACGAACCA	GCCGGTGGTCATGTTCTTGGT	4	chr02	25690231	25690251	-	25690242	0	NA	7.002	1	0	NA	0	NA	0	NA	33.11	27.39	18.4	14.29	18.15	20.69	13.15	18.48	14.92	11.37	9.22	13.18	29.42	32.05	31.6
OS02G0173200	21nt:1:seq-31789		CCGCTGCCGAAGTCCACTGAT	GGCTACAACTTCGGATGATTA	5	chr02	4009681	4009701	+	4009690	7	0	0	NA	0	NA	0	NA	0	NA	4.71	4.15	6.46	4.46	6.5	4.6	5.58	9.3	4.66	4.26	0.68	7.26	10.76	10.52	11.02
OS08G0110300	21nt:1:seq-31801	MEL1-bound	CTTCGTCTCACGTTCGCTGAT	GGAGCGGAGTGCAAGCCAGTC	4	chr08	540328	540348	-	540337	0	NA	0	NA	14	0	0	NA	0	NA	17.44	17.1	12.55	15.41	14.84	15.09	10.6	14.19	14.25	10.1	18.34	12.5	18.14	16.18	19.29
OS11G0235400	21nt:1:seq-31801	MEL1-bound	CTTCGTCTCACGTTCGCTGAT	GAACCAGATTTCAAGCAATTA	4.5	chr11	7214023	7214043	-	7214034	22.015	0	0	NA	0	NA	0	NA	0	NA	0.32	0.12	0	0.51	1.2	0.29	0.56	0.2	0.59	0.47	0.77	0	0.21	0.19	0.12
OS11G0659400	21nt:1:seq-31833		GAACAATGTGCTACTAGTGAT	CCTGTTACACGGTGTTGATTG	4.5	chr11	26459800	26459820	+	26459811	0	NA	0	NA	5.995	1	0	NA	0	NA	1.7	2.17	1.52	1.06	0.85	0.7	0.7	0.68	0.67	0.61	1.55	0.65	1.15	1.13	1.15
OS06G0305200	21nt:1:seq-3186		CTCTTGTATTAAAGATAACCA	GAGTACATTATTTCTACTGAT	4	chr06	11519056	11519076	+	11519065	0	NA	0	NA	0	NA	8.996	1	0	NA	5.49	5.37	4.73	3.22	3.24	3.42	3.14	3.17	4.1	2.56	5.83	3.18	5.03	5.24	4.96
OS08G0558600	21nt:1:seq-319		GAGGTCGTAAAGAGTAGCAAA	CTGCAGTGTTTCTCGTCGTTG	3.5	chr08	27958139	27958159	-	27958150	12.012	0	0	NA	0	NA	0	NA	0	NA	18.24	17.39	15.46	20	19.19	19.25	19.75	18.6	21.36	18.66	32.28	16.21	18.34	21.75	17.88
OS11G0267300	21nt:1:seq-32014		CGGTACATAGAAAGACGATAT	GCCATCTATCATTTTG-TATA	4	chr11	9192712	9192732	+	9192723	0	NA	12.985	0	10.998	0	14.001	0	14.996	0	1.29	2.64	2.41	1.29	1	1.25	0.84	0.4	1.26	0.59	0.78	0.76	2.09	1.87	1.77
OS03G0136500	21nt:1:seq-32016		GGTACCCGCCGGGGCCGATAT	CCATGGACGGCACCGGCCAGT	5	chr03	2014488	2014508	+	2014497	0	NA	14	0	0	NA	0	NA	0	NA	21.6	26.3	36.97	28.92	31.95	29.53	27.64	33.17	31.57	28.64	7.37	25.48	34.51	26.33	22.68
OS06G0663400	21nt:1:seq-32024	MEL1-bound	GTAGCAGCA-ACCCTCGGATAT	GATTGTCTTGTGGGAGCTTATA	4.5	chr06	27386065	27386085	+	27386074	9.99	0	0	NA	0	NA	0	NA	0	NA	26.69	20.04	9.71	16.92	12.25	16.51	14.01	14.16	14.29	19.48	34.23	16.45	15.91	23.15	22.52
OS03G0124000	21nt:1:seq-32053		GTTGACTGCATGCCGATATAT	CATCGCACGTACGCATATATA	5	chr03	1399727	1399747	+	1399736	0	NA	0	NA	0	NA	4	1	0	NA	0.19	0.2	0.14	0.18	0	0.17	0.28	0.58	0.25	0.33	0	0.28	0.51	0.3	0.21
OS06G0128700	21nt:1:seq-3210		GGGACCAGTCTCTAATCACCA	ACCTGATCGGAGATTGGAGAT	5	chr06	1525628	1525648	+	1525639	0	NA	0	NA	0	NA	12.012	0	0	NA	1.41	1.71	1.92	1.83	1.74	1.42	2.1	1.11	1.84	2.18	1.89	2.65	3.5	2.69	1.85
OS02G0596700	21nt:1:seq-32122		GGCCTGTTTCACGTCTTATAT	CCGGAGATAGTGCAGAAGTCA	5	chr02	23174622	23174642	+	23174633	4	0	0	NA	0	NA	0	NA	0	NA	0.41	0.33	0.39	0.97	0.14	1.01	0.43	0.19	1.01	0.8	0.94	0.83	0.78	0.98	1.02
OS05G0331900	21nt:1:seq-32122		GGCCTGTTTCACGTCTTATAT	CCAGAGAAGGTTGAGAATATA	4.5	chr05	15528175	15528195	+	15528186	0	NA	4	0	0	NA	0	NA	0	NA	0	0	0	0	0	0	0	0	0	0	0	0	0	0	0
MSTRG.7192	21nt:1:seq-32125		ACCCATAGTCTCGAGTTATAT	TGGGTATCATGGATTAATATG	4.5	chr01	38153729	38153749	-	38153739	4	0	0	NA	0	NA	0	NA	0	NA	0.3	0.33	0	0.19	0.29	0	1.37	1.34	1.11	1.94	2.69	1.25	0.39	0.44	0
OS10G0130500	21nt:1:seq-32127	MEL1-bound	CGTCATTTGTCTAGGTTATAT	GAAGTAAA-CGATCCAATATA	3.5	chr10	1860026	1860046	+	1860035	0	NA	0	NA	0	NA	17.01	0	0	NA	1.11	1.03	1.15	0.86	0.69	0.76	0.43	0.57	0.54	0.62	1.02	0.38	1.04	0.92	0.9
OS02G0819900	21nt:1:seq-32175		GTCCTCTATCTAGTAGACTAT	GAGGAGAAGGATCATCGGATG	5	chr02	35205074	35205094	+	35205084	4	1	0	NA	0	NA	0	NA	0	NA	18.91	14.32	9.97	18.87	17.97	19.9	16.02	12.27	17.91	23.47	0.57	20.48	12.8	14.57	15.93
OS02G0272800	21nt:1:seq-32183		TTGTAAGTGCTCAGTGACTAT	GAGATTCAGGAGTCATTGGTG	4	chr02	9919505	9919525	-	9919515	0	NA	6	1	0	NA	0	NA	0	NA	12.54	12.67	13.58	9.7	9.98	11.23	7.93	8.71	8.7	7.12	15.1	6.9	13.36	12.88	10.88
OS12G0140600	21nt:1:seq-32186		TCCTCTTGCCTAGAATACTAT	ACTAGGATGGATTTTATGATA	3.5	chr12	1971115	1971135	+	1971124	0	NA	0	NA	0	NA	0	NA	8	0	12.76	11.37	13.94	13.58	14.13	10.55	13.65	11.02	9.11	13.13	13.1	11.12	18.09	17.25	14.88
OS03G0783100	21nt:1:seq-32191		TTACGATACTACATCTACTAT	AATGCTATGATGTAGAGGACA	2	chr03	32457473	32457493	+	32457483	0	NA	0	NA	0	NA	4	2	0	NA	0.62	0	0	1.53	1.97	1.19	5.4	4.54	3.35	6.78	8.91	6.24	0.64	0.7	1.63
MSTRG.16130	21nt:1:seq-32197		TTGGACCAGCTAGCGTACTAT	AACCTGGTCGATCGCATGATA	0	chr11	24795985	24796005	-	24795994	4	2	0	NA	0	NA	0	NA	0	NA	1.02	1.59	1.1	0.37	0.62	0.23	0	0	0.14	0	0.2	0	0.73	0.33	0.71
MSTRG.16130	21nt:1:seq-32197		TTGGACCAGCTAGCGTACTAT	AACCTGGTCGATCGCATGATA	0	chr11	24795985	24796005	-	24795994	4	2	0	NA	0	NA	0	NA	2	2	1.02	1.59	1.1	0.37	0.62	0.23	0	0	0.14	0	0.2	0	0.73	0.33	0.71
OS02G0172800	21nt:1:seq-32206		CTTCACTAAGTTGAGACCTAT	GTAGTAATTTAATTGTGGTTA	5	chr02	3972572	3972592	+	3972583	0	NA	0	NA	0	NA	5	0	0	NA	2.06	2.19	0.91	1.08	0.33	0.86	0.81	0.45	0.92	0.67	0.55	0.53	0.57	0.98	1.05
OS07G0282500	21nt:1:seq-32206		CTTCACTAAGTTGAGACCTAT	GAGGTGCTTCAAATCTGGATA	2.5	chr07	10766434	10766454	+	10766444	0	NA	6.993	0	0	NA	0	NA	0	NA	0.2	0.21	0.75	0.37	1.89	0.87	1.22	0.37	1.5	1.52	1.59	2.22	1.88	2.42	2.84
OS10G0431700	21nt:1:seq-32227		TGTACTCGAACAACTGCCTAT	AAATGAGCTTCTAGAAGGATT	5	chr10	15392878	15392898	+	15392887	0	NA	0	NA	0	NA	4.002	1	0	NA	0	0	0.53	0.78	0.38	0.25	0.86	0	0.6	0	0	0.22	0	0.25	0
OS03G0610650	21nt:1:seq-32231		CAAGCTAGCCGGTACTCCTAT	GTTCG-TCGGCCATGTGGTCA	4.5	chr03	23050366	23050386	+	23050377	18.975	0	0	NA	0	NA	17.98	0	0	NA	34.98	31.2	37.87	32.45	27.15	33.66	32.44	32.18	36.04	31.71	29.53	34.17	49.95	44.82	49.42
OS03G0610650	21nt:1:seq-32231		CAAGCTAGCCGGTACTCCTAT	GTTCG-TCGGCCATGTGGTCA	4.5	chr03	23050366	23050386	+	23050376	0	NA	0	NA	16.008	0	0	NA	0	NA	34.98	31.2	37.87	32.45	27.15	33.66	32.44	32.18	36.04	31.71	29.53	34.17	49.95	44.82	49.42
OS07G0531500	21nt:1:seq-32241		GACGCTCCGCTGCAGAGCTAT	CTGCGTGGCGACGGCACGCTC	5	chr07	20807319	20807339	+	20807329	0	NA	0	NA	0	NA	7.005	0	0	NA	52.16	43.86	58.54	87.74	99.22	104.77	88.46	84.99	94.49	51.37	14.1	44.67	55.36	57.66	59.02
OS06G0232400	21nt:1:seq-32252		AGGTCATCGTGCATCGGCTAT	TTTAGTAGCACGTAGCCGATA	1	chr06	6878849	6878869	-	6878858	0	NA	8.001	0	0	NA	0	NA	0	NA	1.46	1.19	0	2.72	1.98	3.52	1.49	3.38	2.36	0.31	0.73	2.33	1.4	0.97	2.04
OS04G0311400	21nt:1:seq-3227		TCGTCCCAAGAACGTCGACCA	TGTAGGGTTCGTGCGGATCGT	5	chr04	14130260	14130280	+	14130271	0	NA	0	NA	6.996	1	0	NA	0	NA	3.56	1.7	3.68	2.67	2.07	2.83	3.11	1.99	3.37	3.35	3.15	4.56	6	4.58	4.93
OS01G0691050	21nt:1:seq-32313	MEL1-bound	GTTTTGCTAGCTAG-GTTCTAT	CAAAACCTTTGCTCACAAGATA	5	chr01	28536742	28536762	+	28536751	6	0	0	NA	0	NA	0	NA	0	NA	0.95	2.75	2.42	1.48	0	0.56	1.3	0	0	0	0.95	0	2.42	0.56	0
OS06G0554600	21nt:1:seq-32313	MEL1-bound	GTTTTGCTAGCTAGGTTCTAT	AAGAATGATCCATCAAAGAGA	5	chr06	21091203	21091223	-	21091214	5	0	0	NA	0	NA	0	NA	0	NA	5.61	3.61	9.57	5.32	5.45	7.04	4.1	4.7	7.28	5.03	0.42	7.24	9.96	13.58	15.99
OS05G0508800	21nt:1:seq-32344		TCTCTGGTAGTCGTACAGTAT	AGAGGCCACCACAATGACATG	5	chr05	25191143	25191163	+	25191154	0	NA	6	1	0	NA	0	NA	0	NA	1.94	2.16	1.13	1.66	1.46	1.43	1.53	1.65	0.85	0.91	0.56	0.82	2.25	2.06	2.76
OS11G0249400	21nt:1:seq-32344		TCTCTGGTAGTCGTACAGTAT	CGAGATCAGCGGCGTGTCGTA	4	chr11	8085343	8085363	-	8085354	3.997	1	0	NA	0	NA	0	NA	0	NA	1.06	0	0.34	2.35	7.08	2.84	6.98	8.01	7.36	13	0.72	10.17	6.42	3.42	2.95
OS12G0528400	21nt:1:seq-32358		GCATCGAAGATCTTAGAGTAT	CGCATCTTCCAGAATCTCATT	4	chr12	20839429	20839449	+	20839438	0	NA	0	NA	0	NA	6	0	0	NA	1.19	1.8	1.59	0.89	0.71	0.83	1.5	0.62	0.97	0.69	1.77	0.64	1.41	1.41	0.82
OS08G0307400	21nt:1:seq-32371		TTAGGTTCTTCCCTCTAGTAT	TTTTCAAGAAGGGAGATAATC	4.5	chr08	12860804	12860824	-	12860815	17.006	0	0	NA	0	NA	0	NA	0	NA	1.05	1.32	1.55	0.84	0.86	0.79	0.82	0.87	0.92	0.66	0.67	0.76	1.02	1.02	1.01
OS05G0536800	21nt:1:seq-3238		AGTCCAAATGAACCGCTACCA	TCAGGTATACTTTGTGAAGCT	4.5	chr05	26660018	26660038	-	26660029	0	NA	6.992	1	0	NA	0	NA	0	NA	4.37	7.75	6.97	8.02	9.76	7.65	9.96	7.14	12.01	10.47	5.14	10.51	7.2	8.03	8.22
OS01G0619000	21nt:1:seq-32406	MEL1-bound	AGGATGTAAAAGCGCGCGTAT	TCTCACATTTTCGCGC-CATA	4	chr01	24634804	24634824	-	24634815	11.004	0	12.987	0	8.004	1	0	NA	16.997	0	5.18	5.77	5.86	5.27	6.76	6.69	5.36	4.95	5.3	5.01	8.61	4.78	5.32	5.71	5.77
OS01G0693800	21nt:1:seq-32407		AGCAAAGCTCAGGTCGCGTAT	AAGCTTCGAGACCAGCGCATA	4	chr01	28654492	28654512	-	28654501	0	NA	12.997	0	0	NA	0	NA	0	NA	17.84	20.1	22.26	21.22	22.33	21.51	24.14	27.91	22.02	28.68	27.88	30.17	29.77	28.82	26.75
OS01G0693800	21nt:1:seq-32407		AGCAAAGCTCAGGTCGCGTAT	AAGCTTCGAGACCAGCGCATA	4	chr01	28654492	28654512	-	28654502	0	NA	0	NA	9.996	0	0	NA	0	NA	17.84	20.1	22.26	21.22	22.33	21.51	24.14	27.91	22.02	28.68	27.88	30.17	29.77	28.82	26.75
OS04G0442050	21nt:1:seq-32415	MEL1-bound	CAAGGACCCATCTAGTCGTAT	CTTGCTGCGAAGATCACCATA	5	chr04	22011062	22011082	-	22011073	0	NA	0	NA	0	NA	4	0	4	0	7.66	9.96	4.19	4.33	4.21	2.6	3.35	0	0.67	1.01	1.5	2.52	2.83	11.43	8.24
OS04G0608400	21nt:1:seq-32422	MEL1-bound	GTCGTAAGTGATCAAAGGTAT	AAGCAATCACTTCTATCCATA	5	chr04	30796998	30797018	+	30797007	0	NA	0	NA	7.002	1	0	NA	0	NA	4.98	5.82	6.34	3.95	3.8	3.56	3.06	3.52	3.89	3.19	4.12	3.15	5.1	4.1	5.76
OS02G0191650	21nt:1:seq-32431	MEL1-bound	TGTTGCTCGTTATATAG-GTAT	AGAACTTGCAATATATCACATA	4.5	chr02	5073416	5073436	+	5073425	0	NA	4	1	0	NA	0	NA	0	NA	0	0	0	2.64	0	3.01	0	0	0	0	4.49	2.47	0	0	0
OS09G0560800	21nt:1:seq-32432		TTCATTAACTACAGTAGGTAT	AGTTGATGGATGTCATCCATA	4	chr09	22283057	22283077	+	22283068	8.993	0	12.996	0	0	NA	0	NA	0	NA	2.35	1.56	1.62	1.94	2.71	1.44	1.95	0.97	1.31	1.55	2.87	0.97	1.45	1.77	2.81
MSTRG.4539	21nt:1:seq-32441		TTGCTAGAACCCTAACGGTAT	GACGATCTTTATATTGCGATA	5	chr01	25391188	25391208	-	25391197	0	NA	7	1	0	NA	0	NA	0	NA	0.77	1.09	0.89	0.52	0.43	0.62	0	0.15	0.34	0.2	0.24	0.25	0.15	0.54	0.94
OS01G0296450	21nt:1:seq-32441		TTGCTAGAACCCTAACGGTAT	GCCGATCTTGGGGTTGTCCTG	5	chr01	10873198	10873218	-	10873207	0	NA	0	NA	0	NA	5.999	0	0	NA	11.19	8.54	10.89	15.77	21.05	14	19.26	18.47	19.21	25.59	0.3	31.14	12.72	14.95	15.29
OS07G0628600	21nt:1:seq-32441		TTGCTAGAACCCTAACGGTAT	GATGTTTTTGGGATTGCCAAA	3.5	chr07	26046203	26046223	-	26046212	7	1	0	NA	0	NA	0	NA	0	NA	1.98	1.99	1.76	0.66	0.64	0.62	0	0.73	0.59	0.27	1.03	0.19	1.61	0.47	0.51
OS05G0451900	21nt:1:seq-32477	MEL1-bound	AGGTAGTCTCCCTGTTGGTAT	TCGATTATAGGAACAGCCAGA	5	chr05	22188401	22188421	+	22188412	0	NA	4	1	0	NA	0	NA	0	NA	1.84	1.34	0.55	1.23	1.73	1.46	1.2	1.55	1.68	1.62	2.07	1.6	2.64	1.83	2.21
OS10G0136450	21nt:1:seq-32485		ACGTTATGGGTCTTAATGTAT	TGTAAGTCTCAAAATTACATA	4	chr10	2257272	2257292	+	2257283	0	NA	0	NA	0	NA	6	0	0	NA	0	0	0	0	0	0	0	0	0.05	0	0	0	0	0	0
OS11G0669100	21nt:1:seq-32485		ACGTTATGGGTCTTAATGTAT	TGTAAGTCTCAAAATTACATA	4	chr11	27019376	27019396	+	27019387	0	NA	0	NA	0	NA	6	0	0	NA	0.07	0	0.12	0	0.12	0	0	0.04	0.08	0	0	0.07	0.08	0	0
OS06G0186650	21nt:1:seq-32525	MEL1-bound	GTGGTAGAGTCTCAGGTGTAT	CTCCATCTC-GAGTCCACATA	2.5	chr06	4375794	4375814	+	4375805	5	0	8.996	0	0	NA	7.002	1	5.999	1	6.07	7.41	6.69	6.09	0.14	1.1	1.22	3.66	0.69	3.5	11.03	0.17	11.8	0.76	9.36
OS05G0381500	21nt:1:seq-32587		TTGTCTTCTGTTCATCATTAT	AACAGAAGAAAAGAAGGAAGA	4	chr05	18434762	18434782	+	18434773	0	NA	0	NA	0	NA	9	0	0	NA	4.29	4.05	3.98	2.89	2.26	2.2	2.24	2.98	2.13	1.18	2.69	1.32	2.28	2.86	3.16
OS02G0771100	21nt:1:seq-32618	MEL1-bound	CAGACGTGCTCGAGAACTTAT	GTCTGCATGAGCTCTTGAGTA	1	chr02	32532353	32532373	-	32532362	0	NA	4	2	0	NA	0	NA	0	NA	1.05	1.1	1.35	1.25	0.83	0.96	1.03	2.03	0.91	1.2	1.63	0.93	2.17	1.95	2.39
OS09G0110200	21nt:1:seq-32618	MEL1-bound	CAGACGTGCTCGAGAACTTAT	GGATGCACAAGCTCTTGCATG	4.5	chr09	915650	915670	-	915659	0	NA	0	NA	5.999	0	0	NA	0	NA	6.9	7.79	4.7	6.97	6.14	4.95	6.56	3.71	5.51	4.94	5.32	5.32	8.57	7.47	7.79
OS01G0358900	21nt:1:seq-32762		TAGTCGCTACTCTACCTTTAT	TTCAGGGATGAGAAGGAGATG	4	chr01	14545219	14545239	-	14545228	7.008	0	0	NA	0	NA	0	NA	0	NA	0	0	0	0	0	0	0	0	0	0	0	0	0	0	0
OS04G0102500	21nt:1:seq-32765	MEL1-bound	TTGGCCCATGTCGTCCTTTAT	AAGCATGTACAGCAGGGAGTG	4.5	chr04	181282	181302	+	181293	0	NA	7	1	0	NA	0	NA	0	NA	3.6	3.28	2.2	2.55	1.54	1.99	0.72	0.7	1.47	1.32	2.7	1.2	2.8	2.92	2.84
OS04G0492300	21nt:1:seq-32781		TAGACTTTGGGAAATGTTTAT	AGCTGGAATTCTGTACAGATA	4	chr04	24603734	24603754	+	24603743	0	NA	0	NA	12.996	1	0	NA	23.004	0	2.43	2.72	2.57	1.37	0.71	1.41	0.68	0.78	1.06	0.58	1.09	0.54	1.49	1.37	1.05
OS10G0521500	21nt:1:seq-3286		GAGGTCTTCTGCTCTTACCCA	TTGCAGAAGGCGAGGATGGCG	4.5	chr10	20184874	20184894	+	20184884	4	1	0	NA	0	NA	0	NA	0	NA	0.38	0.19	0	0	0	0.35	0.69	0	0.43	1.01	0.8	1.02	1.47	0.93	0.98
OS02G0228300	21nt:1:seq-32862		CTGTGGTTTGGCGGGCAAACT	GACACCAAGCTGCTCGTCTAC	4.5	chr02	7222140	7222160	-	7222150	5.999	0	0	NA	0	NA	0	NA	0	NA	0	0.28	0	0.25	0.18	0.47	0.54	1.24	0.14	1.35	1.99	0.53	1.23	2.02	1.12
OS11G0582100	21nt:1:seq-32863		CCGACGTCCCCTACTCAAACT	GGCGGCGGGGGCAGGGTTTGG	4.5	chr11	21994008	21994028	-	21994017	7.002	1	0	NA	0	NA	0	NA	0	NA	14.59	10.77	10.2	13.54	13.15	13.72	12.61	14.13	14.28	16.96	20.34	16.45	18.04	16	18.49
OS02G0684150	21nt:1:seq-32867		CATGGGTCGACGGTTCAAACT	GTACTTAAGTGCCAAGTGTCA	5	chr02	27979110	27979130	-	27979121	0	NA	0	NA	0	NA	5	0	0	NA	0	0	0	0	0	0	0	0	0	0	0	0	0	0	0
OS01G0383700	21nt:1:seq-32906		CAGTTACGTC--CGGAAACAACT	GTCAATGCAGTCACCTTTGCTGA	5	chr01	16051871	16051891	+	16051882	0	NA	0	NA	0	NA	7.002	1	0	NA	0.92	0.89	0.93	0.36	0.44	0.54	0.61	0.34	0.32	0.8	1.17	0.33	1.82	1.79	2.16
OS03G0131800	21nt:1:seq-32906		CAGTTACGTCCGGAAACAACT	CTTAATGCAGGCTTTTGAAGA	4	chr03	1816349	1816369	+	1816359	0	NA	7	1	0	NA	0	NA	0	NA	4.65	2.17	0	5.24	4.88	4.59	5.74	9.96	0	5.16	0	3.76	15.7	12.33	17.29
OS06G0643800	21nt:1:seq-32975	MEL1-bound	ACGTCTTAAGGGAAGAGAACT	TGCA-TATTCCCTTTTTTTGA	3.5	chr06	26242204	26242224	-	26242214	0	NA	0	NA	9	0	0	NA	0	NA	17.92	18.66	24.23	14.17	13.22	14.37	11.02	10.13	14.04	13.14	22.7	9.22	22.18	18.75	16.07
OS06G0141166	21nt:1:seq-32983		GCGGCCAATACTAGTAGAACT	TGCAGGTTGTGATTATGTTGG	4	chr06	2159731	2159751	-	2159740	0	NA	0	NA	9.984	1	0	NA	0	NA	2.27	3.39	3.73	5.99	6.02	4.8	6.12	7.25	6.07	9	3.14	7.32	5.33	5.33	4.69
OS01G0769000	21nt:1:seq-32987		GACTCAGACATTGAACGAACT	CTGAGTCTGTTACTTGCTTGA	1	chr01	32438757	32438777	+	32438768	0	NA	0	NA	5	2	0	NA	0	NA	38.6	43.41	43.55	28.64	29.25	29.93	24.38	28.2	27.21	23.58	46.67	22.72	58.4	59.12	53.49
OS06G0716750	21nt:1:seq-32988	MEL1-bound	CGCCTACATGTCGCACGAACT	GCGCATGTAC-GCCTGCTTGC	4.5	chr06	30445126	30445146	+	30445137	0	NA	0	NA	0	NA	16.016	1	0	NA	29.01	35.51	50.04	89.64	84.14	85.63	102.48	85.3	84.36	87.6	121.61	89.63	48.48	53.35	70.14
OS02G0803300	21nt:1:seq-33016		AGTGAATCACTGTCGTGAACT	GCTCTTTGTGACAGGATTTGG	5	chr02	34256944	34256964	+	34256955	0	NA	0	NA	4	1	0	NA	0	NA	0.41	0.05	0.44	0.17	0.19	0.29	0.14	0.26	0.2	0.16	0.66	0.97	0.7	1.91	1.26
OS03G0217200	21nt:1:seq-33050		TCAGCGGACTTCTGTCTAACT	AATTGCCTGAAGATACCTTGT	5	chr03	6172851	6172871	+	6172861	0	NA	0	NA	6.996	1	0	NA	0	NA	4.36	4.95	6.63	3.39	2.82	3.16	2.77	3.61	2.84	2.38	5.29	2.4	4.37	3.58	3.38
OS07G0684100	21nt:1:seq-3307		TCTTGTTCTTTAAGTATCCCA	AGATCAAGAAGTTCA-AGGAT	4	chr07	29012141	29012161	-	29012152	0	NA	0	NA	12.012	1	0	NA	0	NA	11.02	12.65	10.16	16.15	15.96	14.78	21.46	17.2	19.62	19.84	22.76	17.72	24.63	23.69	26.1
OS01G0262401	21nt:1:seq-33070		CGGTGATTTCAACCTGTAACT	GCCACAAGAGGTGGAGATCGG	5	chr01	8856685	8856705	-	8856696	0	NA	0	NA	4	0	0	NA	0	NA	0	0	0	1.82	0.88	1.14	0.66	1.21	0	0.56	0	0	42.27	19.37	27.17
OS01G0175400	21nt:1:seq-33087		TACTCTCCTCTTGTCTTAACT	ATGAGAGGATAACAAAAGTGT	4	chr01	3871176	3871196	-	3871185	0	NA	5	0	0	NA	0	NA	0	NA	0.98	1	0.59	0.53	0.78	0.83	0.45	0.35	0.95	0.65	0.7	0.1	0.71	1.02	0.48
OS02G0287900	21nt:1:seq-33104		GCTCCCTAAGAAATCAACACT	CGGGGGATCCTTCACTTGGGG	5	chr02	10857959	10857979	-	10857968	0	NA	0	NA	4	0	0	NA	0	NA	5.87	3.57	2.03	3	0.96	1.78	3.02	2.23	5.2	2.49	2.46	3.36	2.62	2.87	2.87
OS04G0295100	21nt:1:seq-33109		CCGCTAGGCTTAAAGAACACT	CGTGATCCGAGTTTCCCGTGA	4	chr04	12956907	12956927	-	12956917	10.99	0	0	NA	0	NA	0	NA	0	NA	0.18	0.63	0.92	0.4	0.26	0.48	0	0.31	0.18	0.14	0.29	0	0.94	0.54	0.42
OS05G0270500	21nt:1:seq-33109		CCGCTAGGCTTAAAGAACACT	CGTGATCCGAGTTTCCCGTGA	4	chr05	10903578	10903598	-	10903588	10.99	0	0	NA	0	NA	0	NA	0	NA	0.28	0.71	0.71	0.27	0	0.42	0	0	0	0	0	0	0.36	0.41	0.52
OS04G0473025	21nt:1:seq-3311		GTACAGATACAGCCAGTCCCA	CATGTCTA-GTGGGTAAGGCT	4.5	chr04	23651341	23651361	-	23651352	4	0	0	NA	0	NA	0	NA	0	NA	3.16	2.73	2.8	2.44	1.93	2.21	1.59	2.46	2.18	1.12	2.08	2.12	2.65	1.59	2.02
OS08G0500700	21nt:1:seq-3312		TCATAGATCCTCAGAGTCCCA	TATGTGTGGGAGTCTCAGGCT	5	chr08	24721916	24721936	-	24721926	264.264	0	0	NA	0	NA	0	NA	0	NA	262.54	263.43	247.73	255.85	238.1	240.52	340.43	343.58	347.62	501.71	757.08	509.71	806.42	822.45	813.65
OS08G0500700	21nt:1:seq-3312		TCATAGATCCTCAGAGTCCCA	TATGTGTGGGAGTCTCAGGCT	5	chr08	24721916	24721936	-	24721925	0	NA	228.726	0	0	NA	0	NA	0	NA	262.54	263.43	247.73	255.85	238.1	240.52	340.43	343.58	347.62	501.71	757.08	509.71	806.42	822.45	813.65
OS06G0146900	21nt:1:seq-33133		CGGCGTTCGTTGGAAGACACT	GGTGCAA-CAACCTCCTGTGA	5	chr06	2451271	2451291	-	2451281	0	NA	5	0	0	NA	0	NA	0	NA	1.34	3.82	5.46	3.66	2.55	3.15	6.63	7.61	5.33	8.57	6.5	6.94	6.42	5.46	6.15
OS03G0169700	21nt:1:seq-33137		CAGGCACGTACCGTCGACACT	GTTCATGCATGGGTGTTGTGC	5	chr03	3740774	3740794	-	3740785	0	NA	0	NA	17	0	0	NA	0	NA	7.49	10.27	7.79	6.59	11.9	9.87	8.94	7.95	12.84	13.24	16.67	8.66	21.87	16.96	21.92
OS09G0306650	21nt:1:seq-33156		GTACCATTTAGATGGTACACT	CATTATAAAGCTACCATTTGA	4	chr09	7902696	7902716	-	7902705	0	NA	4	1	0	NA	0	NA	0	NA	1.55	2.68	1.58	3.77	3.57	3.29	4.22	2.61	3.84	5.03	0.94	4.7	2.1	1.2	2.54
OS01G0151900	21nt:1:seq-33173	MEL1-bound	TCGTTAACTCCCAAGACCACT	AGCACTTGAGATTTTTGGTGA	4	chr01	2806866	2806886	+	2806875	0	NA	0	NA	0	NA	5.999	0	0	NA	4.93	4.7	6.44	3.05	3.82	3.34	2.32	3.54	3.12	1.31	5.1	2.81	3.55	3.56	3.92
OS02G0291600	21nt:1:seq-33177		GACCACAACC-ATAGGACCACT	ATGGTGTCGGTTCTCCTGGTGA	4.5	chr02	11075592	11075612	+	11075601	4	0	0	NA	0	NA	0	NA	0	NA	0	0	0	0	0	0	0	0	0	0	0	0	0	0	0
OS05G0102700	21nt:1:seq-33185	MEL1-bound	AGCCCTCTCACAGCAGCCACT	CCGGGGGCGGGGCGTCGGTGG	5	chr05	155600	155620	-	155610	0	NA	0	NA	0	NA	4	1	0	NA	2.13	12.93	25.85	14.14	12.06	26.84	27.86	20.7	26.18	22.9	0	15.27	19.86	16.23	6.84
OS03G0255400	21nt:1:seq-33196		TGGAAGATCAATCGTGCCACT	ATCTTCTAGTGAAGATGATGA	5	chr03	8217258	8217278	+	8217267	4.002	0	0	NA	0	NA	0	NA	0	NA	0.79	1.68	1.37	0.73	0.76	0.95	0.49	1.2	0.46	0.81	2.83	0.52	1.36	1.57	1.9
OS07G0408500	21nt:1:seq-33197		GCGGTCGGTCACTTTGCCACT	CGACAGCCAGTGAAGTGAGGA	4	chr07	12707965	12707985	-	12707975	0	NA	0	NA	0	NA	4	1	0	NA	10.86	12.29	12.91	4.08	5.47	4.14	3.66	2.27	4.23	1.12	1.14	1.32	4.4	5.44	3.88
OS08G0237800	21nt:1:seq-33197		GCGGTCGGTCACTTTGCCACT	CGGCAGCCTGTGGAACGCCGA	4.5	chr08	8384844	8384864	-	8384855	0	NA	0	NA	28.014	0	0	NA	0	NA	0	0	0	0	0	0	0	0	0	0	0	0	0	0	0
OS06G0712300	21nt:1:seq-332		CTCGGGTACACGATTTGCAAA	AAGCTCATGTTCAAGATGTTT	4.5	chr06	30125643	30125663	+	30125653	0	NA	40	0	21.009	0	0	NA	0	NA	3.83	5.36	5.92	5.31	4.31	3.58	3.45	2.86	2.98	1.73	5.07	2.7	3.65	4.64	5.09
OS03G0160100	21nt:1:seq-33283	MEL1-bound	GCGGGGGGCAATCTTGTCACT	CGGCCCTCGTTTGCACAGTTA	4.5	chr03	3207722	3207742	+	3207731	0	NA	0	NA	8.007	1	0	NA	0	NA	16.88	16.39	14.98	11	12.83	12.04	8.3	10.94	10.51	7.44	15.83	7.47	21.24	18.92	18.35
OS07G0155200	21nt:1:seq-33297		GAAGGGTTCTACGGTTTCACT	CTTCTCAAGGTGCCCAAGGAT	5	chr07	2947337	2947357	-	2947347	0	NA	5	1	0	NA	0	NA	0	NA	1.1	0.76	0.77	0.77	0.56	0.72	0.95	0.38	0.22	0.09	0.52	0.98	0.96	0.97	0.33
OS06G0102300	21nt:1:seq-33352		CAAGGGTTACTCGTGGAGACT	GTTTCGAGTGAGGACTTCTCA	4.5	chr06	174066	174086	+	174075	0	NA	0	NA	46.035	0	0	NA	0	NA	8.41	8.7	8.09	6.49	5.53	5.43	4.67	5.19	4.88	4.61	5.3	4.57	8.53	7.78	6.81
OS09G0368900	21nt:1:seq-33394		GTGCCGCTCTGCAGACCGACT	TACGTGGTGATGTTTGGCTGA	4.5	chr09	12202704	12202724	+	12202715	0	NA	4.998	0	0	NA	0	NA	0	NA	0.54	0.24	0.56	0.73	0.61	0.59	0.31	0.35	0.24	0.32	0.49	0.39	0.76	0.79	0.84
OS02G0707100	21nt:1:seq-33401	MEL1-bound	GTAGACTGTATGTTGCCGACT	TGTATGGCATGCAACGGCTGG	3.5	chr02	29230249	29230269	-	29230260	0	NA	6.006	1	0	NA	0	NA	0	NA	4.12	5.05	4.66	4.18	3.7	3.74	2.72	4.06	3.44	3.76	9.48	4.66	5.24	6.23	5.56
OS01G0743732	21nt:1:seq-33406		CACAGCTTAGGAGCAGCGACT	TTTTCGAAGCCTCGTCTCTGT	5	chr01	31082906	31082926	+	31082915	0	NA	0	NA	4	1	0	NA	0	NA	0.82	0.07	1.47	3.48	0.43	0.49	0.5	0	0.12	0.42	0	1.52	0	0.97	2.33
OS01G0743732	21nt:1:seq-33406		CACAGCTTAGGAGCAGCGACT	TTTTCGAAGCCTCGTCTCTGT	5	chr01	31082906	31082926	+	31082915	3	1	0	NA	4	1	0	NA	0	NA	0.82	0.07	1.47	3.48	0.43	0.49	0.5	0	0.12	0.42	0	1.52	0	0.97	2.33
OS06G0229300	21nt:1:seq-33416		TCCTAGTAAACTAAGTCGACT	AGCATCATCTGATTCAAGTGA	4	chr06	6732292	6732312	+	6732301	0	NA	0	NA	0	NA	8	1	0	NA	8.01	9.52	7.37	4.34	5.2	4.23	4.03	3.66	4.73	3.54	7.05	3.42	5.63	5.79	5.37
OS05G0470000	21nt:1:seq-33436	MEL1-bound	TGACGTGTGGGCACAAGGACT	CCCGCACGTCCGTGTTCTTCA	4.5	chr05	23082530	23082550	-	23082541	0	NA	0	NA	4	1	0	NA	0	NA	2.1	2.54	3.74	2.92	2.51	4.01	3.36	4.31	4.05	3.47	1.21	5.16	5.67	5.19	5.28
OS01G0212400	21nt:1:seq-3344		CCCTGAAGA-AAGTCTCCGCCA	GGGACTTCTCATCGGAGGTGCT	4.5	chr01	6138736	6138756	+	6138746	0	NA	0	NA	10.998	0	0	NA	0	NA	21.33	22.77	19.4	23.13	24.84	22.93	24.3	23.3	24.79	29.41	22.6	31.99	29.67	35.84	31.6
OS12G0482500	21nt:1:seq-3344		CCCTGAAGAAAGTCTCC-GCCA	TGGACTTCTTGCCGGGGTCGGT	5	chr12	17779763	17779783	-	17779774	0	NA	0	NA	8.993	0	0	NA	0	NA	2.5	2.24	2.1	3.71	4.33	4.42	5.69	7.76	6.71	8.23	1.53	6.49	3.7	3.83	3.15
OS02G0127600	21nt:1:seq-33448	MEL1-bound	GTGTGGCGGCACATACGGACT	TACACCCCCGTGTATGCTACA	5	chr02	1435090	1435110	+	1435101	0	NA	0	NA	5	1	0	NA	0	NA	4.55	5.43	5.79	2.62	4.12	3.32	2.94	3.94	3.75	2.12	4.26	2.89	4.65	4.77	3.68
OS01G0138500	21nt:1:seq-33470		CGAAACTCGGCAACT-TGGACT	GCTTTGAGCCTGTGACACATGA	5	chr01	2061655	2061675	+	2061666	4	1	0	NA	0	NA	0	NA	0	NA	0.61	0.75	0.59	2.28	2.58	1.18	1.94	0.88	1.27	3.49	2.54	2.95	3.68	2.89	3.67
OS01G0149900	21nt:1:seq-3349		GGGACTAAGATTGTTTCGCCA	CCTTGATTCTAAAAAAGCTGT	2.5	chr01	2701566	2701586	-	2701575	0	NA	0	NA	4.002	2	0	NA	0	NA	1.54	2.6	1.53	2.74	3.64	3.61	2.95	4.59	4.76	4.55	12.33	4.26	3.63	3.89	3.27
OS03G0816100	21nt:1:seq-33491		GTACCAAGACACGCTCTGACT	CATTGTTCTGTGGGA-ACTGT	4.5	chr03	34203562	34203582	-	34203572	5.995	1	0	NA	0	NA	0	NA	0	NA	7.64	5.2	6.76	6.44	5.99	5.89	4.56	3.86	4.99	5.1	5.62	6.43	10.5	7.62	8.32
OS11G0531700	21nt:1:seq-33491		GTACCAAGACACGCTCTGACT	CATGGCT-TGTGCGAGACAGG	4	chr11	19353382	19353402	+	19353393	0	NA	0	NA	0	NA	4.002	1	0	NA	0	0	0.59	0	0	0.18	0	0	0.17	0.68	0.6	0	0.34	0.84	0.66
OS02G0782900	21nt:1:seq-33492	MEL1-bound	TCGAGTGGAGTGGGTCTGACT	TGCTCACCTCTCCCAAACTGC	4	chr02	33220492	33220512	+	33220502	13.002	0	5	1	0	NA	0	NA	0	NA	0	0	0.74	0	0	0	0	0.72	0	0.33	0	0	2.22	0	0.43
OS02G0782900	21nt:1:seq-33492	MEL1-bound	TCGAGTGGAGTGGGTCTGACT	TGCTCACCTCTCCCAAACTGC	4	chr02	33220492	33220512	+	33220501	0	NA	0	NA	6.003	0	0	NA	0	NA	0	0	0.74	0	0	0	0	0.72	0	0.33	0	0	2.22	0	0.43
OS06G0113800	21nt:1:seq-33510		CCGGCCTTCTCGTTCTTGACT	CGCCGGAGGAGGAGGAGCAGA	4.5	chr06	786904	786924	-	786915	0	NA	0	NA	8.992	0	0	NA	0	NA	0	0	0	0.59	0	1.12	16.22	5.89	11.69	35.26	11.91	30.08	8.74	2.95	3.68
OS06G0644500	21nt:1:seq-33517	MEL1-bound	AAGACGGTGCTAGTTTTGACT	TTTTGCAATGATCATTACTGG	4.5	chr06	26301350	26301370	+	26301359	0	NA	6.996	1	0	NA	0	NA	0	NA	3.68	4.19	4.35	3.25	2.62	3.65	2.57	2.62	2.81	2.87	3.6	2.24	5.61	4.16	4.06
OS07G0231900	21nt:1:seq-33517	MEL1-bound	AAGACGGTGCTAGTTTTGACT	TTCCGTCATGATGAAGACTGA	3.5	chr07	7324667	7324687	-	7324677	0	NA	0	NA	4	1	0	NA	0	NA	0.51	0.61	0.66	0.21	0.36	0.39	0.18	0.25	0.76	0.41	0.27	0.39	0.74	0.56	0.38
OS05G0453700	21nt:1:seq-33536		AGTTCACCATTGCTAGATACT	TCAAGGGGAAGTGATCGATGA	4	chr05	22278512	22278532	+	22278522	0	NA	14	0	0	NA	0	NA	0	NA	21.45	22.75	24.5	20.89	19.25	25.43	19.15	18.29	19.55	16.51	19.78	16.29	26.75	29.72	27.94
OS01G0116100	21nt:1:seq-3357		GTTCTACTAAAGAGCAGGCCA	CAGGATGGTGTCTTGTCCAGA	4.5	chr01	866176	866196	-	866187	10	1	0	NA	0	NA	0	NA	19.008	0	0.77	0.57	0.68	0	0	0.65	0.43	0	0.4	0	0.96	0.29	0	0.46	0.66
OS07G0667300	21nt:1:seq-3357		GTTCTACTAAAGAGCAGGCCA	CATGATGATTTCTTGGTCGGC	5	chr07	28185180	28185200	-	28185189	0	NA	0	NA	0	NA	4.998	1	0	NA	1.5	1.15	2.17	1.88	1.37	1.09	1.59	1.01	1.59	2.44	1.87	2.35	1.88	2.25	1.34
OS03G0718200	21nt:1:seq-33579	MEL1-bound	GGGTTTACAACTGTCACTACT	CTCTAGTCTTGACAATGATGG	4.5	chr03	29077419	29077439	-	29077429	4	1	0	NA	0	NA	0	NA	0	NA	20.14	19.41	21.12	8.81	6.63	11.16	6.32	6.64	3.16	6.38	15.25	3.9	13.05	10.95	13.42
OS08G0103900	21nt:1:seq-33580		GGCGGCTTGGCTGTCACTACT	TCGCCGGGCGGCCATTGATGA	4.5	chr08	211207	211227	-	211217	0	NA	0	NA	0	NA	7	0	0	NA	1.52	1.91	1.8	3.02	4.24	4.42	4.91	2.23	3.32	4.08	1.69	3.54	2.92	4.22	4.4
OS04G0531900	21nt:1:seq-33589		CCTCCCGAGTAAAGGACTACT	GGTTGGCTGATTTCTTGAAGA	4.5	chr04	26591940	26591960	-	26591951	0	NA	16.008	0	0	NA	0	NA	0	NA	2.53	1.45	1.79	3.31	3.15	2.63	2.93	2.78	3.08	4.52	1.5	2.93	5.62	4.57	4.6
OS05G0407900	21nt:1:seq-33594	MEL1-bound	GTCATCATCACAAGGACTACT	CAGAAGTTG-GTTCCTGATGA	3.5	chr05	19898786	19898806	-	19898796	0	NA	6	1	0	NA	0	NA	0	NA	2.06	1.91	3.03	1.65	1.26	1.59	1.33	0.95	1.6	1.9	0.93	2.18	1.47	2.36	2.6
OS03G0747700	21nt:1:seq-3360		GCGGTTTTTCTAGGTAGGCCA	CGCCAAGGAG-TCCATCCGGG	3.5	chr03	30756802	30756822	-	30756813	0	NA	0	NA	5	1	0	NA	0	NA	1.47	1.44	1.42	1.83	3.07	2.12	2.46	1.4	1.14	3.33	1.96	3.84	2.26	1.69	0.82
OS04G0556000	21nt:1:seq-3360		GCGGTTTTTCTAGGTAGGCCA	TGCCAAGAAGTTCCATTCGGA	3.5	chr04	27834406	27834426	+	27834415	0	NA	0	NA	4.002	1	0	NA	0	NA	0.56	0.53	0.8	0.95	0.69	0.48	1.08	0.65	0.59	2.65	4.75	2.23	1.95	1.26	1.8
OS04G0556000	21nt:1:seq-3360		GCGGTTTTTCTAGGTAGGCCA	TGCCAAGAAGTTCCATTCGGA	3.5	chr04	27834406	27834426	+	27834416	0	NA	0	NA	0	NA	8	0	0	NA	0.56	0.53	0.8	0.95	0.69	0.48	1.08	0.65	0.59	2.65	4.75	2.23	1.95	1.26	1.8
OS05G0144900	21nt:1:seq-33607	MEL1-bound	GATACCCGTCAAGCTACTACT	CCAGGGGCAATCCTATGATGA	5	chr05	2596686	2596706	+	2596695	0	NA	0	NA	0	NA	5	1	0	NA	0.83	1.48	1.16	0.36	0.74	1.16	0.4	1.3	0.42	0.26	1.8	0.37	0.87	0.73	1.93
OS02G0805100	21nt:1:seq-33614		TGCTTATTACCGCTTACTACT	AAGAA-AATGGCCAATGATGA	3.5	chr02	34349268	34349288	+	34349277	6	1	0	NA	0	NA	0	NA	0	NA	1.39	1.52	1.15	0.38	0.28	0.36	0.62	0.75	1.09	0	0	0	3.06	0.88	2
OS07G0540366	21nt:1:seq-33630		TTCTTCTCACAAAAAGCTACT	AGGAAGGGTGTGGTTGGGTGA	4.5	chr07	21315869	21315889	-	21315880	0	NA	7	0	0	NA	0	NA	0	NA	11.34	6.3	7.73	2.38	1.73	2.24	1.56	3.31	1.92	1.3	2.54	1.22	1.93	2.45	5.34
OS02G0629200	21nt:1:seq-33633		GTGCTAAAAGTAGGAGCTACT	CATGATCTTCATCCTCGTCTA	4.5	chr02	25163225	25163245	+	25163234	0	NA	0	NA	0	NA	64.008	0	0	NA	2.63	1.56	4.04	7.5	10.18	8.14	14.09	19.06	16.3	25.02	7.71	24.89	16.44	14.76	15.72
OS02G0120850	21nt:1:seq-33640		GTAGCGATCGTAAAGGCTACT	CATAGCTGGCCTTGCTGATTA	5	chr02	1082415	1082435	+	1082425	0	NA	18.004	0	0	NA	19.012	0	0	NA	0	0	0	0	0	0	0	0	0	0	17.33	0	0	14.29	0
OS01G0507300	21nt:1:seq-33664	MEL1-bound	AGGACACCGGTGTCGTCTACT	TCTTGCTGCCACAGCAGGTGG	3.5	chr01	17699355	17699375	+	17699366	5	0	0	NA	0	NA	0	NA	0	NA	2.41	3.22	3.39	2.85	3.12	3.21	3.29	3.48	4.15	2.74	3.94	2.64	3.46	2.87	3.71
OS09G0544400	21nt:1:seq-33668		TCGTTTTCCTCAAGGTCTACT	AGAGAAAGCAGTTCCAGATGG	4	chr09	21502304	21502324	+	21502315	0	NA	4	0	0	NA	0	NA	0	NA	2.67	2.73	2.57	1.69	2.08	1.8	1.27	0.98	1.28	0.91	1.61	0.72	3.01	3.02	2.84
OS05G0590100	21nt:1:seq-33670		GTAGCGATCGTAAGGTCTACT	CATTGCAAGCGTTCGTGAAGA	5	chr05	29383553	29383573	+	29383564	0	NA	6	0	0	NA	0	NA	0	NA	1.53	1.46	1.29	1.38	2.27	1.72	3.21	2.55	3.28	4.09	2.76	4.46	1.28	3.11	2.34
OS06G0641800	21nt:1:seq-33697	MEL1-bound	TGTGACGTCACGATAAGTACT	ATACTGCGGATCTAGACATGA	5	chr06	26105317	26105337	-	26105327	0	NA	0	NA	0	NA	6	1	0	NA	1.13	4.97	0	3.52	5.68	2.76	3.53	7.74	8.85	3.12	13.6	3.05	0.72	5.78	9.21
OS10G0332000	21nt:1:seq-33702		TCCATCTGCTGGCTCAG-TACT	AGGAAGAGGATCGAGGCGATGA	5	chr10	9393303	9393323	-	9393314	0	NA	0	NA	0	NA	4.998	0	0	NA	0.3	0.22	0	0.58	0	0	0.32	0	0	0.53	0	0.16	0.38	0.26	0
OS04G0115700	21nt:1:seq-33718		TCCATTTCTTAAGAGCGTACT	CGGTGATGAAGTCTCGGATGA	4.5	chr04	940472	940492	+	940482	0	NA	0	NA	0	NA	4.002	0	0	NA	0	0	0.07	0	0	0	0	0	0	0	0	0	0.1	0	0.08
OS07G0568900	21nt:1:seq-33760		ATCAGAGGTTAGAGGTGTACT	TTGTGTTCAATCTTTACATCA	4.5	chr07	22880675	22880695	-	22880684	0	NA	0	NA	0	NA	3.997	1	0	NA	1.74	1.1	2.23	0.69	1.01	1.3	0.76	1.1	0.8	0.76	1.49	0.95	1.39	1.02	1.13
OS10G0162832	21nt:1:seq-33791		CAATGATGACAAGGGCTTACT	GTTCCTGCTGGTTCTGGATGA	4	chr10	4027778	4027798	+	4027789	0	NA	0	NA	4	1	0	NA	0	NA	2.62	2.37	2.5	1.52	1.63	1.39	1.44	1.97	1.44	1.11	2.77	1.52	2.82	1.52	1.82
OS02G0299300	21nt:1:seq-33847		CTCTCAAAATGCTTAAAACCT	GAGGGTACTAAGAGTTTTGAA	5	chr02	11484733	11484753	-	11484742	0	NA	0	NA	4.998	1	0	NA	0	NA	1.37	1.44	0.74	1.38	1.32	1.45	1.57	0.63	0.43	1.5	1.43	1.04	1.9	1.83	2.02
OS03G0178300	21nt:1:seq-33858		ACACGTTTTAGAAGGAAACCT	TTTGCAGAAACTTTTTTCGGA	4.5	chr03	4131707	4131727	-	4131716	0	NA	0	NA	0	NA	4	1	0	NA	0.35	0.75	0.67	0.99	0.96	1.55	1.26	1.97	1.9	2.26	1.06	1.41	0.66	0.92	0.97
OS05G0440250	21nt:1:seq-33865		TGTCACTTACTCTAACAACCT	TCGGTGGATGAGATTGGTGAA	4	chr05	21563318	21563338	-	21563328	4	0	0	NA	0	NA	0	NA	0	NA	4.28	3.95	3.06	3.64	3.23	2.95	3.43	4.06	2.94	3.65	4.08	2.49	4.22	5	4.81
OS01G0800266	21nt:1:seq-33870		TAACAACGAGTAGTCCAACCT	ATTGTTGCTGATAAGTTTGCT	5	chr01	33886810	33886830	+	33886819	0	NA	5	1	0	NA	0	NA	0	NA	0.69	0.56	0	0	0.36	0	0	0	0.48	0	0	0.42	0.16	0.83	0.67
OS08G0537600	21nt:1:seq-33916		CTGCTCTAGACTTGGTAACCT	GAAGAGATTTGAATTTTTGGA	4.5	chr08	26876791	26876811	-	26876801	9	0	0	NA	0	NA	0	NA	0	NA	3.42	3.81	3.42	1.86	1.85	2.17	1.39	1.68	1.76	1.39	2.79	1.04	1.49	2.34	2.38
OS01G0583100	21nt:1:seq-33922		CGCCTCGATGTCTCTTAACCT	AGGGATCTACAGAGATTTGGA	4	chr01	22623762	22623782	+	22623772	15.996	0	19.971	0	0	NA	0	NA	0	NA	16.8	16.18	14.42	14.51	12.04	12.68	10.77	11.67	10.84	9.43	16.09	9.46	30.63	28.85	28.13
OS04G0609200	21nt:1:seq-3395		ATGTTAGTTTGCCACGATCCA	TACACTCAAATGATGCAAGCT	4.5	chr04	30853149	30853169	-	30853158	3.996	1	0	NA	0	NA	0	NA	0	NA	3.61	4.12	5.01	3.31	2.33	2.74	2.94	2.72	3.42	3.22	5.22	2.87	4.77	4.26	4.48
OS06G0211700	21nt:1:seq-33992		TCTCACAATGCTCCCTGACCT	GGAGTACTACGAGAGGCTGAA	5	chr06	5705806	5705826	-	5705817	0	NA	0	NA	0	NA	4.998	0	0	NA	0.09	0	0	0	0.38	0.08	0.1	0	0.2	0.4	0.57	0.83	0.88	0.72	1.53
OS06G0211700	21nt:1:seq-33992		TCTCACAATGCTCCCTGACCT	GGAGTACTACGAGAGGCTGAA	5	chr06	5705806	5705826	-	5705817	0	NA	3	1	0	NA	4.998	0	0	NA	0.09	0	0	0	0.38	0.08	0.1	0	0.2	0.4	0.57	0.83	0.88	0.72	1.53
OS03G0130500	21nt:1:seq-33993		CCTCGGGGTTGACAGTGACCT	GGAGCCCCAGCAGTGACTGGA	2.5	chr03	1721932	1721952	-	1721943	0	NA	4	2	0	NA	0	NA	0	NA	22.66	23.22	23.22	21.43	20.18	20.9	20.08	20.02	19.62	15.81	32.94	17.14	20.23	19.66	21.02
OS09G0473966	21nt:1:seq-34026		GCAGGATGCGAGCTAGTACCT	TGTCCGACGCTCGGTCTCGGC	5	chr09	18115126	18115146	+	18115136	0	NA	5	1	0	NA	0	NA	0	NA	0.94	0.77	0.71	0.63	0.83	0.59	0.43	0.73	0.5	0.37	0.63	0.4	0.76	0.79	0.66
OS03G0826000	21nt:1:seq-34091		AGAGCAGCTAATTAGGACCCT	TCACTTCGATTCTTTCTGGGA	4.5	chr03	34703267	34703287	-	34703276	0	NA	0	NA	0	NA	5.999	1	0	NA	4.72	3.08	1.82	2.93	3.21	4.12	2.41	3.28	2.33	2	2.37	1.72	3.99	2.3	4.39
OS03G0247600	21nt:1:seq-34093		TGGAAAACAATCTGGGACCCT	AACCTTTGTTACATTCTAGGA	5	chr03	7801011	7801031	+	7801022	4.998	1	0	NA	0	NA	0	NA	0	NA	5.33	7.53	5.82	3.72	2.61	5.05	2.86	2.19	3.18	2.26	3.55	2.94	5.81	4.57	5.46
OS06G0702600	21nt:1:seq-34103		TGTCCGGATGTCGTCTACCCT	TCAGGCCTGCAGCAGCTCAGA	4.5	chr06	29664700	29664720	+	29664709	13.02	1	0	NA	0	NA	0	NA	0	NA	7.1	6.21	7.03	4.74	4.96	5.25	3.78	4.07	3.95	7.74	13.85	8.15	11.92	12.3	10.31
OS01G0203300	21nt:1:seq-34106		CCGGCAGGAAGACAAACCCCT	GGTTGTCCATCTGTTGAGCGA	5	chr01	5677935	5677955	-	5677946	5.004	1	0	NA	0	NA	0	NA	0	NA	3.32	2.52	2.06	1.25	1.59	1.79	1.07	0.97	1.13	1.34	1.82	0.88	1.62	1.68	1.69
OS09G0513400	21nt:1:seq-34123		TCGATTGTATATAGGTCCCCT	AGCTAACAAATTTTCTGTGGG	5	chr09	19986361	19986381	+	19986372	0	NA	0	NA	0	NA	3.997	1	0	NA	1.56	1.83	1.45	0.86	1.26	0.81	0.87	0.58	0.82	0.53	1.02	0.45	1	0.81	1.16
OS04G0301700	21nt:1:seq-34154		GTTGAGAACGTTCCAGTCCCT	CAATTCTTCCAAGTTCAGAAA	4.5	chr04	13494289	13494309	-	13494300	3.997	1	0	NA	0	NA	0	NA	0	NA	1.42	1.55	1.7	1.52	1.73	1.78	1.87	1.6	1.58	2.11	3.27	1.33	3.2	3.57	3.06
OS12G0181701	21nt:1:seq-34154		GTTGAGAAC-GTTCCAGTCCCT	CAAATCTGGTCGAAGTCAGGGA	5	chr12	4145976	4145996	+	4145986	0	NA	0	NA	4	1	0	NA	0	NA	41.34	11.96	37.5	73.49	85.65	83.69	71.46	65.48	58.18	92.88	0	96.22	77.74	64.06	82.7
OS08G0537600	21nt:1:seq-34177		AGCCCATCTATCTTTA-AGCCT	TGGGGTACACAGAAATCTCGGA	4.5	chr08	26874747	26874767	-	26874758	0	NA	7.002	0	0	NA	0	NA	0	NA	3.42	3.81	3.42	1.86	1.85	2.17	1.39	1.68	1.76	1.39	2.79	1.04	1.49	2.34	2.38
OS03G0691400	21nt:1:seq-34183		AATTCATACACTGTCGAGCCT	TTAAATATGTGACCGTTCGTC	4.5	chr03	27645772	27645792	-	27645781	0	NA	7.004	1	0	NA	0	NA	0	NA	2.81	3.4	1.72	4.33	3.15	4.11	8.05	7.3	5.95	8.2	7.87	10.21	5.84	4.6	4.29
OS04G0101700	21nt:1:seq-34203		CACTTCAAGATGTTAAGGCCT	GTGGAGTGCTTCATTTCCGGA	3.5	chr04	117067	117087	+	117077	0	NA	0	NA	4.002	0	0	NA	0	NA	0	0	0	0	0	0	0	0	0	0	0	0	0	0	0
OS01G0774100	21nt:1:seq-34204		CCTCACGTATGTCTCAGGCCT	GGACTGCGTGCAGTGCCTGGA	4.5	chr01	32726842	32726862	-	32726853	0	NA	0	NA	6	0	0	NA	0	NA	0	0	0	0	0	0	0	0	0	0	0	0	0	0	0
OS05G0295500	21nt:1:seq-34237		TCAAATGATACCTAGGTGCCT	CGTATACTGTGGATCCGCGGA	3	chr05	13064341	13064361	+	13064352	0	NA	4.002	0	0	NA	0	NA	0	NA	0	0	0	0	0	12.23	5.53	0	0	2.66	2.34	2.8	9.68	0	0.02
OS04G0602400	21nt:1:seq-34247		GACCGTGACTCATTTTTGCCT	CTTGCAATGATTGGAAATGGA	4.5	chr04	30399531	30399551	-	30399541	0	NA	0	NA	6.996	1	0	NA	0	NA	4.51	3.54	4.52	2.81	2.93	2.92	2.8	3.09	2.95	2.21	1.13	2.36	3.67	2.78	2.66
OS08G0215400	21nt:1:seq-34255		GTGAAAGAACAACGGAATCCT	CTCTTTCTTGTTTCCTGATGA	4	chr08	6737391	6737411	-	6737402	0	NA	0	NA	0	NA	4	0	0	NA	0.16	0.1	0.13	0	0.11	0	0.08	0.11	0.19	0.18	0.18	0	0	0.28	0.1
OS04G0541700	21nt:1:seq-34275		GCTAGATGGAAGACCGATCCT	TGATCTGCCGTCTCCCTTGGA	5	chr04	27125200	27125220	+	27125209	0	NA	9.999	1	0	NA	0	NA	33.003	0	11.38	9.56	18.34	14.15	12.42	9.87	13.62	8.24	11.55	7.12	4.44	8.13	49.05	46.48	51.97
OS02G0131200	21nt:1:seq-34323		CCAACGTTACATCGAGCTCCT	GGCTGCACTGGAGCT-GAGGA	4.5	chr02	1632524	1632544	-	1632533	0	NA	0	NA	9.002	0	0	NA	0	NA	1.74	2.24	1.68	1.42	0.9	1.08	1.02	0.88	1.22	1.13	2.1	0.72	1.85	1.85	1.68
OS09G0365900	21nt:1:seq-34330		GTACACGTAGTAGCTGCTCCT	CATGGGCATCGTCTTCGAGGA	3.5	chr09	12030350	12030370	-	12030359	0	NA	13	0	0	NA	0	NA	0	NA	2.29	2.32	2.66	4.72	3.53	3	3.27	4.74	3.95	5.47	0.61	4.92	7.14	7.72	7.57
OS12G0471100	21nt:1:seq-34336		CTGTCATTAGAAATATCTCCT	GTCCATCATCGTTATAGAGGA	5	chr12	16910020	16910040	+	16910030	0	NA	4.998	1	0	NA	0	NA	0	NA	2.06	2.52	4.95	4.68	4.13	6.37	7.41	6.61	8.24	7.18	12.97	9.77	15.55	15.06	16.06
OS09G0547800	21nt:1:seq-34347	MEL1-bound	TCGTCAGTTGTTACAA-GTCCT	GGCAGTCACCAATGTTAGAGGA	4	chr09	21654326	21654346	+	21654335	5	0	0	NA	0	NA	6	0	0	NA	0.8	0.76	0.96	0.29	0.28	0.45	0.32	0.38	0.44	0.18	0.41	0.25	0.58	0.44	0.56
OS02G0136000	21nt:1:seq-34348		CAGTTCGTCTTACCAAGTCCT	GTCAGGCTG-ATGGTCCAGGA	4	chr02	1913467	1913487	-	1913478	0	NA	0	NA	5.005	1	0	NA	0	NA	1.16	2.43	2.23	1.04	1.74	2.4	1.39	1.74	1.74	1.45	0.43	1.83	1.91	1.89	2.21
OS08G0481950	21nt:1:seq-34368		AGCACGCACGTAGAGCGTCCT	TCGTGCATACAATTTGCAGGA	5	chr08	23832584	23832604	+	23832595	15.996	0	0	NA	0	NA	0	NA	0	NA	6.01	6.24	6.6	5.24	4.9	5.25	5.04	5.46	4.2	5.34	12.63	6.84	9.39	7.05	7.5
OS09G0459850	21nt:1:seq-34392		TCTAAACTAGAACCGTGTCCT	GGATCTGGTCTTGGCACCGGA	3	chr09	17383713	17383733	-	17383724	0	NA	8	0	0	NA	0	NA	0	NA	0	0	0	0	0	0	0	0	0	0	0	0	0	0	0
OS08G0266200	21nt:1:seq-34407	MEL1-bound	GGCACGTATGTAGAGCTTCCT	CTGTGCATAC-TCTCGAAGAC	4	chr08	10134704	10134724	+	10134714	15.989	0	33	0	38.007	0	45.024	0	0	NA	12.41	12.78	14.11	10.72	8.67	12.05	9.52	9.76	9.57	10.96	21.97	10.14	13.55	11.56	13.52
OS08G0481950	21nt:1:seq-34407	MEL1-bound	GGCACGTATGTAGAGCTTCCT	TCGTGCATACAATTTGCAGGA	4.5	chr08	23832584	23832604	+	23832595	15.996	0	0	NA	0	NA	0	NA	0	NA	6.01	6.24	6.6	5.24	4.9	5.25	5.04	5.46	4.2	5.34	12.63	6.84	9.39	7.05	7.5
OS11G0569500	21nt:1:seq-34425		CCAGCTAGACACAGGTTTCCT	TTTGGTTCTGTGTACAAAGGA	5	chr11	21252294	21252314	-	21252304	0	NA	0	NA	5	0	0	NA	0	NA	4.48	4.75	6.06	3.09	2.95	3.01	2.64	3.02	2.65	1.79	4.17	2.01	3.69	3.53	3.11
OS03G0216700	21nt:1:seq-34427		GTCTTTACCGCGTGGTTTCCT	CAGAATGGGGGCAGCAAGGGG	5	chr03	6132152	6132172	-	6132161	0	NA	0	NA	0	NA	4.998	0	0	NA	0	0	0	0	0	0.07	0	0	0	0.02	0	0	0	0	0
OS02G0160300	21nt:1:seq-34432		GGTGCTCTGTTGTCTTTTCCT	CGATGAGGCAGCAGAAGAAGA	4	chr02	3266195	3266215	-	3266205	4	0	0	NA	0	NA	0	NA	0	NA	0.94	0.93	1.16	0	1.69	0.47	0.72	0	0.1	0.6	0	0.56	0.78	0.6	0.86
OS11G0175900	21nt:1:seq-34433		GAGACGGTGTCTGTTTTTCCT	GTCTGCTACAGACAAAAGGGA	2	chr11	3785546	3785566	-	3785556	3.997	2	0	NA	0	NA	0	NA	0	NA	14.98	15.2	15.08	12.63	11.48	10.17	11.05	11.53	10.43	12.61	24.68	12.45	16.92	17.14	17.94
OS02G0651000	21nt:1:seq-34442		ACTATACTTCTACATAAAGCT	TGGTA-GATGATGTATATCGA	4	chr02	26244344	26244364	-	26244353	22.96	0	0	NA	0	NA	0	NA	0	NA	2.7	2.09	1.85	1.83	2.4	2.07	1.6	2.55	1.9	1.33	2.35	1.25	3.69	2.38	2.15
OS10G0540200	21nt:1:seq-34466		CAGATAAAATACTACGAAGCT	GGCCTTTTTATGATGCGTCGG	4.5	chr10	21064013	21064033	+	21064024	0	NA	5	1	0	NA	0	NA	0	NA	1.78	1.67	0.98	1.92	0.78	1.09	1.6	1.3	1.39	0.96	1.87	1.63	2.73	2.09	1.43
OS03G0789900	21nt:1:seq-34524	MEL1-bound	CGGACCGGGAATAGTCGAGCT	GTCAGGCTGTTATCAGTTCGG	5	chr03	32833087	32833107	-	32833097	0	NA	0	NA	0	NA	10.995	0	0	NA	4.19	3.37	1.84	3.12	2.74	2.66	3.54	2.26	2.74	2.6	5.99	1.98	2.5	2.41	5.32
OS10G0467800	21nt:1:seq-3455		GCGGAGCTAGAAGAAAAAGCA	CGCCTCCATCTTCTCCCTCGT	4	chr10	17266267	17266287	+	17266277	9.999	0	0	NA	0	NA	0	NA	0	NA	1.87	1.31	1.3	7.33	7.65	6.89	10.31	4.95	19.42	44.51	30.61	52.52	19.02	15.98	14.71
OS02G0608700	21nt:1:seq-34566		TCAAGTCCTAGATAGCTAGCT	GGGTCGGGATCGATCGATTGA	3.5	chr02	23890997	23891017	+	23891007	0	NA	72.941	0	0	NA	0	NA	0	NA	14.65	16.09	13.64	12.32	12.75	16.02	19.03	20.84	17.92	21.5	30.44	19.93	21.91	19.14	18.48
OS07G0581700	21nt:1:seq-34566		TCAAGTCCTAGATAGCTAGCT	GGTTCAGCCTGTATGGATTGA	5	chr07	23560629	23560649	+	23560640	0	NA	0	NA	4	0	0	NA	0	NA	7.44	8.29	9.64	3.54	3.35	3.82	1.16	2.81	2.45	0.64	0.38	0.6	27.81	26.42	20.33
[truncated: 975 more rows]
