# Supplementary material for: Reproductive phasiRNAs regulate reprogramming of gene expression and meiotic progression in rice
Source: Nat Commun. 2020 Nov 27;11:6031. doi: 10.1038/s41467-020-19922-3 (PMC7695705; doi:10.1038/s41467-020-19922-3)
Supplement: Supplementary file 7 — Supplementary Data 4 [file 41467_2020_19922_MOESM7_ESM.xlsx]

## Sheet: other targets(MEL1-independent)
Target gene	phasiRNA	MEL1 RIP-seq 1 (DDBJ: DRP000161)	Sequence Complementary			Cleavage Site					Degradome-Target Cleavage					Target expression
			sRNAseq	tarSeq	Score	chromosome	BindStart	BindEnd	Strand	CleavePosition	PFS_PAREAbundance	PFS_PARECategory	PPS_PAREAbundance	PPS_PARECategory	PDMS_PAREAbundance	PMDS_PARECategory	EMS_PAREAbundance	EMS_PARECategory	mel1_PAREAbundance	mel1_PARECategory	PFS R1(RPKM)	PFS R2(RPKM)	PFS R3(RPKM)	PPS R1(RPKM)	PPS R2(RPKM)	PPS R3(RPKM)	PMDS R1(RPKM)	PMDS R2(RPKM)	PMDS R3(RPKM)	EMS R1(RPKM)	EMS R2(RPKM)	EMS R3(RPKM)	mel1 R1(RPKM)	mel1 R2(RPKM)	mel1 R3(RPKM)
OS03G0591000	21nt:1:seq-1000		GTCGT-ACACTCATGGAAGCAA	CAGCACTGTGACTGCCGTCGTT	4	chr03	21903763	21903783	+	21903773	0	NA	0	NA	0	NA	7.994	0	0	NA	3.36	3.14	4.51	4.11	3.63	3.1	2.22	1.27	2.27	2.22	1.75	1.88	2.31	2.85	2.14
OS12G0615700	21nt:1:seq-10010	MEL1-bound	ATCGAAGATGGTGACCTGAAC	CAGCATCAATTACTGGAATTG	5	chr12	26121678	26121698	+	26121689	0	NA	0	NA	4	1	0	NA	0	NA	0.63	1.08	0.52	0.95	0.76	1.46	0.95	1.72	0.6	0.47	0.37	0.66	0.17	0.24	0.2
OS05G0551900	21nt:1:seq-10030		AGTAACTTTTATGTCGTGAAC	TCATTGAAAATATAGCACTTG	0.5	chr05	27442803	27442823	-	27442812	0	NA	18.975	1	0	NA	26.013	0	0	NA	0	0	1.69	1.88	0	0	0	0.01	0	0	0	0	0	0	0
OS06G0184200	21nt:1:seq-10036	MEL1-bound	CGACGGTACCACTATGTGAAC	GCCGCCGTGGTGATGCACCGG	4	chr06	4206173	4206193	-	4206184	0	NA	0	NA	0	NA	0	NA	7.992	0	4.02	4.05	4.3	0.57	0.83	0.94	0.93	3.11	0.82	1.17	0	0.85	2.57	0.92	1.16
OS02G0722300	21nt:1:seq-10040	MEL1-bound	GTCGTACTTCACGCTGTGAAC	CAGCATGAAGCGTGATACTTG	2	chr02	29985974	29985994	+	29985985	0	NA	0	NA	5.995	2	0	NA	0	NA	3.33	5.94	1.74	2.08	2.14	2.51	2.27	2.96	2.39	1.61	1.92	1.77	4.12	1.06	1.35
OS07G0548900	21nt:1:seq-10056	MEL1-bound	GTCGCAAAGACTTAGTTGAAC	CACCGTTTCTGAATAACCCTG	4	chr07	21788818	21788838	-	21788828	0	NA	0	NA	10.01	1	0	NA	0	NA	4.63	4.92	6.75	5.82	5.45	6.43	5.68	4.38	5.21	3.44	3.82	4.12	5.16	4.46	4.21
OS09G0387000	21nt:1:seq-10062	MEL1-bound	AGGCTACGTTCCACTTTGAAC	TACAAGGCAAGGTGAAGCTTA	4.5	chr09	13217216	13217236	-	13217227	0	NA	0	NA	0	NA	6	0	0	NA	0.28	0.3	0	0.4	0.58	0.12	0.15	0	0.61	0	0.43	0.23	0.27	0.12	0
OS01G0214400	21nt:1:seq-10067	MEL1-bound	TTTTTCGTGTTAAGTTTGAAC	GAAAAGGAGAATTCAAGCTTG	3	chr01	6255752	6255772	+	6255763	0	NA	0	NA	0	NA	0	NA	8.008	1	1.35	2.18	2.06	2.13	2	2.65	1.96	1.23	1.27	1.88	0.52	1.23	1.23	1.94	1.59
OS05G0591925	21nt:1:seq-1007	MEL1-bound	TCGACGGAGACTGCAGAGCAA	CTCTGCCTCTGCCTTCTCGTT	4	chr05	29487413	29487433	+	29487424	0	NA	0	NA	0	NA	7	0	0	NA	54.63	42.62	77.76	61.41	65.81	64.02	73.48	117.03	72.07	88.23	59.13	64.48	53.51	45.83	50.18
OS05G0591925	21nt:1:seq-1007	MEL1-bound	TCGACGGAGACTGCAGAGCAA	CTCTGCCTCTGCCTTCTCGTT	4	chr05	29487413	29487433	+	29487424	2	0	0	NA	0	NA	7	0	0	NA	54.63	42.62	77.76	61.41	65.81	64.02	73.48	117.03	72.07	88.23	59.13	64.48	53.51	45.83	50.18
OS05G0575500	21nt:1:seq-10079	MEL1-bound	TAGAAGATGGCATACAATAAC	ATTTTTTTCCCTATGTAATTG	4	chr05	28667962	28667982	+	28667973	0	NA	4	1	0	NA	0	NA	0	NA	12.67	14.25	9.85	8.84	9.51	12.79	8.79	9.74	9.41	8.8	7.31	5.8	6.28	9.15	11.42
MSTRG.10151	21nt:1:seq-10100		CATTTTATGGCAAGTAATAAC	CCAAAATACCCTTTATTATTG	3.5	chr10	13977085	13977105	-	13977095	0	NA	10	0	0	NA	0	NA	0	NA	2.11	2.35	1.61	0.47	0.62	0.45	0	0.38	0.05	0	0	0.04	0.38	0.39	0.11
MSTRG.10151	21nt:1:seq-10100		CATTTTATGGCAAGTAATAAC	CCAAAATACCCTTTATTATTG	3.5	chr10	13977085	13977105	-	13977095	0	NA	10	0	3	0	0	NA	0	NA	2.11	2.35	1.61	0.47	0.62	0.45	0	0.38	0.05	0	0	0.04	0.38	0.39	0.11
OS07G0614700	21nt:1:seq-1012		TGGTTCAGCAAAGACTAGCAA	ACCAATTCGCTTCAATTCGTT	5	chr07	25327547	25327567	-	25327558	0	NA	4	1	0	NA	0	NA	0	NA	3.35	3.12	1.97	2.33	0.7	3.29	1.04	0.96	0.52	1.06	0	1.49	1.91	1.99	1.6
OS03G0817500	21nt:1:seq-10123	MEL1-bound	CCGAGTCGCCGAGTCCATAAC	GGCGCGGCGGCTCGGGGAGCG	5	chr03	34290182	34290202	-	34290192	0	NA	0	NA	0	NA	5	0	0	NA	0.38	0.08	0.29	0.59	0.32	0.48	0.4	0.44	0.85	0.8	0	0.69	0	0.2	0.26
OS06G0652200	21nt:1:seq-10141		TAGAAACACTCGGGCGATAAC	ATTTTTGTGA-CCCGCCATGG	4	chr06	26693747	26693767	-	26693757	0	NA	0	NA	0	NA	0	NA	5.995	0	2.52	1.43	3.84	3.52	5.33	2.46	5.09	5.59	4.97	3.39	0.57	5.49	7.59	4.55	5.06
OS01G0546000	21nt:1:seq-10143	MEL1-bound	AGTGCGATCAAGTAGGATAAC	TCAAGCTCGTTCAGCGTAGTG	5	chr01	20286685	20286705	+	20286696	0	NA	0	NA	0	NA	5	0	0	NA	0	0.14	0	0	0.09	0	0	0	0	0.1	0	0	0	0	0.15
OS01G0976500	21nt:1:seq-10145	MEL1-bound	ACCAACTAACCTTAGGATAAC	TGGTTGATTTGGAGCTTATGG	4	chr01	43155976	43155996	+	43155985	0	NA	0	NA	0	NA	0	NA	4.998	0	0.83	0.84	1.28	0.59	1.09	0.65	0.76	0.43	0.43	0.44	0.69	0.5	0.85	0.49	0.62
OS02G0144300	21nt:1:seq-10158	MEL1-bound	CGCCGACTGTGCCTATATAAC	GTGGATGACACGAATCAATTG	4.5	chr02	2448219	2448239	-	2448228	0	NA	0	NA	0	NA	16.014	0	0	NA	5.63	7.51	4.61	5.02	4.55	3.7	3.42	3.51	3.28	3.89	3.58	3.35	2.97	3.65	3.92
OS06G0140800	21nt:1:seq-10161		TCGTAGATATCGGACTATAAC	AGTATCTAAAGCTTGAGATTG	3	chr06	2142430	2142450	-	2142439	0	NA	0	NA	0	NA	0	NA	17.986	0	8.31	7.47	6.58	8.3	7.66	7.89	9.43	9.39	8.62	9.11	16.75	8.44	7.93	8.09	8.36
OS03G0275950	21nt:1:seq-10161		TCGTAGATATCGGACTATAAC	ATCATCTCTA-CCTGAGATTG	4.5	chr03	9334424	9334444	-	9334434	0	NA	30.996	0	9	0	0	NA	7.997	0	16.17	21.34	19.45	16.43	14.73	16.46	8.68	9.89	14.49	9.6	18.48	6.79	17.44	8.65	13.83
OS12G0105700	21nt:1:seq-10162	MEL1-bound	TCAGAGTCGACCTACTATAAC	ATTCTCAGCTGGAAGACATTG	3	chr12	302748	302768	-	302759	0	NA	10.989	0	0	NA	0	NA	0	NA	12.29	11.08	13.64	9.93	10.45	11.55	8.42	8.96	8.68	9.8	15.15	10.42	10.05	9.12	7.85
OS01G0973000	21nt:1:seq-10180	MEL1-bound	AGGACGTGGTCGGGTTATAAC	TCCTGTGCAAGCCAAATATAG	4	chr01	42955945	42955965	+	42955956	17	0	0	NA	0	NA	0	NA	0	NA	12.33	10.63	7.98	9.12	8.26	8.82	6.88	7.4	7.55	5.24	6	6.26	6.54	7.77	7.39
OS06G0289300	21nt:1:seq-10195		TCAAAGGTCACAAGAACTAAC	AGTTGCTGGTGGTCTTGATTT	4	chr06	10563395	10563415	-	10563406	0	NA	0	NA	0	NA	0	NA	9	0	0	0	0	0	0	0	0	0	0	0	0	0	0	0	0
OS07G0490800	21nt:1:seq-10232		ACGGTCCCCGGTTACCCTAAC	TGTCAGGGGCAAATTGGATCA	4.5	chr07	18255722	18255742	-	18255732	0	NA	0	NA	0	NA	0	NA	20.02	0	3.48	3.78	3.25	2	2.36	2.06	2.19	2.66	1.87	1.82	4.82	2.03	2.86	2.97	3.54
OS10G0182300	21nt:1:seq-10243	MEL1-bound	TCCTTAATTGGGTGTCCTAAC	ATAAATCAACCTATAGTATTG	5	chr10	5663703	5663723	-	5663712	0	NA	0	NA	4.002	1	0	NA	0	NA	0.85	2.46	0	0.8	0.39	1	0.58	0.53	0	0.24	0	0.68	0.54	1.09	0.63
OS10G0182300	21nt:1:seq-10243	MEL1-bound	TCCTTAATTGGGTGTCCTAAC	ATAAATCAACCTATAGTATTG	5	chr10	5663703	5663723	-	5663713	0	NA	0	NA	0	NA	4.998	1	0	NA	0.85	2.46	0	0.8	0.39	1	0.58	0.53	0	0.24	0	0.68	0.54	1.09	0.63
OS01G0575200	21nt:1:seq-10265	MEL1-bound	AGCTTCAC-TACCTCCTCTAAC	TCGATGTGCAGGGAGGAGATTG	3.5	chr01	22141779	22141799	+	22141789	4.995	1	0	NA	0	NA	0	NA	0	NA	1.35	0.92	1.15	0.96	1.2	2.08	1	0.86	2.06	0.83	0.36	0.9	0.77	0.57	1
OS09G0420300	21nt:1:seq-10298	MEL1-bound	TCGAACTGTGAAGTAAGTAAC	AGCTTCACAGTTTGTTCACTG	4	chr09	15135493	15135513	-	15135502	0	NA	0	NA	0	NA	0	NA	6	1	2.19	1.69	1.96	4.08	3.31	3.4	3.96	4	3.09	3.2	2.5	3.34	2.36	2.35	3.63
OS07G0696100	21nt:1:seq-10315	MEL1-bound	TCGTACTCTACGAATAGTAAC	AGCATGAGCTTCTTAGCATTG	3	chr07	29681815	29681835	-	29681824	0	NA	0	NA	10.008	0	0	NA	0	NA	1.63	1.65	1.01	0.85	1.07	0.42	0.62	0.67	0.26	0.56	0.85	0.34	1.23	0.51	0.52
OS10G0558600	21nt:1:seq-10341		TCCACGTTTAGTTCT-CGTAAC	AGGTGCAAAGCGAGATGCATGG	4	chr10	21986454	21986474	+	21986464	0	NA	0	NA	0	NA	0	NA	4.004	1	6.7	6.71	7.64	6.26	6.25	6.25	5.81	6.74	6.24	5.94	7.54	5.85	7.53	4.14	5.43
OS06G0146100	21nt:1:seq-10356		CTCGAGATCCTAAACGGTAAC	GGGATCTAGCATATGACATTG	4.5	chr06	2413886	2413906	+	2413896	0	NA	0	NA	0	NA	11.999	0	0	NA	3.93	3.74	4.09	2.69	2.89	2.87	1.52	2.04	1.72	1.09	2.69	1.21	2.08	2.85	2.22
OS07G0581100	21nt:1:seq-1036		ACGGTCCTAGTGATACGGCAA	TGCCGGGATTACGATGCTGTT	2.5	chr07	23522860	23522880	+	23522870	0	NA	0	NA	5	1	0	NA	0	NA	2.12	3.06	0	4.45	0.92	2.4	2.79	1.26	0.74	2.33	1.34	1.64	1.35	0	3.17
OS05G0438600	21nt:1:seq-10366	MEL1-bound	CTCATGGGCCAAGGGGGTAAC	GAGTAAACGGTTTCACCCTTG	4.5	chr05	21495320	21495340	-	21495329	0	NA	0	NA	0	NA	0	NA	4.004	1	0.16	0	0	0.08	0.22	0	0.08	0.45	0.09	0.41	0.16	0	1.5	1.78	0.7
OS06G0600100	21nt:1:seq-10370		CACTATAGAACTTCT-GGTAAC	TTGATATCTTGAAGATTCATTC	4	chr06	23687365	23687385	+	23687375	0	NA	0	NA	0	NA	0	NA	39.032	0	6.58	5.75	5.87	7.52	7.95	9.49	8.39	7.62	8.07	5.64	6.35	6.85	6.62	4.57	5.03
OS06G0151200	21nt:1:seq-10374	MEL1-bound	CAGCTAGTCATACTTGGTAAC	GTGGATCTG-ATGAGCCATTG	4	chr06	2638643	2638663	-	2638652	0	NA	0	NA	0	NA	0	NA	15.012	0	6.49	8.17	6.34	4.89	5.2	6.49	3.57	4.47	3.66	3.46	3.09	2.38	3.78	3.76	3.88
OS12G0518000	21nt:1:seq-10430	MEL1-bound	CTCGAGAAGACGATACTTAAC	GGGTTGTTATCCTATGAATTG	4	chr12	20136242	20136262	-	20136252	0	NA	0	NA	0	NA	0	NA	5.004	0	4.16	8.39	5.38	4.72	6.68	5.65	2.94	3.65	3.38	2.78	1.75	2.46	4.45	3.51	3.85
OS01G0894300	21nt:1:seq-10430	MEL1-bound	CTCGAGAAGACGATACTTAAC	GTGCTCTGCTGCGAAGAATTG	4	chr01	38885582	38885602	-	38885592	0	NA	0	NA	22	0	0	NA	0	NA	35.99	33.01	43.05	28.32	33.3	27.43	28.69	28.79	25.79	15.53	19.62	15.54	28.88	26.35	28.61
OS06G0724200	21nt:1:seq-10451	MEL1-bound	ACCTACTTCTTGGTTCTTAAC	TCGATGAGGACTCAAGAGTTG	4.5	chr06	30770179	30770199	+	30770190	0	NA	0	NA	0	NA	10.999	1	0	NA	8.32	9.06	8.58	6.93	6.06	7.49	4.68	7.12	4.66	3.37	8.07	4.73	8.79	5.52	6.18
OS04G0252400	21nt:1:seq-10459		TACAGTGGGTGTCTAGTTAAC	ATGTTATCAACCGATGATTTG	5	chr04	9939889	9939909	-	9939899	0	NA	0	NA	0	NA	0	NA	7	1	0.57	0.53	0.24	0.25	0.38	0.56	0.43	0.42	0.3	0.31	0.43	0.46	0.4	0.38	0.51
OS01G0743400	21nt:1:seq-10478		CAGATTGTCTAGGTGGTTAAC	CTCTTACAGATGCATTGATTG	4.5	chr01	31070763	31070783	-	31070772	0	NA	0	NA	0	NA	0	NA	6.006	1	1.19	1.76	1.62	1.22	1.49	1.53	1.38	0.81	1.33	0.93	1.68	0.72	0.81	1.26	0.98
OS10G0534100	21nt:1:seq-10478		CAGATTGTCTAGGTGGTTAAC	TTCTATCTGATCCGCCAATTG	3.5	chr10	20781638	20781658	-	20781647	0	NA	22.995	0	0	NA	12.99	0	0	NA	19.04	23.07	20.41	17.13	15.6	15.95	16.1	15.62	14.94	10.75	23.56	10.33	15.94	15.62	15.26
OS09G0323000	21nt:1:seq-1052		TGTCCCGTCGCTTCTTTGCAA	ATATGGCATCGAAGAAATGTG	4	chr09	9438099	9438119	-	9438110	0	NA	0	NA	0	NA	0	NA	11.988	0	1.95	2.12	1.88	1.41	1.5	1.21	1.08	1.87	1.23	0.86	0.69	0.58	1.79	1.71	1.82
OS09G0569100	21nt:1:seq-10545	MEL1-bound	GTCGGGTTATTAGAGAAACAC	CAGCTTGATGAGCTCTCTGTG	4	chr09	22709103	22709123	+	22709114	0	NA	0	NA	0	NA	0	NA	22.981	0	6.46	7.32	0.83	11.26	11.18	10.59	9.75	10.83	7.39	7.62	10.24	11.61	19.11	12.56	8.94
OS10G0361000	21nt:1:seq-10565		CTGGGTTGCTGGTCGCAACAC	GCTCCATCGACCAGTGTTGTC	5	chr10	11110829	11110849	+	11110840	0	NA	0	NA	0	NA	0	NA	4	1	34.05	30.95	40.05	24.63	30.45	28.73	16.9	18.26	30.19	6.04	0.39	10.71	13.62	11.98	8.85
OS01G0605400	21nt:1:seq-10590	MEL1-bound	GTCATCTACGATTCCTAACAC	CTGTAAATGCTAAGGAATGTA	4	chr01	23849851	23849871	+	23849860	0	NA	0	NA	0	NA	5	1	0	NA	0.61	0.51	0.65	0.91	0.28	0.92	0.21	1.29	0.6	0.77	1.96	0.88	0.39	0.18	0.3
OS02G0762800	21nt:1:seq-10591		CTGCTATTGGACAAGTAACAC	GATGATATCCAGTTTATATTG	5	chr02	32131179	32131199	-	32131188	0	NA	0	NA	4	1	0	NA	0	NA	0.39	0.44	0.24	0.5	0.28	0.11	0.22	0.06	0.16	0.06	0.11	0.17	0.22	0.26	0.13
OS03G0813200	21nt:1:seq-10592		TGGTACGGTTTCAAGTAACAC	AGCGTG-CAAAGTTCATTGTT	4	chr03	34071671	34071691	-	34071681	8	0	0	NA	0	NA	0	NA	0	NA	0	0	1.46	0	0.52	0	0	0	0	0	0	0	0	0	0
OS01G0971500	21nt:1:seq-10598	MEL1-bound	CAGAACGTCCACGTGTAACAC	TACTTGCAGGTGTACAATGTG	3.5	chr01	42859812	42859832	+	42859821	0	NA	0	NA	0	NA	44.036	0	0	NA	46.26	45.51	45.04	63.02	66.22	70.18	81.39	73.8	75.47	63.5	119.69	67.68	37.84	40.51	42.82
OS07G0208100	21nt:1:seq-10624		CGGGTTTTGTAGTTTACACAC	CCCTAAAAAATTAACCGTGTG	5	chr07	5824240	5824260	+	5824250	0	NA	0	NA	4	1	0	NA	0	NA	5.3	5.11	6.7	1.59	3.37	2.04	3.17	2.59	1.67	0.26	3.42	1.6	2.03	1.47	1.18
OS02G0220600	21nt:1:seq-10625	MEL1-bound	ACTTCTGCTCTGAAACCACAC	TGAGGGCGAGGCTTTGCTGGA	4.5	chr02	6725641	6725661	+	6725650	0	NA	110.04	0	0	NA	0	NA	0	NA	66.65	67.14	70.48	47.54	50.71	54.17	46.89	49.33	48.63	38.86	82.04	37.7	50.17	47.31	50.18
OS11G0532000	21nt:1:seq-10630		TCGGAACTAGACCACCCACAC	AGCCTCGATCTGGTGGGAGAC	4	chr11	19357600	19357620	-	19357610	0	NA	0	NA	4	0	0	NA	0	NA	2.95	2.84	2.61	8.15	2.65	2.93	1.17	2.99	2.11	1.37	0.8	1.65	2.17	1.2	1.27
OS11G0532900	21nt:1:seq-10630		TCGGAACTAGACCACCCACAC	AGCCTCGATCTGGTGGGAGAC	4	chr11	19412830	19412850	+	19412840	0	NA	0	NA	4	0	0	NA	0	NA	2.95	2.84	2.61	0	2.65	2.93	1.17	2.99	2.11	1.37	0.8	1.65	2.17	1.2	1.27
OS03G0375900	21nt:1:seq-10636		GTTAACTACAAATAGGCACAC	CGATGTTTGTTTATCTGTGTG	4	chr03	14836247	14836267	-	14836258	0	NA	0	NA	0	NA	0	NA	5	0	1.38	0.86	0.68	3.59	3.04	5.17	5.03	3.35	2.85	5.78	0.72	6.32	2.52	2.45	2.89
OS09G0518700	21nt:1:seq-10641		GGTCTTATAAGTTGATCACAC	CCAAAATATTCAAATTTTATG	5	chr09	20244675	20244695	-	20244686	0	NA	0	NA	7	0	0	NA	0	NA	6.46	8.06	9.56	4.32	5.49	5.03	2.91	3.49	4.24	2.77	7.06	2.37	5.45	4.55	4.14
OS10G0552700	21nt:1:seq-10646		CCGCTAGCTACACCGTCACAC	GGCGCTTGTTCTGGCGGTGAG	5	chr10	21694383	21694403	-	21694394	0	NA	0	NA	0	NA	0	NA	4	0	5.69	11.77	4.92	25.59	24.76	25.88	29.04	34.81	23.59	8.23	1.01	10.57	7.89	5.55	6.94
OS08G0104300	21nt:1:seq-10682	MEL1-bound	GTCAGGACCTCGTTTCGACAC	CAGTTTTGGAGAAAAGCTAAG	4	chr08	230511	230531	+	230520	0	NA	0	NA	0	NA	0	NA	9	0	21.25	19.72	17.55	17.43	18.16	17.96	13.47	16.38	16.28	16.66	30.66	15.5	18.2	19.72	18.11
OS09G0287500	21nt:1:seq-10682	MEL1-bound	GTCAGGACCTCGTTTCGACAC	CAGTCCTGGGGCAGACTGGTG	4.5	chr09	6440128	6440148	-	6440139	0	NA	0	NA	0	NA	0	NA	4	1	3.64	3.52	3.89	3.4	3.53	3.92	3.82	4.82	2.8	3	5.53	4.22	4.27	3.2	3.26
OS12G0173400	21nt:1:seq-10709		TCCGACGGCTCTAGTTGACAC	AGGCTGCAGAGATTGGCAGCG	4.5	chr12	3724004	3724024	-	3724014	7	1	0	NA	0	NA	0	NA	0	NA	20.56	20.17	17.91	16.63	14.64	18.95	19.02	14.45	16.27	14.46	11.99	12.84	13.66	18.87	16
OS01G0132800	21nt:1:seq-10716	MEL1-bound	ATCACGCTCTTGAGAATACAC	TGCTGTGAGAACTCTTGTGTT	4.5	chr01	1813407	1813427	-	1813416	4	1	0	NA	0	NA	0	NA	0	NA	0.42	0.62	1.09	1.09	0.8	0.51	0.75	0.63	0.53	0.5	0.25	0.62	0.27	0.54	0.53
OS02G0285800	21nt:1:seq-10729		TTCGGATGAGTTCTTATACAC	GAGTTTATTCAAGAAGATGAG	4	chr02	10746608	10746628	+	10746618	0	NA	0	NA	0	NA	0	NA	13.002	0	0.39	0.24	0.44	0.17	0.08	0.08	0.24	0.11	0.16	0.2	0.41	0.28	0.37	0.63	0.57
OS06G0560700	21nt:1:seq-10784		AATCAGATGAGATGGTTACAC	AAAGTCTACCCTATCAATGTT	4.5	chr06	21450856	21450876	+	21450866	0	NA	0	NA	0	NA	6.996	0	0	NA	4.54	3.37	5.57	3.51	5.12	4.24	3.78	4.49	3.59	3.26	2.79	2.83	3.04	3.26	2.15
OS08G0244400	21nt:1:seq-10810		TCGGTTGGAC-AAGAGAACCAC	TGCAAACCTGCTGCTTTTGGTG	5	chr08	8812129	8812149	-	8812140	0	NA	0	NA	0	NA	5	1	0	NA	5.12	4.82	5.41	3.01	3.15	3.38	2.41	2.87	2.54	1.16	3.93	1.62	3.2	2.38	2.1
OS08G0540500	21nt:1:seq-10819		GTAGCGTTCTTGGAACACCAC	CGTCGCGAGAATTTTGTGGAC	4	chr08	27066705	27066725	+	27066716	18.001	0	0	NA	0	NA	0	NA	0	NA	3.88	2.72	3.8	2.54	1.48	3.22	1.18	1.64	1.1	1.15	2.12	1.24	1.26	1.56	1.61
OS01G0649000	21nt:1:seq-10826	MEL1-bound	GTCCCTAGTGTAGTACACCAC	CAAGGAGCACATCATATGGAG	4	chr01	26186808	26186828	+	26186818	0	NA	0	NA	7	1	0	NA	0	NA	2.6	2.39	2.38	1.36	1.4	1.5	1.6	1.58	0.99	1.24	1.86	0.93	1.25	1.23	1.41
OS05G0132800	21nt:1:seq-10830		GGCAACAATGTTCGCCACCAC	TTGGTGTTGCAAGCGGTGGGC	4.5	chr05	1910557	1910577	+	1910567	0	NA	0	NA	0	NA	13.019	1	0	NA	62.83	38.02	22.89	41.24	30.62	39.29	41.98	23.8	31.65	35.93	18.31	29.21	26.96	29.96	16.99
OS05G0194900	21nt:1:seq-10831	MEL1-bound	GTCATCGTCTTGGTCCACCAC	GAGAAGCAGAACAAGGTGGTC	4	chr05	5815050	5815070	+	5815061	0	NA	0	NA	0	NA	16.992	0	0	NA	5.82	7.06	5.16	3.39	2.47	3.39	4.87	2.95	1.47	1.93	0.23	1.09	0.86	0.79	2
OS07G0246600	21nt:1:seq-10840	MEL1-bound	AACACTCGTTCAGAAGACCAC	TTGTGAGCGTTTTTTCTGTTG	5	chr07	8160795	8160815	-	8160804	0	NA	0	NA	0	NA	6.996	1	0	NA	3.7	3.11	1.9	2.14	2.78	2.69	2.19	1.71	1.59	1.6	1.85	1.26	2.37	1.51	3.62
OS12G0594600	21nt:1:seq-10850		CACGACGTTTAGGGGGACCAC	GCGCTGCGAGTCCCCTTGGGG	3.5	chr12	24958132	24958152	+	24958142	0	NA	10.008	0	0	NA	0	NA	0	NA	5.21	5.01	4.7	5.88	6	6.75	5.65	3.38	3.23	1.55	2.18	1.34	2.08	2.32	2.11
OS08G0121925	21nt:1:seq-10896	MEL1-bound	GAGATACA-TATATGACCCCAC	CTCCATGTCATGTATTGTGGTG	4.5	chr08	1197417	1197437	+	1197428	0	NA	0	NA	0	NA	4.002	1	0	NA	11.04	3.4	21.08	19.36	4.46	7.19	21.04	23.91	2.7	2.07	32.95	13.03	11.45	1.17	11.19
OS04G0644200	21nt:1:seq-10917		TACTACTTATGAGGTTCCCAC	TTGACGAATGCTGGAAGGGTG	4.5	chr04	32778033	32778053	-	32778042	0	NA	0	NA	4.002	1	0	NA	0	NA	6.9	6.57	4.98	4.67	3.4	3.88	3.61	1.64	4.44	3.26	1.48	4.1	3.59	2.15	5.61
OS04G0487000	21nt:1:seq-10918	MEL1-bound	CGCTT-AGCTCTAGGTTCCCAC	GTGAGCTCGATATCCAAGGGCG	4.5	chr04	24334475	24334495	-	24334486	7.002	1	0	NA	0	NA	0	NA	0	NA	6.1	5.47	5.51	5.95	5.42	4.83	4.4	5.18	5.23	3.52	3.28	2.6	4.75	4.01	2.75
OS03G0800200	21nt:1:seq-10920		AGTCTTTATCCGTAAAGCCAC	ACACAGATGGGCCTTTCGCTG	5	chr03	33376593	33376613	-	33376602	0	NA	0	NA	0	NA	0	NA	6	1	3.11	3.5	4.87	2.17	2.6	2.64	2.03	1.41	1.84	1.1	0.65	1.1	0.6	0.35	0.63
OS07G0620200	21nt:1:seq-10921	MEL1-bound	GGCGTGCATTCTTCAAGCCAC	CAGCCCGCAAGAAGGTTGGTG	4.5	chr07	25637658	25637678	+	25637668	0	NA	0	NA	6.992	1	0	NA	0	NA	23.28	19.46	17.76	20.14	16.01	18.16	19	17.27	19.85	16.8	14.82	15.54	16.08	17.24	16.06
OS07G0620200	21nt:1:seq-10921	MEL1-bound	GGCGTGCATTCTTCAAGCCAC	CAGCCCGCAAGAAGGTTGGTG	4.5	chr07	25637658	25637678	+	25637669	0	NA	0	NA	0	NA	11	1	0	NA	23.28	19.46	17.76	20.14	16.01	18.16	19	17.27	19.85	16.8	14.82	15.54	16.08	17.24	16.06
OS03G0202500	21nt:1:seq-10940	MEL1-bound	TACG-CTAAAGTGAAAGGCCAC	ATGTGGATTACAATTTCCCGTG	5	chr03	5378103	5378123	+	5378113	0	NA	0	NA	0	NA	0	NA	4	1	4.16	5.34	3.53	2.52	2.21	2.7	1.73	1.67	2.12	1.79	3.62	1.24	1.86	2.07	2.08
OS07G0609100	21nt:1:seq-10960		ACGCCGACCTAGATGTGCCAC	TGCGGCTGGTTCTAC-CGGTG	2.5	chr07	25052963	25052983	+	25052972	4	0	0	NA	0	NA	0	NA	0	NA	0.74	1.6	0.7	2.74	0.5	0.64	1.5	2.04	0.79	1.88	0	0.29	0	0.33	0.82
OS10G0101200	21nt:1:seq-10961	MEL1-bound	CTGGTTCTGGACCTGTGCCAC	GACCACGACCTGGACATGACG	3.5	chr10	110587	110607	-	110597	0	NA	0	NA	0	NA	0	NA	8.008	0	5.24	4.53	7.04	13.45	12.07	12.46	12.04	13.22	10.25	11.53	4.55	12.01	10.4	9.58	10.77
OS09G0103300	21nt:1:seq-10970		ATGTCTCATGGATCGATCCAC	TACATAG-ACCTAGCTGGGTG	3	chr09	429023	429043	+	429034	0	NA	0	NA	0	NA	0	NA	4.998	0	0.31	0	0	0	0	0	0.38	0	0.36	0	0	0	0	0	1.19
OS07G0687200	21nt:1:seq-1100		AGTCGACTTGACAATCCTCAA	TCAGATAAACTATGAGGAGTT	4	chr07	29198074	29198094	-	29198083	0	NA	0	NA	0	NA	122.82	0	0	NA	153.32	162.14	159.68	147.65	150.34	162.9	151.97	149.6	154.87	124.26	264.52	120.03	143.16	126.43	128.14
OS02G0767300	21nt:1:seq-11018		TCCTATAC-ACGCCTACAGCAC	AGGACAGGACGCGGATGTCGTG	4.5	chr02	32311077	32311097	-	32311086	0	NA	0	NA	0	NA	0	NA	6	1	2.13	3.29	2.05	5.42	4.44	4.78	7.23	8.75	8.4	10.5	2.91	9.54	6.14	8.95	8.33
OS11G0168600	21nt:1:seq-11020		TTTCATATGTCAAAGCAGCAC	GATGTGTATAGCTTCGGCGTG	4.5	chr11	3315688	3315708	+	3315698	0	NA	0	NA	0	NA	0	NA	5	1	6.31	5.31	5.3	1.26	0	0	2.76	2.5	0	0.58	0	0.54	4	2.52	1.57
OS02G0809900	21nt:1:seq-11021		GTGTCGGTAGCTGAGCAGCAC	CATAGCTATCTATTTATCGTG	5	chr02	34615261	34615281	-	34615271	0	NA	0	NA	0	NA	0	NA	5	1	19.15	19.43	17.33	7.35	6.88	8.23	6.52	5.92	5.66	3.03	10.89	2.39	13.42	11.21	10.06
OS02G0126500	21nt:1:seq-11048	MEL1-bound	GATCTCATAGACTTGACGCAC	CCAGATCATTTCAGCTGCGTG	5	chr02	1395843	1395863	+	1395852	4.998	1	0	NA	0	NA	0	NA	0	NA	4.42	4.81	3.87	3.09	2.67	3.63	2.01	2.11	3.23	2.55	3.11	3.04	2.32	2.47	3.13
OS08G0214900	21nt:1:seq-11085		GACGTCCCTTCACATAGGCAC	CGGCGGGGAGGTGGCTCCGAG	5	chr08	6719582	6719602	+	6719591	0	NA	0	NA	6	1	0	NA	0	NA	18.01	20.01	23.71	23.81	20.18	20.17	20.84	22.86	17.9	22.11	1.69	20.74	9.01	16.43	13.43
OS08G0489100	21nt:1:seq-11089	MEL1-bound	CGCGCGAAGCGTTTCCGGCAC	GCGCGC-TCGCGGACGCCGTG	3.5	chr08	24167939	24167959	-	24167950	5.004	1	0	NA	0	NA	0	NA	0	NA	20.35	15.98	19.38	19.88	19.38	19.01	19.18	13.74	14.77	8.29	0.18	11.51	9.17	12.18	12.83
OS09G0491788	21nt:1:seq-11093		CCGACATGTTATAAATGGCAC	GGCTTCCCCATCTTTACCGTG	5	chr09	18994816	18994836	-	18994827	0	NA	0	NA	0	NA	6.996	1	0	NA	6.88	10.38	7.28	7.46	6.75	7.52	6.32	9.86	7.21	6.69	8.15	6.49	4.88	4.51	3.58
OS09G0554300	21nt:1:seq-11107		CGGTGACGATGACAGCTGCAC	GCCATTGC-ACTCACGACGTG	4	chr09	21967624	21967644	+	21967635	0	NA	0	NA	0	NA	0	NA	6	0	0.1	0.08	0	0.14	0.1	0.06	0.05	0	0.05	0.11	0.15	0.09	0.45	0.13	0
OS03G0199000	21nt:1:seq-11127		TCGCAAAG-AAAGACCAATCAC	AGCACTTCATTTTTGGTTGGTG	4.5	chr03	5210858	5210878	+	5210867	0	NA	0	NA	0	NA	0	NA	5.005	1	1.48	1.47	1.71	0.86	0.89	0.84	0.67	0.57	0.94	0.74	1.19	0.63	0.57	1.19	1.27
OS06G0273200	21nt:1:seq-11147		CTGTGCTGTCTCGACGATCAC	GACACGACGGCGGTGATGGTG	4	chr06	9223169	9223189	+	9223178	5.005	1	0	NA	0	NA	0	NA	0	NA	5.23	4.58	4.17	4.03	5.52	4.94	3.74	5.83	4.65	4.23	0	3.23	2.94	3.37	3.27
OS10G0489800	21nt:1:seq-11158		CGTCGCCATCAATGATATCAC	ACGGCTCTGGTTGCTATAGTG	4.5	chr10	18590160	18590180	-	18590171	0	NA	4.998	1	0	NA	0	NA	0	NA	4.99	5.06	5.76	4.11	3.85	5.28	4.63	3.74	4.64	4.24	1.65	2.6	4.5	4.58	3.9
OS07G0208100	21nt:1:seq-11193	MEL1-bound	AGGATTGTTTAAGTCGCTCAC	CCCTAAAAAATTAACCGTGTG	5	chr07	5824240	5824260	+	5824250	0	NA	0	NA	4	1	0	NA	0	NA	5.3	5.11	6.7	1.59	3.37	2.04	3.17	2.59	1.67	0.26	3.42	1.6	2.03	1.47	1.18
OS03G0654500	21nt:1:seq-1121		GCTATGGCCCTACAGAGTCAA	TGATGCTGGGATAGCACAGTT	4.5	chr03	25513595	25513615	-	25513605	0	NA	0	NA	0	NA	10	0	0	NA	2.94	2.88	2.88	1.65	2.17	2.21	1.4	2.38	1.71	1.46	1.42	1.72	1.72	1.05	2.14
OS09G0423400	21nt:1:seq-1122		CTCCGATAGAAAACGAGTCAA	GATTCTGTTTTCTGTTCAGTT	4.5	chr09	15338513	15338533	+	15338522	6	1	0	NA	0	NA	0	NA	0	NA	1.47	0.64	1.49	1.1	1.81	1.2	1.44	1.2	1.15	1.26	0.61	0.64	0.71	0.64	0.74
OS03G0100500	21nt:1:seq-11220		CGTAGAACTCTAGAGAGTCAC	GCATCGTCAGGTCACTCAATG	4.5	chr03	85258	85278	+	85267	4.004	1	0	NA	0	NA	0	NA	0	NA	2.1	1.9	2.02	0.67	0.97	1.25	0	0.33	0.38	0.61	0.54	0.43	0.67	0.77	0.39
OS03G0154750	21nt:1:seq-11258		AGGACTAGTGAGGATGGTCAC	TCCTCTTCAC-CCTACCAGGG	4.5	chr03	2988838	2988858	-	2988849	8	0	0	NA	7.995	0	57.038	0	0	NA	12.67	21.25	40.65	48.48	48	46.84	35.53	46.81	30.48	22.44	50.76	30.9	23.36	2.93	5.82
OS10G0464400	21nt:1:seq-11275	MEL1-bound	TGGTACGAGAATTGGTGTCAC	AACATGCTCTTGACTACAATG	3	chr10	17133529	17133549	-	17133540	0	NA	0	NA	0	NA	0	NA	10.01	1	2.29	3.36	2.97	1.59	1.89	2.62	1.58	2.29	1.99	1.23	3.16	1.11	2.1	2.18	1.99
OS12G0496900	21nt:1:seq-11299	MEL1-bound	GGCTTGTACAGGCACCTTCAC	CCGAAAATGACGGTGGAAGCG	4	chr12	18856089	18856109	-	18856100	0	NA	0	NA	0	NA	12.002	0	0	NA	8.41	8.11	6.2	6.53	5.38	7.35	5.01	5.04	4.5	3.44	4.88	3.26	2.83	3.11	2.15
OS01G0197100	21nt:1:seq-11320	MEL1-bound	AGGCTACTCGGATATGTTCAC	TACGATGAGCCCATACAAGTG	2	chr01	5239928	5239948	+	5239937	0	NA	0	NA	0	NA	10	0	0	NA	0	0	0	0	0	0.47	0	0	0	0	0	0.26	0	0	0
OS03G0321700	21nt:1:seq-11350	MEL1-bound	GACAGAGTGCGAATGAAAGAC	GTGTCTCTCTCTTTCTTTCTC	5	chr03	11650912	11650932	+	11650921	0	NA	0	NA	0	NA	0	NA	4	1	0	0	1.29	0	0.8	0	0	0	0	0	0.69	0	0	0.41	0
OS06G0681300	21nt:1:seq-11362		TGTCATGTATATCAACAAGAC	ACAGTTCATATAGTT-TTCTG	2.5	chr06	28390606	28390626	-	28390617	7.997	0	0	NA	0	NA	0	NA	0	NA	3.47	2.77	2.67	2.46	2.39	2.49	2.08	1.78	2.45	1.26	1.93	1.9	1.85	1.66	1.29
OS12G0604300	21nt:1:seq-11364		GGTTGAGACGTGGAACAAGAC	CCATCTCTGAATCTTGTTCAG	3.5	chr12	25487931	25487951	+	25487940	0	NA	6	0	0	NA	0	NA	0	NA	7.88	7.56	7.01	8.32	7.48	7.3	7.4	6.66	5.38	4.36	1.3	6.25	5.89	5.61	4.64
OS03G0646032	21nt:1:seq-11364		GGTTGAGACGTGGAACAAGAC	CCCAATCTGCAACCTGTTCTG	4	chr03	24997584	24997604	-	24997593	0	NA	0	NA	0	NA	5	0	0	NA	17.56	22.25	14.75	26.52	29.26	26.23	25.44	23.83	27.27	20.09	6.42	19.63	17.23	16.04	15.43
OS03G0185600	21nt:1:seq-11379		GAGGCTACTTCACAAGAAGAC	CTCCGACGAGGTGTTCGTCTG	2.5	chr03	4490079	4490099	+	4490089	0	NA	24.012	0	0	NA	0	NA	0	NA	90.51	76.58	105.24	99.18	102.31	94.28	93.15	94.97	73.02	61.55	26.54	65.28	50.32	46.12	42.73
OS03G0185600	21nt:1:seq-11379		GAGGCTACTTCACAAGAAGAC	CTCCGACGAGGTGTTCGTCTG	2.5	chr03	4490079	4490099	+	4490088	0	NA	0	NA	17.019	1	0	NA	0	NA	90.51	76.58	105.24	99.18	102.31	94.28	93.15	94.97	73.02	61.55	26.54	65.28	50.32	46.12	42.73
OS01G0551100	21nt:1:seq-1140		TCGTCAAAGTAGTCCGGTCAA	AGCCGTTTTACCAAGTCAGTT	4	chr01	20667187	20667207	-	20667198	0	NA	0	NA	0	NA	0	NA	5	1	0.12	0.3	0.23	0.38	0.33	0.39	0.25	0.08	0.35	0.35	0.41	0.55	0.38	0.62	0.7
OS01G0801100	21nt:1:seq-11401		ATGTACGATTAGGTTGAAGAC	TACAGGTTAAACCAATTTCTG	3	chr01	33928044	33928064	+	33928053	0	NA	0	NA	0	NA	0	NA	4.998	1	2.79	2.82	2.69	1.75	2.16	1.96	2.21	2.81	1.32	1.29	4.13	1.26	3.09	1.78	2.18
OS05G0147133	21nt:1:seq-1142		ACTGGGTAGTTTAGCGGTCAA	TGATCTATCAAATGGCAAGTA	4	chr05	2708942	2708962	-	2708953	0	NA	0	NA	6.006	1	0	NA	0	NA	9.12	9.04	8.2	5.56	4.34	4.35	4.42	3.95	3.43	3.79	6.91	3.33	4.61	5.3	3.97
OS09G0551800	21nt:1:seq-11428	MEL1-bound	CGAGTTCTCTTCCCTTAAGAC	GTTCAAATGAAGGTAATTTTG	4	chr09	21861103	21861123	-	21861113	0	NA	0	NA	0	NA	0	NA	4	1	0.68	0.69	0.59	0.25	0.47	0.37	0.24	0.2	0.11	0.09	0.19	0.21	0.24	0.13	0.28
OS04G0503100	21nt:1:seq-11438		CCCGACGGAATTTTTTAAGAC	GGCATGTTTTAAACAATACTG	5	chr04	25119381	25119401	-	25119391	0	NA	4	1	0	NA	0	NA	0	NA	4.26	3.66	4	3.99	3.46	2.41	3.85	2.27	1.97	1.99	2.05	1.38	1.71	3.74	3.53
OS12G0592500	21nt:1:seq-11449		CCGCGACTCGTTTAGACAGAC	GCCGCT-AGCAAATGTGTCGG	4.5	chr12	24824001	24824021	+	24824010	0	NA	4	1	0	NA	0	NA	0	NA	5.52	5.56	4.71	3.69	5.93	4.56	5.73	4.24	2.46	4.95	3.12	3.64	1.96	2.53	3.19
OS12G0288900	21nt:1:seq-11465	MEL1-bound	CCCTGCCTGCCCTATCCAGAC	GGGATGGACGGCAGCGGTGTG	4.5	chr12	11083608	11083628	-	11083617	6.993	0	0	NA	0	NA	0	NA	0	NA	1.2	2.49	0.42	1.05	1.07	0.79	0.11	0.42	0.12	0.19	0.34	0.18	1.05	1.25	0.61
OS12G0294100	21nt:1:seq-11473		GAGTACCTCTTCTAGGCAGAC	CTCACGGAGGAGATTCGACCT	5	chr12	11428124	11428144	+	11428135	0	NA	0	NA	0	NA	5	1	0	NA	2.08	2.1	2.77	1.55	2.32	1.79	1.45	1.61	1.45	1.37	1.65	1.17	1.78	1.32	1.52
OS03G0834000	21nt:1:seq-11489		GTGCGCTAAACCTAAAGAGAC	CAGGCGATCAGGATTTCTCAG	4	chr03	35051708	35051728	+	35051718	0	NA	0	NA	0	NA	0	NA	9	0	1.71	1.69	2.38	1.38	1.4	1.37	0.93	1.15	1.24	0.81	2.03	0.52	1.61	1.12	1.55
OS08G0418600	21nt:1:seq-11489		GTGCGCTAAACCTAAAGAGAC	CACGAGATTTGGGTTTGTCTT	3.5	chr08	20022708	20022728	+	20022719	0	NA	0	NA	4	1	0	NA	0	NA	2.52	0.91	0.54	1.07	1.36	1.63	1.32	0.8	1.08	1.22	1.15	1.25	0.8	1.35	0.31
OS05G0147500	21nt:1:seq-11492	MEL1-bound	CTCTCAATTCAAAGAAGAGAC	GGGAGTTGACTGTCTCCTCTG	4	chr05	2733306	2733326	+	2733315	0	NA	28.008	0	14	0	0	NA	12.989	0	2.5	2.33	2.7	2.61	2.23	2.14	1.79	2.24	1.59	1.6	2.23	2.11	2.23	1.9	1.5
OS12G0191200	21nt:1:seq-11517	MEL1-bound	GATGAATAACTACTTAGAGAC	CTACTTGTTGATGGATTTATG	2.5	chr12	4637657	4637677	-	4637667	0	NA	33.966	0	23.976	0	0	NA	0	NA	65.76	58.73	41.18	46.2	43.27	45.87	28.33	22.96	29.63	21.26	5.73	27.41	25.99	36.36	28.5
OS05G0281400	21nt:1:seq-11517	MEL1-bound	GATGAATAACTACTTAGAGAC	CTACTTGTTGATGGATTTATG	2.5	chr05	11892357	11892377	+	11892367	0	NA	33.966	0	23.976	0	0	NA	0	NA	49.06	44.16	36.46	34.85	32.95	29.65	30.86	24.71	31.26	34	11.17	35.09	20.69	41.73	32.22
OS02G0129700	21nt:1:seq-11522	MEL1-bound	GACTTGGCCGCGTCACGAGAC	CGGAGCCGGCGTAGCGCCCTC	5	chr02	1553141	1553161	-	1553151	0	NA	0	NA	0	NA	0	NA	9	1	30.77	34.78	25.59	39.57	35.82	40.73	33.89	38.23	32.96	24.22	13.41	27.26	36.8	38.24	33.73
OS01G0942300	21nt:1:seq-11538	MEL1-bound	CGGGACCTGTTCCTAGGAGAC	GACACGGACACGGATCCTCTG	4	chr01	41398105	41398125	-	41398115	0	NA	0	NA	0	NA	0	NA	5.004	1	0	1.67	1.46	4.84	11.01	7.17	10.59	13.71	20.86	25.31	16.01	31.54	4.41	7.67	15.62
OS02G0217800	21nt:1:seq-11538	MEL1-bound	CGGGACCTGTTCCTAGGAGAC	GTCCAGGATGATGATGCTCTG	4.5	chr02	6587178	6587198	+	6587187	0	NA	0	NA	7.002	0	0	NA	0	NA	1.89	2.85	2.9	2.95	3.21	2.65	2.23	2.39	1.53	0.98	0.4	0.99	1.07	0.87	0.96
OS06G0683800	21nt:1:seq-11593	MEL1-bound	CTCAGTCACAAAGGACTAGAC	GTGTTAGTGTTTCTTCCTTTG	4.5	chr06	28493784	28493804	+	28493795	0	NA	0	NA	0	NA	0	NA	5.004	1	0.45	0	1.7	1.23	2.39	0	0	0.82	0.48	0	0	0	0.85	0.79	1
OS12G0638100	21nt:1:seq-11601	MEL1-bound	TCCTACTTGCGTGTCCTAGAC	TGGATGATGGCACGGCATTTG	5	chr12	27341850	27341870	-	27341860	0	NA	0	NA	0	NA	0	NA	7	0	8.53	8.68	8.71	5.4	6.6	8.36	5.85	5.53	5.22	2.98	4.41	2.83	5.43	4.66	4.72
OS03G0285300	21nt:1:seq-11601	MEL1-bound	TCCTACTTGCGTGTCCTAGAC	AGGAAGATCGTGCAGGATGTG	4	chr03	9832849	9832869	+	9832860	6.996	0	0	NA	0	NA	0	NA	0	NA	18.92	17.18	14.3	31.15	35.32	29.37	40.01	51.06	41.65	52.08	24.97	46.64	8.63	10.91	11.03
OS03G0740800	21nt:1:seq-11601	MEL1-bound	TCCTACTTGCGTGTCCTAGAC	AGGACAAACTCACAGAATTTG	4.5	chr03	30397900	30397920	+	30397909	0	NA	0	NA	4	1	0	NA	0	NA	7.35	6.11	8.61	5.41	7.08	5.86	6.16	4.75	6.13	3.54	4.56	4.28	4.38	3.34	3.78
OS08G0116700	21nt:1:seq-11610	MEL1-bound	CTCTA-CCAAAATCGTCTAGAC	GAGATCCGTTTTAGCAGATGTT	4.5	chr08	928252	928272	-	928263	0	NA	0	NA	0	NA	4.002	1	0	NA	0.37	0.82	0.89	0.68	0.77	0.55	0.54	0.77	0.59	0.42	0.67	0.6	1.1	0.39	0.3
OS05G0454500	21nt:1:seq-11634	MEL1-bound	AGCAAAACGACAGGATTAGAC	TTGTTTTGCTGTTTTTACCTG	3.5	chr05	22303621	22303641	-	22303630	0	NA	0	NA	0	NA	0	NA	14.985	0	3.86	4.56	3.25	1.47	0.23	1.75	0.59	0	0.8	1.06	2	0.59	30.13	40.37	38.8
OS06G0149400	21nt:1:seq-11743	MEL1-bound	CGTCACGTTTTTCTCTACGAC	GCGGGGCACAAGGAGGTGCTG	3.5	chr06	2561860	2561880	+	2561869	0	NA	300.377	0	0	NA	0	NA	291.375	0	27.04	27.04	27.37	22.22	19.48	23.05	15.89	14.04	15.45	16.41	36.61	14.75	16.53	17.51	17.89
OS12G0578600	21nt:1:seq-11743	MEL1-bound	CGTCACGTTTTTCTCTACGAC	GCGGTGAAAAAGGAGGTGCAG	3.5	chr12	23944506	23944526	-	23944517	0	NA	4	0	0	NA	0	NA	0	NA	3.08	2.33	2.47	2.63	1.92	2.94	2.16	1.14	2.37	1.57	3.1	1.4	2.3	1.65	2
OS03G0808175	21nt:1:seq-11746		CGTTGCAAACCAAGGTACGAC	GGAGCTCTGGGTTCTATGCTG	5	chr03	33783687	33783707	+	33783698	0	NA	0	NA	0	NA	0	NA	4.002	1	1.41	4.41	7.58	3.56	8.89	6.87	7.31	7.22	9.33	7.02	17.21	8.04	4.36	6.68	6.42
OS11G0114800	21nt:1:seq-1175		GAGACGGTGATGCCATTTCAA	CTTTGCCGCTATGGAAGAATT	4	chr11	673065	673085	+	673075	4	1	0	NA	0	NA	0	NA	0	NA	2.67	3.72	0.86	1.56	1.65	2.27	1.4	1.41	0.33	1.94	1.52	2.06	0.86	1.18	0.99
OS06G0225100	21nt:1:seq-1176		CTCCTCGGGCTTGCCTTTCAA	GAGGAGCTCGGAGGACAAGCT	5	chr06	6479948	6479968	-	6479957	0	NA	0	NA	0	NA	5	0	0	NA	4.06	4.73	4.04	4.42	4.1	2.9	5.13	2.66	4.48	4.03	2.16	4.34	2.15	3.46	3.75
OS03G0227700	21nt:1:seq-11762	MEL1-bound	CACGTAGACCAGAGAACCGAC	GTGCATCTGGACTCGTCCCTG	4	chr03	6743109	6743129	+	6743118	0	NA	0	NA	0	NA	5.999	0	0	NA	0	0.21	0.15	0	0.2	0	0	0.11	0.13	0.12	0	0	0.23	0	0.11
OS10G0508000	21nt:1:seq-11797	MEL1-bound	GTCCCACGGGCCACCGCCGAC	TGGGGAGCCGGGTGGCGGCGG	4	chr10	19454463	19454483	+	19454473	0	NA	281.158	0	0	NA	0	NA	0	NA	38.96	36.94	34.8	34.76	32.82	32.13	26.04	27.68	27.49	23.06	13.98	23.8	27.04	29.61	30.37
OS10G0508000	21nt:1:seq-11797	MEL1-bound	GTCCCACGGGCCACCGCCGAC	TGGGGAGCCGGGTGGCGGCGG	4	chr10	19454463	19454483	+	19454474	0	NA	0	NA	0	NA	154.818	0	0	NA	38.96	36.94	34.8	34.76	32.82	32.13	26.04	27.68	27.49	23.06	13.98	23.8	27.04	29.61	30.37
OS01G0616400	21nt:1:seq-11822		GTCTTAAGTCGTTTAAGCGAC	CAGGATTTTGCAAGTTTGCTG	4	chr01	24472796	24472816	-	24472806	11.997	1	0	NA	0	NA	0	NA	0	NA	5.9	5.58	4.81	4.64	4.08	4.66	3.16	3.16	3.91	3.01	3.9	2.81	3.47	4.09	3.21
OS01G0616400	21nt:1:seq-11823		TTTCTAAGAGGTTTAAGCGAC	CAGGATTTTGCAAGTTTGCTG	4	chr01	24472796	24472816	-	24472806	11.997	1	0	NA	0	NA	0	NA	0	NA	5.9	5.58	4.81	4.64	4.08	4.66	3.16	3.16	3.91	3.01	3.9	2.81	3.47	4.09	3.21
OS10G0209566	21nt:1:seq-11833	MEL1-bound	CGGGCTCTTCTTCCTAGCGAC	GAGAGAGAGGAAGGATGGCTG	4.5	chr10	7767516	7767536	+	7767526	0	NA	0	NA	0	NA	0	NA	6	1	11.04	11.96	15.44	14.81	16.88	17.94	13.89	19.95	18.38	3.87	2.24	10.45	7.75	8.85	5.85
OS05G0382000	21nt:1:seq-11849		CGCGGAGTCCGGTAGCGCGAC	GTGAAGCAGGACATCGCGCTG	4.5	chr05	18470279	18470299	+	18470289	0	NA	0	NA	0	NA	5.004	1	0	NA	0	0.21	0	0.19	0.13	0.14	0.07	0.08	0.07	0	0	0	0.44	0	0
OS01G0280500	21nt:1:seq-11925	MEL1-bound	CGCCTAACGAATAAGGTCGAC	GTGGAGAGCGTGTTCCGGCTG	4.5	chr01	9967541	9967561	-	9967552	0	NA	0	NA	0	NA	0	NA	12.008	1	0	0	0	0	0	0.28	0	0	0	0.44	0.38	0.22	0	0.33	0.45
OS03G0256800	21nt:1:seq-11925	MEL1-bound	CGCCTAACGAATAAGGTCGAC	GGGGATGGTTCATTCCAGCTG	3.5	chr03	8299172	8299192	-	8299182	0	NA	0	NA	0	NA	0	NA	4.002	1	0.22	0.21	0.06	0.05	0.06	0.13	0.04	0.07	0.06	0	0.06	0.1	0.09	0.15	0
OS03G0787200	21nt:1:seq-11930	MEL1-bound	TCCTGACCTGACGATGTCGAC	AGATCTGGGCTGCTACAGTTA	4	chr03	32703212	32703232	-	32703223	0	NA	0	NA	0	NA	37.012	0	0	NA	14.06	16.09	13.95	10.51	11.92	11.58	8.83	12.43	8.18	5.95	13.27	6.48	11.65	10.13	11.8
OS01G0589400	21nt:1:seq-11941		AGCGTTTTCCACACCTTCGAC	GCGGAGGAGGTGGGGAAGCCG	5	chr01	22992602	22992622	-	22992612	0	NA	0	NA	6.003	1	0	NA	0	NA	3.34	4.04	4.11	4.28	3.51	3.69	2.44	2.31	2.88	1.71	3.17	2.59	2.5	2.69	2.59
OS01G0921200	21nt:1:seq-11960	MEL1-bound	GGGGCTATTGATAAAAAGGAC	TCTCGATAAACATTTTTTTTG	4	chr01	40229015	40229035	+	40229026	18.984	0	0	NA	0	NA	0	NA	0	NA	2.73	3.76	3.08	2.47	3.13	2.11	1.94	1.89	1.81	0.91	2.85	1.23	2.33	2.44	1.89
OS01G0711600	21nt:1:seq-11966	MEL1-bound	TAGGCCTTCCCGAGAAAGGAC	AGCAGGAACGGCGATTTCCTG	5	chr01	29575218	29575238	+	29575227	0	NA	0	NA	0	NA	0	NA	5	1	4.21	3.44	3.76	3.11	3.48	4.22	2.46	4.46	3.84	2.57	4.05	2.22	3.32	3.37	3.43
OS10G0416000	21nt:1:seq-11992	MEL1-bound	AGGAGTGGTTTATTACAGGAC	TCCCCGCCAAAAAATGTGGTG	4.5	chr10	14557934	14557954	+	14557944	0	NA	4	0	0	NA	0	NA	0	NA	3.81	4.15	2.44	2.97	4.32	3.42	2.07	5.1	3.11	2.83	5.5	3.91	2.17	1.99	2.2
OS11G0289700	21nt:1:seq-12000	MEL1-bound	GTCTCTTTCGGATCTCAGGAC	GAGGGAAAGCTTGGCGTCATG	4.5	chr11	10475602	10475622	+	10475612	0	NA	0	NA	0	NA	0	NA	5	1	0	0.09	0.15	0.62	0.79	1.16	3.98	4.61	4.1	7.53	14.72	7.57	2.93	3.31	2.77
OS01G0779400	21nt:1:seq-12005	MEL1-bound	CTGGTTCTACTAGTTCAGGAC	TACCAAAACAATCAAGTCCTG	4	chr01	33004642	33004662	-	33004652	0	NA	0	NA	0	NA	0	NA	7.004	1	8.44	8.3	9.21	5.47	5.43	6.16	5.04	5.44	4.52	4.61	8.98	4.56	9.58	9.42	9.68
OS12G0565800	21nt:1:seq-12030	MEL1-bound	GTCGTGTTACCTTACTAGGAC	CAGTAAATTGGGATAATCTTG	4.5	chr12	23236902	23236922	+	23236911	0	NA	4.998	1	0	NA	0	NA	0	NA	2.29	1.7	1.94	1.5	1.15	1.08	1.64	0.7	1.22	0.88	2.56	0.53	0.7	0.97	1.02
OS01G0212000	21nt:1:seq-12037	MEL1-bound	GAGGGAACACTCTGGTAGGAC	GTCCCTGCTGAGACCACCCTG	4	chr01	6109529	6109549	+	6109540	0	NA	0	NA	15.982	0	0	NA	0	NA	53.77	56.04	56.04	44.54	36.45	45.07	37.33	41.4	44.44	35.51	11.56	31.3	23.66	34.66	21.99
OS05G0371600	21nt:1:seq-12043	MEL1-bound	TGGACTGT-GAGGTCTTAGGAC	GCCTGATATCTCCAGATTCCAG	4.5	chr05	17886719	17886739	-	17886728	15.988	0	0	NA	0	NA	0	NA	0	NA	5.7	6.82	5.23	3.62	4.89	5.49	2.86	2.8	2.24	2.38	3.83	3.43	3.48	3.67	3.26
OS01G0685850	21nt:1:seq-12049		GAGAAATACCATCTTTAGGAC	TTCTTTGTGGTGGTAATCCGC	4.5	chr01	28280360	28280380	-	28280369	0	NA	0	NA	0	NA	0	NA	4.998	1	0	0	0	0	0	0	0	0	0	0	0	0	0	0	0
OS01G0860400	21nt:1:seq-12062		CGATCGATCTCAGTGACGGAC	ACTAGCTAGAGTGTGTGACTG	5	chr01	37236895	37236915	+	37236905	0	NA	0	NA	0	NA	0	NA	9	0	0.86	3.37	0.99	1.15	1.43	0.77	3.23	2.61	3.21	2.39	1.58	3.64	7.26	6.07	9.2
OS11G0702200	21nt:1:seq-12075		GCACGAACTGTCGTAGCGGAC	TGCGCCTGACGGCGTCGCCGG	4.5	chr11	28760984	28761004	-	28760995	0	NA	4	1	0	NA	0	NA	0	NA	19.92	25.39	20.14	8.12	8.57	10.12	7.56	7.27	8.91	0	0	0	0.41	0.38	0.48
MSTRG.11163	21nt:1:seq-12098	MEL1-bound	GGCATCTTCGTGGACAGGGAC	CAGTGGAATCACCTGCTCCTG	5	chr10	19095302	19095322	-	19095311	0	NA	0	NA	0	NA	0	NA	6	0	7.07	5.33	5.51	3.11	3.7	4.58	2.75	1.33	2.71	3.58	9.88	4.04	2.22	4.91	2.49
OS08G0267000	21nt:1:seq-12130	MEL1-bound	GAGATACGTCAAGGATGGGAC	CTTTATGAAGTTTTTACTCTC	4	chr08	10198922	10198942	-	10198931	0	NA	0	NA	0	NA	0	NA	4	1	1.35	2.45	2.48	1.18	2.62	1.63	2.44	1.36	0.93	0.85	0.67	0.95	1.24	0.9	0.5
OS03G0424200	21nt:1:seq-12148		CGTGGTCGACGTTCTTGGGAC	GCAGCAGCAGCCAGAACCCTG	3	chr03	17703044	17703064	-	17703054	0	NA	0	NA	0	NA	0	NA	6	1	2.78	4.38	3.57	2.72	2.25	2.42	1.41	1.9	1.39	1.73	3.08	1.34	2.28	2.33	2.32
OS12G0597400	21nt:1:seq-12166	MEL1-bound	TACTGTAACAAGTCTATGGAC	ATGATATTGGTCAGTTCCCAG	4.5	chr12	25082815	25082835	-	25082826	0	NA	0	NA	0	NA	0	NA	4	1	2.23	1.88	2.95	1.72	2.78	1.74	2.02	1.47	1.92	1.23	0.33	0.58	1.47	0.45	1.07
OS01G0779800	21nt:1:seq-12183		ATTAGAACAGATCTAGTGGAC	TAATCTTGTTTAGTTTAGATG	4	chr01	33029356	33029376	-	33029365	0	NA	0	NA	0	NA	0	NA	5.004	0	26.31	29.41	26.13	21.8	23.81	20.35	18.27	19.31	20.05	11.64	3.65	12.8	16.13	19.58	22.56
OS03G0216900	21nt:1:seq-12196	MEL1-bound	TATACTTCTAGAGCCTTGGAC	AGAAGAAGATCTCGGAGCTGG	5	chr03	6163250	6163270	+	6163259	0	NA	0	NA	0	NA	0	NA	8.998	0	1.17	0.85	1.18	0.91	1.18	1.62	0.65	0.86	0.31	0.2	0.64	0.37	0.96	0.93	1.3
OS08G0517800	21nt:1:seq-12203		TGGACCCTGTTGATGTTGGAC	ACCT-GGACTACTACGACGTG	4	chr08	25701170	25701190	-	25701180	0	NA	0	NA	0	NA	0	NA	9.996	0	0	0	0	0.25	1.08	0.23	0.81	1.47	1.71	0.23	0	0.42	0	0	0.29
MSTRG.38653	21nt:1:seq-12228		CGCCAACCCACGAAACATGAC	GCCATTGGGTGCTTGATAGTG	5	chr04	19753172	19753192	-	19753182	0	NA	0	NA	0	NA	0	NA	4	0	0.03	0.09	0.06	0.19	0.17	0.23	0.09	0.17	0.18	0.05	0.12	0.02	0.17	0.37	0.11
OS11G0219000	21nt:1:seq-12245		AGCTTGCAGGGTCGAGATGAC	CCGAACGTCTCTCCTTTGCTG	4.5	chr11	6201870	6201890	-	6201879	0	NA	0	NA	0	NA	0	NA	4	1	0.13	0.28	0.49	0.61	0.44	0.52	0.4	0.36	0.7	0.94	0.39	0.47	0.49	1.05	0.91
OS01G0768200	21nt:1:seq-12249	MEL1-bound	ATGTGCGTGATATAGGATGAC	ATCAGGTGCTATATCCTTCTG	5	chr01	32381770	32381790	-	32381779	0	NA	0	NA	0	NA	0	NA	5	0	0.75	1.31	1.35	0.73	1.41	0.73	0.85	1.25	0.78	0.71	1.2	0.66	0.96	1.5	0.89
OS05G0459400	21nt:1:seq-12262	MEL1-bound	TCCTCCCGGCTAAAGTATGAC	AGGAGGGCAGAGTACATTCTT	5	chr05	22577025	22577045	+	22577034	0	NA	10.005	0	0	NA	0	NA	0	NA	11.39	11.46	12.48	4.93	7.36	5.19	2.56	4.18	4.15	1.75	3.04	1.02	5.02	4.26	5.55
OS05G0163050	21nt:1:seq-12271	MEL1-bound	TTAGGACTTGTAACAACTGAC	AATCTTGTACATACTTGACAG	4.5	chr05	3695623	3695643	-	3695632	0	NA	0	NA	4	0	0	NA	20	0	0	0	0	1.3	0	0	0	0	0	0	0.54	0.79	0	0	0.9
OS04G0191800	21nt:1:seq-12314		CATGTGAACTGTTCTTCTGAC	GTAATCATGACAAGACGATTG	4.5	chr04	6263111	6263131	-	6263121	0	NA	0	NA	0	NA	4.998	1	0	NA	16.02	14.02	15.24	18.27	11.01	12.88	16.55	14.72	14.53	11.91	16.05	14.38	11.09	12.96	9.58
OS09G0279800	21nt:1:seq-12393	MEL1-bound	TCCCGTCTCCTCTCTTGTGAC	GGGGTGGAGGAGAGGACGCCG	3.5	chr09	5883826	5883846	-	5883837	0	NA	0	NA	5	1	0	NA	0	NA	3.53	6.56	0.96	5.09	6.72	5.23	4.05	6.43	5.36	2.96	0	3.57	2.89	3.15	3.39
OS10G0558600	21nt:1:seq-12414		CGAGGTACTAGCTCACTTGAC	CATCCAAGATCGGGTGAGCTA	5	chr10	21986498	21986518	+	21986507	0	NA	0	NA	0	NA	0	NA	4	1	6.7	6.71	7.64	6.26	6.25	6.25	5.81	6.74	6.24	5.94	7.54	5.85	7.53	4.14	5.43
OS06G0116400	21nt:1:seq-12430	MEL1-bound	ACGGTTCT-TTAAGACGTTGAC	TGCCATGAGAATTTTGCAAATG	4	chr06	908899	908919	-	908908	0	NA	0	NA	0	NA	0	NA	4.998	1	4.49	4.7	4.47	5.23	4.85	5.36	6.24	7.56	7.68	10.11	2.55	13.12	5.74	5.86	7.05
OS01G0748200	21nt:1:seq-12437		GTGACTTCTTGACATGTTGAC	CACTGATGAAATGTTCGATTG	4	chr01	31320731	31320751	-	31320741	0	NA	0	NA	0	NA	11.005	0	0	NA	8.75	9.91	9.6	11.89	14.1	8.47	11.35	11.15	11.37	6.97	2.92	7.4	10.61	7.09	7.57
OS11G0592900	21nt:1:seq-1248		GTGCTGCACTACATCGAAGAA	CACGGCATGATGAAGTTCCTT	4	chr11	22566167	22566187	-	22566177	0	NA	0	NA	0	NA	0	NA	7.004	0	2.14	1.17	3.62	3.01	3.26	3.39	2.73	3.25	2.18	2.43	0.28	2.71	2.4	1.49	1.69
OS12G0288801	21nt:1:seq-12552	MEL1-bound	GGCAAACTCTGTTGTACATAC	CCGTTTGAGTCGACTTGTATC	3.5	chr12	11076049	11076069	-	11076058	0	NA	4.004	1	0	NA	0	NA	0	NA	1.72	3.73	1.97	0.96	2.33	2.42	1.05	1.91	1.48	0.29	0	1.1	0.66	1.22	1.15
OS05G0245700	21nt:1:seq-12553	MEL1-bound	GATGGGTCGTACGTTACATAC	CTAT-CATCATGCGATGTATG	3.5	chr05	8863626	8863646	+	8863635	0	NA	0	NA	4	1	0	NA	0	NA	1.18	0.59	1.57	1.13	0.63	1.06	0.57	0.52	0.7	0.16	1.22	0.15	1.04	1.27	0.5
OS05G0488100	21nt:1:seq-12554		CTTCTTTAAGATCCACCATAC	GATGAAATTCTGGATGAGATG	4.5	chr05	24001905	24001925	-	24001916	4	0	0	NA	0	NA	0	NA	0	NA	1.75	2.12	1.5	1.59	1.64	1.41	2.15	1.49	1.73	2.05	1.71	0.88	0.75	1.63	0.65
OS01G0891300	21nt:1:seq-12559		CTCTAGCGTCGACCAGCATAC	GAGAACGTAGGTGGTCCAATG	4.5	chr01	38754490	38754510	+	38754500	0	NA	0	NA	0	NA	0	NA	15.989	0	9.51	10.25	12.09	15.45	13.73	12.49	11.04	13.12	11.41	8.5	9.53	8.68	7.35	8.28	6.45
OS12G0604800	21nt:1:seq-12562	MEL1-bound	GTCGGTTTTTCTAGAGCATAC	CAGCTATAAAGGTCTGGCATG	4	chr12	25529822	25529842	-	25529831	0	NA	0	NA	0	NA	10.005	0	0	NA	2.4	2.56	3.85	2.27	1.97	2.22	1.43	1.63	1.17	1.27	2.44	1.07	2.98	1.84	1.89
OS01G0105800	21nt:1:seq-12566		TTCAGGCTTAGCTAGGCATAC	AAGTACTAATCGATCCCAAGG	5	chr01	307348	307368	-	307358	0	NA	4.998	1	0	NA	0	NA	0	NA	1.06	0.64	1.36	1.92	0.49	2.23	1.24	1.13	1.7	1.44	1.34	1.06	0.45	1.14	0.26
OS01G0578000	21nt:1:seq-12577	MEL1-bound	CAGACTAAGATCGCCTCATAC	TTCAAATTCCAGTGGAGTATG	4.5	chr01	22357070	22357090	-	22357081	0	NA	0	NA	0	NA	0	NA	5.005	0	0.56	1.09	1.25	1.21	0.49	0.63	1.05	0.67	0.72	0.76	0.95	0.36	0.92	0.95	1.11
OS01G0192401	21nt:1:seq-12599		GACAGGGATGGAAACAGATAC	CCGTCCTTGCCTTCGTCTTTG	4	chr01	4979441	4979461	+	4979450	0	NA	4.002	0	0	NA	0	NA	0	NA	5.05	7.16	5.92	9.73	10.34	6.12	5.05	6.26	10.37	10.13	0	10.03	0	6.11	3.82
OS08G0230500	21nt:1:seq-12605	MEL1-bound	ATTAACGTACCTGAGAGATAC	TAATTTCAAGTACTCTCTATG	3	chr08	7964646	7964666	-	7964657	0	NA	0	NA	0	NA	0	NA	6.003	1	3.35	4.43	4.7	2.73	3.03	2.61	3.44	2.76	3.67	2.99	6.08	3.78	5.15	4.28	5.59
OS06G0308000	21nt:1:seq-12620	MEL1-bound	ATCTCTTGCGTCAAACGATAC	TCGAGAACGCATTTTGCAAAG	4	chr06	11680718	11680738	+	11680727	0	NA	0	NA	0	NA	0	NA	6.994	1	0.26	0.79	0.25	0.41	0.48	0.35	0.45	0.49	0.53	0.49	0.8	0.35	0.58	0.3	0.33
OS08G0499800	21nt:1:seq-12620	MEL1-bound	ATCTCTTGCGTCAAACGATAC	GAGAGAAGGGAGTTTGATTTG	5	chr08	24674410	24674430	+	24674421	6	1	0	NA	0	NA	0	NA	0	NA	4.78	3.68	5.69	3.25	2.57	3.12	2.52	2.56	1.56	1.3	2.26	1.56	2.57	2.16	1.96
OS06G0308000	21nt:1:seq-12620	MEL1-bound	ATCTCTTGCGTCAAACGATAC	TCGAGAACGCATTTTGCAAAG	4	chr06	11680718	11680738	+	11680729	0	NA	8	1	0	NA	0	NA	0	NA	0.26	0.79	0.25	0.41	0.48	0.35	0.45	0.49	0.53	0.49	0.8	0.35	0.58	0.3	0.33
OS02G0151100	21nt:1:seq-12639	MEL1-bound	ATCAAAACTACGTTAGGATAC	TGGTTATAATGCAAAACTATG	4.5	chr02	2819115	2819135	-	2819125	0	NA	5	0	0	NA	0	NA	0	NA	0.17	0.14	0.05	0.09	0.09	0.1	0.07	0.03	0.06	0	0.04	0.05	0.07	0	0.1
OS03G0218200	21nt:1:seq-12643	MEL1-bound	ATTTTGTGGAAGACGGGATAC	TAGAATATCTTCTTTCCAATG	5	chr03	6219236	6219256	-	6219245	0	NA	0	NA	6.996	1	0	NA	0	NA	1.51	1.67	2.96	1.19	1.36	1.3	0.67	1.22	1.39	0.63	1.11	0.57	1.11	0.88	1.42
OS03G0135800	21nt:1:seq-12652	MEL1-bound	GGTTGGAGGTCAAAGTGATAC	TCAATCTACAATTTCAGCATG	5	chr03	1993568	1993588	-	1993579	0	NA	0	NA	0	NA	0	NA	4	0	0.98	0.85	0.3	0.53	0.72	0.71	0.58	0.23	0.35	0.14	0.33	0.35	0.38	0.48	0.35
OS08G0205100	21nt:1:seq-12652	MEL1-bound	GGTTGGAGGTCAAAGTGATAC	CCAAGCTCCAGATGCTCGATG	5	chr08	6130914	6130934	+	6130924	4.998	1	0	NA	0	NA	0	NA	0	NA	4.22	4.59	4.54	4.16	3.18	2.74	2.87	3.1	3.3	4.01	5.61	2.97	0	0	0
OS09G0371100	21nt:1:seq-12690	MEL1-bound	TCCAAAACCTGACTCCTATAC	AGGTTTTTGACTCAGCTAATG	5	chr09	12358877	12358897	+	12358888	0	NA	4	1	0	NA	0	NA	0	NA	1.19	1.07	1.08	0.88	0.79	0.7	0.52	0.81	0.7	0.37	1.02	0.58	0.67	0.49	0.55
OS11G0531300	21nt:1:seq-12691	MEL1-bound	TCCAAATCCTGACTCCTATAC	AGGTTTAGGGTTTAGGGTTTA	4.5	chr11	19335116	19335136	+	19335127	0	NA	0	NA	16	0	0	NA	34.98	0	28.73	29.21	24.24	17.04	14.92	17.12	11.63	11.89	13.77	7.45	11.03	7.97	13.93	13.17	14.68
OS06G0670100	21nt:1:seq-12711	MEL1-bound	TTCGCTAAGATACAGGTATAC	ACGTGATGCTCTGTACATATG	4.5	chr06	27756685	27756705	-	27756695	0	NA	0	NA	0	NA	5	0	0	NA	2.97	4.16	3.98	1.81	1.88	2.04	0.9	0.47	1.48	0.32	0.63	0.6	1.05	0.91	1.15
OS06G0670100	21nt:1:seq-12718	MEL1-bound	TGCACTACGTTCGATGTATAC	ACGTGATGCTCTGTACATATG	4.5	chr06	27756685	27756705	-	27756695	0	NA	0	NA	0	NA	5	0	0	NA	2.97	4.16	3.98	1.81	1.88	2.04	0.9	0.47	1.48	0.32	0.63	0.6	1.05	0.91	1.15
OS12G0140300	21nt:1:seq-12732	MEL1-bound	CGCGTGTCTCGTCACTTATAC	GAGCATAGAGATGTGAAGATG	5	chr12	1949844	1949864	-	1949855	0	NA	0	NA	0	NA	0	NA	5.995	0	2.19	2.71	1.55	1.55	1.64	1.39	1	2.1	1.7	1.35	1.9	1.02	2.25	1.93	1.79
OS02G0606300	21nt:1:seq-1276		TGTCAAACGAAGTCAACAGAA	GCAGATTGTTTCAGTGGTCTT	3	chr02	23761813	23761833	-	23761822	8	1	0	NA	0	NA	0	NA	0	NA	3.34	3.5	4.35	3.11	2.24	2.12	1.5	1.85	1.44	0.99	1.96	0.76	2.09	2.23	1.53
OS06G0554700	21nt:1:seq-12763		GGCTGTTGAGTTCACAACTAC	CTGTCAACTCAAGTTCAGATG	4.5	chr06	21109341	21109361	+	21109350	0	NA	4	1	0	NA	0	NA	0	NA	0.27	0.59	0.62	0.31	0.53	0.2	0.06	0.31	0.12	0.24	0.22	0.04	0	0.09	0.3
OS07G0637200	21nt:1:seq-12778	MEL1-bound	GTGGTCAAGTAGTGGAACTAC	CACCAGTTAATTATCCTGATT	4	chr07	26475751	26475771	-	26475760	0	NA	0	NA	0	NA	0	NA	7	0	22.38	23.98	22.04	16.94	17.07	17.23	13.77	16.55	14.61	13.47	23.68	14.96	16.76	21.14	18.06
OS09G0237600	21nt:1:seq-12778	MEL1-bound	GTGGTCAAGTAGTGGAACTAC	CGCCAGTTTGTAACTTGGATG	4	chr09	2915203	2915223	-	2915212	0	NA	0	NA	0	NA	0	NA	234.952	0	15.32	13.93	13.47	16.2	19.43	18.95	18.41	17.8	17.52	14.02	15.77	14.13	14.04	11.7	11.4
OS01G0534700	21nt:1:seq-12778	MEL1-bound	GTGGTCAAGTAGTGGAACTAC	CACCAGTTCATCTCCGGGCTG	4	chr01	19386821	19386841	+	19386830	0	NA	0	NA	5.999	0	0	NA	0	NA	1.94	1.31	2.11	1.4	1.4	1.19	1.16	1.43	0.59	1.06	1.55	0.67	1.63	0.84	1.42
OS12G0565300	21nt:1:seq-1280		CGGTTGAACGTTCGAACAGAA	GCCAACTTGTATGCTAGTCTT	2.5	chr12	23197361	23197381	-	23197372	0	NA	0	NA	0	NA	0	NA	4.998	1	10.78	13.01	10.93	8.21	9.27	9.14	10.65	8.27	9.52	8.15	16.07	8.25	11.28	9.77	10.82
OS01G0288200	21nt:1:seq-12810	MEL1-bound	AAGGCACGTACCTAAGACTAC	TTCTGTGCAGGGATGATGGTG	4	chr01	10370191	10370211	-	10370200	0	NA	0	NA	0	NA	0	NA	7.008	0	4.47	7.01	10.4	17.8	11.93	8.6	8.99	11.79	11.1	7.51	6.79	9.4	7.59	2.22	3.34
OS04G0526200	21nt:1:seq-12835	MEL1-bound	GACGTCGGTTACAGTGACTAC	CTGCATCTATTGTCAATGATG	3.5	chr04	26314945	26314965	+	26314956	0	NA	6.003	1	0	NA	0	NA	0	NA	2.08	2.32	1.78	1.55	1.98	1.98	0.97	1.21	1.35	1.02	1.21	1.04	0.75	0.68	0.43
OS05G0418800	21nt:1:seq-12842	MEL1-bound	CTCAGTAGACCAAAAT-ACTAC	GATTCTTCTGGTTTTAGTGATC	4.5	chr05	20516633	20516653	-	20516644	0	NA	0	NA	5.004	1	0	NA	0	NA	2.45	3.06	3.67	3.67	3.69	3.28	3.15	3.3	2.21	2.07	0.19	1.34	2.09	1.68	1.52
OS12G0115950	21nt:1:seq-12852	MEL1-bound	CTCTGAAAAGGTTGATACTAC	GAGATTTGCCAAGCTATGATG	4	chr12	780536	780556	-	780545	0	NA	21	0	4.998	0	0	NA	12	0	0.07	0.49	0.79	0.43	0.54	0.87	0.27	0.49	0.21	0.12	0.27	0.16	0.28	0.34	0.29
OS11G0116500	21nt:1:seq-12852	MEL1-bound	CTCTGAAAAGGTTGATACTAC	GAGATTTGCCAAGCTATGATG	4	chr11	739799	739819	-	739808	0	NA	21	0	4.998	1	0	NA	12	0	1.44	1.51	1.41	1.34	1.24	1.14	0.6	0.12	0.49	0.88	0.33	0.67	0.94	1.05	1.61
OS04G0340100	21nt:1:seq-12880	MEL1-bound	GATAGCACTCGTTATTACTAC	CGAACGGGAGTAATGATGTTG	5	chr04	16045705	16045725	-	16045715	0	NA	0	NA	0	NA	0	NA	4	1	0.54	0.78	0	0.34	0.25	0.96	0	0.34	0.2	0.31	0	0.29	0.68	0.63	0.2
OS03G0789600	21nt:1:seq-12912	MEL1-bound	ATCACGTAGTATAAGACCTAC	TTGTGTGTCATATTC-GGATG	3.5	chr03	32826583	32826603	-	32826592	0	NA	0	NA	4	1	0	NA	0	NA	7.11	6.38	9.26	8.64	6.73	7.18	5.17	4.99	4.63	3.48	1.62	4.37	6.03	6.07	5.13
OS04G0206500	21nt:1:seq-12927		GCTAGCACTTTAAGTACCTAC	CCATCAAGAAAGTGATGGATG	5	chr04	7153929	7153949	-	7153939	0	NA	0	NA	0	NA	0	NA	4	0	0.21	0.17	0	0	0	0	0	0	0	0	0	0	0	0	0
OS08G0485900	21nt:1:seq-12931		CGTCGTCTTTACATTACCTAC	GGAGCAGGAATGTCATGTATA	4.5	chr08	24024337	24024357	-	24024348	0	NA	0	NA	0	NA	0	NA	4.998	1	0	0.1	0.3	0	0.07	0.21	0.21	0.15	0.2	0.07	0.09	0.33	0	0	0.22
OS09G0469400	21nt:1:seq-12934		GTTACGATGTTGGAACCCTAC	CATTGCTGCAACCTTGGGATG	1.5	chr09	17863197	17863217	-	17863207	0	NA	0	NA	0	NA	0	NA	5.004	2	11.82	10.66	5.4	6.43	4.46	5.97	4.76	3.51	5.47	7.46	10.99	7.72	7.77	13.08	8.33
OS06G0143650	21nt:1:seq-12952		AAGACAAGACGGTT-AGCCTAC	TTCAATTTTGCCAAGTTGGATG	4.5	chr06	2286427	2286447	+	2286437	0	NA	0	NA	0	NA	0	NA	4	1	11.53	11.35	13.78	9.37	8.2	7.55	6.6	7.46	6.33	5.06	12.9	6.05	10.54	10.31	10.06
OS05G0285900	21nt:1:seq-12955		TGCTCCTAAGGGAAGGCCTAC	AAGCGGATTCCCTTCGAGATC	5	chr05	12294131	12294151	+	12294140	0	NA	0	NA	0	NA	0	NA	6.003	1	2.45	1.85	2.54	1.41	1.39	1.71	1.15	1.09	1.15	0.79	1.81	1.05	1.72	1.78	1.26
OS06G0668000	21nt:1:seq-12999		TGAGTTTTCAACATCAGCTAC	GTTCAAAACTTGTAGTAGGTA	4.5	chr06	27668672	27668692	-	27668681	8.004	0	0	NA	0	NA	0	NA	0	NA	2.38	2.37	2.43	1.51	1.76	0.93	1.24	1.92	1.16	1.58	2.92	1.34	0	0.68	1.28
OS01G0183633	21nt:1:seq-13001		TTTGAACTATGTAAGAGCTAC	AGACTTGAGACATTCAGGATG	3.5	chr01	4424126	4424146	-	4424136	0	NA	0	NA	5	1	0	NA	0	NA	2.87	2.71	4.07	1.89	2.54	2.6	1.75	3.76	1	1.19	3.68	1.73	2.17	2.45	1.76
OS02G0191500	21nt:1:seq-13002	MEL1-bound	CGGCTACGGAGACAGA-GCTAC	GCCGATGACACTGACTCCGATG	4.5	chr02	5064787	5064807	+	5064797	4.998	1	0	NA	0	NA	0	NA	0	NA	6.09	5.25	6.48	4.89	4.82	5.35	5.69	5.84	4.58	3.34	2.24	3.18	3.17	3.95	5.02
OS12G0245700	21nt:1:seq-13002	MEL1-bound	CGGCTACGGAGACAGAGCTAC	GCCGAT-CCCCTCTCTCGATC	4.5	chr12	8076310	8076330	+	8076321	0	NA	0	NA	0	NA	8.998	0	0	NA	41.91	45.33	76.58	51.07	40.71	52.35	42.61	45.61	57.02	42.65	10.78	41.74	41.86	38.34	41.4
OS03G0712200	21nt:1:seq-13015	MEL1-bound	TCTAACTCAGAACACCGCTAC	AGATTGAATCTGGTGACGACG	4	chr03	28777007	28777027	+	28777018	0	NA	9.996	0	0	NA	0	NA	0	NA	6.02	6.38	6.21	3.43	3.81	4.45	2.23	2.92	2.26	1.78	3.43	1.81	2.77	2.01	2.08
OS07G0143900	21nt:1:seq-13037		ACCACGATGATGGATGGCTAC	TGGTGCTTCAATCAATTGATG	4.5	chr07	2232308	2232328	-	2232318	0	NA	4.002	1	0	NA	0	NA	0	NA	1.74	1.2	1.77	0.53	1.8	2.32	2.22	0.88	1.42	1.45	0.57	1.35	1.41	1.21	1.13
OS09G0101800	21nt:1:seq-13070	MEL1-bound	CGTCCGGAAGAACTCATCTAC	TCAGGGCTACTGCAGTAGATG	5	chr09	287099	287119	-	287109	0	NA	0	NA	0	NA	0	NA	5	1	1.55	1.54	1.71	0.82	0.64	0.72	0.54	0.44	0.38	0.18	0.43	0.2	0.62	0.88	0.48
OS03G0707200	21nt:1:seq-13091	MEL1-bound	AGCGCACCAAAGTGGCTCTAC	TTGCTTGGTTTCTCCTAGGTG	4	chr03	28472698	28472718	+	28472707	0	NA	0	NA	0	NA	0	NA	9	0	0.11	1	0.66	0.44	0.16	0.82	0.12	0.44	0.51	0.5	0.24	0.37	0.44	0.3	0.89
OS02G0281150	21nt:1:seq-13127		CGGCAAAGAATCCTTGTCTAC	GCAGTTTATTTGGAATAGTTG	4.5	chr02	10440058	10440078	+	10440067	6.006	0	0	NA	0	NA	0	NA	0	NA	1.9	2.28	2.65	1.33	0.83	1.07	1.04	0.63	0.95	0.46	0.41	0.43	0.76	0.86	0.51
OS03G0201200	21nt:1:seq-13127		CGGCAAAGA-ATCCTTGTCTAC	GCCGATCCTATGGAAACAGATG	5	chr03	5303651	5303671	+	5303662	0	NA	46.004	0	0	NA	17.006	0	0	NA	2.73	1.91	3.38	1.22	2.73	1.32	1.03	1.87	1.3	1.45	1.21	0.8	2.25	1.03	1.41
OS01G0145600	21nt:1:seq-13148	MEL1-bound	GCCGGTTGGAGCCTCTTCTAC	CGGCCGACCTCGGCCAGGATC	4	chr01	2454036	2454056	+	2454046	0	NA	0	NA	0	NA	0	NA	14.993	0	1.9	2.31	3.61	2.16	2.52	1.58	2.83	2.65	1.28	1.69	0.91	1.27	0	1.93	2.91
OS04G0572700	21nt:1:seq-13152	MEL1-bound	TCGCGAAAACGTCGGTTCTAC	AGACCTTTGGCAGCCAATTTG	5	chr04	28852008	28852028	+	28852018	0	NA	0	NA	4	1	0	NA	0	NA	4.36	3.62	3.67	3.03	3.63	2.79	2.21	2.36	1.91	1.35	0.96	1.21	2.48	1.19	1.92
OS12G0193100	21nt:1:seq-13162	MEL1-bound	GAGGTTGCTAAGGTTTTCTAC	CTCCTAAGAATCCAAAAGAGG	4	chr12	4751536	4751556	-	4751545	0	NA	0	NA	0	NA	0	NA	12.987	1	2.63	2.73	2.24	2.14	2.45	2.24	1.86	2.97	2.12	1.92	3.18	1.73	2.86	2.71	2.9
OS12G0517100	21nt:1:seq-13168	MEL1-bound	CAGTGACATCTTCGAAA-GTAC	ATTTCTGTAGAAGCTTTGCATG	5	chr12	20102562	20102582	+	20102573	0	NA	0	NA	4	1	0	NA	0	NA	5.88	7.07	9.45	5.6	5.51	5.26	6.05	4.48	5.86	3.64	8.45	4.46	3.33	4.57	4.45
OS11G0549690	21nt:1:seq-13184		CCAAAAATTACCTTGAAGTAC	GGTTTTTAATGCAAATTAATG	3	chr11	20415495	20415515	-	20415506	0	NA	0	NA	0	NA	4.002	1	0	NA	2.25	1.55	1.8	1.96	1.93	1.99	1.74	0.42	0.81	0.89	1.03	0.54	0.84	1.11	0.49
OS02G0124700	21nt:1:seq-13216		ACTGAGTACTTTGTACAGTAC	ATACTCATGAAACAGATCATG	4	chr02	1286314	1286334	+	1286323	9.994	0	0	NA	0	NA	0	NA	0	NA	3.3	2.2	3.56	1.36	2.23	2.68	1.07	1.61	1.42	0.85	3.21	0.91	1.44	1.47	1.91
OS06G0679200	21nt:1:seq-13245		ACCGACTTGGTAGGGGAGTAC	TGGTTGAATCGTCCTCTCTTG	3	chr06	28264630	28264650	+	28264639	0	NA	0	NA	12	0	0	NA	6.006	0	3.77	5.83	3.51	2.57	1.87	3.73	0.89	1.86	1.61	1.49	2.38	1	2.81	2.57	2.04
OS04G0610400	21nt:1:seq-13262	MEL1-bound	AGGTCACCGCGTCACTAGTAC	CCCAGGGTCGCGGTGACCGTG	5	chr04	30939770	30939790	+	30939779	0	NA	0	NA	0	NA	0	NA	174.048	0	532.6	508.71	582.3	607.38	674.87	588.94	609.38	637.31	566.29	590	48.99	585.4	519.55	494.13	530.35
OS03G0642450	21nt:1:seq-13271		GTCGCGTTC-TTTCTCTAGTAC	GAGTGCCAGTGAAGAGATCATG	4.5	chr03	24754829	24754849	+	24754839	7	0	0	NA	0	NA	0	NA	0	NA	0.14	0.92	1.15	1.27	0.58	0.57	0.71	1.61	1.35	0.42	0.74	1.68	0	0.63	0
OS02G0572600	21nt:1:seq-13304		TTCAACGAACAGCGCACGTAC	AAGGTGCTTCTCGCGCGCGTC	4.5	chr02	21950704	21950724	-	21950715	0	NA	0	NA	5	1	0	NA	0	NA	1.88	2.73	1.69	2.88	3.33	2.94	2.89	2.63	2.36	2.19	0	1.64	1.2	1.33	0.84
OS03G0324900	21nt:1:seq-13327		CTCGATTAATTCGTTACGTAC	GAGCTCATTGAGCAATGCCTG	2.5	chr03	11817900	11817920	+	11817910	0	NA	0	NA	0	NA	0	NA	7.992	1	1.7	1.39	1.91	0.54	0	0.51	0.44	0.54	0.62	0.49	0	0.23	5.7	4.49	4.26
OS01G0953000	21nt:1:seq-13377	MEL1-bound	TGGCGGTCGACTTGCTCGTAC	ATCACCAGCAGGAACAGCATG	5	chr01	41983945	41983965	-	41983954	0	NA	0	NA	0	NA	6	0	0	NA	3.93	5.24	4.54	5	5.26	4.67	2.11	6.14	2.96	1.78	2.42	3.43	2.21	5.69	3.29
OS02G0702400	21nt:1:seq-13379		GTCAT-ATACAAGGAGTCGTAC	CAGTGCTTTTTTCCTCAGAATG	5	chr02	28937742	28937762	+	28937751	0	NA	0	NA	5	1	0	NA	0	NA	1.98	0.83	1.23	0.31	1.17	0.98	0.4	0.37	0.35	0.45	1.26	0.94	0.49	0.84	0.78
OS06G0634100	21nt:1:seq-13419		TCCCTCTCTCGCAACAGGTAC	AGAGAGACAGCGGTTTCCAGG	5	chr06	25712033	25712053	-	25712043	0	NA	5.995	1	0	NA	0	NA	0	NA	4.46	4.25	4.45	2.84	2.68	2.24	1.76	2.44	1.68	2.1	2.4	0.98	2.45	1.82	3.2
OS03G0818200	21nt:1:seq-13423		CGTTACGATCGACACAGGTAC	GTAATGCTAGCAGTGTCCATG	1.5	chr03	34341847	34341867	+	34341857	9.994	1	0	NA	0	NA	7.995	2	0	NA	6.59	6.2	7.5	6.97	7.54	7.33	8.92	7.87	8.98	8.06	4.62	7.1	5.66	3.89	5.36
OS03G0818200	21nt:1:seq-13423		CGTTACGATCGACACAGGTAC	GTAATGCTAGCAGTGTCCATG	1.5	chr03	34341847	34341867	+	34341858	0	NA	12	1	0	NA	0	NA	0	NA	6.59	6.2	7.5	6.97	7.54	7.33	8.92	7.87	8.98	8.06	4.62	7.1	5.66	3.89	5.36
OS04G0169300	21nt:1:seq-13423		CGTTACGATCGACACAGGTAC	GCTCTGCTTGCTGTGACCATG	4	chr04	4750783	4750803	+	4750793	0	NA	0	NA	5	1	0	NA	0	NA	3.64	3.96	3.31	4.1	3.18	4.04	2.32	1.84	2.9	1.75	0.85	2.03	1.98	2.53	2.83
OS06G0168600	21nt:1:seq-13428		ACGTCTGCCTAGAAGAGGTAC	TGCA-GCGGATCTTTTCTATG	3	chr06	3452546	3452566	-	3452556	0	NA	33.012	0	29.972	0	0	NA	22.032	0	6.66	6.61	6.67	3.96	3.85	4.93	2.4	2.3	2.43	2.07	2.36	1.23	3.86	2.47	3.09
OS10G0559833	21nt:1:seq-13469		CGCTAGAGAGCATGGCGGTAC	GCGATCTCTCGTCAGTACATG	5	chr10	22042931	22042951	+	22042941	0	NA	7	0	0	NA	0	NA	0	NA	8.68	9.73	6.15	6.27	9.89	10.54	6.48	6.18	7.58	4.22	8.51	3.44	5.57	6.63	6.35
OS10G0559833	21nt:1:seq-13469		CGCTAGAGAGCATGGCGGTAC	GCGATCTCTCGTCAGTACATG	5	chr10	22042931	22042951	+	22042941	3	1	7	0	0	NA	0	NA	0	NA	8.68	9.73	6.15	6.27	9.89	10.54	6.48	6.18	7.58	4.22	8.51	3.44	5.57	6.63	6.35
OS12G0153700	21nt:1:seq-13486	MEL1-bound	ATCACACTTTACGTGGGGTAC	CAGTGGAAAATGCATTCTATG	4.5	chr12	2650803	2650823	-	2650812	0	NA	5.999	0	0	NA	0	NA	0	NA	25.91	21.63	16.86	18.16	19.43	22.02	12.45	16.1	12.38	4.59	13.12	6.54	11.08	17.59	13.68
OS07G0262800	21nt:1:seq-13488		GACGTAAAGGATGATGGGTAC	CTGC-TTTCCTACTCCCTGTG	3.5	chr07	9261828	9261848	-	9261839	4	1	0	NA	0	NA	0	NA	0	NA	2.5	2.07	2.31	0.67	0.56	1.35	0.21	0	0.22	0	0.21	0.08	0	0.62	0.33
OS01G0184800	21nt:1:seq-13488		GACGTAAAGGATGATGGGTAC	CTGCATTCCCAACTACCCAGA	4	chr01	4495636	4495656	-	4495645	26.036	0	0	NA	0	NA	0	NA	0	NA	7.26	7.75	10.02	8.25	8.86	8.15	7.49	7.68	7.1	4.61	5.17	4.94	6.86	5.1	6.28
OS03G0327100	21nt:1:seq-13521		CCGTCCATCCAGTTAATGTAC	GGCTGGTTGATTAATTACTTG	4.5	chr03	11937901	11937921	-	11937912	0	NA	0	NA	0	NA	0	NA	11	1	5.94	8.59	6.82	3.07	4.79	5.36	3.72	5.45	5.44	7.39	3.77	8.32	30.51	30.49	28.67
OS03G0165266	21nt:1:seq-13526	MEL1-bound	ACGAAATCAAGTAAGATGTAC	TGTTTTAGTTGATTCTGCATG	2	chr03	3508542	3508562	+	3508552	0	NA	0	NA	4.998	1	0	NA	0	NA	5.46	5.13	4.23	3.04	2.72	3.01	2.39	1.83	2.44	1.35	2.7	1.16	2.64	2.9	2.8
OS09G0539200	21nt:1:seq-13536	MEL1-bound	TCGTCGGTGTACTATATGTAC	ATCGGCCACATTATATTCAGG	4.5	chr09	21231388	21231408	+	21231397	8.004	0	0	NA	0	NA	0	NA	0	NA	0.55	0.52	0.71	0.5	0.63	0.3	0.39	0.28	0.33	0.13	0.23	0.27	0.43	0.49	0.45
OS06G0127600	21nt:1:seq-13546	MEL1-bound	TCCTATATAGGTCTACTGTAC	AGGATATCTCCAAAT-ACACG	4.5	chr06	1461302	1461322	-	1461313	0	NA	0	NA	4.998	1	0	NA	0	NA	1.7	2.31	2.46	1.95	1.81	2.51	1.68	1.63	1.73	1.5	0.89	1.4	1.34	2.08	1.65
OS04G0481700	21nt:1:seq-13576		ATCAAGTCTTTGTTCGTGTAC	TGGTACGGAGGCAAGCTCATG	4	chr04	24097172	24097192	+	24097182	0	NA	0	NA	0	NA	0	NA	4	1	0.11	0.12	0	0.32	0.15	0.1	0.23	0.21	0.61	0.19	0	0.27	0.84	0.48	0.12
OS11G0494100	21nt:1:seq-13576		ATCAAGTCTTTGTTCGTGTAC	GAGTTGAGCTACAAGCACATG	4	chr11	17563157	17563177	-	17563167	0	NA	0	NA	5	0	0	NA	0	NA	7.06	6.5	7.28	5.63	2.23	4.09	3.64	4.07	4.73	3.27	9.3	2.62	3.64	3.13	3.64
OS08G0143400	21nt:1:seq-13598	MEL1-bound	AACTTCCTTGGCTACTTGTAC	TTGCAGGGACCGAAGAGCTTG	4	chr08	2385929	2385949	-	2385940	0	NA	0	NA	0	NA	0	NA	12.997	1	34.33	33.26	33.21	29.13	28.86	25.89	23.53	22.62	25.74	20.65	21.2	17.16	25.34	26.14	26.17
OS12G0168200	21nt:1:seq-13598	MEL1-bound	AACTTCCTTGGCTACTTGTAC	TTGAAGGGGCAGATGAAGATT	4	chr12	3450647	3450667	-	3450657	0	NA	0	NA	0	NA	24.016	0	0	NA	3.9	3.53	3.49	3.66	4.17	4.98	3.13	2.95	3.05	2.61	1.94	3.03	3.59	2.6	2.75
OS02G0652800	21nt:1:seq-13601	MEL1-bound	TCCAAGTGACGTCCCTTGTAC	ACGATCACAGCAAGCAACATG	5	chr02	26325794	26325814	+	26325805	0	NA	0	NA	4	0	0	NA	0	NA	0.73	1.23	0.78	1.01	0.79	1.02	0.51	0.31	0.36	0.71	0.67	0.46	0.47	0.78	0.54
OS11G0615900	21nt:1:seq-13612	MEL1-bound	TACGACTTCTCTGATTTGTAC	ATGCTGAAAAGATTAATCAAG	3.5	chr11	23948482	23948502	+	23948492	0	NA	5	1	0	NA	0	NA	0	NA	5.44	3.84	4.66	2.42	3.1	1.91	2.23	1.35	2.01	2.2	3.23	1.32	3.1	1.42	1.46
OS08G0484200	21nt:1:seq-13621		ATCTAACAATCGGTTTTGTAC	CTGATTGTTAGTCAAAGTATT	4.5	chr08	23922345	23922365	+	23922354	0	NA	0	NA	0	NA	0	NA	4	1	1.11	1.9	1.22	3.79	0.88	2.42	5.97	5.13	3.15	15.47	1.14	15.14	5.49	3.78	6.56
OS03G0727200	21nt:1:seq-13627		CCGTCGGTAGATCTAAATTAC	TGCCGCCATCTGGAATTAATC	4.5	chr03	29626875	29626895	-	29626885	0	NA	0	NA	0	NA	0	NA	6.001	0	3.17	3.03	2.68	2.77	3.66	2.67	2.09	3.87	2.1	2.21	1.09	2.39	1.57	1.97	2.01
OS09G0532500	21nt:1:seq-13640		AAGCAAGTCCACGTCCATTAC	TTTGTTTATATGCAGGTTAGG	5	chr09	20896276	20896296	+	20896285	0	NA	0	NA	11.004	0	0	NA	0	NA	6.11	4.59	3.94	4.57	4.99	4.36	4.58	3.38	2.75	3.13	2.06	3.4	3.82	3.04	3.54
OS02G0757900	21nt:1:seq-13653	MEL1-bound	CCGAGGTTTCTAGTGGATTAC	GGCACCAAAGAGGA-CTAATG	4.5	chr02	31916702	31916722	-	31916713	0	NA	0	NA	55.05	0	0	NA	0	NA	9.71	10.26	11.93	8.83	8.71	8.87	6.65	6.22	5.33	5.31	11.77	6.8	8.92	8.78	7.32
OS01G0121500	21nt:1:seq-13709		ACGCACTACTTGATCCCTTAC	GGGGTGGTGGACGAGGGGATG	4.5	chr01	1217759	1217779	-	1217770	0	NA	0	NA	0	NA	0	NA	9.99	0	30.4	31.04	38.02	33.73	41.67	38.1	37.65	32.17	34.31	28.02	17.98	39.27	30.45	35.38	26.29
OS02G0824000	21nt:1:seq-13711		TCTTGAGTGTTTTAG-CCTTAC	AGCATTCTCAAAACCAGGAATG	5	chr02	35400341	35400361	-	35400352	0	NA	0	NA	4	0	0	NA	0	NA	7.84	8.54	7.55	6.31	5.27	6.3	5.31	5.51	5.15	3.86	5.88	3.81	3.53	3.37	4.1
OS06G0261300	21nt:1:seq-13718	MEL1-bound	CCCCGAACCTGGTGTCCTTAC	GGGCGGTGGGCGACAGGAGTG	5	chr06	8453915	8453935	-	8453925	0	NA	0	NA	0	NA	0	NA	4	1	0.48	1.55	0.91	0	1.27	1.65	1.92	0.87	0	0	0	1.5	8.18	4.25	4.8
OS10G0528651	21nt:1:seq-13726		GTGTCACTATCCGCGGCTTAC	CACGGTCGTAGGGGTCGGATG	5	chr10	20559924	20559944	-	20559933	0	NA	0	NA	0	NA	0	NA	4	0	0	0	0	0	0	0.72	0	0	0	2.88	10.46	1.43	0	2.36	1.92
OS07G0689400	21nt:1:seq-13742	MEL1-bound	GTGGTTAAATGGTGGTCTTAC	CTCAAATTTTCCATCAGGAAG	5	chr07	29309033	29309053	+	29309042	0	NA	0	NA	0	NA	0	NA	4	1	3.62	3.67	4.69	2.89	3.06	2.48	1.54	1.8	1.83	1.45	2.42	1.39	2.01	1.77	2.79
OS10G0532200	21nt:1:seq-13768	MEL1-bound	ACGGAGTACGGTCTCAGTTAC	TACCTCGTGCCCGTGTTAAGG	5	chr10	20693082	20693102	-	20693091	0	NA	0	NA	8.001	0	0	NA	0	NA	6.86	7.41	6.49	5.46	5.84	4.97	4.45	4.62	2.94	3.81	5.32	3.86	3.82	3.38	4.29
OS12G0264800	21nt:1:seq-1377		CGTGTACGCCTGTAGCTAGAA	TCACATGCAGCCATCGATCAT	4	chr12	9375647	9375667	+	9375656	0	NA	19.018	0	0	NA	0	NA	0	NA	5.09	4.7	2.44	4.8	5.24	2.71	3.15	3.34	3.33	3.28	2.31	2.26	2.44	2.7	3.98
OS02G0736500	21nt:1:seq-13791		CCGGAGTCCCAAGGACGTTAC	GGCCTCAGGGTGTATGCAGTG	4	chr02	30751255	30751275	-	30751265	0	NA	0	NA	0	NA	0	NA	9.01	0	7.62	7.95	6.2	5.77	4.43	6.5	4.29	4.45	3.99	3.69	7.61	4.29	7.29	5.04	4.87
OS02G0138900	21nt:1:seq-13808	MEL1-bound	GATAGGTGTTCACGAGGTTAC	CTATGCACAAGATCTCTAGTG	4	chr02	2075393	2075413	+	2075402	0	NA	4	1	0	NA	0	NA	0	NA	0.27	0.3	0.17	0.17	0	0.16	0.19	0	0.1	0.87	1.31	0.74	0	0.16	0.1
OS02G0138900	21nt:1:seq-13808	MEL1-bound	GATAGGTGTTCACGAGGTTAC	CTATGCACAAGATCTCTAGTG	4	chr02	2075393	2075413	+	2075404	0	NA	0	NA	4.998	1	0	NA	0	NA	0.27	0.3	0.17	0.17	0	0.16	0.19	0	0.1	0.87	1.31	0.74	0	0.16	0.1
OS06G0691800	21nt:1:seq-13828	MEL1-bound	GTGCTTCGTTAAACTGGTTAC	GTCGAAGGAACTTGTCCAATG	5	chr06	28856479	28856499	+	28856490	0	NA	0	NA	4	0	0	NA	0	NA	4.17	2.71	2.8	2.12	2.76	2.73	3.26	2.76	2.85	1.82	3.44	1.55	3.47	1.83	2.22
OS11G0664500	21nt:1:seq-13853	MEL1-bound	CAGGGTTATAGGTTCTGTTAC	GTGCCAAATTCCAAGACAATT	4	chr11	26781460	26781480	+	26781469	5.999	0	0	NA	0	NA	0	NA	0	NA	1.21	1.17	0.87	0.87	0.83	0.51	0.44	0.2	0.46	0.37	0.47	0.31	0.73	0.67	0.54
OS08G0367400	21nt:1:seq-13874		CGTAGGTCGTGCCTTTGTTAC	GCATCGAGGATGGAAATAAAG	4	chr08	17076257	17076277	-	17076267	0	NA	0	NA	0	NA	0	NA	42.951	0	35.71	31.91	31.34	35.06	30.84	41.96	30.32	31.85	26.2	21.54	8.41	24.32	16.18	17.77	16
OS03G0708900	21nt:1:seq-13874		CGTAGGTCGTGCCTTTGTTAC	ACAGCCAGCACGGACACAATA	4	chr03	28593167	28593187	+	28593178	0	NA	0	NA	12.987	0	0	NA	0	NA	4.93	5.23	4.05	3.23	3.08	2.61	2.95	3.3	2.63	1.89	2.23	2.58	1.73	2.82	2.53
OS08G0367400	21nt:1:seq-13874		CGTAGGTCGTGCCTTTGTTAC	GCATCGAGGATGGAAATAAAG	4	chr08	17076257	17076277	-	17076266	0	NA	0	NA	0	NA	53.033	1	0	NA	35.71	31.91	31.34	35.06	30.84	41.96	30.32	31.85	26.2	21.54	8.41	24.32	16.18	17.77	16
MSTRG.50122	21nt:1:seq-13892	MEL1-bound	ATCACTTTCCTCGGTATTTAC	CAGTGAGAAGAACTACAAATG	5	chr06	17666408	17666428	-	17666419	13	0	0	NA	0	NA	0	NA	0	NA	0.33	0.57	0.77	0.15	0.07	0.02	0.05	0	0.03	0	0	0	0.1	0.04	0.06
MSTRG.50122	21nt:1:seq-13892	MEL1-bound	ATCACTTTCCTCGGTATTTAC	CAGTGAGAAGAACTACAAATG	5	chr06	17666408	17666428	-	17666419	13	0	0	NA	0	NA	0	NA	3	1	0.33	0.57	0.77	0.15	0.07	0.02	0.05	0	0.03	0	0	0	0.1	0.04	0.06
OS01G0973300	21nt:1:seq-13905	MEL1-bound	CTGTTGGTAATCTCCCTTTAC	GAAAACCAACTGAGGGGAATG	4.5	chr01	42975963	42975983	+	42975972	0	NA	0	NA	14.994	0	0	NA	0	NA	13.89	13.42	16.09	10.96	10.21	10.95	8.84	10.68	8.6	6.38	14.98	5.84	11.2	9.15	10.21
OS01G0915350	21nt:1:seq-13911	MEL1-bound	TTCGATGACCTTTAGCTTTAC	CAGCTGCTGGAAATCTCAATA	4.5	chr01	39882316	39882336	+	39882327	0	NA	0	NA	0	NA	13.005	0	0	NA	1.03	1	0.74	1.71	1.25	0.89	1.19	1.14	1.53	1.69	1.38	1.2	1.16	1.26	0.77
OS05G0345100	21nt:1:seq-13914	MEL1-bound	CAGTTGTTGGAGTTGCTTTAC	GTCACCGACCTCAAGGACATG	3.5	chr05	16217343	16217363	+	16217354	0	NA	0	NA	0	NA	0	NA	11.016	1	66.17	58.83	72.23	55.91	53.37	53.79	42.74	44.83	42.09	24.9	0.2	23.17	44.02	36.11	39.17
OS01G0773200	21nt:1:seq-13915		TACGCCAAGGATCATCTTTAC	ATGCACTTCTTAATGGAAAAG	5	chr01	32676965	32676985	-	32676975	0	NA	0	NA	0	NA	7	1	0	NA	4.56	5.19	3.74	4.02	3.53	4.22	2.18	2.02	2.65	2.42	3.53	1.96	2.48	2.62	3.33
OS01G0151900	21nt:1:seq-13956	MEL1-bound	AAGACGTTCTACCTGGTTTAC	TTCTGTAAGATTAATCGGATG	4	chr01	2806945	2806965	+	2806955	0	NA	0	NA	0	NA	0	NA	6.006	0	4.93	4.7	6.44	3.05	3.82	3.34	2.32	3.54	3.12	1.31	5.1	2.81	3.55	3.56	3.92
OS06G0634700	21nt:1:seq-13957		GTCCACACAAGAGTGGTTTAC	AAGAAGTGTTGTCATCAAATG	4.5	chr06	25742155	25742175	-	25742166	0	NA	0	NA	0	NA	0	NA	5.995	0	1.86	0.31	1.13	2.6	0.37	1.41	1.83	1.63	1.18	0.4	0.2	1.62	0.6	1.28	1.53
OS03G0143200	21nt:1:seq-14015		TCTGGCCTACCTAGAAAAACC	AGAGCTGATGGATTTTGTTGG	3.5	chr03	2394723	2394743	+	2394733	4	1	0	NA	0	NA	0	NA	0	NA	12.18	17.46	12.61	16.16	11.65	13.08	5.05	6.86	8.08	10.61	8.38	11.01	10.19	9.9	6.09
OS11G0264700	21nt:1:seq-1402	MEL1-bound	CGGCTCAAATCAAGGTTAGAA	ACAAAGCTTGGTTCCAATCTT	4.5	chr11	9010189	9010209	-	9010199	0	NA	0	NA	0	NA	0	NA	5.999	1	4.5	5.07	5.66	5.47	6.27	5.51	5.19	5.15	4.62	4.36	4.21	4.91	5.35	6.26	5.86
OS02G0825600	21nt:1:seq-14042	MEL1-bound	TCAGAGACGGTGCCACAAACC	TGTCTTTGCCGCGGTGTTCAT	5	chr02	35458330	35458350	-	35458340	0	NA	0	NA	19.992	0	0	NA	0	NA	9.12	8.07	8.04	6.04	5.6	5.94	2.99	3.34	3.6	2.96	3.28	2.09	4.25	5.24	4.44
OS08G0451000	21nt:1:seq-14057	MEL1-bound	CGCTACTTAGGGACTCAAACC	GCAACGAATTTCTGAATTTGC	5	chr08	22018006	22018026	+	22018017	0	NA	0	NA	12.012	1	0	NA	0	NA	1.21	1.4	1.07	2.05	2.35	2.31	2.42	1.83	1.92	1.7	1.24	1.6	0.95	1.16	1.04
OS03G0126300	21nt:1:seq-14082	MEL1-bound	AACGAACTTGTTGAATAAACC	TTGCTTCAACAACTTGTGTGC	3.5	chr03	1500433	1500453	-	1500443	0	NA	7.002	0	0	NA	0	NA	0	NA	1.55	1.38	1.27	0.82	2.05	0.89	1.24	1.08	1.31	1.2	0.93	1.08	0.72	1.32	0.89
OS02G0522100	21nt:1:seq-14103		TAGCGTTAGACTTTGTAAACC	GTTGCAATCTGAAAGACTGAG	5	chr02	19041535	19041555	+	19041544	6	1	0	NA	0	NA	0	NA	0	NA	4.38	4.13	5.65	5.19	3.21	3.83	2.85	0.96	1.9	2.04	4.93	1.6	4.43	4.79	2.74
OS01G0870300	21nt:1:seq-14220		TCCAAAATCTTAGGAGGAACC	AGCTTTTGGAATGCACCATGG	4.5	chr01	37734052	37734072	+	37734061	0	NA	6	0	0	NA	0	NA	0	NA	0.85	1.33	1.05	0.7	0.54	0.85	0.56	0.55	0.43	0.21	0.7	0.45	0.62	0.71	0.65
OS12G0623800	21nt:1:seq-14232		CCTCCAGTCAAGTCGTGAACC	AGAGGAGACTTCAGTACTTGG	4.5	chr12	26636783	26636803	-	26636793	0	NA	4	1	0	NA	0	NA	0	NA	5.19	5.81	8.55	5.38	5.15	5.72	2.79	3.1	2.77	2.58	5.78	2.29	3.98	3.26	4.46
OS07G0273900	21nt:1:seq-14237	MEL1-bound	GGCACTGAACATACTTGAACC	CGGTTACTTCTATG-ACTTGG	4.5	chr07	10174669	10174689	+	10174679	0	NA	0	NA	0	NA	0	NA	6	0	9.72	10.92	13.55	8.55	7.91	9.04	8.33	6.45	7.07	6.71	10.16	7.24	8.22	9.82	8.1
OS01G0132800	21nt:1:seq-14258	MEL1-bound	GACACTCTTGCAACCATAACC	CTGTGAGAACTCTTGTGTTGA	5	chr01	1813405	1813425	-	1813416	4	1	0	NA	0	NA	0	NA	0	NA	0.42	0.62	1.09	1.09	0.8	0.51	0.75	0.63	0.53	0.5	0.25	0.62	0.27	0.54	0.53
OS11G0130300	21nt:1:seq-14291	MEL1-bound	CCGAGGCTGTCCATTCTAACC	CACTCCCACAGGAAAGATTGG	4	chr11	1394025	1394045	+	1394036	0	NA	0	NA	5.004	1	0	NA	5.005	1	2.84	2.87	2.93	1.46	1.56	1.74	0.75	1.16	1.12	0.89	1.47	0.83	1.56	1.25	1.13
OS12G0127100	21nt:1:seq-14291	MEL1-bound	CCGAGGCTGTCCATTCTAACC	CACTCCCACAGGAAAGATTGG	4	chr12	1306203	1306223	+	1306214	0	NA	9.009	0	0	NA	0	NA	0	NA	1.16	3.28	2	2.22	1.46	1.88	1.21	2.65	1.54	0.51	1.67	1.89	2.44	1.43	1.55
OS03G0724100	21nt:1:seq-14307	MEL1-bound	TCGTGTATGCAACCTGTAACC	TGTATATACGTTGGAGAATGC	5	chr03	29424493	29424513	+	29424502	0	NA	0	NA	5	1	0	NA	0	NA	0.87	0.78	0.59	1.09	0.72	0.65	0.6	0.39	0.57	0.99	1.55	0.42	0.39	0.54	1.03
OS06G0146100	21nt:1:seq-14308		CGTAGATAGGATAGTGTAACC	GGATCTAGCATATGACATTGA	5	chr06	2413887	2413907	+	2413896	0	NA	0	NA	0	NA	11.999	0	0	NA	3.93	3.74	4.09	2.69	2.89	2.87	1.52	2.04	1.72	1.09	2.69	1.21	2.08	2.85	2.22
OS04G0518000	21nt:1:seq-14311	MEL1-bound	TTCGAAAAGAGTGAATTAACC	GGGGTTTTCTCTCTCAATTGG	4	chr04	25898595	25898615	-	25898606	0	NA	6	0	0	NA	0	NA	0	NA	1.32	2.07	1.53	1.22	0.59	1.29	1.06	0.3	0.88	0.6	1.32	0.69	1.22	0.97	0.88
OS04G0580700	21nt:1:seq-14316	MEL1-bound	GTCTTTATTTGTTCCTTAACC	CAG-AATAAACAAGACATTGG	3.5	chr04	29310508	29310528	+	29310518	47.04	0	0	NA	0	NA	0	NA	0	NA	5.71	6.96	6.01	4.54	5.78	4.99	2.87	3.91	3.48	3.21	5.13	2.69	4.04	3.92	4.02
OS08G0456600	21nt:1:seq-14324	MEL1-bound	CTCGGCACGACGATGTTAACC	CAGCCGTCCTGCTGCAAGTGC	4.5	chr08	22383863	22383883	+	22383872	0	NA	0	NA	0	NA	0	NA	12	1	9.13	10.36	15.04	11.15	10.62	14.85	7.58	5.35	6.23	3.86	0.41	4.61	3.97	4.07	6.96
OS08G0456600	21nt:1:seq-14324	MEL1-bound	CTCGGCACGACGATGTTAACC	CAGCCGTCCTGCTGCAAGTGC	4.5	chr08	22383863	22383883	+	22383874	0	NA	0	NA	0	NA	8.004	0	0	NA	9.13	10.36	15.04	11.15	10.62	14.85	7.58	5.35	6.23	3.86	0.41	4.61	3.97	4.07	6.96
OS04G0566900	21nt:1:seq-14330	MEL1-bound	ATGTTTAACGTACCTTTAACC	CATGACTTGCATGGAAATAGG	4	chr04	28489987	28490007	-	28489996	0	NA	0	NA	5.995	1	0	NA	0	NA	11.26	10.39	8.62	6.81	6.36	6.52	5.23	7.44	5.22	4.05	5.91	4.11	6.19	6	5.45
OS04G0553800	21nt:1:seq-14351	MEL1-bound	ACGCCTTGCACAACGAACACC	TGTGGGGGGTGTTGGTTGTGG	4.5	chr04	27720248	27720268	-	27720257	0	NA	0	NA	0	NA	0	NA	9	0	7.5	7.7	10.31	6.92	7.41	7.32	9.26	7.13	9.12	7.89	14.69	9.02	7.79	7.75	8.49
OS07G0280200	21nt:1:seq-14351	MEL1-bound	ACGCCTTGCACAACGAACACC	TCCGGAAAGTGCTGTTTGTTG	4.5	chr07	10642791	10642811	+	10642801	0	NA	0	NA	0	NA	6.006	1	0	NA	0.85	0.86	0.63	0.79	0	0	0.45	0	0	0.35	0.1	0	0	0	0.62
OS05G0275100	21nt:1:seq-14358	MEL1-bound	CTCAAACCTAGCAATAACACC	GGTGATGGATTGTTATTGTGG	5	chr05	11263836	11263856	-	11263845	15	0	0	NA	0	NA	0	NA	0	NA	8.26	6.83	6.88	5.66	4.57	6.54	3.52	3.8	4.41	3.34	6.34	4.37	4.42	4.82	4.78
OS03G0170200	21nt:1:seq-14365		CTCTCATAGAGTCTTAACACC	GAGAGTGTTTATGGATTCTGG	5	chr03	3761748	3761768	-	3761758	4	1	0	NA	0	NA	0	NA	0	NA	8.08	10.97	7.65	9.11	7.42	9.16	7.83	5.58	6.91	4.51	4.93	7.47	5.74	8.23	7.31
OS03G0170200	21nt:1:seq-14365		CTCTCATAGAGTCTTAACACC	GAGAGTGTTTATGGATTCTGG	5	chr03	3761748	3761768	-	3761757	0	NA	0	NA	6.996	0	0	NA	0	NA	8.08	10.97	7.65	9.11	7.42	9.16	7.83	5.58	6.91	4.51	4.93	7.47	5.74	8.23	7.31
OS11G0162000	21nt:1:seq-14381		TCCTGACTTTAGAGTCACACC	AGGGCTGATATCTCAGACAGG	4.5	chr11	3028336	3028356	-	3028346	0	NA	0	NA	0	NA	0	NA	7.008	1	10.78	9.42	9.54	8.66	7.7	9.08	6.5	6.71	6.96	5.87	10.84	6.52	8.71	7.91	8.59
OS07G0158400	21nt:1:seq-14422		TCCCATTCTTACCCTTACACC	GGAGGAGGAAGGGGAGTGTGG	4.5	chr07	3125099	3125119	+	3125108	8	0	0	NA	0	NA	0	NA	0	NA	12.89	18.28	10.26	17.03	12.13	16.03	12.42	15.92	13.12	11.58	6.05	12.29	8.9	9.55	10.4
OS09G0346900	21nt:1:seq-14424	MEL1-bound	TATAATCTCCTACGT-TACACC	ATATAAGGGGGTGCAGATGTGT	4.5	chr09	10873199	10873219	-	10873209	0	NA	0	NA	0	NA	7.002	0	0	NA	1.79	2.21	1.46	1.62	1.74	1.3	1.26	0.84	0.66	0.74	1.45	0.92	0.76	0.56	0.71
OS08G0413850	21nt:1:seq-14440	MEL1-bound	GCTGACTAGACTTTCACCACC	CGATCGATCTGGAGGTGGGGG	4.5	chr08	19778555	19778575	-	19778566	19.008	0	32.984	0	42	0	94.962	0	22.01	0	1.58	0.78	1.38	1.51	2.59	0.77	2.1	2.18	1.26	2.37	0.59	1.87	0.28	0.38	0.64
OS04G0191600	21nt:1:seq-14456	MEL1-bound	CTGCAC-ATCATCAGAGCCACC	GACCTGATACTAGTCTTGCTGG	5	chr04	6256250	6256270	-	6256260	4	1	0	NA	0	NA	0	NA	0	NA	1.22	1.29	1.05	1.09	0.93	0.78	0.91	0.49	0.67	0.65	0.81	0.66	0.79	0.6	0.63
OS05G0539150	21nt:1:seq-1447		AGCTAGAT-ATCGGAGGCCGAA	TCGATCCACTCGCCTCCGGTTT	4	chr05	26778107	26778127	+	26778116	4	0	0	NA	0	NA	0	NA	0	NA	0	0	0	0	0.23	0	0	0.13	0.11	0	0	0	0	0	0
OS11G0270500	21nt:1:seq-1447		AGCTAGATATCGGAGGCCGAA	TCGATCTAGAGGCCCAGGGTT	5	chr11	9429726	9429746	+	9429736	12.996	0	0	NA	0	NA	10	0	0	NA	0.37	0.06	0.28	0.22	0.04	0.13	0.12	0.12	0.14	0.11	0.19	0.29	0	0.18	0.23
OS01G0834500	21nt:1:seq-14472		TGTAATAGATCCTAGTCCACC	TCATTATCCAGGACGAGGTGT	5	chr01	35760418	35760438	-	35760427	0	NA	0	NA	0	NA	0	NA	66.999	0	34.75	31.14	28.1	22.8	25.13	23.98	22.33	23.27	26.82	16.95	43.48	22.79	26.55	26.89	21.04
OS09G0447000	21nt:1:seq-14483	MEL1-bound	TCCTCAGTGGCAAAGAGCACC	AGCAGTCCGCGTTCCTCGAGG	5	chr09	16675556	16675576	-	16675566	0	NA	0	NA	0	NA	0	NA	5	0	0.81	1.75	0	0.72	5.22	2.04	2.37	2.86	1.67	1.32	0.76	1.86	0	0	3.63
OS08G0111200	21nt:1:seq-14543	MEL1-bound	TCTTGTTCTAACGTCGTCACC	AGCACAGGGTGGCGGCGGTGG	4	chr08	580609	580629	-	580620	0	NA	0	NA	6	0	0	NA	0	NA	0.07	0	0.12	0	0.04	0	0	0.04	0.04	0.08	0.11	0.13	0	0	0.13
OS04G0474432	21nt:1:seq-14559	MEL1-bound	ATCTTCCGAAGTGTCTTCACC	TGGATGGCTTCATAGCCGTGA	5	chr04	23727464	23727484	+	23727475	0	NA	0	NA	0	NA	8.998	1	0	NA	3.91	4.33	4.01	3.93	3.38	3.52	2.92	2.2	2.17	2.47	0.91	2.81	3.68	2.47	3.47
OS10G0132500	21nt:1:seq-14568	MEL1-bound	TCCTTACAACTAACTTTCACC	TGGAAGTTTGATTGAAATTGG	4	chr10	2020393	2020413	+	2020402	6.994	1	0	NA	0	NA	0	NA	0	NA	5.45	5.61	5.94	3.94	5.13	4.43	3.12	3.18	3.32	2.01	5.49	2.11	3.97	3.35	3.4
OS02G0326200	21nt:1:seq-14580	MEL1-bound	AAGCACTCCTACCTAAAGACC	TTGATGAGGATGAATTTCTGA	4	chr02	13127357	13127377	+	13127368	0	NA	0	NA	0	NA	0	NA	8.01	0	0.85	0.49	0.71	0.63	0.86	0.55	0.69	0.39	0.5	0.5	0.89	0.44	0.78	0.57	0.59
OS08G0439150	21nt:1:seq-14582	MEL1-bound	AAGACCATAGTTCTAAAGACC	TTCTGTTATCAGGATGAATGG	4.5	chr08	21358698	21358718	+	21358709	0	NA	0	NA	0	NA	0	NA	5.999	0	0	0.45	0	1.61	0.58	0	0.31	2.28	0.59	0.32	0.83	0.49	0	0	0.49
OS03G0128500	21nt:1:seq-14583	MEL1-bound	TTCAGTTTGAACTTAAAGACC	AAGACAAGCTGGAATTCGTGG	4.5	chr03	1613768	1613788	-	1613777	0	NA	0	NA	5.999	1	0	NA	0	NA	1.11	1.15	1.22	0.56	0.52	0.62	0.28	0.71	0.88	0.23	0.39	0.13	0.61	0.37	0.35
OS01G0912900	21nt:1:seq-14584		AGGTGACCTCTCTTAAAGACC	TCTAGTGGAGATAGTTTCTTG	4	chr01	39794463	39794483	-	39794472	4	1	0	NA	0	NA	0	NA	0	NA	2.3	2.39	1.85	1.56	2.12	2.2	2.1	1.45	1.91	1.66	1.12	1.72	1.23	1.92	1.55
OS01G0185400	21nt:1:seq-14600		AGTTGAGGATAAACTAAGACC	TCAACTCCTATTTGA-TCTGC	2.5	chr01	4539696	4539716	+	4539707	21.018	0	0	NA	0	NA	0	NA	0	NA	7.2	9.6	9.43	7.79	7.27	8.44	7.61	6.4	7.42	6.52	12.02	4.82	7.44	7.55	5.63
OS04G0523100	21nt:1:seq-14616		GTTGACAAAAGAGTGCAGACC	CAGCTGATTGGTCACGTCTTG	4.5	chr04	26172205	26172225	-	26172214	0	NA	0	NA	0	NA	0	NA	4.002	0	1	1.3	0.45	0.87	0.51	0.75	1.08	0.26	0.46	0.37	0.35	0.51	0.62	0.59	0.85
OS03G0129000	21nt:1:seq-14620	MEL1-bound	GTGAAGAACGAGTCAGAGACC	TACTTATGGCTCAGTCGCTGG	3.5	chr03	1644678	1644698	+	1644689	0	NA	0	NA	0	NA	0	NA	6.006	1	2.75	2.99	2.14	2.27	2.21	2.31	2.07	3.26	2.04	1.84	1.9	1.4	3.52	2.01	2.11
OS10G0200800	21nt:1:seq-14620	MEL1-bound	GTGAAGAACGAGTCAGAGACC	TACTTATGGCTCAGTCGCTGG	3.5	chr10	7121184	7121204	-	7121193	0	NA	0	NA	0	NA	0	NA	6.006	0	0	0	0	0	0	0	0.02	0.01	0.02	0.01	0	0	0	0	0.02
OS10G0502100	21nt:1:seq-14620	MEL1-bound	GTGAAGAACGAGTCAGAGACC	CGCTTCTTGATTAGTTTCTGC	3.5	chr10	19152726	19152746	+	19152737	0	NA	0	NA	0	NA	4.998	1	0	NA	158.71	152.89	159.46	187.23	185.18	176.82	178.15	168.9	171.53	155.04	90.73	172.44	133.46	141.94	139.36
OS01G0930300	21nt:1:seq-14621		TGCCACTGAGAAGGAGAGACC	ACGGTGACTTTTCTTCAGAAG	5	chr01	40825357	40825377	-	40825368	0	NA	0	NA	0	NA	0	NA	6.003	1	0.59	0.61	0.56	0.44	0.6	0.29	0.25	0.26	0.27	0.12	0.22	0.13	0.56	0.79	0.74
OS06G0174300	21nt:1:seq-14621		TGCCACTGAGAAGGAGAGACC	ACGCTCTCTCTTCCTCTCGGG	4	chr06	3759843	3759863	+	3759852	0	NA	5.004	0	0	NA	0	NA	4	1	1	1.53	0.77	0.39	0.28	0.63	0.42	0.19	0	0.09	0.52	0.08	0.58	0.44	0.11
OS10G0506000	21nt:1:seq-14633		GTGTTCCATACGCCTGAGACC	CACAGGTTATGTGGCAGCTGG	5	chr10	19351357	19351377	+	19351366	0	NA	0	NA	0	NA	0	NA	4.998	1	2.74	2.53	1.32	1.05	1.33	1.23	2.29	2.08	1.96	1.07	1.55	2.68	2.1	1.21	1.07
OS09G0566550	21nt:1:seq-14657	MEL1-bound	TACGGAACAAATTTGTAGACC	ATTCCTTGTATGAACATCTGG	2.5	chr09	22601840	22601860	-	22601849	0	NA	0	NA	5.004	2	0	NA	0	NA	3.59	3.81	3.35	2.88	2.54	3.44	2.2	2.63	2.11	1.83	1.33	2.12	2.02	2.31	2.45
OS05G0461300	21nt:1:seq-14682	MEL1-bound	TTCTGTCTGTGGGCCACGACC	AATACAGACATTCGGAACTGG	4	chr05	22650277	22650297	-	22650288	0	NA	0	NA	0	NA	145.888	0	0	NA	15.22	16.05	16.53	11.87	15.07	14.36	14.24	14.86	13.53	12.88	25.06	11.88	13.29	12.4	12.79
OS05G0492600	21nt:1:seq-14724		GGCTAGTAACTTAGATCGACC	CCGATACTTGAACCTATCAGG	5	chr05	24198998	24199018	+	24199009	0	NA	6	1	0	NA	0	NA	0	NA	11.44	11.46	14.03	8.28	9.85	9.14	8.02	7.3	7.57	7.32	12.65	5.42	6.87	6.81	5.58
OS05G0492600	21nt:1:seq-14724		GGCTAGTAACTTAGATCGACC	CCGATACTTGAACCTATCAGG	5	chr05	24198998	24199018	+	24199009	2	0	6	1	0	NA	0	NA	0	NA	11.44	11.46	14.03	8.28	9.85	9.14	8.02	7.3	7.57	7.32	12.65	5.42	6.87	6.81	5.58
OS08G0484200	21nt:1:seq-14731		TCTCTAGCAGTCGAGTCGACC	GGAAATCGTCACCTCGGCGAG	5	chr08	23922014	23922034	+	23922023	0	NA	0	NA	0	NA	0	NA	4	1	1.11	1.9	1.22	3.79	0.88	2.42	5.97	5.13	3.15	15.47	1.14	15.14	5.49	3.78	6.56
OS11G0516400	21nt:1:seq-14731		TCTCTA-GCAGTCGAGTCGACC	AGAGATCCGAAAGCTTAACTGG	5	chr11	18520624	18520644	+	18520634	0	NA	0	NA	0	NA	0	NA	4.998	0	1.77	1.92	0	1.64	1.78	1.93	0.45	0.81	1.42	0	0.43	3.15	2.54	1.58	1.49
OS11G0121300	21nt:1:seq-14736	MEL1-bound	CGGAAGGAGTAGAATTCGACC	GTCTTCCTCATCTTCAGCTCC	3.5	chr11	945189	945209	-	945198	0	NA	0	NA	0	NA	0	NA	7	0	3.4	4.06	1.95	12.06	12	9.56	21.2	18.3	26.42	33.32	17.62	33.15	8.45	12.07	7.21
OS12G0121000	21nt:1:seq-14736	MEL1-bound	CGGAAGGAGTAGAATTCGACC	GTCCTCCTCATCTTCAGCTCC	4.5	chr12	989218	989238	-	989227	0	NA	0	NA	0	NA	0	NA	7	0	0.59	0.64	0	0.56	1.36	1.05	1.23	2.23	2.15	1.53	1	2.07	0.38	1.56	0.88
OS03G0789800	21nt:1:seq-14746	MEL1-bound	AGTTAACAGTAGTCCAGGACC	TCAAATTTCATCAGGTGCTTA	5	chr03	32829974	32829994	-	32829983	0	NA	0	NA	0	NA	0	NA	4	1	1.66	2.83	2.05	1.09	1.22	1.69	1.4	1.53	1.11	0.88	2.42	1.26	1.66	2.28	2.74
OS09G0547500	21nt:1:seq-14759	MEL1-bound	TCGTCTCACGGAGTTAGGACC	GGCGGCGTGCATCAGTCCCGG	4.5	chr09	21642842	21642862	+	21642851	0	NA	0	NA	0	NA	0	NA	6.994	0	4.99	4.68	4.47	4.12	4.38	3.24	2.68	4.87	4.62	1.62	0.6	0.47	1.34	3.27	2.98
OS01G0221700	21nt:1:seq-14762	MEL1-bound	ACGACCCTAGTAAGACGGACC	TGGAGCGATCATTTTTCTTGG	5	chr01	6664746	6664766	+	6664756	0	NA	0	NA	5	0	0	NA	0	NA	0.14	0.23	0.12	0.21	0.22	0.24	0.08	0	0.38	0.08	0.11	0	0	0.19	0.25
OS01G0623000	21nt:1:seq-14776	MEL1-bound	CGTCAAGTTACGTCGTGGACC	GCCGCACGACGCAGCACCTGG	4.5	chr01	24856077	24856097	-	24856088	5	0	0	NA	0	NA	0	NA	0	NA	3.6	1.43	3.78	1.56	0.91	0.88	0.51	0.31	0.18	0	0	0.13	0.31	1.45	0.55
OS02G0769900	21nt:1:seq-14776	MEL1-bound	CGTCAAGTTACGTCGTGGACC	GCAGCTGAATGCAGCACCTCG	3	chr02	32463298	32463318	-	32463308	0	NA	0	NA	0	NA	6	1	0	NA	10.71	8.57	8.69	8.52	7.02	9.06	8.65	5.4	8.12	7.65	1.33	6.01	4.21	6.7	6.62
OS12G0211400	21nt:1:seq-14795	MEL1-bound	TACTCTTGGAAGGAGATGACC	AAGATAATCTTTTTCTACTGA	4.5	chr12	5851755	5851775	+	5851766	0	NA	0	NA	5	1	0	NA	0	NA	0.51	0	0.16	0.33	0	0.31	0.54	0	0.28	0	0	0	0.16	0	0
OS02G0167700	21nt:1:seq-14799	MEL1-bound	GAGTATTTGCATAATATGACC	CTCATAAAC-TATTGTACAAG	4	chr02	3665640	3665660	-	3665650	0	NA	0	NA	0	NA	46.971	0	0	NA	4.79	4.67	4.78	3.03	3.21	3.04	2.18	3.04	2.51	2	4.02	2.43	3.51	3.19	2.45
OS05G0571600	21nt:1:seq-14802	MEL1-bound	CTGAAAACTGCAAGTATGACC	GAGTTTTGGTGGTCATATTGA	4.5	chr05	28487916	28487936	+	28487927	0	NA	0	NA	0	NA	0	NA	6.006	1	41.24	41.75	41.65	43.03	45.21	48.48	24.13	25.34	28.84	18.17	13.35	17.26	28.66	22.02	27.44
OS02G0780500	21nt:1:seq-14803	MEL1-bound	AAGGTTGTCTGGGTTATGACC	CTCCATCTGACCCAATGCCGG	4.5	chr02	33059768	33059788	+	33059778	0	NA	0	NA	0	NA	0	NA	4.002	1	0.72	0.46	0.75	0.36	0.35	0.54	0.32	0.1	0.11	0.22	0.23	0.14	0.19	0.37	0.43
OS09G0512950	21nt:1:seq-14803	MEL1-bound	AAGGTTGTCTGGGTTATGACC	TTCCATCCGATCCGAACCTGG	5	chr09	19961328	19961348	-	19961337	0	NA	9.996	1	0	NA	0	NA	0	NA	1.7	2.02	4.24	2.92	2.05	3.3	1.33	2.54	3.26	2.82	0	3.58	0.42	1.73	1.54
OS03G0160400	21nt:1:seq-14821		TCGTACCCAGAACAGGTGACC	AGCGTGTGGCTTTTCTATTGG	4.5	chr03	3218848	3218868	-	3218857	0	NA	0	NA	10.99	0	0	NA	0	NA	48.37	52.66	46.47	31.78	30.64	29.07	24.55	20.71	25.16	15.2	29.39	13.96	20.82	23.85	23.58
OS03G0784700	21nt:1:seq-14828		GACTTTATAGTTCTTGTGACC	CAGAAA-ATCAAGAACGCTGG	3	chr03	32566932	32566952	-	32566943	37.023	0	0	NA	44.02	0	0	NA	0	NA	13.86	15.1	12.06	11.52	11.56	12.76	11.61	12.45	12.31	7.71	18.15	8.45	8.52	9.47	10.5
OS10G0378450	21nt:1:seq-1483		GAGTAGGTTAGCTACTTCGAA	CTCAACGAGTCGGTGGAGCTG	4.5	chr10	12119692	12119712	-	12119702	4	1	0	NA	0	NA	0	NA	0	NA	2	1.81	3.82	2.8	2.71	2.93	1.36	0.62	1.8	3.41	0	1.33	0.64	2.95	1.86
OS03G0121800	21nt:1:seq-14862		TCAGGTCGTATCACCAATACC	ATTCCTGGATAGTGGATATGA	5	chr03	1196681	1196701	-	1196690	0	NA	0	NA	58.039	0	0	NA	0	NA	30.85	20.33	23.85	21.68	20.23	22.54	9.56	6.43	16.83	10.93	20.72	8.03	22.54	12.93	14.33
OS07G0239500	21nt:1:seq-14878	MEL1-bound	CCACAAACCTCACCCCATACC	AATGTTTGGAATGGGATGTGG	4.5	chr07	7749652	7749672	-	7749663	0	NA	0	NA	0	NA	0	NA	6	1	1.1	2.3	1.77	1.32	0.9	1.58	0.68	0.88	1.12	1.13	2.47	1.66	1.59	1.7	0.92
OS07G0168300	21nt:1:seq-14894	MEL1-bound	TGCAAAACCCAACCTGATACC	ACGATTTGTGTTGTCCTGTGG	4.5	chr07	3663126	3663146	+	3663137	0	NA	0	NA	0	NA	6.992	1	0	NA	46.55	46.43	50.97	67.55	61.43	70.36	73.41	67.62	63.79	49.95	16.26	54.64	42.13	38.71	39.68
OS03G0811200	21nt:1:seq-14902	MEL1-bound	CGCAGGAGTTCTGTATATACC	GCAT-CTCGAGAAATATATGG	4	chr03	33967692	33967712	+	33967703	0	NA	0	NA	4	1	0	NA	0	NA	4.71	5.87	4.07	3.43	2.28	2.71	1.72	1.52	1.93	1.23	2.24	1.27	1.95	1.75	1.51
OS03G0106400	21nt:1:seq-14902	MEL1-bound	CGCAGGAGTTCTGTATATACC	CCGTTCACAAGAAATATCTGG	4.5	chr03	377096	377116	-	377106	0	NA	0	NA	5.005	1	0	NA	0	NA	0.2	0.16	0.24	0	0	0.23	0	0.12	0.05	0.06	0.08	0	0	0	0.27
OS02G0538400	21nt:1:seq-14925		AGCAACAGTGGCTAAACTACC	TCGTTTTTATTGATTTAATTG	4.5	chr02	19946938	19946958	+	19946949	4	1	0	NA	0	NA	0	NA	0	NA	0.05	0.05	0	0.16	0.12	0.06	0.09	0.07	0.12	0.16	0.29	0.1	0.06	0.07	0
OS02G0552700	21nt:1:seq-14930	MEL1-bound	AGTACTCTAAGTGTAACTACC	TTATGGGATTCATATTCATGA	3.5	chr02	20846999	20847019	+	20847009	0	NA	6.006	0	0	NA	0	NA	0	NA	18.88	18.02	18.44	11.22	12.04	15.14	12.29	9.69	14.31	7.67	21.4	8.44	15.14	15.14	7.25
OS01G0259400	21nt:1:seq-14961	MEL1-bound	ACGTCGACTACTGAACCTACC	TGCACCTGATGACAATGATGG	4	chr01	8696366	8696386	-	8696376	0	NA	0	NA	0	NA	0	NA	6	0	11.63	12.85	12.43	5.05	5.41	5.86	3.54	4.14	3.52	1.56	3.61	1.21	5.33	5.36	5.57
OS10G0209566	21nt:1:seq-14977	MEL1-bound	GACCCTCTCTACCTAGCTACC	CTGAGAGAGA-GGAAGGATGG	4.5	chr10	7767514	7767534	+	7767523	6	0	0	NA	0	NA	0	NA	0	NA	11.04	11.96	15.44	14.81	16.88	17.94	13.89	19.95	18.38	3.87	2.24	10.45	7.75	8.85	5.85
OS11G0130700	21nt:1:seq-14978		AGTGAAAACCTAGTAGCTACC	TGATTTTCAGCTCATCGATGG	4.5	chr11	1409034	1409054	+	1409045	4	0	0	NA	0	NA	0	NA	0	NA	7.15	5.96	11.49	4.52	12.39	3.79	6.6	4.99	8.15	3.21	10.65	3.88	3.15	1.97	5.54
OS01G0819500	21nt:1:seq-14981		CCTCGGTCTTAAGTCGCTACC	GGACCCAGAAGTATGCCATGG	5	chr01	34941567	34941587	+	34941576	228	1	0	NA	0	NA	0	NA	0	NA	1136.36	1102.01	1156.85	907.63	974.46	935.54	789.81	993.07	905.31	994	1964.3	1011.54	1014.92	1008.24	1052.98
OS03G0396200	21nt:1:seq-14989	MEL1-bound	ATCGTAGGTACCTGTGCTACC	TAGGATCCATGGAAATGTTGA	4.5	chr03	16017061	16017081	-	16017070	0	NA	0	NA	0	NA	6	1	0	NA	2.87	3.67	0.41	2.61	3.26	1.61	3.22	0	2.56	2.35	0	0.63	1.05	1.84	0.44
OS01G0973300	21nt:1:seq-15002	MEL1-bound	TCGGAAGACCTTCTCT-CTACC	AGGCTTCTGGTAGTGAGGATGG	4.5	chr01	42975557	42975577	+	42975566	0	NA	0	NA	0	NA	0	NA	11.001	0	13.89	13.42	16.09	10.96	10.21	10.95	8.84	10.68	8.6	6.38	14.98	5.84	11.2	9.15	10.21
OS05G0149600	21nt:1:seq-15002	MEL1-bound	TCGGAAGACCTTCTCTCTACC	ATCGATCTGGAGGAGGGATGG	4	chr05	2840613	2840633	-	2840622	0	NA	34.012	0	0	NA	0	NA	0	NA	23.09	22.65	22.52	19.6	17.03	16.87	15.06	13.53	15.63	11.51	17.58	11.16	16.03	15.76	16.32
OS05G0429000	21nt:1:seq-15004		TCCTAACTTCCGTAGTCTACC	AGCATGGAAGGCTTCAGAAGG	4	chr05	21051270	21051290	-	21051280	7.004	1	0	NA	0	NA	0	NA	0	NA	3.46	3.77	2.33	2.73	2.68	2.67	2.07	2.88	2.12	1.93	2.58	2.42	3.1	1.87	1.86
OS04G0163700	21nt:1:seq-15030	MEL1-bound	ACCCATTGTATAAACAGTACC	TGAATATCAGATCTGTCATGG	5	chr04	4350941	4350961	+	4350952	4	1	0	NA	0	NA	0	NA	0	NA	2.97	3.69	3.4	2.38	2.58	0.96	0.97	1.9	1.41	0.87	1.39	0.64	2.04	2.17	1.42
OS01G0333600	21nt:1:seq-15032		TCGTCAGCCTGTTACAGTACC	CGCCGTCGGAGAACGTCAAGG	5	chr01	12982636	12982656	+	12982645	0	NA	0	NA	0	NA	0	NA	4.998	1	1.15	1.82	0.2	2.01	3.36	2.74	2.42	3.59	3.01	3.38	2.38	2.48	2.61	2.3	1.51
OS04G0634900	21nt:1:seq-15032		TCGTCAGCCTGTTACAGTACC	AGAAGTCCGAGAATGTGATGC	5	chr04	32296289	32296309	-	32296298	0	NA	0	NA	0	NA	0	NA	4.998	0	1.48	2.39	1.39	1.98	2.88	0	6.52	1.31	5.37	1.82	0	1.14	2.8	0	3.31
OS09G0108400	21nt:1:seq-15042	MEL1-bound	TCGTGAATGAATCGGAGTACC	AACAATTACATAGCCTCATTG	4	chr09	805932	805952	+	805943	0	NA	15.015	0	0	NA	0	NA	0	NA	4.3	4.59	4.36	3.53	3.32	3.07	2.43	2.84	2.89	1.7	1.41	2.51	3.24	2.46	3.42
OS04G0667900	21nt:1:seq-15054	MEL1-bound	CTGTCTCGTTCGTTACGTACC	AACAGAGCAAACAGTGCATTG	3.5	chr04	34095121	34095141	+	34095131	0	NA	0	NA	0	NA	4.998	1	0	NA	5.48	4.6	3.83	4.01	4.75	3.61	2.74	3.01	3.22	2.65	0.88	2.53	3.24	3.49	3.49
OS12G0192500	21nt:1:seq-15060	MEL1-bound	TCCTAGTTCCTACCTCGTACC	AGGTTCAGTGATGGAGCTTGG	4.5	chr12	4710840	4710860	+	4710851	0	NA	0	NA	0	NA	0	NA	4	1	2.03	2.22	2.24	1.73	1.71	2.2	2.2	1.68	1.67	1.83	2.32	1.75	2.23	1.95	1.4
OS01G0715700	21nt:1:seq-15060	MEL1-bound	TCCTAGTTCCTACCTCGTACC	CATTTCAAGGATGGAGCATGC	5	chr01	29783107	29783127	+	29783118	11.004	1	0	NA	0	NA	0	NA	0	NA	5.52	6.02	5.91	4.71	5.31	5.09	5.41	2.11	5.29	3.43	4.68	4.62	3.54	5.19	3.7
OS01G0870300	21nt:1:seq-15062		TCCAAAGTCCTAGGTCGTACC	AGCTTTTGGAATGCACCATGG	5	chr01	37734052	37734072	+	37734061	0	NA	6	0	0	NA	0	NA	0	NA	0.85	1.33	1.05	0.7	0.54	0.85	0.56	0.55	0.43	0.21	0.7	0.45	0.62	0.71	0.65
OS08G0533700	21nt:1:seq-15079		CCTAGTACAGCCGTAGGTACC	GGATC-TGCCCCCATCCATGG	5	chr08	26606798	26606818	+	26606807	0	NA	0	NA	0	NA	36.015	1	0	NA	1.1	0.94	1.97	1.59	1.66	1.5	1	1.51	0.87	0.83	1.47	0.71	0.3	0.76	1.32
OS11G0130700	21nt:1:seq-15080		TCTAACAGACGGGTAGGTACC	TGATTTTCAGCTCATCGATGG	4.5	chr11	1409034	1409054	+	1409045	4	0	0	NA	0	NA	0	NA	0	NA	7.15	5.96	11.49	4.52	12.39	3.79	6.6	4.99	8.15	3.21	10.65	3.88	3.15	1.97	5.54
OS03G0800200	21nt:1:seq-15084		ATCTCCAGTGAAGTCGGTACC	TGAAGGTCAGTTCAGCCATGT	4.5	chr03	33373319	33373339	-	33373328	31.032	0	0	NA	0	NA	0	NA	0	NA	3.11	3.5	4.87	2.17	2.6	2.64	2.03	1.41	1.84	1.1	0.65	1.1	0.6	0.35	0.63
OS04G0414000	21nt:1:seq-15090	MEL1-bound	GTCTCTCACCTGCTTGGTACC	CAGAGCGTGGATGGACAGTGG	4.5	chr04	20450883	20450903	+	20450892	0	NA	0	NA	0	NA	0	NA	6	0	0.28	0	0	0	0	0	0	0	0	0	0	0	0	0.49	0
OS02G0781600	21nt:1:seq-15095		TACTAAGACTTCGGATGTACC	ATTATTCTGGAGACAAGATGG	4.5	chr02	33119108	33119128	+	33119117	0	NA	0	NA	0	NA	0	NA	6	0	1.45	1.88	1.8	0.74	0.63	0.88	1.21	1.13	0.54	0.91	1.12	0.88	1.4	0.73	1.54
OS11G0105400	21nt:1:seq-15095		TACTAAGACTTCGGATGTACC	ATGACTTTGAAGTTTACAAGG	3.5	chr11	252772	252792	-	252782	0	NA	0	NA	14.025	1	0	NA	0	NA	4.94	5.89	6.1	3.49	3.53	4.88	3.24	3.21	2.17	3.1	6.15	1.76	2.86	2.62	2.39
OS04G0474550	21nt:1:seq-15101	MEL1-bound	ACCAACCTTAGCACCTGTACC	TGTTTGGACTTGTGGACAAGG	3.5	chr04	23733623	23733643	+	23733634	16.986	0	21.996	0	27.993	0	31.98	0	0	NA	4.84	5.11	3.85	3.9	4.54	3.18	2.85	1.6	4.21	2.86	4.12	2.22	2.92	3.48	4.03
OS02G0176900	21nt:1:seq-15114		ACGTCAACAATTCGGTGTACC	TGGAGTTCTTGAACAACATGG	4.5	chr02	4222291	4222311	-	4222301	0	NA	0	NA	0	NA	0	NA	5	0	0	0	0.28	0	0	0	0	0.1	0.18	0	0	0	0	0	0.3
OS02G0772600	21nt:1:seq-15114		ACGTCAACAATTCGGTGTACC	TGCAGTTGTCAAGCCGCTGGG	3.5	chr02	32611911	32611931	-	32611921	0	NA	0	NA	0	NA	0	NA	8	1	0.63	0	0	0.31	0.92	0.59	0	0	0	0	0.34	0.54	0	0	0
OS03G0569000	21nt:1:seq-15162		TTCTTGGCTCGTACAGTTACC	AAGAAAGTAGCATGTCCATTG	5	chr03	20585172	20585192	-	20585181	6.003	0	0	NA	0	NA	0	NA	0	NA	4	3.06	4.37	2.8	2.27	1.17	1.93	2.89	1.67	1.89	3.57	1.68	0.62	1.05	1.57
OS03G0842400	21nt:1:seq-15173	MEL1-bound	GTTCAAAACACAACTGTTACC	CGAGTTTTGTGTTGGCAATGG	1	chr03	35415029	35415049	-	35415039	4	2	0	NA	0	NA	0	NA	0	NA	6.43	5.82	5.61	3.49	3.56	4.92	2.29	3.24	2.82	2.54	4.63	1.59	2.8	4.81	4.06
OS06G0320300	21nt:1:seq-15225	MEL1-bound	TAGTAACTTGACCAAGAACCC	ATCAGTGATCTGGTTCTTGGG	2	chr06	12446636	12446656	-	12446645	0	NA	0	NA	4	2	0	NA	0	NA	25.17	26.26	20.07	17.97	19.28	21.01	19.68	17.88	16.27	15.47	21.46	19.06	19.53	19.87	17.01
OS07G0230400	21nt:1:seq-15238		TACTCACTGGTGTGGTAACCC	AAAAGTGACTACACCTTCGGG	4.5	chr07	7257417	7257437	+	7257428	0	NA	0	NA	0	NA	15.002	0	0	NA	60.67	60.61	57.24	57.85	59.69	57.47	51.71	52.25	55.42	44.41	34.94	42.86	38.27	45.05	38.27
OS04G0535600	21nt:1:seq-15242	MEL1-bound	TTGAGCGAGTCCTAAACACCC	AAATCGCTAAAGATTTGGGAG	5	chr04	26771667	26771687	+	26771676	0	NA	0	NA	0	NA	6	0	0	NA	0	0.11	0	0.1	0.07	0	0	0.08	0	0	0	0.12	0.15	0	0
OS03G0849700	21nt:1:seq-15246		ACGTTAGGAGAGTACACACCC	TGGAATTCTCTTATCAGTGGC	5	chr03	35745606	35745626	+	35745615	0	NA	0	NA	0	NA	5	1	0	NA	1.65	1.73	1.93	0.72	0.98	0.99	0.74	0.42	0.53	0.73	0.63	0.43	0.42	0.8	0.87
OS01G0939000	21nt:1:seq-15272		GTCAAGGTCACTATAAGACCC	CACTCCCAGTGATAATCGTGG	5	chr01	41219349	41219369	+	41219360	4.998	0	0	NA	0	NA	0	NA	0	NA	0.76	1.42	1.68	1.04	1.52	1.37	1.49	1.04	0.96	1.62	0.34	1.34	0.84	0.86	1.21
OS11G0583200	21nt:1:seq-1529		TTCTAGCATTGGCTATAGGAA	AAGTTCATATCTGGTATCGTT	5	chr11	22043421	22043441	+	22043430	4	0	0	NA	0	NA	0	NA	0	NA	2.16	1.48	1.45	1.05	1.13	1.03	1.25	0.81	1.52	0.87	0.83	0.89	1.18	0.95	0.94
OS12G0140266	21nt:1:seq-15305		TTCATAGTGTAAAGTCTACCC	ACTTATAACATTTCAGATTGG	4	chr12	1944415	1944435	-	1944426	123	0	0	NA	0	NA	80.951	0	0	NA	2.65	2.43	2.76	1.63	1.36	1.3	0.8	0.89	0.84	0.82	1.32	1.11	0.65	1	0.94
OS02G0323600	21nt:1:seq-15322		GAGTACAGTGAACACTTACCC	CTCAGGTCACTTGGGCTTGCG	5	chr02	12970522	12970542	+	12970532	0	NA	0	NA	0	NA	0	NA	4	0	0	0.13	0	0	0	0.31	0	0.44	0.26	0	0	0	0.22	0.81	1.55
OS11G0201360	21nt:1:seq-15324		AGTGACTAAGATTACTTACCC	TTGCTGCTTCAAACCAATGGG	5	chr11	5089688	5089708	-	5089697	0	NA	0	NA	5	0	0	NA	0	NA	1.28	1.34	2.17	1.03	1.13	1.36	1.13	0.72	1.49	0.47	0.72	0.75	0.62	0.47	0.42
OS09G0429600	21nt:1:seq-15351		GTCCTTAAATTGGGACACCCC	CAGGAAGTATACCCTGTGCGA	5	chr09	15630525	15630545	-	15630536	0	NA	7	1	0	NA	0	NA	0	NA	13.47	12.07	14.28	10.54	9.81	12.66	8.86	5.95	8.23	6.38	9.37	7.59	10.03	9.67	8.17
OS01G0918500	21nt:1:seq-15352	MEL1-bound	ATCAATATACGAACCCACCCC	TTGTTTTATGCTGCGGTGGGG	4	chr01	40071206	40071226	-	40071217	0	NA	0	NA	0	NA	0	NA	11.008	1	24.19	25.78	21.11	14.95	15.28	17.64	12.52	11.08	15.63	10.75	20.52	9.56	20.76	18.79	18.48
OS02G0128000	21nt:1:seq-15410		CGTCGTCTCGTGTACAAGCCC	GCGGCGGCGCACGTGTTCATG	4.5	chr02	1450464	1450484	+	1450473	0	NA	0	NA	0	NA	0	NA	25	0	8.75	8.02	1.27	17.62	27.3	29.77	29.25	43.4	33.81	34.46	0	31.86	17.93	16.95	18.11
OS08G0506400	21nt:1:seq-15410		CGTCGTCTCG-TGTACAAGCCC	GCAGAAGGGCGACGTGTTCGCG	4.5	chr08	25062604	25062624	+	25062614	0	NA	0	NA	0	NA	0	NA	9	1	118.72	132.04	125.34	121.14	143.84	128.1	114.23	113.63	110.3	62.1	13.15	66.13	80.01	73.08	78.95
OS03G0418800	21nt:1:seq-15425		ACCCCTAC-ATTGAAGTCGCCC	TGGAGGTGATAACTTCAGCAGG	4	chr03	17438198	17438218	+	17438208	0	NA	0	NA	0	NA	0	NA	43.016	0	8.49	9.02	13.26	7.06	6.57	6.16	5.88	6.01	5.66	4.43	7.73	4.02	8.56	7.31	7.73
OS07G0507700	21nt:1:seq-15452		GCTAAATGTTGCACC-AATCCC	CGATCTACCACCTGGCTTAGGG	4.5	chr07	19289216	19289236	+	19289225	0	NA	0	NA	0	NA	0	NA	39.06	0	11.88	11.04	11.04	7.7	7.71	7.28	7.26	7.74	6.45	5.61	10.26	4.17	7.76	9.28	8.23
OS04G0602900	21nt:1:seq-15453		TACTTCATTACAAAGAATCCC	ATGAAG-AATTTTTCTTAAGG	3.5	chr04	30430363	30430383	+	30430373	0	NA	0	NA	0	NA	4.995	1	0	NA	1.96	2.82	2.55	2.13	2.75	1.95	2.33	3.15	2.74	2.38	1.77	1.45	1.82	2.38	1.27
OS02G0775200	21nt:1:seq-15483		GGTAGACCGTTAGTGACTCCC	CCATCTTACAGTCATTGAGAA	5	chr02	32725695	32725715	-	32725706	0	NA	0	NA	0	NA	9.002	0	0	NA	3.46	3.42	3.13	1.92	3.76	3.14	1.55	1.51	2.04	1.43	0.93	1.34	2.62	1.33	2.51
OS05G0177100	21nt:1:seq-15535		AGGTCCTACCAGAGTGTTCCC	TTCCGGCTGGTCTGACAAGGT	4.5	chr05	4614164	4614184	+	4614175	0	NA	0	NA	0	NA	6.003	1	0	NA	16.48	16.37	16.92	15.72	12.67	14.64	15.87	12.75	15.14	10.71	12.45	11.33	9.21	9.6	6.6
OS10G0135200	21nt:1:seq-15551		ACGTATAGGGTCGACAAAGCC	TGCATATTTCAGTTGATAAGG	4.5	chr10	2179624	2179644	-	2179633	0	NA	0	NA	6	1	0	NA	0	NA	3.01	3.28	2.66	1.88	3.17	2.32	3.08	1.57	2.84	2.25	4.36	2.06	2.36	2.02	2.05
OS03G0381300	21nt:1:seq-15559		TCCAGGTGTGCGATACAAGCC	AGGTCCATATGCTATCTTATC	5	chr03	15120394	15120414	-	15120403	0	NA	0	NA	0	NA	0	NA	165.06	0	10.68	10.23	12.71	10.36	9.77	9.74	10.59	11.82	8.36	9.88	23.14	9.78	22.18	12.91	16.85
OS04G0371600	21nt:1:seq-15591	MEL1-bound	CGAAGAGATACATCGACAGCC	GCTTCTCTCTTTAGCTGTTGG	2.5	chr04	18097521	18097541	+	18097530	0	NA	0	NA	0	NA	0	NA	5	0	1.33	1.16	1.02	0.85	0.99	0.72	0.47	0.51	1.08	1.32	1.01	1.02	1.36	1.17	0.89
OS11G0202500	21nt:1:seq-15606		TCTACGTCATATTGAAGAGCC	AGATGCAGGAGATCGTCGCGG	5	chr11	5178862	5178882	+	5178873	0	NA	8.996	0	0	NA	0	NA	9.996	0	0.74	0.8	1.4	1.99	0	2.5	2.91	0	1.54	0.61	0	0.57	1.41	0	0.83
OS03G0111700	21nt:1:seq-15642		AACTGACTGATTTCTTGAGCC	TTGTGTAACTGAAGAGCTCTG	5	chr03	672755	672775	+	672766	11.99	0	0	NA	0	NA	0	NA	0	NA	2.84	3.4	3.34	2.48	2.13	2.36	1.75	1.78	1.65	1.11	1.52	0.83	2.25	2.07	1.18
OS04G0201000	21nt:1:seq-15642		AACTGACTGATTTCTTGAGCC	TTGACAAACTAAAGAAATCAG	4	chr04	6893847	6893867	-	6893858	5.005	1	0	NA	0	NA	0	NA	0	NA	25.19	26.78	26.74	15.68	11.99	13.69	11.83	10.4	9.68	6.74	12.21	5.15	13.45	12.4	14.91
OS06G0571100	21nt:1:seq-15657	MEL1-bound	CTCACAAAGTCGTAGCTAGCC	GAGGGTTTCACCATTGTTCGG	3.5	chr06	22126203	22126223	-	22126212	10.998	0	0	NA	0	NA	0	NA	0	NA	1.42	2.38	2.84	1.79	2.31	2.53	1.44	1.15	1.09	1.68	0.8	1.48	0.53	1.58	1.4
OS03G0712100	21nt:1:seq-15690		ATTCAGTCGT-TTTAACACGCC	TTAGGCAGAAGAAATTGTGCGG	4.5	chr03	28770954	28770974	+	28770964	0	NA	0	NA	0	NA	5.995	1	0	NA	1.6	2.56	0.82	1.64	1.34	1.25	0.56	2.04	0.35	0.09	0.55	0.35	1.64	0.84	1.07
OS02G0170100	21nt:1:seq-15707		ATGAAAGAAGTCCCAACCGCC	TATTTTTTTCAGTGCTGAAGG	5	chr02	3829164	3829184	+	3829175	18	0	0	NA	0	NA	24.998	0	0	NA	25.83	29.13	24.58	34.91	32.3	35.59	45.52	45.45	34.26	36.89	78.26	39.72	26.48	20.48	21.28
OS01G0919600	21nt:1:seq-15724		CAGGTGTATATGTTCGCCGCC	CTGCAGATATTCAACCGGCGG	5	chr01	40132070	40132090	+	40132080	0	NA	0	NA	0	NA	0	NA	4.002	1	0.83	0.95	0.76	1.86	1.11	1.43	2.49	1.26	1.65	2.15	1.32	1.8	2.18	2.79	2.67
OS01G0198702	21nt:1:seq-15727		TTGACCTTCGTTGAGTCCGCC	CCCTGGAGGCGGCCCAGGCGG	4.5	chr01	5362092	5362112	-	5362103	0	NA	0	NA	0	NA	7.995	0	0	NA	1.84	3.77	3.13	2.71	4.51	2.55	5.09	1.15	3.35	1.06	0.83	2.15	1.56	1.26	2.96
OS02G0830700	21nt:1:seq-1575		CTAGCAGCAGTGAGACTGGAA	GGTCGTC-TCACTCTCACCTT	3	chr02	35710482	35710502	-	35710492	0	NA	0	NA	0	NA	8.001	2	0	NA	22.96	21.53	22.3	23.36	21.55	22.56	16.15	18.14	19.54	15.13	4.5	15.68	15.06	15.54	17.02
OS04G0551500	21nt:1:seq-15757		GTTCTTC-CGATGAACGTCGCC	CAAGAAGAGCTGCCGGCGGCGG	4.5	chr04	27615520	27615540	+	27615530	0	NA	32.026	1	0	NA	0	NA	0	NA	0.21	0.52	0.66	0.26	0.1	0.44	0	0.4	0	0	0	0	0	0.18	0.46
OS07G0539400	21nt:1:seq-15762	MEL1-bound	AAGAGCCAGATGGTGGTCGCC	TTCAATGACTACTACCAGCGG	4.5	chr07	21245844	21245864	-	21245855	0	NA	0	NA	0	NA	7.005	1	0	NA	40.22	41.77	54.59	55.17	61.23	64.87	38.68	39.69	42.8	13.3	24.08	15.69	39.96	39.19	36.28
OS03G0296600	21nt:1:seq-15766		GAGGAGAAGTAAGTTGTCGCC	CTCTTCTTCA-TCAACGGCGA	3.5	chr03	10380338	10380358	+	10380348	0	NA	0	NA	0	NA	0	NA	5.995	1	8.77	9.51	7.91	4.68	9.89	2.8	2.79	1.69	4.43	0.78	0	1.09	5.29	2.06	7.74
OS07G0141500	21nt:1:seq-15780		ACGAAGTCTGTAGAGAAGGCC	TGCCTGAGAAATGTTTTCTGG	5	chr07	2142220	2142240	-	2142229	0	NA	0	NA	0	NA	5.004	1	0	NA	6.7	6.22	7.08	4.17	3.28	5.45	3.95	3.98	3.94	2.66	5.66	2.77	5.11	3.09	4.43
OS07G0450000	21nt:1:seq-15791	MEL1-bound	GTTCCGAAGAACCGAGAGGCC	CCAGGCTGCTAGGGTTTTCGG	5	chr07	15448873	15448893	+	15448883	0	NA	35.998	0	33.004	0	0	NA	17.996	0	14.89	15.15	18.43	9.97	7.83	10.5	8.86	9.5	6.09	6.6	15.04	6.47	7.66	6.62	8.59
OS09G0534200	21nt:1:seq-15798		TTTCAA-ATAAGATCATAGGCC	ACAGTTATGTTCTAGTGTCCGA	4.5	chr09	20992261	20992281	+	20992271	0	NA	0	NA	0	NA	12	1	0	NA	16.85	18.37	15.7	19.91	20.95	21.18	16.12	20.76	18.47	10.47	7.88	10.31	10.13	10.31	9.82
OS06G0267200	21nt:1:seq-15800	MEL1-bound	CGGTTTCAGGTTGACTAGGCC	GCCATAGGCCATCTGCTCGGG	5	chr06	8869393	8869413	-	8869404	0	NA	0	NA	4	1	0	NA	0	NA	10.38	9.24	14.13	7.88	9.89	7.87	8.36	7.96	6.71	4.09	7.17	6.21	4.38	4.46	4.94
OS06G0116400	21nt:1:seq-15802		CTTAGACGATCCTCTTAGGCC	GAATCTGCCATGAGAATTTTG	5	chr06	908904	908924	-	908915	0	NA	0	NA	0	NA	0	NA	5.004	1	4.49	4.7	4.47	5.23	4.85	5.36	6.24	7.56	7.68	10.11	2.55	13.12	5.74	5.86	7.05
OS06G0687400	21nt:1:seq-15802		CTTAGA-CGATCCTCTTAGGCC	GAATCTCTCTGGGAGAATCCGC	4	chr06	28661943	28661963	-	28661952	8	0	0	NA	0	NA	0	NA	0	NA	5.41	5.21	5.94	4.1	4.71	5.21	3.59	3.67	3.55	3.6	7.62	3.93	4.18	5.5	4.14
OS03G0603500	21nt:1:seq-15819	MEL1-bound	GGGATAGTCTGTACTGCGGCC	TCCGATCTGAGATGGCGTCGG	4.5	chr03	22612588	22612608	+	22612599	9	0	22.011	0	6.996	0	10	0	8.998	0	1.52	1.06	0.8	1.06	0.96	1.49	1.01	1.84	0.46	0.6	1	0.56	0.53	1.1	0.46
OS07G0432800	21nt:1:seq-15832		ACGACCTGATGTTCTAGGGCC	TGCTGGCCTCCTACATCCAGG	5	chr07	14370557	14370577	-	14370567	0	NA	0	NA	0	NA	0	NA	6	1	6.94	7.56	9.5	4.59	4.41	5.44	2.45	5.25	3.2	2.83	1.67	2.44	7.81	6.43	6.52
OS09G0363100	21nt:1:seq-15846	MEL1-bound	TCCACGTT-GTCAGACATGGCC	ATATGCAATCATTTTGTACCGG	5	chr09	11883894	11883914	+	11883903	0	NA	8.004	0	0	NA	0	NA	0	NA	1.61	2.64	2.33	0.59	1.14	1.29	1.07	2.29	0.9	0.36	2.95	1	0	0.87	0.45
OS03G0257000	21nt:1:seq-15865	MEL1-bound	TCACCTCCGTTCAGTTTGGCC	AGTGGAGACAACTAAAAGCAG	5	chr03	8307657	8307677	-	8307668	0	NA	0	NA	6.996	0	0	NA	0	NA	1.82	1.99	1.51	1.56	1.39	1.56	1.05	1	1.22	0.69	1.25	0.73	1.1	0.64	0.93
OS02G0611000	21nt:1:seq-15873		TACGTCTCTTAGCTAGATGCC	GTGCGGTTTATCGATCTGCGG	4.5	chr02	24031929	24031949	-	24031940	0	NA	0	NA	0	NA	0	NA	5.004	1	0.18	0.05	0.2	0.18	0.16	0.28	0.07	0.07	0.2	0.22	0.09	0.22	0.14	0.16	0.11
OS03G0209700	21nt:1:seq-15908	MEL1-bound	GTACCTTTTGCTCCTAGTGCC	TAGGGAAAATGAGCATCTCTG	5	chr03	5732059	5732079	+	5732070	0	NA	0	NA	4.998	1	0	NA	0	NA	0.54	0.3	0	0	0	0.1	0.1	0	0	0.11	0	0	0	0	0
OS06G0499500	21nt:1:seq-15917		TCTAAGTACAATCGTCGTGCC	ACATGCTTGTTGGTAGCACTG	5	chr06	17587611	17587631	-	17587622	0	NA	0	NA	6.006	1	0	NA	0	NA	9.38	9.08	10.45	7.82	9.6	8.78	7.27	7.05	6.94	6.97	8.43	5.61	6.72	7.93	9.16
OS03G0728200	21nt:1:seq-15918		TACGTGTTATACCTAGGTGCC	ATGGACAATCTGGATTCATGC	4	chr03	29731780	29731800	+	29731789	0	NA	0	NA	0	NA	0	NA	6.001	1	5.33	4.45	6.91	4.51	3.98	3.91	5.46	4.96	3.69	4	3.7	4.96	2.38	4.25	4
OS07G0602600	21nt:1:seq-15918		TACGTGTTATACCTAGGTGCC	ATGGACAATATGGTGCCGCGC	4.5	chr07	24611442	24611462	-	24611451	0	NA	0	NA	8.998	0	0	NA	0	NA	3.44	3.58	1.18	1.99	1.61	2.42	1.45	1.32	1.95	1.14	1.51	1.51	2.79	1.95	1.28
OS04G0218600	21nt:1:seq-15932		ACCTAATTGAGTACCATTGCC	TGGATTTACTCATGCAAGCTG	4.5	chr04	7927156	7927176	+	7927165	9	1	0	NA	0	NA	0	NA	0	NA	2.34	2.8	1.8	2.79	1.79	2.03	1.17	1.52	1.35	1.49	2	1.07	1.74	2.13	1.16
OS01G0391600	21nt:1:seq-15939	MEL1-bound	TCTTCTAGTTGACAACTTGCC	AGAAGATTAATTGAAGACCGA	5	chr01	16612440	16612460	-	16612451	7	1	0	NA	0	NA	0	NA	0	NA	0.13	0.42	0.84	0.19	0.54	0.35	0.41	0.39	0.07	0.57	0.33	0.49	0	0.34	0.14
OS09G0267300	21nt:1:seq-15939	MEL1-bound	TCTTCTAGTTGACAACTTGCC	AGAAGATTAATTGAAGACCGA	5	chr09	5080933	5080953	-	5080944	7	1	0	NA	0	NA	0	NA	0	NA	0.05	0.19	0.06	0	0.08	0.09	0.09	0.17	0.04	0	0	0	0	0	0.13
OS11G0549675	21nt:1:seq-1595		CGTATAAAT-GACCAGAATGAA	GTATATTTATCTGGTTTTACTT	2.5	chr11	20390559	20390579	-	20390570	7	1	0	NA	0	NA	0	NA	0	NA	47.47	46.02	54.68	61.06	62.01	62.63	63.11	65.92	60.72	56.35	24.4	56.63	37.96	43.56	40.38
OS09G0108600	21nt:1:seq-15956	MEL1-bound	GAGCCATGGTTGAGGTTTGCC	CTCCCTTCCAGCTCCAACCGG	4.5	chr09	817736	817756	+	817747	0	NA	0	NA	0	NA	0	NA	4.998	1	5.25	4.1	4.79	4.4	2.74	4.1	3.33	2.87	3.09	2.99	4.1	4.02	2.7	3.34	3.18
OS12G0604500	21nt:1:seq-15967	MEL1-bound	TTCGAAGTCCGGAAACAATCC	AAGCTGCAGGCGATGGTGAGG	5	chr12	25505796	25505816	+	25505805	7	0	0	NA	0	NA	0	NA	0	NA	44.43	43.55	39.24	49.22	56.25	51.11	54.21	48.63	46.17	20.87	0.33	24.19	25.38	23.77	25.5
OS03G0729600	21nt:1:seq-15988		ACGTCTTGCCCATCAACATCC	TGTGGAACGGGTGGGCGTCGG	4.5	chr03	29828061	29828081	+	29828072	0	NA	0	NA	0	NA	0	NA	4.998	1	3.74	1.45	0.51	5.54	3.66	4.5	6.07	7.01	4.65	2.53	0.54	2.37	4.61	6.63	6.87
OS10G0394100	21nt:1:seq-15988		ACGTCTTGCCCATCAACATCC	AGCAAAAGGGATGGTTGTAGG	4.5	chr10	13150935	13150955	-	13150945	6	0	0	NA	0	NA	0	NA	0	NA	0.09	0.07	0.14	0.26	0.14	0.2	0.1	0.1	0.09	0.1	0.2	0.08	0.1	0	0.23
OS03G0342900	21nt:1:seq-15991		CAGCAAAGACTACACACATCC	GTCGTGTATGGTTTGTGTAGT	4.5	chr03	12766840	12766860	-	12766849	0	NA	0	NA	0	NA	0	NA	170.114	0	116.29	109.55	101.16	97.33	111.58	113.08	117.16	112.45	116.51	95.9	103.92	98.03	176.22	161.45	160.77
OS08G0525500	21nt:1:seq-16		CGTCGGATACCCCTTAAAAAA	GTGGACTATGAGGAATTGTTG	5	chr08	26137075	26137095	+	26137084	0	NA	0	NA	0	NA	4.002	1	0	NA	2.65	1.2	2.12	1.32	1.28	1.65	1.93	0.7	1.72	0.88	2.56	1.13	0.7	1.21	1.12
OS03G0111100	21nt:1:seq-16022	MEL1-bound	CTTCTCCGGTGTTAGCGATCC	GAAGAGGCAATGATTGCTCTG	4.5	chr03	642749	642769	-	642759	6.004	1	0	NA	0	NA	0	NA	0	NA	3.12	2.66	2.64	2.48	3.02	2.72	2.27	1.65	2.72	2.07	2.23	2.08	2.3	1.99	2.1
OS03G0111100	21nt:1:seq-16022	MEL1-bound	CTTCTCCGGTGTTAGCGATCC	GAAGAGGCAATGATTGCTCTG	4.5	chr03	642749	642769	-	642758	0	NA	0	NA	11.004	0	0	NA	0	NA	3.12	2.66	2.64	2.48	3.02	2.72	2.27	1.65	2.72	2.07	2.23	2.08	2.3	1.99	2.1
OS02G0113400	21nt:1:seq-16041	MEL1-bound	TCGACTTCTGATGTTATATCC	AGCTGAAGTCTGTGGTGTAGG	3.5	chr02	733458	733478	+	733468	0	NA	6.996	0	0	NA	0	NA	0	NA	1.28	0.65	1.32	0.96	0.76	0.62	0.57	0.38	0.44	0.5	0.59	0.52	0.77	0.9	0.54
OS05G0207400	21nt:1:seq-16059	MEL1-bound	GGGACTACGAGCTAGTTATCC	CCCTGGTGGTTGATCGATCGA	4.5	chr05	6656256	6656276	-	6656267	0	NA	0	NA	4.998	1	0	NA	0	NA	0.42	0.4	0.7	0.35	0.43	0.49	0.58	0.7	0.54	0.59	0.25	0.45	0.12	0.11	0
OS06G0224650	21nt:1:seq-16062		ACACGGAGGTCGACAA-ACTCC	TATGCCTCCGGTTGTTCTGAGG	3.5	chr06	6464056	6464076	-	6464067	0	NA	0	NA	0	NA	0	NA	9	0	16.48	15.77	10.74	11.83	10.56	11.48	8.63	7.08	9.98	12.29	5.33	11.83	9.19	9.6	9.93
OS04G0524900	21nt:1:seq-16062		ACACGGAGGTCGACAAACTCC	TGTGCATTCGGTTGTTTGGGA	4	chr04	26254330	26254350	+	26254339	0	NA	5	0	0	NA	0	NA	0	NA	6.33	5.17	5.08	4.64	5.92	6.47	2.85	4.76	4.26	6.4	9.68	4.78	5.06	3.3	3.91
OS03G0326500	21nt:1:seq-16063	MEL1-bound	GAACTACACAAGTCAAACTCC	CTTGATGTGTACAGGTTGTGC	4	chr03	11919515	11919535	-	11919524	0	NA	0	NA	0	NA	0	NA	16.02	0	11.32	10.77	9.5	11.59	7.46	5.24	6.1	8.42	6.69	7.73	16.23	6.86	30.73	25.65	19.74
OS01G0566500	21nt:1:seq-16064		CTCTGTGCTAGGTCAAACTCC	TAGACGCGACCACGTTTGAGG	4.5	chr01	21665940	21665960	-	21665949	0	NA	0	NA	0	NA	0	NA	4	0	0	0	0.34	0	0	0	0.09	0.17	0	0.16	0	0.29	2.05	0.94	0.79
OS07G0686600	21nt:1:seq-16067	MEL1-bound	CTGGTTTAGTTGAACAACTCC	GATCAGGTTAAGTTGTTGAGT	4	chr07	29171997	29172017	+	29172008	0	NA	0	NA	0	NA	0	NA	4.998	1	6.72	6.09	6.88	12.09	9.88	12.37	10.91	7.59	7.1	7.74	2.27	10.69	26.62	24.95	25.5
OS09G0499600	21nt:1:seq-16068	MEL1-bound	CCGACCATTTATAACAACTCC	GGCCGGAAAACATTGTTCAGT	5	chr09	19337672	19337692	-	19337682	0	NA	0	NA	0	NA	7.995	1	0	NA	12.66	12.09	12.32	10.38	11.61	11.18	9.39	11.16	11.96	9.6	16.92	9.8	10.16	9.95	10.29
OS11G0417300	21nt:1:seq-16080		TCGAAGAAGGTTGGTAACTCC	AGAATGTTCCAACTATTGAGG	3.5	chr11	12850443	12850463	+	12850452	6	0	0	NA	0	NA	0	NA	0	NA	4.09	3.44	3.29	4.05	2.91	3.24	2.24	2.49	2.48	2.37	1.24	2.43	1.89	2.32	2.19
OS11G0201360	21nt:1:seq-16080		TCGAAGAAGGTTGGTAACTCC	TGCTGCTTCAAACCAATGGGG	4.5	chr11	5089687	5089707	-	5089697	0	NA	0	NA	5	0	0	NA	0	NA	1.28	1.34	2.17	1.03	1.13	1.36	1.13	0.72	1.49	0.47	0.72	0.75	0.62	0.47	0.42
OS09G0464400	21nt:1:seq-16088		TGGTTCGTAGGTTCCCACTCC	ATCAAGCAGCTGAGGTTGAGA	4.5	chr09	17600778	17600798	-	17600787	0	NA	0	NA	0	NA	0	NA	12	0	2.63	2.57	2.3	1.41	1.24	1.45	1.18	1.23	0.89	0.96	1.69	0.7	1.43	1.58	1.65
OS01G0627900	21nt:1:seq-16089	MEL1-bound	TTCTGTCTA-ACAAGCCACTCC	AAGCCAGATAGGTTCGTTGAGG	4.5	chr01	25067926	25067946	+	25067937	0	NA	0	NA	0	NA	0	NA	4	0	0	0	0	0	0	0	0	0	0	0	0	0	0.84	0.77	0
OS05G0572900	21nt:1:seq-16092	MEL1-bound	CGCAGGTTTTCCCATCACTCC	GGATTCAAGTGGGTAGTGAGG	5	chr05	28534924	28534944	-	28534933	4	1	0	NA	0	NA	0	NA	0	NA	1.41	1.08	2.39	1.12	1.86	1.35	0.52	0.16	0.09	0.44	0.86	1.16	0.95	0.8	0.37
OS04G0481000	21nt:1:seq-16097	MEL1-bound	GTGCTTCCGATCAGAGACTCC	CTGGAAAGTTAGTCTTTGAGC	5	chr04	24062118	24062138	+	24062128	0	NA	0	NA	0	NA	0	NA	5	1	4.51	4.91	3.66	4.12	4.67	4.44	3	4.09	2.55	1.53	3.2	2.14	3.04	2.78	1.76
OS02G0628200	21nt:1:seq-1611		CTACGGCGAAATAAAGATGAA	GATGGCGCTCTACTCCTACTT	4	chr02	25122325	25122345	+	25122335	0	NA	0	NA	0	NA	0	NA	10.005	0	3.29	3.28	2.84	6.52	6.87	6.08	8.52	9.38	8.65	10.78	16.35	11.16	8.4	6.33	6.76
OS12G0408100	21nt:1:seq-16113		CCTGGTTGTTCAACGTACTCC	GGACCAGCGAGATGCAGCAGC	5	chr12	12356404	12356424	+	12356415	0	NA	0	NA	0	NA	0	NA	4.998	0	0.87	0	3.88	5.13	3.27	2.35	5.53	1.57	3.75	7.96	5.47	6.63	4.88	0	1.53
OS04G0636000	21nt:1:seq-16113		CCTGGTTGTTCAACGTACTCC	ACACCAACAGGCAGCATGGGG	5	chr04	32349667	32349687	-	32349677	0	NA	0	NA	5.999	0	0	NA	0	NA	24.59	20.58	12.34	16.8	14.41	15.68	9.13	6.14	10.32	8.55	18.16	9.37	13.17	15.86	13.2
OS03G0346150	21nt:1:seq-16123	MEL1-bound	TACATAGTTACTCGAACCTCC	TTATATTGATGAGCTTGCAGT	5	chr03	12930244	12930264	-	12930253	0	NA	0	NA	0	NA	0	NA	7	1	7.69	5.51	0	0	4.75	11.41	3.6	2.18	2.56	5.04	13.69	2.85	7.24	4.68	12.97
OS07G0421800	21nt:1:seq-16148	MEL1-bound	GGCACCTTCTCAGCGGCCTCC	CCGTGGAGGAGGGGGCGGAGG	3.5	chr07	13567500	13567520	+	13567510	0	NA	0	NA	6.006	1	0	NA	0	NA	20.89	17.65	18.8	25.65	18.55	16.63	12.28	12.72	21.42	14.69	15.14	14.52	15.49	11.51	18.35
OS07G0421800	21nt:1:seq-16148	MEL1-bound	GGCACCTTCTCAGCGGCCTCC	CCGTGGAGGAGGGGGCGGAGG	3.5	chr07	13567500	13567520	+	13567509	0	NA	0	NA	0	NA	8.001	0	0	NA	20.89	17.65	18.8	25.65	18.55	16.63	12.28	12.72	21.42	14.69	15.14	14.52	15.49	11.51	18.35
OS03G0120300	21nt:1:seq-16157	MEL1-bound	AGGTGAACTCAGTTATCCTCC	TCCAGTTGAATCAAAAGGAAG	4	chr03	1121262	1121282	-	1121271	0	NA	0	NA	0	NA	0	NA	8.998	0	3.65	3.49	3.73	2.88	2.57	2.66	1.64	3.29	2.65	2.67	3.62	3.28	3.29	2.09	2.89
OS10G0575900	21nt:1:seq-16174		GCAAGTTCGTACCTCAGCTCC	CGTTAAAGCA-GGAGCCGAGG	3.5	chr10	22935400	22935420	+	22935411	0	NA	9.009	1	0	NA	0	NA	0	NA	56.32	56.34	65.02	73.57	85.44	81.34	60.62	69.5	58.49	42.62	17.34	36.84	27.95	34.34	25.96
OS07G0434700	21nt:1:seq-16176	MEL1-bound	TAGGTACAGCACTTCAGCTCC	ACCTATGTGGAGAAGTTGATG	5	chr07	14521513	14521533	-	14521523	28	0	24	0	9.996	0	10.999	0	4.998	0	1.64	2.12	2.11	2.21	2.74	1.9	1.11	2.11	1.16	1.23	1.5	1.97	0.38	0.92	0.78
OS10G0372500	21nt:1:seq-16180		TCCTCGTTGTAATCTAGCTCC	AGCAGCAACAGAAGATCGCGG	4.5	chr10	11797259	11797279	+	11797269	0	NA	4	0	0	NA	0	NA	0	NA	1.26	0.27	0	2.42	1.58	1.48	1.19	1.77	1.67	1.21	0	0.41	0.48	0.22	0.28
OS02G0324200	21nt:1:seq-16185	MEL1-bound	ACCTCCAGATCTTAAGGCTCC	TGGAGGTATAGAATCGAGATG	5	chr02	13003250	13003270	-	13003260	0	NA	0	NA	27.005	0	26.01	0	13.992	0	9.51	11.04	9.59	11.37	10.6	9.81	7.77	7.49	9.17	6.78	5.8	7.87	8.03	8.52	7.13
OS02G0645600	21nt:1:seq-16203	MEL1-bound	GTCAAGTTCTTTTTAATCTCC	CAGTAGTAGGAAAATTAGAGG	3.5	chr02	25998617	25998637	+	25998628	0	NA	0	NA	0	NA	0	NA	9.009	0	19	21.92	18.86	18.38	19.45	18.4	18.62	9.94	14.56	11.52	2.76	16.03	16.71	18.94	17.79
OS08G0299400	21nt:1:seq-16206	MEL1-bound	TTCCTTACCCTAGACATCTCC	AGGGGATGGGTCCGGTGGAGG	5	chr08	12267294	12267314	+	12267305	5.999	0	0	NA	0	NA	0	NA	0	NA	0.9	0.49	0.62	0.5	0.54	0.82	0.48	0.62	0.64	0.28	0.2	0.63	0	0.17	0.72
OS04G0432800	21nt:1:seq-16218	MEL1-bound	TCTCGAACCAAAGTACTCTCC	TGAACTTGGTTACATGAGGGC	4.5	chr04	21470328	21470348	-	21470337	0	NA	0	NA	0	NA	4	0	0	NA	2.13	3.99	2.28	2.16	2.48	1.28	1.24	1.58	1.83	1.03	1.59	0.87	1.59	1.77	1.19
OS03G0128300	21nt:1:seq-16229	MEL1-bound	TCGCTAGCTCGTCGTCTCTCC	AGCGGTCGTCCAGGAGGGTGG	5	chr03	1608774	1608794	-	1608783	0	NA	4	1	0	NA	0	NA	0	NA	26.85	25.57	27.03	11.98	15.15	14.7	13.68	10.35	11.13	5.46	4.73	5.79	11.13	12.26	13.6
OS02G0319800	21nt:1:seq-1623		AATTAGATTGTCCTTGATGAA	TCAATCCAACGGTAACTACAT	4.5	chr02	12741923	12741943	-	12741932	0	NA	7	1	0	NA	0	NA	0	NA	2.54	3.39	2.87	2.46	2.97	2.47	1.72	2.95	2.1	1.81	1.69	2.09	2.78	2.19	2.34
OS09G0286300	21nt:1:seq-16244		TCTTGGTCCCTTGATGTCTCC	ATAGCGAGGAAATTACAGAAG	5	chr09	6369180	6369200	-	6369191	0	NA	0	NA	0	NA	5.004	1	0	NA	1.91	2	2.55	1.99	2.58	1.93	1.09	1.41	1.55	0.9	0.46	1.33	1.84	1.16	0.9
OS06G0163900	21nt:1:seq-16244		TCTTGGTCCCTTGATGTCTCC	AGAACCATGGAACTTCATTGG	4	chr06	3244131	3244151	-	3244141	0	NA	4	0	0	NA	0	NA	0	NA	0	0	0.08	0	0.05	0.11	0	0	0	0	0	0	0.11	0.26	0
OS07G0682000	21nt:1:seq-16255		CGCACTTATC-CAGCGTTCTCC	GTGTGAAAAGTGTTGCAAGAAG	4.5	chr07	28919798	28919818	+	28919809	0	NA	17.004	0	0	NA	0	NA	0	NA	1.04	1.14	0	0.51	1.49	0.95	1.66	1.01	0.59	0	0.55	2.59	0	0.44	0.6
OS07G0682000	21nt:1:seq-16255		CGCACTTATC-CAGCGTTCTCC	GTGTGAAAAGTGTTGCAAGAAG	4.5	chr07	28919798	28919818	+	28919807	0	NA	0	NA	10.989	0	11.008	0	0	NA	1.04	1.14	0	0.51	1.49	0.95	1.66	1.01	0.59	0	0.55	2.59	0	0.44	0.6
OS02G0190300	21nt:1:seq-16265	MEL1-bound	CTCGACTCACGACAAAAGTCC	GAGAGGAGTTCAGTTATCAGG	5	chr02	4989381	4989401	-	4989392	0	NA	0	NA	0	NA	0	NA	4.002	1	0.48	0.68	1.06	0.59	2.09	1.6	1.52	1.62	0.52	0.9	0.42	1.1	0	0.19	1.29
OS01G0711100	21nt:1:seq-16306	MEL1-bound	GTCATTGCCTCTCTTGAGTCC	CAGTAATGGAAACAGCTAAGG	4	chr01	29548021	29548041	+	29548030	0	NA	0	NA	23.985	0	0	NA	0	NA	17.39	16.23	13.65	11.65	13.96	11.36	10.48	8.6	9.01	8.27	2.12	8.95	8.82	9.4	9.21
OS01G0965500	21nt:1:seq-16309		TATCCAGAACAACGATAGTCC	GTAGGTGCTGGTGATATTAGG	5	chr01	42572814	42572834	+	42572825	0	NA	0	NA	0	NA	0	NA	4.998	1	1.05	0.67	0.51	0.47	0.12	0.52	0.46	0.25	0.34	0.12	0.59	0.14	0.93	1.23	0.24
OS06G0659400	21nt:1:seq-16313	MEL1-bound	GAGTAACACCTTCACTAGTCC	ATCGTGGAGGAGGTGATCGGG	4.5	chr06	27150365	27150385	+	27150375	4.002	1	0	NA	0	NA	0	NA	0	NA	0.56	0.49	0	0.54	0.47	0.3	0.35	0.21	0.62	0.39	0.12	0.46	0.43	0	0.25
OS01G0966300	21nt:1:seq-16317		TGAGCGGTGTGTTACTAGTCC	ATTC-GCACACAATGATCAGT	4	chr01	42618030	42618050	+	42618041	0	NA	0	NA	0	NA	0	NA	14	0	1.03	0.7	1.49	0.56	0.82	0.58	0.27	0.87	0.5	0.74	0.8	0.74	0.25	0.45	0.72
OS05G0220900	21nt:1:seq-16327	MEL1-bound	TTCTGCGTGCCTGATTAGTCC	AACATCCATGGGCTAATCAGG	4.5	chr05	7438036	7438056	+	7438045	0	NA	0	NA	10.008	0	0	NA	0	NA	3.9	3.38	3.13	3.63	4.13	3.51	2.52	3.27	3.22	2.07	1.96	2.92	3.75	2.72	2.41
OS03G0212000	21nt:1:seq-16337		TGTCACACTTGATGCACGTCC	CCGGCGTGAACTTCGTGTGGG	4.5	chr03	5849836	5849856	+	5849846	0	NA	0	NA	0	NA	0	NA	9.99	1	0	0.17	0	0.59	0.87	0.56	18.21	21.57	16.45	86.92	0.48	84.57	9.86	10.7	10.07
OS05G0400700	21nt:1:seq-16370		ACGACACGTCGAATAAGGTCC	TGTTGTGCAGTTGATTCCTGA	4	chr05	19489655	19489675	-	19489665	0	NA	0	NA	0	NA	0	NA	28.035	1	9.85	11.31	14.85	11.62	12.58	12.95	12.72	14.11	11.38	8.05	10.61	9.21	9.05	7.07	9.07
OS10G0548700	21nt:1:seq-16374	MEL1-bound	TGTTGAGTGAGAAAGAGGTCC	ATAGCTCATTCTTTGTTCAGA	4	chr10	21467823	21467843	-	21467833	0	NA	25.98	0	0	NA	16.983	0	10.01	0	11.02	11.19	10.43	8.4	6.02	8.65	3.99	5.36	5.05	3.02	6.16	2.82	6.07	5.3	4.02
OS12G0512000	21nt:1:seq-16395		GTATAGTACGCTAGCTGGTCC	CAGATCAAGTGCTCTACCGGG	5	chr12	19782003	19782023	+	19782012	0	NA	0	NA	5	1	0	NA	0	NA	0.4	0.54	0.9	0.93	0.79	0.42	0.66	0.9	0.59	0.49	0.32	0.67	0.84	0.24	0.41
OS05G0137700	21nt:1:seq-16413	MEL1-bound	TTAGGTCTCTAGCGCCTGTCC	GGTCCAGATATGGCGGATAGA	4.5	chr05	2196572	2196592	-	2196583	0	NA	0	NA	6.996	1	0	NA	0	NA	4.34	3.3	4.01	3.19	2.92	3.73	3.84	7.01	4.42	3.97	7.38	4.51	3.78	2.01	1.99
OS01G0578700	21nt:1:seq-16417	MEL1-bound	TCCTATGTAGCCAATCTGTCC	AGGATGCAGAGCTTAGGCACG	5	chr01	22382500	22382520	+	22382509	0	NA	0	NA	0	NA	0	NA	24.991	0	4.53	3.81	4.09	4.32	4.03	3.33	2.54	2.97	2.42	2.37	2.5	2.36	3.53	3.37	2.81
OS03G0861900	21nt:1:seq-16417	MEL1-bound	TCCTATGTAGCCAATCTGTCC	TGGATGCATGGGTGAGATAAG	5	chr03	36389855	36389875	+	36389866	0	NA	0	NA	0	NA	5	1	0	NA	2.86	2.91	3.85	3.18	3.52	3.69	2.81	2.62	2.22	1.55	2.49	2	1.14	2.59	1.68
OS01G0578700	21nt:1:seq-16417	MEL1-bound	TCCTATGTAGCCAATCTGTCC	AGGATGCAGAGCTTAGGCACG	5	chr01	22382500	22382520	+	22382510	37.017	0	0	NA	0	NA	0	NA	0	NA	4.53	3.81	4.09	4.32	4.03	3.33	2.54	2.97	2.42	2.37	2.5	2.36	3.53	3.37	2.81
OS10G0204300	21nt:1:seq-16418		AGGTGTTTCAAACGTCTGTCC	TCAACAAACTTTGGAGAAAGG	4	chr10	7436451	7436471	+	7436460	36.984	0	0	NA	0	NA	0	NA	15	0	13.85	15.32	15.63	6.88	8.94	7.76	3.89	4.25	5	2.96	6.4	2.74	7.22	7.04	6.67
OS01G0505866	21nt:1:seq-16430		TCTTAGTAGTAGCGGGTGTCC	CGAATCCTCCTCCCCCACATG	5	chr01	17583928	17583948	-	17583937	0	NA	0	NA	0	NA	0	NA	4.998	1	0.57	0.3	0	0	0	0	0	0.07	0	0	0.21	0	1.27	1.05	0.72
OS01G0505866	21nt:1:seq-16430		TCTTAGTAGTAGCGGGTGTCC	CGAATCCTCCTCCCCCACATG	5	chr01	17583928	17583948	-	17583937	3	1	0	NA	0	NA	0	NA	4.998	1	0.57	0.3	0	0	0	0	0	0.07	0	0	0.21	0	1.27	1.05	0.72
OS01G0339500	21nt:1:seq-16430		TCTTAGTAGTAGCGGGTGTCC	AGCATCAGCATCAACCGCAGG	4.5	chr01	13343363	13343383	-	13343372	0	NA	0	NA	5	0	0	NA	0	NA	2.01	1.67	1.54	2.12	2.42	1.87	1.03	1.71	1.8	3.09	1.96	2.42	0.2	0.67	0.65
OS03G0729200	21nt:1:seq-16434	MEL1-bound	TCGACCAAGGTGCGATTGTCC	AGCTGGTGTCAAGCTAATAGC	5	chr03	29796889	29796909	-	29796899	11.991	0	0	NA	0	NA	0	NA	0	NA	4.3	4.44	4.63	3.3	3.99	4.68	4.07	6	3.72	3.84	1.89	3.95	3.78	3.39	3.65
OS02G0266000	21nt:1:seq-16436		CGTGTCAAAGAAGACTT-GTCC	GCAGAGTCTCTTCTGAAGCAAG	4.5	chr02	9505061	9505081	+	9505072	0	NA	0	NA	0	NA	0	NA	6.996	0	2.19	3.05	1.69	0.84	0.74	1.27	1.2	0.84	0.87	1.15	2.54	0.57	1.52	1	1.95
OS04G0563801	21nt:1:seq-1646		TAAGATGAAGGTTGACCTGAA	ATACTATTTCCAAATGTACTT	3.5	chr04	28225129	28225149	-	28225138	0	NA	0	NA	0	NA	0	NA	7	0	0.54	0.34	0.65	0.37	0.77	0.88	0.52	0.52	0.65	0.37	0.35	0.56	0.34	0.39	0.45
OS02G0820900	21nt:1:seq-16463	MEL1-bound	TAGGTCGTACCTTCTCATTCC	ATCCAGCATTGAAGAATGAAG	3.5	chr02	35254837	35254857	+	35254848	0	NA	0	NA	6.006	0	0	NA	0	NA	6.76	6.83	8.1	5.58	7.37	7.46	6.5	7.48	5.82	5.99	5.25	6.21	6.32	6.04	4.82
OS01G0810100	21nt:1:seq-16478	MEL1-bound	CTTCTGTTTGGTCTGTATTCC	TATGGCAAACCGGATGTAAGG	4	chr01	34413375	34413395	-	34413384	0	NA	0	NA	6.996	1	0	NA	0	NA	3.53	3.27	3.1	2.84	3.62	4.42	2.89	3.6	3.75	4.1	3.62	4.23	2.78	3.05	2.62
OS01G0687300	21nt:1:seq-16482		CAGACGTGAGGTATCACTTCC	GTCTGCACTGCATAGAGAATA	4	chr01	28348788	28348808	+	28348797	0	NA	0	NA	0	NA	0	NA	6.992	1	6.58	7.59	8.58	5.71	6.51	5.83	3.98	3.54	4.38	4.59	8.6	4.19	8.38	7.95	7.24
OS04G0432800	21nt:1:seq-16493	MEL1-bound	TATTGAACCTAATGTACTTCC	AGAACTTGG-TTACATGAGGG	3	chr04	21470328	21470348	-	21470337	0	NA	0	NA	0	NA	4	0	0	NA	2.13	3.99	2.28	2.16	2.48	1.28	1.24	1.58	1.83	1.03	1.59	0.87	1.59	1.77	1.19
OS01G0699400	21nt:1:seq-16508	MEL1-bound	CTGATTACACCACCGGCTTCC	GGCCAAGGTGGAGGCCGAAGG	3.5	chr01	28934970	28934990	+	28934979	0	NA	0	NA	0	NA	0	NA	10.01	0	7.31	5.76	8.07	7.3	4.55	6.54	8.94	7.6	8.22	10.14	2.24	7.57	67.6	64.47	70.48
OS12G0510200	21nt:1:seq-16508	MEL1-bound	CTGATTACACCACCGGCTTCC	GATTGATGCAGTGGCAGATGG	5	chr12	19657855	19657875	-	19657866	0	NA	0	NA	0	NA	0	NA	18.983	1	1.63	2.18	2.17	1.63	1.32	2.04	1.52	2.04	1.67	1.71	2.28	1.03	2.41	3.08	2.44
OS04G0584300	21nt:1:seq-16540		TCGTCTATAATATACAGTTCC	AGTAGGTATCATATGGAAAGG	4	chr04	29516590	29516610	-	29516601	0	NA	0	NA	4.998	0	0	NA	0	NA	4.96	3.03	3.83	4.02	3.63	3.6	3.01	3.94	3.75	2.91	4.67	3.86	2.93	2.5	3.24
OS06G0727400	21nt:1:seq-16557	MEL1-bound	CACCGCGTCATAGTTAGTTCC	GAGGGGCAGTATCATTCCAGG	4	chr06	30953607	30953627	-	30953618	0	NA	0	NA	0	NA	0	NA	6.004	0	0.13	0	0	0	0.07	0	0.14	0.07	0	0	0	0	0.14	0	0
OS01G0295900	21nt:1:seq-16575		CGAGT-TATGCGACGTGGTTCC	GCTCGTATGCCCTCCACCAAGG	4.5	chr01	10815806	10815826	-	10815816	0	NA	0	NA	0	NA	0	NA	4.002	1	1.38	0.97	1.14	0.53	1.04	0.45	0.37	0.29	0.28	0.35	0.62	0.45	0.76	0.74	0.72
OS02G0244000	21nt:1:seq-16583		GACTGGAATATCAGATGTTCC	CTGATCTCATGGCCAAGAAGG	5	chr02	8113121	8113141	+	8113131	11.004	0	5	0	0	NA	0	NA	0	NA	0.7	0.98	0.19	0.87	0.7	1.18	0	0	0.55	0	0	0	0.58	0.09	0.45
OS11G0105400	21nt:1:seq-16583		GACTGGAATATCAGATGTTCC	ATGACTTTGAAGTTTACAAGG	4.5	chr11	252772	252792	-	252782	0	NA	0	NA	14.025	1	0	NA	0	NA	4.94	5.89	6.1	3.49	3.53	4.88	3.24	3.21	2.17	3.1	6.15	1.76	2.86	2.62	2.39
OS12G0595300	21nt:1:seq-16584		TACTAAGTTCTGTGATGTTCC	ATGATACAATACTCGACAAGC	5	chr12	24994516	24994536	-	24994527	4	0	0	NA	0	NA	0	NA	0	NA	3.42	3.83	3.2	3.94	2.19	3.17	1.54	2.05	1.08	0.85	0.1	0.96	1.12	1.46	0.87
OS05G0594200	21nt:1:seq-16586	MEL1-bound	ATCAAAGTTCTCAACTGTTCC	TTATTTCATGATTTGACAATG	5	chr05	29591934	29591954	-	29591944	7	0	0	NA	0	NA	0	NA	0	NA	0.25	0.32	0.16	0.68	0.53	0.53	0.31	0.64	0.6	0.66	0.22	0.58	0.16	0.19	0.18
OS02G0663300	21nt:1:seq-16586	MEL1-bound	ATCAAAGTTCTCAACTGTTCC	TTGTTTCGACAGCTGACAAGC	4.5	chr02	26867264	26867284	-	26867275	0	NA	0	NA	0	NA	8.993	1	0	NA	1.49	1.73	1.95	1.34	1.38	1.56	0.81	0.71	1	0.56	1.03	0.53	0.84	0.88	0.99
OS05G0459400	21nt:1:seq-1659		TCTTCTCGTCTCACGTCTGAA	AGGAGGGCAGAGTACATTCTT	4	chr05	22577025	22577045	+	22577034	0	NA	10.005	0	0	NA	0	NA	0	NA	11.39	11.46	12.48	4.93	7.36	5.19	2.56	4.18	4.15	1.75	3.04	1.02	5.02	4.26	5.55
OS02G0793000	21nt:1:seq-16590		CCCAGAACTGCTACGTGTTCC	GGGTCAAGATGTTGCAGAAGG	4.5	chr02	33695360	33695380	-	33695370	0	NA	11.004	1	0	NA	0	NA	0	NA	17.7	17.2	12.87	13.28	11.03	12.01	11.41	6.58	9.94	7.76	13.76	6.69	9.93	10.86	10.73
OS10G0578900	21nt:1:seq-16594		ACCCTCAGATTACCTTGTTCC	TGGGGGTCTAATGCAGCAACC	4	chr10	23079911	23079931	-	23079921	0	NA	88.076	0	0	NA	0	NA	0	NA	27.6	26.78	27.16	34.99	28.34	31.73	30.79	30.28	31.94	30.37	41.49	31.6	24.12	22.07	23.85
OS06G0694300	21nt:1:seq-16595		GATTCTTGTGTCCGTTGTTCC	CCAAGGACACATGAAATAAAG	5	chr06	28987508	28987528	+	28987517	0	NA	0	NA	4	0	0	NA	0	NA	3.5	3.93	2.98	2.67	1.87	2.05	0.76	1.18	3.65	1.08	2.02	1.69	1.19	1.54	1.84
OS04G0395700	21nt:1:seq-16597		GTCTCCTGCGCATGTTGTTCC	CGGAGGACGACGACGACGAGG	5	chr04	19483894	19483914	-	19483905	7	1	0	NA	0	NA	0	NA	0	NA	15.77	13.04	13.22	17.56	18.32	19.06	13.96	13.72	13.96	11.24	2.49	9.66	10.65	6.96	9.25
OS10G0432650	21nt:1:seq-16597		GTCTCCTGCGCATGTTGTTCC	CGGAAGACGGGTACGACAAGA	4	chr10	15436887	15436907	-	15436896	0	NA	0	NA	0	NA	4.002	0	0	NA	0.39	2.53	0	1.08	0	0.34	0	0.72	0	0.66	0	0	0	0	0
OS12G0574900	21nt:1:seq-16606		ACTACCTGTTACAACATTTCC	TGATGAACCATGTTGTAAAGG	2	chr12	23731019	23731039	-	23731029	0	NA	19	0	12.995	0	9	2	0	NA	2.06	1.57	2.45	1.4	1.23	1.51	0.97	1.01	1.22	0.62	1.14	1.19	0.84	1.73	0.97
OS04G0405600	21nt:1:seq-1661		CTGAACAGTAAAGGAAGTGAA	GACATGTCAATTCGGTCACTT	4	chr04	20125744	20125764	-	20125755	0	NA	0	NA	0	NA	11.01	0	0	NA	3.62	3.76	2.46	3.15	2.36	2.77	1.7	2.06	1.87	1.3	2.45	1.44	2.64	2.7	2.2
OS04G0635700	21nt:1:seq-16612	MEL1-bound	CTTACCAAGTAGATCCTTTCC	GACTGGTTCGTCAAGGACAAG	4.5	chr04	32339150	32339170	+	32339159	0	NA	0	NA	0	NA	0	NA	5	1	1.16	0.25	0	1.97	2.87	1.44	2.16	0.44	1.26	3	4.93	2.25	2.22	1.84	2.33
OS04G0351333	21nt:1:seq-16621	MEL1-bound	GGCACTCTTGAGTGTCTTTCC	CCGTGAGCATTCACACATACG	4.5	chr04	16756682	16756702	+	16756692	0	NA	0	NA	0	NA	0	NA	5	0	1.52	2.41	0.11	0.67	0.36	0.97	0.28	1.04	1.68	1.48	0.68	1.07	0.91	1.19	0.83
MSTRG.9972	21nt:1:seq-16630	MEL1-bound	ACTCGAGATATAGTAGTTTCC	TGAGGTCTAGATGATCAAGGA	4.5	chr10	12918187	12918207	-	12918198	0	NA	0	NA	0	NA	0	NA	59.024	0	8.65	6.75	7.59	3.76	4.17	2.86	2.55	1.07	2.06	0.33	0.38	0.31	1.8	0.83	1.47
OS11G0605600	21nt:1:seq-16630	MEL1-bound	ACTCG-AGATATAGTAGTTTCC	TCAGCATCTATAACGTCAAAGA	5	chr11	23361802	23361822	-	23361812	0	NA	0	NA	4	1	0	NA	0	NA	21.19	18.56	19.16	13.84	16.6	15.31	15.53	15.81	15.2	10.42	16.6	7.7	14.92	14.21	11.63
OS03G0183600	21nt:1:seq-16631	MEL1-bound	CTCATAGTGTAGTTAGTTTCC	AATTCTCACATTAATCAGAGA	5	chr03	4386436	4386456	-	4386447	0	NA	0	NA	6	0	0	NA	0	NA	0.78	0.45	0.44	0.22	0.32	0.58	0.05	0	0.2	0.16	0.19	0	0.35	0.2	0.05
OS11G0708000	21nt:1:seq-16631	MEL1-bound	CTCATAGTGTAGTTAGTTTCC	GAGTACCACATGCATCAGATG	4.5	chr11	28976802	28976822	-	28976811	26.023	0	77.034	0	0	NA	0	NA	26.019	0	8.53	8.37	9.22	8.97	7.92	8.47	6.54	6.13	6.94	5.77	5.95	5.52	7.75	8.18	5.79
OS12G0247700	21nt:1:seq-16661	MEL1-bound	ACGTGACTGCAATTGTTTTCC	TGCATTGTCGTTAACAACTGG	3.5	chr12	8239660	8239680	+	8239670	0	NA	0	NA	0	NA	0	NA	6	0	11.35	9.49	10.65	3.18	3.08	3.24	1.59	0.53	2.29	0	0.43	0.9	6.91	3.41	3.24
OS09G0491780	21nt:1:seq-1667		TGGCAGACACGCAATAGTGAA	ACCATCTTCTCGATATCACTT	5	chr09	18988556	18988576	+	18988566	0	NA	0	NA	0	NA	0	NA	6.003	0	18.24	23.47	24.68	21.98	18.65	22.95	24.59	22.15	20.51	23.43	49.35	19.33	32.4	32.28	20.44
OS04G0528000	21nt:1:seq-16689	MEL1-bound	TCCAGTCTGTCTCTACAAAGC	AAGACGGACGGAGATGTATGG	5	chr04	26382160	26382180	-	26382171	0	NA	0	NA	0	NA	6	0	0	NA	0	0	0	0	0	0	0	0	0	0	0	0	0	0	0
OS05G0420900	21nt:1:seq-16708		TCGTCTCTCGTCTTCGAAAGC	AGCAGAG-ACAGAAGGTTGCG	4.5	chr05	20650190	20650210	-	20650201	0	NA	0	NA	0	NA	4	0	0	NA	8.97	9	10.27	5.42	5.44	4.43	3.63	3.1	4.42	2.11	3.31	2.52	6.49	4.28	4.43
OS12G0133800	21nt:1:seq-16745	MEL1-bound	CGGCGAAACTTCTTAACAAGC	TCTGGTTTGCAGGATTGTTCA	5	chr12	1659240	1659260	-	1659250	0	NA	0	NA	0	NA	0	NA	5.995	0	0.46	1.08	0.98	0	0.43	0.21	0.11	0.19	0	0.18	0.21	0.17	0.68	0.53	1.06
OS08G0542300	21nt:1:seq-16779	MEL1-bound	CTCGAAGCCGAAGTGTCAAGC	GAGCCTTGGTTTCACAACTCG	4	chr08	27135326	27135346	+	27135337	0	NA	0	NA	0	NA	0	NA	4	1	1.72	3.07	2.13	1.29	1.54	1.11	0.64	0	0.81	0.75	1.26	0.4	1.41	1.51	1.09
OS11G0295000	21nt:1:seq-16779	MEL1-bound	CTCGAAGCCGAAGTGTCAAGC	GGGATTCAGTTTCAGAGTTGG	5	chr11	10831448	10831468	+	10831457	0	NA	0	NA	0	NA	0	NA	6.006	1	5.21	5.46	5.32	3.96	3.46	3.66	3.36	2.49	3.53	1.95	3.84	2.59	3.73	2.96	3.04
OS05G0537200	21nt:1:seq-16781	MEL1-bound	TTCATGGTTCTTATTTCAAGC	AAGTGCTATGAATACAGTTGG	4	chr05	26689920	26689940	+	26689931	7.994	0	0	NA	7	1	7	1	0	NA	1.94	1.09	1.54	0.96	1.19	1.09	0.53	0.96	0.94	0.48	0.21	0.45	0.29	0.61	0.39
OS05G0114700	21nt:1:seq-16785		GTTACTTTAACTACGAGAAGC	TAATTCAATTGCTGCTCTTAG	4.5	chr05	802981	803001	+	802992	0	NA	0	NA	0	NA	0	NA	4	0	0.76	1.06	0.63	0.52	1.52	1.08	0.46	0.62	1.2	1.61	1.12	1.07	2.08	1.24	1.45
OS06G0682633	21nt:1:seq-16800	MEL1-bound	CATGACACAGATTACGGAAGC	GGATTGGATCTGATGCCTTTG	4.5	chr06	28447552	28447572	+	28447563	0	NA	66.024	0	0	NA	0	NA	0	NA	30.6	36.6	29.72	21.31	17.5	23.96	13.68	13.38	19.04	17.23	32.67	12.31	18.71	15.57	11.81
OS03G0107000	21nt:1:seq-1687		TCTTATCGTTGTCTTTGTGAA	AGAATAGATACAGAAAGACTA	4	chr03	407961	407981	-	407970	0	NA	17.013	0	0	NA	0	NA	0	NA	1.09	1.89	2.1	1.19	1.32	0.81	0.73	1.24	1.27	0.87	1.54	0.53	0.95	1.13	0.83
OS06G0267200	21nt:1:seq-16931	MEL1-bound	GTCAGTTTTCGGTAGCCCAGC	CAGCCATAGGCCATCTGCTCG	4.5	chr06	8869395	8869415	-	8869404	0	NA	0	NA	4	1	0	NA	0	NA	10.38	9.24	14.13	7.88	9.89	7.87	8.36	7.96	6.71	4.09	7.17	6.21	4.38	4.46	4.94
OS12G0594600	21nt:1:seq-16949	MEL1-bound	CCCCAACCGAGGAGAAGCAGC	GGTATTGGCTTCTCTACGTCT	4.5	chr12	24960941	24960961	+	24960951	7.995	0	0	NA	0	NA	0	NA	0	NA	5.21	5.01	4.7	5.88	6	6.75	5.65	3.38	3.23	1.55	2.18	1.34	2.08	2.32	2.11
OS05G0529200	21nt:1:seq-16955		GGTCCTTCTGTTCTCAGCAGC	CCAAGGAGATGGGAATCGTCG	4	chr05	26287733	26287753	-	26287744	0	NA	0	NA	0	NA	0	NA	8	1	7.76	8.55	6.98	11.29	10.89	9.44	10.18	10.24	9.57	11.57	1.43	13.66	11.44	7.66	11.05
OS07G0229100	21nt:1:seq-16962		AGCAGAACTACTTTTAGCAGC	TCCTGCTGGTGAAAATTGTCT	5	chr07	7198652	7198672	-	7198661	0	NA	0	NA	4	1	0	NA	0	NA	3.39	2.75	4.19	2.82	2.61	2.71	1.89	3.32	1.85	2.33	1.03	1.69	1.79	2.25	2.33
OS07G0414700	21nt:1:seq-16974	MEL1-bound	GGTAGACCCTACTCCTGCAGC	TCCTGTGGGACGAGGACGTCG	3.5	chr07	13072894	13072914	+	13072905	0	NA	0	NA	0	NA	8	0	0	NA	0.21	0	0.39	0.59	1.14	0.92	2.56	3.49	3.15	3.74	0	1.67	0	0	0
OS05G0355500	21nt:1:seq-16984		TCTAACTTTTATTGGATCAGC	AGATCGGAGATGGCCAAGTCG	4	chr05	16862689	16862709	-	16862700	0	NA	0	NA	0	NA	0	NA	117.902	1	29.11	40.25	41.45	31.32	33.49	30.07	32.14	31.79	31.8	26.17	54.08	23.67	22.34	22.2	26.54
OS08G0501500	21nt:1:seq-16984		TCTAACTTTTATTGGATCAGC	ATACAGAAAACAACTTGGTCG	5	chr08	24767873	24767893	-	24767882	0	NA	0	NA	0	NA	4.998	1	0	NA	2.7	2.94	3.15	2.48	2.21	2.39	1.39	1.45	1.88	1.93	2.67	1.08	0.96	1.98	1.68
OS02G0613400	21nt:1:seq-16987		TCCTTCTTTGAACGACTCAGC	AAGAAGGAACTTTCTGAGCAG	4.5	chr02	24181085	24181105	-	24181095	0	NA	6.003	1	0	NA	0	NA	0	NA	7.54	7.12	7.34	5.92	6.77	5.85	4.35	3.88	4.23	5.19	10.73	4.28	4.78	4.72	5.2
OS04G0440000	21nt:1:seq-16987		TCCTTCTTTGAACGACTCAGC	AGGAAGAAACTTGAGGAGGAG	4	chr04	21895117	21895137	-	21895127	25.988	0	0	NA	0	NA	0	NA	0	NA	39.4	36.21	33.37	29.84	37.72	34.16	29.8	20.68	25.75	19.64	36.92	22.66	26.08	30.04	25.83
OS08G0379000	21nt:1:seq-17006	MEL1-bound	ACGTCTTAACGTGGGTTCAGC	TGCAAAGTTCCATCCACGTCT	5	chr08	17822970	17822990	-	17822979	0	NA	0	NA	0	NA	7	1	0	NA	4.27	4.69	3.81	3.06	2.9	2.69	1.66	1.97	1.6	1.43	2.87	1.28	2.19	2.54	2.25
OS05G0143700	21nt:1:seq-17029	MEL1-bound	CACATGTCCTTCAATAAGAGC	GTGTACAAGATGGATTTCTCG	5	chr05	2522166	2522186	-	2522176	0	NA	0	NA	0	NA	0	NA	4	0	1.03	4.18	1.47	1.93	2.82	2.05	6.35	7.69	9.22	5.29	16.56	7.03	4.42	2.95	1.72
OS07G0171200	21nt:1:seq-17029	MEL1-bound	CACATGTCCTTCAATAAGAGC	ATGTACAGGTAGAGATTTTCG	4.5	chr07	3765845	3765865	-	3765854	0	NA	0	NA	0	NA	0	NA	7	1	5.37	7.12	4.27	5.45	5.45	5.68	6.32	8.4	5.85	5.21	5.87	5.78	8.72	5.78	5.61
OS03G0781100	21nt:1:seq-17029	MEL1-bound	CACATGTCCTTCAATAAGAGC	GTGCACATGGATGTATTCTTG	5	chr03	32390204	32390224	+	32390214	0	NA	0	NA	4.998	0	0	NA	0	NA	3.55	2.55	1.83	2.17	2.55	2.04	1.92	1.99	1.15	0.83	1.7	0.99	2.16	1.75	2.22
OS07G0521100	21nt:1:seq-17031	MEL1-bound	TCCCAATAGACTGATAAGAGC	AGAGTGCTCTGATTATTTTCT	5	chr07	20129974	20129994	-	20129983	0	NA	0	NA	0	NA	0	NA	4	1	6.9	9.53	9.36	2.9	4.49	2.63	1.53	3.34	2.48	1.36	3.01	1.43	6.16	4.87	4.01
OS09G0487100	21nt:1:seq-17031	MEL1-bound	TCCCAATAGACTGATAAGAGC	AGTGTTATATGGTTATTATGG	5	chr09	18780543	18780563	-	18780553	0	NA	0	NA	6.006	1	0	NA	0	NA	53.74	51.04	48.3	40.08	42.89	41.15	27.77	30.18	28.52	20.34	25.93	19.71	24.99	32.65	25.72
OS08G0430600	21nt:1:seq-17031	MEL1-bound	TCCCAATAGACTGATAAGAGC	ATCGCTGTCTGGCTATCCTCG	5	chr08	20818419	20818439	-	20818428	0	NA	0	NA	9.996	0	0	NA	0	NA	8.35	8.94	5.72	5.99	6.69	7.5	7.06	8.73	6.67	6.78	12.03	6.35	4.64	5.15	4.23
OS05G0467000	21nt:1:seq-17065		TCCTCAAAAGGACCATAGAGC	AGTAGTTTTCCTGGTATCTCT	2	chr05	22919463	22919483	-	22919472	0	NA	0	NA	0	NA	4	2	0	NA	4.51	5.43	4.88	4.39	3.72	2.94	3.42	3.03	2.94	2.2	3.62	2.59	4.07	2.66	2.82
OS01G0178700	21nt:1:seq-17075		AATGGACTCAACTTGTAGAGC	TCACCTGAGTTGAGCATATTA	5	chr01	4094516	4094536	+	4094526	0	NA	5	0	0	NA	0	NA	0	NA	1.51	2.1	1.92	1.47	1.32	2.07	1.8	0.91	1.63	1.08	1.96	2.12	1.91	1.32	1.7
OS01G0602400	21nt:1:seq-17081	MEL1-bound	CGGTACACAAGACAAACGAGC	GCCATTGGTTCTGATGGCTCG	4	chr01	23674840	23674860	-	23674849	0	NA	0	NA	0	NA	0	NA	5	0	0	0.44	0	0	0	0	0.34	0	0	0	0	0	0	0.99	1.71
OS03G0207700	21nt:1:seq-17097	MEL1-bound	ACTTTGTCTAGACCTACGAGC	TGAAACAGCT-TGGAAGCTGG	4.5	chr03	5636949	5636969	+	5636958	14	1	0	NA	0	NA	0	NA	0	NA	0.72	1.09	1.1	0.41	0.6	0.77	0.45	0.27	0.16	0.12	0.73	0.12	0.27	0.63	0.48
OS01G0231500	21nt:1:seq-17135	MEL1-bound	TTGAGTATCAATGCAAGGAGC	ATCTCTTGGTTATGTTCTTCT	4.5	chr01	7267676	7267696	+	7267685	0	NA	0	NA	0	NA	0	NA	6.996	0	0.35	0.55	0.52	0.39	0.26	0.54	0.54	0.52	0.48	0.42	1.2	0.51	0.51	0.61	0.36
OS05G0132400	21nt:1:seq-17150		TATTACGAGTGATCTAGGAGC	ATAAGGCTTACGAGGTGCACG	5	chr05	1885523	1885543	-	1885533	0	NA	0	NA	0	NA	0	NA	10.992	1	8.48	10.35	10.13	6.94	5.95	7.44	4.82	7.96	6.49	4.24	7.9	3.97	7.01	7.83	6.9
OS10G0548900	21nt:1:seq-17151		CCCATGTTGTACTCTAGGAGC	AGACACCACATGGGATCCTCG	4.5	chr10	21484718	21484738	-	21484727	12.999	0	23.996	0	0	NA	0	NA	0	NA	1.92	2.5	0.74	0.74	1.63	2.1	0.82	5.18	0.86	0.34	0.8	0.32	1.48	0.62	1.7
OS07G0608900	21nt:1:seq-1718		CAAGGGTAGGGCACGTTTGAA	GTTCCAATTTCAACCAAACTT	5	chr07	25047929	25047949	+	25047940	7.002	1	0	NA	0	NA	0	NA	0	NA	6.17	7.36	5.66	8.71	7.94	7.19	8.06	7.74	8.24	6.64	1.45	7.24	5.5	5.94	4.58
OS02G0282600	21nt:1:seq-17180		AGTATGGTCACATCCTGGAGC	TCATCCCCGAGGAGGAGCTCG	5	chr02	10542083	10542103	-	10542094	0	NA	16.995	0	0	NA	0	NA	0	NA	10.85	12.72	12.05	12.56	11.47	9.31	6.2	6.33	6.93	6.52	1.14	6.03	7.42	7.68	4.92
OS08G0419000	21nt:1:seq-17195		AAGGAGCCTAGCTCGATGAGC	TTCCTGTGGTGGAGCTGCTCG	4	chr08	20032768	20032788	+	20032777	0	NA	0	NA	0	NA	0	NA	5.004	1	2.99	4.07	2.39	3.53	3.77	5.54	4.38	4.21	4.62	3.65	3.28	4.43	0.96	1.99	1.67
OS08G0419000	21nt:1:seq-17195		AAGGAGCCTAGCTCGATGAGC	TTCCTGTGGTGGAGCTGCTCG	4	chr08	20032768	20032788	+	20032779	0	NA	6.006	1	0	NA	0	NA	0	NA	2.99	4.07	2.39	3.53	3.77	5.54	4.38	4.21	4.62	3.65	3.28	4.43	0.96	1.99	1.67
OS05G0235701	21nt:1:seq-17228	MEL1-bound	GCCCGCTAACGACTTTTGAGC	CGGGGGTTTGCAGAAAAGTTG	4.5	chr05	8305930	8305950	-	8305941	0	NA	0	NA	0	NA	0	NA	8.992	0	0	0	0	0	0	0	0	0	0	0	0	0	0	0	0
OS01G0691200	21nt:1:seq-17233	MEL1-bound	AGTCATGATGACTCAAATAGC	TTATTACTGCTAATTTTCTCG	5	chr01	28538900	28538920	+	28538911	0	NA	0	NA	0	NA	0	NA	12	0	34.53	38.51	47.46	99.87	96.72	120.03	101.35	112.58	94.65	64.95	119.59	76.67	77.24	79.85	88.63
OS07G0440700	21nt:1:seq-17239	MEL1-bound	GGGAGCATGGGTAAGAATAGC	CGCTCGTGTCCATTGTGCTCG	5	chr07	14864160	14864180	-	14864169	0	NA	0	NA	4	0	0	NA	0	NA	5.42	4.32	2.8	1.77	1.84	3.09	0.28	1.26	0.73	1.27	1.5	0.65	2.28	0.82	2.36
OS09G0539100	21nt:1:seq-17321	MEL1-bound	CGGATACCAAAATCATCTAGC	GCCTATGCTATTAAGAGATCG	4	chr09	21227473	21227493	-	21227484	0	NA	0	NA	0	NA	0	NA	14.994	0	4.52	4.92	4.67	6	6.35	5.11	5.19	5.91	7.28	6.38	7.69	6.67	8.18	8.69	8.97
OS08G0198300	21nt:1:seq-17369	MEL1-bound	TTGTAGCTCT-GTCTCCGTAGC	AGCGTCGAGATCAGGGACATCG	4	chr08	5682544	5682564	+	5682554	0	NA	0	NA	0	NA	0	NA	7	0	0	0.16	0	0	0	0	0	0.56	0.16	0.13	0.15	0	0.56	0.39	0.49
OS08G0198300	21nt:1:seq-17369	MEL1-bound	TTGTAGCTCT-GTCTCCGTAGC	AGCGTCGAGATCAGGGACATCG	4	chr08	5682544	5682564	+	5682554	0	NA	3	1	0	NA	0	NA	7	0	0	0.16	0	0	0	0	0	0.56	0.16	0.13	0.15	0	0.56	0.39	0.49
OS02G0182850	21nt:1:seq-17369	MEL1-bound	TTGTAGCTCTGTCTCCGTAGC	TTCATGGAGACGGAGGCCTCG	4.5	chr02	4630073	4630093	-	4630082	0	NA	0	NA	7.995	0	0	NA	0	NA	11.05	6.64	10.47	22.83	28.26	25.18	44.48	44.21	34.85	37.17	2.36	47.84	12.85	3.3	5.5
OS03G0668000	21nt:1:seq-17377		TGCTTCTTTGCCTGAGGTAGC	GCGACGAGATGGACCGCATCG	4.5	chr03	26317745	26317765	+	26317756	0	NA	0	NA	0	NA	0	NA	7	0	5.08	4.51	4.89	5.52	6.59	5.27	5.45	6.66	5.21	8.57	5.06	4.55	5.42	7.53	5.03
OS02G0649750	21nt:1:seq-17388	MEL1-bound	AGCTAGATGGTCGGTGGTAGC	TTGATCTCCCAGCCAACAAAG	4.5	chr02	26159914	26159934	-	26159925	0	NA	0	NA	0	NA	0	NA	6.003	0	0	0	3.04	0	0	2.32	0	2.02	0	0	2.59	0	3.29	0	0
OS05G0123400	21nt:1:seq-17388	MEL1-bound	AGCTAGATGGTCGGTGGTAGC	CCGATCTCCCACCCATCACCG	4.5	chr05	1301620	1301640	-	1301631	0	NA	4	1	0	NA	0	NA	0	NA	3.91	3.67	1.82	2.71	3.57	3.64	3.67	5.39	4.02	4.7	3.05	2.75	2.85	2.26	2.1
OS02G0179200	21nt:1:seq-17390	MEL1-bound	CCGTACCTCGATTGATGTAGC	GGCTTGTAGCTAGCTGCAGCT	5	chr02	4390484	4390504	-	4390493	0	NA	0	NA	0	NA	0	NA	4	0	0	0	0	0	0.07	0	0	0	0.14	0.39	0	0	0.15	0	0
OS02G0717800	21nt:1:seq-17413	MEL1-bound	CCGTTTGTTCCTTCTCTTAGC	GCCAGACAAAGGAGAGAAGCG	4	chr02	29797190	29797210	-	29797199	0	NA	224.159	0	0	NA	0	NA	0	NA	152.52	184.07	182.1	145.06	154.08	161.82	143.57	148.42	144.61	99.39	184.62	98.4	109.38	91.51	89.48
OS01G0575500	21nt:1:seq-17414		TAGCGGGCGTTCCTTCTTAGC	ATCGTCCGCAAGAAAGATTCG	2.5	chr01	22164101	22164121	-	22164110	0	NA	55.924	0	0	NA	0	NA	0	NA	1.38	1.58	1.42	1.26	1.33	1.5	0.94	0.93	1.34	0.83	1.43	0.6	1.18	1.1	1.03
MSTRG.9272	21nt:1:seq-17468	MEL1-bound	CTCACAACGTAACGAACACGC	GCTTGTAGCTTTGCTTGTGTG	4.5	chr10	7871332	7871352	-	7871343	0	NA	0	NA	0	NA	0	NA	12.012	0	0.27	0.24	0.32	0.74	0.46	0.35	0.46	0.15	0.49	0.53	0.06	0.54	0	0.33	0.24
OS04G0515400	21nt:1:seq-17502		CTTACGGTTGTCTAGCGACGC	GTTTGTTGACAGATCGCTGAG	4.5	chr04	25756027	25756047	+	25756038	0	NA	0	NA	0	NA	0	NA	8.008	0	0	0	0	0.21	0.15	0.49	0.46	0.83	0.48	0.1	0.11	0.09	0.63	0.1	0.24
OS11G0525700	21nt:1:seq-17505		GACATCCAACTAGTTCGACGC	CTGTAGGTTGAGCAAGCTACG	2	chr11	19074423	19074443	+	19074432	0	NA	0	NA	0	NA	0	NA	4.002	2	6.7	7.2	4.76	5.02	6.34	5.03	4.39	3.96	3.35	3.06	4.98	2.61	4.92	4.41	4.47
OS04G0644700	21nt:1:seq-17543	MEL1-bound	GTCCGTTTGCCACGCCACCGC	CTGGCAGATGATGCGGTGGGG	4	chr04	32818456	32818476	+	32818466	0	NA	4	1	0	NA	0	NA	0	NA	0.7	1.31	0.97	1.45	1.69	1	0.85	1.34	1	1.06	0.1	1.15	0.19	0.62	0.45
OS07G0262800	21nt:1:seq-17552	MEL1-bound	GAGTTAGTTGTGAAGTACCGC	CTCAATCAACAATTCCAGTCA	5	chr07	9260777	9260797	-	9260787	0	NA	4	0	0	NA	0	NA	0	NA	2.5	2.07	2.31	0.67	0.56	1.35	0.21	0	0.22	0	0.21	0.08	0	0.62	0.33
OS10G0476400	21nt:1:seq-17560		GAGTACACTTACATAACCCGC	TTCATCTGAAGGTATTGAGAG	4.5	chr10	17749065	17749085	-	17749074	9	0	0	NA	0	NA	0	NA	0	NA	2.37	1.55	1.83	1.5	1.62	1.66	1.29	1.3	1.2	1.01	2.53	1.06	2.34	1.31	0.75
OS06G0634100	21nt:1:seq-17601		TTTTCTGTGACGTCAAAGCGC	AAGAGAGACAGCGGTTTCCAG	5	chr06	25712034	25712054	-	25712043	0	NA	5.995	1	0	NA	0	NA	0	NA	4.46	4.25	4.45	2.84	2.68	2.24	1.76	2.44	1.68	2.1	2.4	0.98	2.45	1.82	3.2
OS06G0711000	21nt:1:seq-17619	MEL1-bound	GGGTACCACCAAATGTCGCGC	ACCATGGTGGATGTCCGCGCG	5	chr06	30066290	30066310	-	30066299	0	NA	0	NA	0	NA	0	NA	4.002	1	34.68	33.74	43.48	57.24	49.92	55.14	60.44	51.52	57.61	70.38	7.9	75.23	36.61	33.71	29.07
OS03G0204500	21nt:1:seq-17625		GCCTAACCTCCTAATAGGCGC	CGCATCGCAAGATCATCCGCG	5	chr03	5474609	5474629	-	5474619	0	NA	0	NA	0	NA	0	NA	12	0	6.65	10.75	6.23	10.59	9.73	6.36	4.21	3.81	2.24	0	3.01	4.16	4.19	4.03	1.25
OS03G0826600	21nt:1:seq-17625		GCCTAACCTCCTAATAGGCGC	CGGCTTCGAGGACTATCCGCG	3	chr03	34724783	34724803	+	34724794	0	NA	0	NA	0	NA	0	NA	8.992	2	30.26	28.29	29.82	38.82	39.27	37.74	42.42	47.14	44.32	57.74	55.3	62.47	49.03	51.38	55.49
OS01G0169800	21nt:1:seq-17625		GCCTA-ACCTCCTAATAGGCGC	AGGATGTGGAGGATTGTGCGGG	5	chr01	3578126	3578146	-	3578135	0	NA	11.016	0	0	NA	0	NA	0	NA	9.72	9.07	7.71	8.98	10.72	5.95	8.87	5.56	6.45	7.65	9.8	6.28	7.7	7.21	8.95
OS04G0409100	21nt:1:seq-17639	MEL1-bound	GACGAGCTTGCTGCGGTGCGC	CTGCTCAACCAAAGCCACGTG	4.5	chr04	20236655	20236675	-	20236664	0	NA	0	NA	0	NA	4	1	0	NA	2.92	1.51	2.67	1.86	1.55	2.87	2.47	0.79	1.69	2.3	2.28	1.7	2.4	1.47	1.08
OS02G0106300	21nt:1:seq-17646		TCGTTCGAGAGTACTAATCGC	ATAAGGTTCACATGATTAGCC	5	chr02	352229	352249	-	352240	5	1	0	NA	0	NA	0	NA	0	NA	2.2	2.33	0.48	1.46	1.5	1.94	1	1.57	1.19	0.94	1.37	0.78	1.45	1.49	0.84
OS11G0579200	21nt:1:seq-17658		GTCCTACGATATGACTATCGC	CAGGTGGCTATGCTGCTGGGG	5	chr11	21872540	21872560	+	21872551	0	NA	0	NA	0	NA	0	NA	5	0	1.62	2.05	2.58	1.27	1.11	0.48	1.67	1.01	0.29	1.39	1.36	0.87	1.55	1.43	0.3
OS01G0922100	21nt:1:seq-17658		GTCCTACGATATGACTATCGC	CAAGAAGGTGTACTGATTGCG	4.5	chr01	40285611	40285631	-	40285622	0	NA	0	NA	0	NA	10.005	1	0	NA	122.9	104.2	115.91	117.06	110.21	103.78	108.41	105.15	94.58	92.37	8.76	79	90.78	99.89	106.32
OS09G0545000	21nt:1:seq-17665		CCGAACCCAGAGTCTACTCGC	GGGGTGGGTC-CAGATGATCG	4.5	chr09	21544634	21544654	-	21544643	0	NA	0	NA	0	NA	0	NA	8.995	1	1.4	1.18	1.05	6.21	5.67	4.15	6.72	6.4	5.17	3.47	0.24	2.55	3.88	4.64	4.85
OS05G0328000	21nt:1:seq-17665		CCGAACCCAGAGTCTACTCGC	GGCTGAGGCCTCGGATGGGGG	5	chr05	15245566	15245586	-	15245576	0	NA	10	1	0	NA	0	NA	0	NA	32.19	40.21	19.7	27.42	26.77	30.06	21.83	28.71	23.1	25.52	0	29.1	5.2	20.99	18.32
OS01G0357200	21nt:1:seq-17679		TCGTTGAAGTTTAGAAGTCGC	AGCAACCTCAAGTCGGCTGCG	4.5	chr01	14453761	14453781	+	14453770	0	NA	0	NA	0	NA	0	NA	4	0	0	0.71	0	0	0	0	0	0	0.35	0.56	0	1.57	0	0.58	0
OS06G0658500	21nt:1:seq-17679		TCGTTGAAGTTTAGAAGTCGC	AGAAATTTCAAATTTTAAGCA	4	chr06	27072098	27072118	+	27072107	4.995	1	0	NA	0	NA	0	NA	0	NA	1.27	1.04	0.69	0.65	0.61	0.5	0.55	0.76	0.22	0.31	0.25	0.26	0.08	0.63	0.93
OS01G0165200	21nt:1:seq-17686		AGCGTGCATAGGTTACGTCGC	TTGGTGGTATCCAAAGCAGTG	5	chr01	3362677	3362697	-	3362687	27	0	46.956	0	0	NA	0	NA	0	NA	11.82	12.26	11.69	6.75	6.58	7.44	4.3	5.33	4.82	2.4	6.76	2.44	6.7	6.35	6.92
OS01G0165200	21nt:1:seq-17686		AGCGTGCATAGGTTACGTCGC	TTGGTGGTATCCAAAGCAGTG	5	chr01	3362677	3362697	-	3362688	0	NA	0	NA	15	0	0	NA	14.004	0	11.82	12.26	11.69	6.75	6.58	7.44	4.3	5.33	4.82	2.4	6.76	2.44	6.7	6.35	6.92
OS01G0647200	21nt:1:seq-17698	MEL1-bound	CGGTCTCGTCACAACTGTCGC	GCCACAGTAGTGTTGAGCGAG	4.5	chr01	26088226	26088246	-	26088237	0	NA	0	NA	0	NA	0	NA	4	1	2.01	1.42	1.55	1.54	0.84	1.27	0.42	0.96	0.56	0.44	0.93	0.16	1.35	2.03	1.34
OS10G0391300	21nt:1:seq-17706		TTGGGGAGTTCAGCTATTCGC	AACCTCTCAGGTCAAGAAACC	5	chr10	13019183	13019203	-	13019193	0	NA	0	NA	0	NA	0	NA	6.003	0	3.35	3.44	4.57	1.19	1.04	1.08	1.15	0.38	1.15	0.35	1.18	0.37	1.33	1.08	1.48
OS12G0192500	21nt:1:seq-17723	MEL1-bound	CCGCTTGTTAAGAAGTTTCGC	GGCGAACAATCCTACATTGGG	5	chr12	4710741	4710761	+	4710751	0	NA	0	NA	0	NA	7.997	1	0	NA	2.03	2.22	2.24	1.73	1.71	2.2	2.2	1.68	1.67	1.83	2.32	1.75	2.23	1.95	1.4
OS06G0554700	21nt:1:seq-17743		TCACGGAGTACATTGCAAGGC	AATG-CTCATGTACCGTACCG	4.5	chr06	21109731	21109751	+	21109740	0	NA	0	NA	0	NA	0	NA	5.005	0	0.27	0.59	0.62	0.31	0.53	0.2	0.06	0.31	0.12	0.24	0.22	0.04	0	0.09	0.3
OS07G0231500	21nt:1:seq-17786		GTCGAAGTTTATGAAA-GAGGC	CAGCTTCAAATATTTTACTACA	4	chr07	7314425	7314445	+	7314435	0	NA	0	NA	0	NA	4	1	0	NA	29.57	24.24	26.18	24.11	27.57	26.33	22.15	20.97	16.4	15.7	1.61	14.16	17	14.48	13.2
OS09G0569450	21nt:1:seq-17797		TCTAGGTCTCGTTACCGAGGC	ACATCCAGAGAACCGGCTCGG	5	chr09	22727737	22727757	+	22727747	0	NA	0	NA	0	NA	0	NA	8.998	1	6.81	8.42	7.44	6.65	6.24	7.64	5.98	5.29	3.58	4.04	8.72	3.4	7.13	6.68	4.83
OS01G0351200	21nt:1:seq-17802		CTACGTCCGTCTATTCGAGGC	GCTGCGGGTGGAGGAGCTCCG	5	chr01	14047953	14047973	+	14047964	0	NA	0	NA	0	NA	6	1	0	NA	1.44	0.95	1.22	0.7	0.68	0.77	0.32	0.46	0.37	0.21	0.31	0.3	0.75	0.45	0.57
OS04G0438600	21nt:1:seq-17811	MEL1-bound	GGCACGCTACACCACTGAGGC	CCATGTGAT-TGGTGACTCCG	3	chr04	21816010	21816030	-	21816020	9	0	0	NA	0	NA	0	NA	0	NA	1.48	1.55	0.85	1.01	1.24	1.59	1.57	0.63	1.47	1.21	1.26	1.13	1.58	1.45	0.55
OS07G0636200	21nt:1:seq-17814	MEL1-bound	TCGGCAAGGTTTGTTTGAGGC	AGCCCTTCCAAGCAGAAGACG	5	chr07	26429004	26429024	+	26429013	0	NA	0	NA	0	NA	4.992	1	0	NA	1.5	1.69	1.25	1.07	1.23	1.01	0.67	0.99	0.7	0.56	0.39	0.35	1.01	0.85	0.74
OS07G0101300	21nt:1:seq-17814	MEL1-bound	TCGGCAAGGTTTGTTTGAGGC	AGCCGTT-CAGACAAGCTCTG	3	chr07	81864	81884	+	81874	0	NA	0	NA	0	NA	6.996	1	0	NA	4.62	5.78	5.15	3.43	2.62	3.41	2.5	3.06	2.26	1.79	4.9	2.45	2.99	2.72	2.63
OS12G0515600	21nt:1:seq-17816		ACGGAAA--GTCATGCAATAGGC	TGCTTTTTGCAGTATGTTATCAG	5	chr12	20031414	20031434	-	20031423	0	NA	0	NA	0	NA	0	NA	33.012	0	10.9	10.68	9.98	8.68	6.9	6.82	6.39	5.76	6.12	4.31	10.26	4.39	11.41	9.47	10.13
OS03G0275400	21nt:1:seq-17819		AGGTACTTGGAAGTCATAGGC	TCTATGAATCTTCATTTTTCG	3.5	chr03	9308871	9308891	+	9308880	0	NA	15.982	0	0	NA	16	0	0	NA	8.18	8.92	8.29	5.57	6.12	5.36	3.82	3.87	3.26	2.13	3.71	2.67	5.62	4.86	3.97
OS01G0795050	21nt:1:seq-17833	MEL1-bound	ATGTCGTAGAATCTAGTAGGC	TACAGCATTTGAGATCCTCAC	4.5	chr01	33673976	33673996	-	33673987	0	NA	0	NA	0	NA	10.989	0	0	NA	1.63	1.33	0.9	1.51	1.78	1.16	1.11	1.04	0.78	0.7	1.14	0.76	0.58	1.22	0.8
OS01G0685850	21nt:1:seq-17836	MEL1-bound	ATCATAGTTCACGTCGTAGGC	TAGTAGCAGGGGCAGGATCTG	4	chr01	28280431	28280451	-	28280440	0	NA	0	NA	0	NA	0	NA	4.998	1	0	0	0	0	0	0	0	0	0	0	0	0	0	0	0
OS01G0734100	21nt:1:seq-17837	MEL1-bound	TCGGTGTGT-GTGTTCGTAGGC	AGGCACACAGCACGAGCATCCG	3	chr01	30608377	30608397	+	30608388	6.994	1	9.996	0	0	NA	0	NA	5	0	4.11	9.19	7.7	5.22	4.35	4.81	4.32	4.03	3.07	2.14	6.99	2.09	5.12	4.3	3.84
OS09G0365000	21nt:1:seq-17841		GGTAGCCTTTTCACATTAGGC	CCATCGGAGGAGAAGAATCCA	5	chr09	11990092	11990112	-	11990102	0	NA	0	NA	0	NA	4	1	0	NA	2.78	2.67	3.36	2.37	3	2.17	1.5	2.6	2.44	1.99	3.29	2.6	2.36	2.5	1.94
OS01G0228500	21nt:1:seq-17878	MEL1-bound	TGCACTCTTCGAAAATACGGC	CAGTGGGGAACTTTTATGCCG	4	chr01	7096495	7096515	-	7096506	0	NA	0	NA	0	NA	0	NA	4	1	0.48	1.22	1.23	2.13	2.22	2.01	3.33	2.73	2.11	2.78	2.13	3.38	3.98	2.39	1.42
OS05G0483801	21nt:1:seq-17879		CCTGTGAGGTTCCAATACGGC	GGAGATTCCGAGGTTCAGCAG	5	chr05	23798682	23798702	-	23798692	26.978	0	32.997	0	0	NA	0	NA	0	NA	2.56	2.31	6.5	3.55	4.01	2.97	0.86	0.78	2.28	0.72	1.68	3.04	1.63	1.52	2.86
OS08G0512600	21nt:1:seq-17879		CCTGTGAGGTTCCAATACGGC	GGAGATTCCGAGGTTCAGCAG	5	chr08	25420995	25421015	+	25421005	26.978	0	32.997	0	0	NA	0	NA	0	NA	21.6	23.24	24.34	15.79	13.37	13.92	9.51	10.22	10.44	4.57	4.34	6.58	10.55	11.82	15.25
OS01G0910400	21nt:1:seq-17880	MEL1-bound	TCTACACTATTTTAATACGGC	AGATTTGTTGAAATTATGGCA	4.5	chr01	39669062	39669082	+	39669071	0	NA	0	NA	0	NA	0	NA	5.004	1	0.7	0.71	0.29	0.36	0.4	0.21	0.2	0.09	0.37	0.33	0.49	0.42	0.15	0.7	0.37
OS01G0559550	21nt:1:seq-17881		AGCTACTTTTGAAACTACGGC	TCGAGGTAAACTTGGATGTCA	4.5	chr01	21202513	21202533	+	21202523	0	NA	0	NA	0	NA	0	NA	8	0	0.95	2.07	2.92	1.27	1.58	0.85	1.78	2.52	0.63	0	1.16	0	0.37	1.01	1.49
OS04G0618600	21nt:1:seq-17883		TAGCGGTTTCAGAGCTACGGC	ACCGACAAAGTTTCGATGCTG	3	chr04	31418828	31418848	+	31418837	0	NA	9	0	0	NA	0	NA	10.01	0	3.66	2.7	2.96	2.96	3.57	3.58	1.99	3.96	2.43	2.85	4.11	2.33	1.7	2.69	2.04
OS02G0824000	21nt:1:seq-17893		GTCTATAACTCCCTTTACGGC	CAGGTGTTGCTGGAAATGGAG	5	chr02	35401879	35401899	-	35401889	0	NA	0	NA	0	NA	4	1	0	NA	7.84	8.54	7.55	6.31	5.27	6.3	5.31	5.51	5.15	3.86	5.88	3.81	3.53	3.37	4.1
OS07G0456500	21nt:1:seq-17914	MEL1-bound	CGAGTTATTATGAAGTCCGGC	GATTGGTTATACATCAGGCCG	4.5	chr07	15880785	15880805	-	15880794	0	NA	4.995	1	0	NA	0	NA	0	NA	0	0.2	0.2	0.47	0.17	0.14	0.04	0.14	0.09	0	0.06	0.14	0.09	0.32	0
OS07G0456500	21nt:1:seq-17914	MEL1-bound	CGAGTTATTATGAAGTCCGGC	GATTGGTTATACATCAGGCCG	4.5	chr07	15880785	15880805	-	15880795	0	NA	0	NA	8.004	0	9.996	0	0	NA	0	0.2	0.2	0.47	0.17	0.14	0.04	0.14	0.09	0	0.06	0.14	0.09	0.32	0
OS02G0190300	21nt:1:seq-17946		TCTCTCGTCTAGTCGATCGGC	AGAGAGGAGTTCAGTTATCAG	4.5	chr02	4989382	4989402	-	4989392	0	NA	0	NA	0	NA	0	NA	4.002	1	0.48	0.68	1.06	0.59	2.09	1.6	1.52	1.62	0.52	0.9	0.42	1.1	0	0.19	1.29
OS06G0233800	21nt:1:seq-17953		TCCCACGTTCATCTAGTCGGC	AGAGTGCAA-CAGATCAGCTG	4	chr06	6955867	6955887	-	6955878	0	NA	0	NA	6	1	0	NA	0	NA	29.08	33.02	29.19	17.87	20.97	17.06	12.24	12.94	10.14	9.1	2.86	7.81	16.85	15.76	16.57
OS07G0154100	21nt:1:seq-17975	MEL1-bound	AACCGCTACCTCCTCAAGGGC	GAGGCGATGGAGGAGGTCGCG	4	chr07	2872452	2872472	+	2872462	0	NA	0	NA	0	NA	0	NA	20.02	0	0	0.23	0	0.31	0	0.57	0.56	0	0.71	0.19	0	0	15.05	8.18	13.8
OS03G0265800	21nt:1:seq-1798		TTACGTTGTAGATCGTCATAA	ATAGCAACATCTGGAAGTGTT	4	chr03	8789048	8789068	+	8789057	0	NA	0	NA	0	NA	0	NA	5.004	1	14.45	15.66	7.39	17.76	21.35	14.82	18.32	26.2	16.46	32.47	2.69	35.29	10.6	15.92	16.8
OS04G0414000	21nt:1:seq-17992	MEL1-bound	CTGTGTTAC-CGACTTCAGGGC	TACACAATGTTCTGAAGACCTG	5	chr04	20449934	20449954	+	20449943	0	NA	0	NA	5	0	0	NA	0	NA	0.28	0	0	0	0	0	0	0	0	0	0	0	0	0.49	0
OS08G0232100	21nt:1:seq-17992	MEL1-bound	CTGTGTTACCGACTTCAGGGC	GAGACAATTGCTTATGTTCTG	5	chr08	8020183	8020203	+	8020193	0	NA	0	NA	0	NA	5	1	0	NA	7.9	6.3	8.16	4.55	6.06	5.6	3.26	1.87	3.71	4	9.2	3.54	5.79	5.23	5.08
OS04G0684100	21nt:1:seq-17993	MEL1-bound	CTCATATTGT-CATTTCAGGGC	GGGTAAAACATATAGAGTCCCG	4.5	chr04	34930643	34930663	-	34930652	0	NA	0	NA	0	NA	0	NA	4	0	11.82	6.62	10.16	7.37	7.22	6.62	4.58	4.16	3.81	5.01	6.86	4.32	5.51	5.66	5.5
MSTRG.23903	21nt:1:seq-1800		CCTCACCGTCTATAAAGATAA	GGAATGGTAGGTATTGGGATT	5	chr02	10631417	10631437	-	10631427	0	NA	0	NA	62.976	0	0	NA	87.032	0	1.58	0.86	1.71	0.09	0.69	0.18	0.1	0	0	0	0	0	0.19	0.09	0.11
OS12G0267900	21nt:1:seq-18006		TCGTCCTTTTCACAAACGGGC	AACAGGGAGAGGCTTTGTCCG	4.5	chr12	9570465	9570485	+	9570474	0	NA	0	NA	0	NA	0	NA	5.004	1	6.24	7.25	8.09	5.48	6.47	5.23	2.95	3.94	3.11	0.75	1.02	1.14	2.85	1.71	2.12
OS01G0742100	21nt:1:seq-18029	MEL1-bound	AGGAGATTTCAACAGAGGGGC	TCCTCTCTAATTATCTCCCTG	4.5	chr01	30985752	30985772	+	30985761	0	NA	0	NA	4	1	0	NA	0	NA	16.44	9.79	14.63	9.89	8.88	12.09	10.83	8.2	12.55	9.47	5.48	15.62	6.31	9.16	9.07
OS09G0498700	21nt:1:seq-18035	MEL1-bound	AGCTGTGTTATAGTTAGGGGC	TCGACACCA-ATCAATCTCCC	4	chr09	19287163	19287183	+	19287173	0	NA	0	NA	0	NA	0	NA	8.008	0	7.51	5.45	7.23	5.46	10.24	8.27	5.36	4.66	4.99	4.91	8.25	5.08	6.79	6.66	5.9
OS03G0650850	21nt:1:seq-1804		TTCAGAAAGGTACTCAGATAA	AAGTGTTTCCTTGATTCTTTT	4	chr03	25267632	25267652	+	25267641	0	NA	0	NA	0	NA	0	NA	7	1	28.89	25.49	50.35	29.8	16.33	25.49	24.84	16.85	21.57	11.76	37.99	17.29	3.18	15.63	21.03
OS04G0644200	21nt:1:seq-18061	MEL1-bound	ATGTGGTTTACGCTGTTGGGC	CTCATCAAATGCGGCGAACCG	4.5	chr04	32777956	32777976	-	32777965	0	NA	0	NA	0	NA	0	NA	6	0	6.9	6.57	4.98	4.67	3.4	3.88	3.61	1.64	4.44	3.26	1.48	4.1	3.59	2.15	5.61
OS04G0644200	21nt:1:seq-18061	MEL1-bound	ATGTGGTTTACGCTGTTGGGC	CTCATCAAATGCGGCGAACCG	4.5	chr04	32777956	32777976	-	32777967	0	NA	6.003	0	0	NA	0	NA	0	NA	6.9	6.57	4.98	4.67	3.4	3.88	3.61	1.64	4.44	3.26	1.48	4.1	3.59	2.15	5.61
OS03G0832900	21nt:1:seq-18071	MEL1-bound	TCGTCGCAAGAGGTACA-TGGC	AGCATCATTTTCGATGTCACCG	5	chr03	34993172	34993192	-	34993182	0	NA	31.008	0	0	NA	0	NA	0	NA	8.8	8.04	9.34	7.4	6.07	6.28	4.88	5.29	5.46	5.23	10.75	5.02	6.59	5.64	5.65
OS04G0555600	21nt:1:seq-18088	MEL1-bound	AAGTCGTTTTACCTTTATGGC	TTCATGAAGAAGGAAATACCA	4.5	chr04	27811267	27811287	-	27811276	0	NA	0	NA	0	NA	0	NA	5	1	4.26	4.67	3.4	3.68	3.77	3.77	3.46	3.31	4.21	3.18	6.48	3.48	4.47	4.19	5.18
OS06G0163900	21nt:1:seq-18109	MEL1-bound	GTCTGTGTTCCTCGAAGTGGC	CAGAACCATGGAACTTCATTG	5	chr06	3244132	3244152	-	3244141	0	NA	4	0	0	NA	0	NA	0	NA	0	0	0.08	0	0.05	0.11	0	0	0	0	0	0	0.11	0.26	0
OS04G0603100	21nt:1:seq-18128		CCTCGATGTCATGTTGGTGGC	GGGGCTACTGAACGGCCACCG	3.5	chr04	30439200	30439220	+	30439210	0	NA	9.006	0	0	NA	0	NA	0	NA	10.98	9.06	11.12	10.59	8.09	10.34	7.87	10.54	7.05	8.36	9.01	8.47	7.99	9.76	9.38
EPlOSAG00000037549	21nt:1:seq-18129	MEL1-bound	CACTATGCTTCAAAATGTGGC	ATGATAGAAAGTCTTACATTG	5	chr11	11077244	11077264	-	11077253	0	NA	0	NA	0	NA	0	NA	5.999	0	0	0	0	0	0	0	0	0	0	0	0	0	0	0	0
OS02G0762200	21nt:1:seq-18132	MEL1-bound	GTTCTTAAATATCACTGTGGC	CAAGAAGATATAGACATACCG	4.5	chr02	32095897	32095917	-	32095908	0	NA	0	NA	6.001	0	0	NA	0	NA	5.08	4.89	3.76	4.84	3.84	2.95	3.16	2.25	2.61	1.89	0.41	0.8	1.63	1.49	2.03
OS08G0129600	21nt:1:seq-18147		ACTCGTCTCACGGTTCTTGGC	TGAGCGGAGTGTCTACAATCT	4.5	chr08	1654609	1654629	-	1654620	0	NA	0	NA	0	NA	0	NA	4.998	1	4.58	4.61	4.75	1.92	1.83	2	0.91	1.5	1.73	0.8	0.95	0.82	2.33	2.09	2.31
OS05G0232700	21nt:1:seq-18186	MEL1-bound	AAGTCAACGTGCGGTACATGC	TTCAGTTGGAGCCCATGTCCG	4.5	chr05	8047207	8047227	+	8047216	0	NA	0	NA	0	NA	0	NA	9.009	0	71.89	68.65	58.66	71.72	63.14	77.33	57.12	58.88	65	47.64	21.18	54.48	33.85	29.22	42.39
OS04G0196200	21nt:1:seq-18212	MEL1-bound	AACGCTACTACTTCTCGATGC	GGGAGATGATGAAGAGGGACG	5	chr04	6565149	6565169	+	6565158	0	NA	0	NA	0	NA	0	NA	4	0	0.82	1.46	1.39	1.78	1.59	1.39	2.27	1.18	2.74	3.06	2.77	3.71	1.19	1.36	0.92
OS11G0261600	21nt:1:seq-18212	MEL1-bound	AACGCTACTACTTCTCG-ATGC	ATGCGGTGATGAAGGGCATACC	4.5	chr11	8795325	8795345	-	8795334	4	1	0	NA	0	NA	0	NA	0	NA	2.38	2.59	1.69	0.96	1.22	0.56	0.39	0.48	0.28	0.55	1.16	0.2	0.96	0.44	0.42
OS05G0542900	21nt:1:seq-18225	MEL1-bound	TGGCTTGTTGTCTTGTGATGC	ATCGATCAGCAGAACTCCTCG	5	chr05	26945188	26945208	+	26945199	0	NA	0	NA	0	NA	92.04	0	0	NA	13.51	15.95	18.01	18.34	18.13	21.17	15.71	17.52	15.81	13.73	3.91	13.86	10.71	7.81	11.26
OS12G0439700	21nt:1:seq-18226	MEL1-bound	TCGTGGGTTCTGTTGTGATGC	ATCGCCCAGGGCAACGCCACG	4	chr12	14597076	14597096	+	14597087	0	NA	0	NA	0	NA	0	NA	4	0	0	0	0	0	0	0	2.1	0	2.25	0	0	0	0	2.19	0
OS05G0505692	21nt:1:seq-18227	MEL1-bound	CACTAAGATACGAATTGATGC	ATAAATCTATGCTTAAATAAG	5	chr05	24962648	24962668	-	24962658	0	NA	6	0	0	NA	0	NA	0	NA	0.55	1.04	0.92	0.23	0.11	0.36	0.33	0	0.09	0	0	0	0.15	0.21	0.09
OS06G0670100	21nt:1:seq-18239	MEL1-bound	TTCGCTAAGATAAATGTATGC	ACGTGATGCTCTGTACATATG	5	chr06	27756685	27756705	-	27756695	0	NA	0	NA	0	NA	5	0	0	NA	2.97	4.16	3.98	1.81	1.88	2.04	0.9	0.47	1.48	0.32	0.63	0.6	1.05	0.91	1.15
OS04G0204000	21nt:1:seq-18283		AACATTGTTCTGGTTACCTGC	TTTTAATAAGACGAATGGTCA	4.5	chr04	7025377	7025397	-	7025386	0	NA	5	0	0	NA	4.004	1	0	NA	0.69	0.61	0	0.4	0.58	0.1	0	0.3	0.72	0.23	0.16	0.12	0	0.22	0.4
OS03G0813700	21nt:1:seq-18284	MEL1-bound	CTTCGCACTTGAGC-ACCCTGC	GAAGCGTGACCTTGCTGAGATG	4.5	chr03	34089529	34089549	+	34089539	0	NA	0	NA	0	NA	0	NA	7.992	0	6.11	7.02	8.24	23.12	20.94	26.17	24.2	29.96	25.95	20.18	20.36	15.49	17.87	15.97	10.84
OS08G0159800	21nt:1:seq-18311	MEL1-bound	TTCTACCTACGAGGATGCTGC	ACGAGGGATGCCCCTACGGCG	3.5	chr08	3511446	3511466	-	3511455	0	NA	0	NA	7.008	0	0	NA	0	NA	10.54	11.41	9.86	8.54	9.47	9.78	9.09	10.42	8.32	7.45	4.28	8	6.23	8.87	9.86
OS12G0277650	21nt:1:seq-18319		GCTCGAAACTCCAGCATCTGC	CGGGATTTCTGGTCGAAGGCG	5	chr12	10294050	10294070	-	10294060	0	NA	0	NA	0	NA	0	NA	5	1	0	0.48	0	2.45	0.53	0	0.16	0	0	0	0	0	0	0.78	1.09
OS10G0477800	21nt:1:seq-18330	MEL1-bound	GGGTGGGTCGTTCATGTCTGC	CCGATCCAGCATGTGCAAACT	5	chr10	17869646	17869666	+	17869656	0	NA	0	NA	0	NA	17.005	1	0	NA	3.11	3.58	2.83	2.47	2.07	2.63	1.49	1.75	1.27	1.26	2.87	1.48	2.04	1.98	2.27
OS03G0289300	21nt:1:seq-18347	MEL1-bound	CTACGTCTAGCTTCTTTCTGC	GATGCAGAACGCAGAAACACG	3	chr03	10027333	10027353	+	10027344	7.997	0	0	NA	0	NA	0	NA	0	NA	0.76	0.83	0.98	0.18	0.61	0.67	0.32	0.12	0.27	0.56	0.38	0.3	0.37	0.61	0.07
OS09G0534200	21nt:1:seq-18375	MEL1-bound	CAGGTCTTTAGGTAGGAGTGC	GTGCAGACATTCATCCTTGCT	4.5	chr09	20992035	20992055	+	20992044	0	NA	0	NA	0	NA	0	NA	29.016	0	16.85	18.37	15.7	19.91	20.95	21.18	16.12	20.76	18.47	10.47	7.88	10.31	10.13	10.31	9.82
OS02G0706600	21nt:1:seq-18377		TTCTTGTCACACACGGAGTGC	AGGTACAGGGAGTGCCTCAAG	4.5	chr02	29207629	29207649	-	29207640	0	NA	0	NA	0	NA	0	NA	7	1	80.59	75.18	68.45	50.71	50.5	46.01	30.3	29.07	33.32	26.02	10.24	31.45	49.89	59.15	54.06
OS11G0435400	21nt:1:seq-18378		TTCTGTAGGTTTGGGGAGTGC	AAGTCATCAAGATCCCACACA	5	chr11	14130923	14130943	+	14130933	0	NA	0	NA	0	NA	0	NA	5	0	0	0.14	0.75	0.5	1.09	0.47	0.41	0	0.14	1.02	0.27	0.32	0.5	0.46	0.43
OS11G0597601	21nt:1:seq-18392	MEL1-bound	TAGTTCTTTAATTC-GTAGTGC	ATCAAGGAATAAAGTAATCAAG	5	chr11	22806589	22806609	-	22806598	4	1	0	NA	0	NA	0	NA	0	NA	0.57	0.82	0.47	0.44	0.52	0.33	0.32	0.18	0.1	0.38	0.32	0.18	0.12	0.4	0.27
OS01G0618400	21nt:1:seq-1842	MEL1-bound	TGTCGATTCCCCTAGCTATAA	GCAGCTCGGTGGGTTGATATT	5	chr01	24601487	24601507	+	24601498	5.995	1	0	NA	0	NA	0	NA	0	NA	5.45	5.41	4.43	4.55	4.94	3.51	4.86	4.53	3.97	4.15	5.6	4.38	4.77	3.83	3.91
OS08G0506000	21nt:1:seq-18427	MEL1-bound	TTCTTGATGTCTGTTTCGTGC	AAGATCTTCAGAGAAAGCTAG	5	chr08	25024874	25024894	+	25024884	0	NA	0	NA	0	NA	0	NA	6	0	1.38	2.53	1.82	1.54	2.65	2.37	2.53	1.67	1.93	1.53	3.91	1.73	5.99	6.5	5.98
OS12G0507350	21nt:1:seq-18444		CTCTGAGTTAAATTGTGGTGC	TAAACTCAATATAACACCAGC	5	chr12	19478363	19478383	+	19478374	0	NA	0	NA	0	NA	5.004	0	0	NA	3.59	11.42	6.51	2.81	0	2.66	3.07	0	6.63	0	11.23	0	0	3.36	0
OS08G0332400	21nt:1:seq-18469	MEL1-bound	CTGACTCGAGAGAGTGTGTGC	GAGTCAGCTATTTCGCACACA	5	chr08	14702944	14702964	-	14702955	0	NA	0	NA	0	NA	0	NA	6	0	0	0.12	0.06	0.21	0	0.16	0.04	0.17	0	0.08	0	0.06	0	0	0
OS01G0215700	21nt:1:seq-18469	MEL1-bound	CTGACTCGAGAGAGTGTGTGC	GAGTGAGCTCTCTCACACACA	2	chr01	6320668	6320688	+	6320677	0	NA	4	2	0	NA	0	NA	0	NA	57.73	56.3	65.64	70.31	83.79	69.82	64.26	67.64	58.1	49.77	17.62	48.44	35.53	34.18	34.46
OS06G0563300	21nt:1:seq-18483	MEL1-bound	CTCTATTAGTCCCACAATTGC	GGGAAAATCAAGGCGTTGATG	4.5	chr06	21661665	21661685	+	21661674	0	NA	0	NA	0	NA	0	NA	12.012	0	16.66	17.73	18.12	8.92	9	10.11	6.31	6.14	8.08	6.25	13.45	5.62	13.33	12.94	11.3
OS09G0415750	21nt:1:seq-18531	MEL1-bound	AGGAGGCTACGGTGTTCTTGC	TTCTGCCATGCCCCAAGGATG	4.5	chr09	14868209	14868229	-	14868218	0	NA	6.006	1	0	NA	0	NA	0	NA	16.96	10.77	0	0.67	8.12	6.94	5.94	3.24	11.3	0.84	10.67	0	0	8.3	3.91
OS04G0496800	21nt:1:seq-18547		TCTGATCTTAAGGAACGTTGC	AAATTGGAATTCCTGGAAATG	4.5	chr04	24849762	24849782	-	24849772	0	NA	0	NA	0	NA	0	NA	18	1	2.45	2.57	1.52	1.85	1.79	1.68	1.6	1.81	1.08	1.33	1.77	0.85	2.5	1.75	2.42
OS07G0123500	21nt:1:seq-18553	MEL1-bound	TCCTGAATAGACTGTCGTTGC	AGATCTTAGCTGACAGAAATG	4.5	chr07	1214310	1214330	-	1214321	0	NA	0	NA	0	NA	15	0	0	NA	31.75	32.6	31.1	17.37	12.18	14.89	6.91	7.8	9.46	3.73	10.84	5.67	15.86	14.57	13.87
OS11G0622800	21nt:1:seq-1859		GCCCAGTGTGCGGT-ATTATAA	TGGGTCACATGGCAGTAAAATT	4.5	chr11	24306965	24306985	+	24306974	0	NA	0	NA	0	NA	5	0	0	NA	0.08	0.14	0.07	0	0	0	0	0	0	0	0	0	0	0	0
OS05G0539300	21nt:1:seq-18600	MEL1-bound	GGTCATTACCACTCCTTTTGC	TCAACAATGGCGAAGAAGACG	5	chr05	26793055	26793075	+	26793065	0	NA	7.002	0	0	NA	0	NA	0	NA	11.27	14.52	14.25	17.28	15.27	13.98	8.84	8.73	8.17	2.97	3.8	3.99	1.99	2.48	1.65
OS08G0466050	21nt:1:seq-18645		AAGAGCAACTGTTGTCAAATC	TTCTTGTAGATTACAGTTTGG	4.5	chr08	22890142	22890162	+	22890151	0	NA	4	1	0	NA	0	NA	4.002	0	1.14	1.5	2.43	0.61	0.5	0.68	0.21	0.38	0.31	0.17	0.37	0.07	0.23	0.59	0.66
OS01G0237100	21nt:1:seq-18683	MEL1-bound	GACTCGGTCCCTCTTTAAATC	TTGTGCCAGGGAGAAAATATG	4.5	chr01	7591020	7591040	-	7591029	0	NA	0	NA	0	NA	0	NA	4	1	0.2	0.66	0.33	0.3	0.11	0	0.34	0.48	0	0.35	0.15	0	0.69	0	0.18
OS03G0160400	21nt:1:seq-18713		TCGCGTACCGAATAGCCAATC	AGCGTGTGGCTTTTCTATTGG	4.5	chr03	3218848	3218868	-	3218857	0	NA	0	NA	10.99	0	0	NA	0	NA	48.37	52.66	46.47	31.78	30.64	29.07	24.55	20.71	25.16	15.2	29.39	13.96	20.82	23.85	23.58
EPlOSAG00000038555	21nt:1:seq-18726	MEL1-bound	AAGTAGTACCTTAGATCAATC	TTAATTAATGAATCTAGATAG	4.5	chr09	15776753	15776773	+	15776763	0	NA	0	NA	0	NA	0	NA	14	0	0	0	0	0	0	0	0	0	0	0	0	0	0	0	0
OS08G0206900	21nt:1:seq-18730		TACTTTGTACTTTGCTCAATC	TTGGGACATGAGATGAGATAG	4	chr08	6241838	6241858	+	6241847	0	NA	0	NA	0	NA	26.966	0	0	NA	4.25	4.58	3.97	4.38	5.2	5.14	3.12	2.79	3.59	2.84	6.04	2.19	3.23	3.16	4.06
OS10G0412050	21nt:1:seq-18778		GTCGTTACAAGAAGAGGAATC	CACCAATGTTGTTCCACTTAG	4	chr10	14351437	14351457	-	14351446	0	NA	0	NA	5	0	0	NA	0	NA	0.94	0.54	0.6	1.17	1.32	0.45	0.76	0.43	0.45	0.87	0	0.59	0.34	0.43	0.3
OS08G0430700	21nt:1:seq-18779	MEL1-bound	TTTAAACAAGGAAGAGGAATC	AAATTTGTTTCTTCTCCTTTG	1.5	chr08	20823203	20823223	-	20823213	0	NA	0	NA	4.998	2	0	NA	0	NA	2.82	4.58	4.05	2.56	3.42	3.06	3.8	2.44	3.63	2.48	1.32	2.18	2.66	2.38	2.77
OS04G0290450	21nt:1:seq-18834	MEL1-bound	TCAGGAGGAGGTGACGTAATC	AGTCCTCCACCACTGCTCTAG	3	chr04	12630192	12630212	-	12630202	0	NA	4	0	0	NA	0	NA	0	NA	0.41	0.23	1.2	0.9	1.16	0.65	0.66	0.59	0.8	0.55	0	0.6	0.2	0.09	0
OS09G0381300	21nt:1:seq-18841	MEL1-bound	ACGGAAGCCGGTGGTGTAATC	CTCCTTCTGCCACCAGATTAA	5	chr09	12897361	12897381	+	12897370	7.995	0	0	NA	0	NA	0	NA	0	NA	5.13	5.32	6.58	2.52	2.47	3.05	1.06	1.35	1.16	1.13	1.98	1.55	1.6	1.75	1.71
OS01G0715700	21nt:1:seq-18842		TTGTCTCTATAACAATTAATC	AACAGGGAGATTGTT-ATGAG	4	chr01	29783068	29783088	+	29783078	0	NA	0	NA	6.993	1	0	NA	0	NA	5.52	6.02	5.91	4.71	5.31	5.09	5.41	2.11	5.29	3.43	4.68	4.62	3.54	5.19	3.7
OS07G0599000	21nt:1:seq-1887		GTCTAACTGCGCCCCCACTAA	CAGGTTGATGCGGGCTTTACT	5	chr07	24454894	24454914	+	24454904	6.992	1	0	NA	0	NA	0	NA	0	NA	6.1	6.34	4.17	5.57	5.15	4.98	5.16	5.86	4.38	4.29	3.81	4.74	5.65	4.09	5.12
OS04G0602900	21nt:1:seq-1887		GTCTAACTGCGCCCCCACTAA	CACATTGGTGCTGTGGCGATT	5	chr04	30429986	30430006	+	30429996	0	NA	7.999	0	0	NA	0	NA	0	NA	1.96	2.82	2.55	2.13	2.75	1.95	2.33	3.15	2.74	2.38	1.77	1.45	1.82	2.38	1.27
OS04G0296700	21nt:1:seq-18885	MEL1-bound	CAGCTAAACCGTACCAACATC	GTCGATTTGGTATGGTTCTTG	2.5	chr04	13086016	13086036	-	13086027	0	NA	0	NA	0	NA	0	NA	4	2	10.5	8.14	7.1	10.67	9.38	10.18	10.08	7.91	8.01	10.33	5.52	11.27	7.49	10.46	9.35
OS06G0486400	21nt:1:seq-18912	MEL1-bound	GCTCCTTGACGTCAGCACATC	GAAGGAACTGCAGTCGTACAT	5	chr06	16605415	16605435	-	16605426	23.985	0	0	NA	0	NA	0	NA	0	NA	1.89	1.92	2.47	1.49	1.7	1.45	1.3	1.68	1.34	1.31	2.07	1.28	1.32	1.33	1.38
OS06G0506000	21nt:1:seq-18966	MEL1-bound	TTGAGGTTGTGTCGTTACATC	AACTCCAGCAGTACAATGTAG	4	chr06	17995064	17995084	+	17995073	0	NA	0	NA	0	NA	0	NA	4	0	1.88	1.28	0.67	1.15	1.42	1.07	1.88	0.95	2.07	2.26	1.09	1.94	0.9	1.35	0.78
OS08G0379400	21nt:1:seq-18990	MEL1-bound	CTCTCTTTTGGCCGTACCATC	GCGAGAAGGCCGTCAAGGTGG	4.5	chr08	17856219	17856239	-	17856228	0	NA	0	NA	0	NA	0	NA	9.996	0	0	0	0	0	0	0	0	0	0	0	0	0	2.34	1.93	2.84
OS08G0178650	21nt:1:seq-19019	MEL1-bound	CGGATCGGCAGTAGCTCCATC	GGCTCGCTGTCGTCGAGGCAG	4	chr08	4597189	4597209	-	4597198	0	NA	4.998	1	0	NA	0	NA	0	NA	0.94	3.13	0	0	0	1.12	0	0	3.49	0	0	0	0	0	0
OS11G0162000	21nt:1:seq-19023	MEL1-bound	CTCGATTTCTTTATGTCCATC	GAGCTGAAGAAATACAGGGAG	1.5	chr11	3028084	3028104	-	3028094	0	NA	0	NA	0	NA	4.998	2	0	NA	10.78	9.42	9.54	8.66	7.7	9.08	6.5	6.71	6.96	5.87	10.84	6.52	8.71	7.91	8.59
OS01G0631200	21nt:1:seq-19034	MEL1-bound	TTTACTGACCCTTCAAGCATC	TAATTATTGGGAAGGTGGTGG	5	chr01	25237502	25237522	+	25237513	0	NA	0	NA	4.998	0	0	NA	0	NA	7.26	5.14	3.93	4.67	3.94	4.45	3.5	4.16	3.68	2.91	3.71	2.36	2.45	2.97	3.62
OS06G0174700	21nt:1:seq-19034	MEL1-bound	TTTACTGACCCTTCAAGCATC	AGATGGCGGAGAAGCTCGCAG	5	chr06	3781555	3781575	-	3781564	0	NA	0	NA	0	NA	4	0	0	NA	0	0	0	0	0	0.16	0	0	0	0.17	0	0	0	0	0
OS11G0633600	21nt:1:seq-19044		CGTAGAAGACGAACTAGCATC	GCGTGTTCTTCTTGGTCGCCG	5	chr11	24927720	24927740	+	24927731	0	NA	0	NA	0	NA	0	NA	4	0	1.19	5.79	1.13	3.24	2.35	4.58	2.96	5.36	6.26	4.94	1.14	3.71	2.26	3.73	2
OS03G0591700	21nt:1:seq-1905		TCTTAGGTACCTGCGTACTAA	AGATGCCATGGCCGCATGTGT	5	chr03	21955108	21955128	+	21955117	0	NA	0	NA	0	NA	0	NA	5	0	4.73	5.98	4.06	2.12	2.69	2.98	1.11	1.16	1.5	0.87	3.08	0.63	1.84	2.15	3.46
OS04G0479700	21nt:1:seq-1905		TCTTAGGTACCTGCGTACTAA	AGATGCCATGGCCGCATGTGT	5	chr04	23986388	23986408	-	23986399	0	NA	0	NA	0	NA	0	NA	5	0	3.88	4.34	1.76	1.74	1.38	1.04	1.49	1.79	1.04	1.29	2.61	1.04	1.82	2.44	2.3
OS05G0545000	21nt:1:seq-19050	MEL1-bound	GTTCTGGTCTCCGAACGCATC	CAGGACGAGCTGCTTGCGTAC	4.5	chr05	27048022	27048042	+	27048031	0	NA	0	NA	0	NA	0	NA	9.99	1	2.59	2.36	2.37	1.93	1.56	2.86	2.25	2.78	3.17	2.95	5.44	2.76	4.16	3.09	2.88
MSTRG.10151	21nt:1:seq-19088	MEL1-bound	CTCATTTCTCTTGGTATCATC	GAGTAAAAATAACCAAAATAC	5	chr10	13977097	13977117	-	13977107	0	NA	0	NA	0	NA	0	NA	10	0	2.11	2.35	1.61	0.47	0.62	0.45	0	0.38	0.05	0	0	0.04	0.38	0.39	0.11
OS04G0197200	21nt:1:seq-19110		TACTCA-TCCTACGTAGTCATC	ATGACTGATGACGCATCAGTAG	4.5	chr04	6634504	6634524	+	6634514	20.988	0	23.985	0	0	NA	0	NA	0	NA	2.88	3.28	2.2	1.94	1.35	1.62	1.3	1.84	1.27	0.92	1.69	0.83	1.32	1.3	1.27
OS01G0806801	21nt:1:seq-19110		TACTCATCCTACGTAGTCATC	GTGGATAGGATGCGTCGGGAG	5	chr01	34229032	34229052	+	34229043	0	NA	0	NA	23	0	0	NA	0	NA	1.4	1.52	3.35	0.33	0.95	0.31	0.36	0	0	0.3	0.35	0	0	0	0
OS05G0164800	21nt:1:seq-19119	MEL1-bound	TCCTGAACATACGGCGTCATC	AGGTCTCTTATGTCGCATTAG	4.5	chr05	3808222	3808242	-	3808232	0	NA	0	NA	0	NA	0	NA	5	1	12.29	11.04	9.53	12.37	9.63	11.27	10.94	12.69	11.87	10.15	5.21	11.59	13.8	7.79	10.76
OS03G0356470	21nt:1:seq-19119	MEL1-bound	TCCTGAACATACGGCGTCATC	ATGGCTTTTACGCCACAGTAG	4.5	chr03	13653108	13653128	-	13653117	0	NA	4	0	0	NA	0	NA	0	NA	0.2	0	0.17	0	0	0.12	0.11	0.24	0	0.36	0	0	0	0	0
OS09G0569300	21nt:1:seq-19127	MEL1-bound	TGACCGTTACGATATGTCATC	TGTAGCAATGCTATGCAGTAA	4.5	chr09	22718198	22718218	-	22718209	4	1	0	NA	0	NA	0	NA	0	NA	5.99	7.44	5.37	5.37	4.6	4.54	3.23	3.34	5.18	4.16	1.59	4.29	2.68	3.92	4.89
OS11G0106800	21nt:1:seq-19134	MEL1-bound	CGCGGTAGAAGTTAATTCATC	GTGACATCTTCCATTAGGCTG	5	chr11	311044	311064	+	311054	0	NA	0	NA	0	NA	0	NA	4.002	0	0.9	1.05	1.46	0.2	0.39	0.31	0.22	0.13	0.31	0.3	0.57	0.17	0.93	0.61	0.23
OS03G0644700	21nt:1:seq-19141	MEL1-bound	TTCAGCGTTCGGTTATTCATC	GAGTAGTGAGCCAATAAAAAG	4.5	chr03	24882968	24882988	+	24882977	0	NA	6.003	1	0	NA	0	NA	0	NA	7.02	7.16	8.59	7.19	5.62	5.13	4.94	8.19	5.09	3.55	4.26	4.58	2.66	0.68	2.73
OS07G0471300	21nt:1:seq-19150		TCGAGTATAGAAAGGTTCATC	AGCTTAAATCTTACCAATTAT	4.5	chr07	16895637	16895657	+	16895646	0	NA	0	NA	0	NA	0	NA	4	1	0.35	0.73	0.23	0.23	0.55	0.25	0.25	0.45	0.44	0.31	0.33	0.32	0.53	0.31	0.48
OS03G0644700	21nt:1:seq-19155		CTAGCGCGGTTCAGTTTCATC	GGTCGCGCCGAATCGAAGCAA	4.5	chr03	24882032	24882052	+	24882042	0	NA	0	NA	0	NA	0	NA	4	0	7.02	7.16	8.59	7.19	5.62	5.13	4.94	8.19	5.09	3.55	4.26	4.58	2.66	0.68	2.73
OS10G0188275	21nt:1:seq-19193	MEL1-bound	CCTCGGACCTGCGAACAGATC	GGAGCTTGGTGGCGCGTCTGG	5	chr10	6103291	6103311	-	6103301	0	NA	0	NA	0	NA	4	1	0	NA	12.62	11.38	8.65	10.04	10.07	9.24	9.22	8.28	9.68	7.3	9.75	6.8	8.84	7.43	8.44
OS07G0635800	21nt:1:seq-19221	MEL1-bound	GATTTGGGATACGAGGAGATC	CAACACCATATGCTCATCCAG	5	chr07	26398914	26398934	+	26398923	0	NA	4	1	0	NA	0	NA	0	NA	1.52	2.85	1.89	1.67	0.91	1.47	1.6	1.25	1.21	0.76	1.01	0.62	1.26	0.38	0.97
OS01G0178200	21nt:1:seq-19232		AGCGGCCTGCCATGTGAGATC	TTGCTGGGCGCAACACTCCAG	5	chr01	4065724	4065744	+	4065733	0	NA	0	NA	0	NA	0	NA	8	0	0.96	1.43	0.69	1.61	0.84	0.97	0.5	0.46	1.72	0.42	0.62	0.88	1.61	2.11	0.93
OS02G0302500	21nt:1:seq-19262	MEL1-bound	CTTGTTCTTTGGTGTTAGATC	AAAGAAGAAATCACAATCTGG	3	chr02	11738924	11738944	-	11738935	0	NA	0	NA	0	NA	0	NA	6.006	1	5.6	5.82	4.96	3.46	4.25	3.7	3.07	2.39	2.63	2.62	4.21	2.25	4.94	4.45	3.09
MSTRG.59722	21nt:1:seq-19264		GTTGGCAAGACTCTTTAGATC	AAATCGTTCCGGGAAATCAAA	5	chr08	13853691	13853711	-	13853701	0	NA	0	NA	0	NA	0	NA	4.998	0	0.16	0.34	0.3	0.38	0.99	0.49	0.74	0.9	0.35	0.55	0.57	0.38	0.15	0.14	0.35
OS03G0100050	21nt:1:seq-19270	MEL1-bound	GATATATCCCTGTCAACGATC	CTATATAGTCACAGTTGCTAG	2	chr03	22968	22988	-	22977	0	NA	0	NA	0	NA	0	NA	4.998	2	6.14	6.35	4.16	7.74	7.73	7.09	5.06	4.57	4.87	4.32	0.49	4.16	2.85	4.03	3.01
OS01G0101150	21nt:1:seq-19294		GACTTTCCTTGTGGTACGATC	CTGGAAGGAACACTATGCTTG	2	chr01	60376	60396	+	60387	6.996	1	0	NA	0	NA	0	NA	0	NA	3.11	2.03	1.58	2.33	2.75	1.94	1.77	1.12	1.97	1.23	2.51	1.68	2.87	1.67	1.13
OS11G0609600	21nt:1:seq-19311	MEL1-bound	TCGACTTTCCTTCTGGCGATC	AACTGAAAAGAAGGCTGCTAC	4	chr11	23555428	23555448	-	23555439	0	NA	0	NA	0	NA	0	NA	7.997	0	1.86	2.73	3.12	1.64	1.14	1.07	1.58	0.93	1.31	0.71	2.49	1.4	1.01	0.99	0.81
OS08G0199000	21nt:1:seq-19314	MEL1-bound	CACCTTCTTAGTTATGCGATC	ATGAAAGAGTCCATATGTTAG	4.5	chr08	5723216	5723236	+	5723226	0	NA	0	NA	0	NA	0	NA	5.004	0	7.62	5.74	6	4.11	5.09	4.44	3.49	4.76	3.81	3.01	3.43	2.46	4.15	3.68	4.32
OS01G0101150	21nt:1:seq-19314	MEL1-bound	CACCTTCTTAGTTATGCGATC	CTGGAAGGAACACTATGCTTG	5	chr01	60376	60396	+	60387	6.996	1	0	NA	0	NA	0	NA	0	NA	3.11	2.03	1.58	2.33	2.75	1.94	1.77	1.12	1.97	1.23	2.51	1.68	2.87	1.67	1.13
OS02G0462300	21nt:1:seq-19351	MEL1-bound	TGGGATGTTCGTGTTTCGATC	ACTTTGCATGGAGAAAGCTAG	4.5	chr02	15502669	15502689	-	15502678	0	NA	0	NA	0	NA	0	NA	5	1	3.7	4.03	2.51	2.27	1.8	2.52	0.9	2.87	1.19	1.69	0.44	1.41	10.02	9.43	9.97
OS09G0334800	21nt:1:seq-19366		CTTCTAGGT-TGTTGGAGGATC	GAGGATCCACACCACCTGCTCG	5	chr09	10153246	10153266	+	10153257	0	NA	0	NA	0	NA	0	NA	6	0	1.23	1.24	1.01	1.15	0.8	0.95	0.95	0.27	0.53	1	1.23	0.82	0.55	0.58	0.48
OS08G0507701	21nt:1:seq-19410	MEL1-bound	TTCCGGCTCGTTCAATGGATC	CAGGCTGAGCACGTTGCCGAT	5	chr08	25132787	25132807	-	25132798	0	NA	0	NA	5	0	0	NA	0	NA	3.14	3.11	0.69	2.84	4.02	4.38	4	8.08	3.6	1.83	0.44	1.22	1.74	0.52	0
OS04G0224200	21nt:1:seq-1942		AGGTGTCGCTCAAGATCCTAA	TCCATGGCGAGGTCAAGGACG	5	chr04	8274578	8274598	-	8274587	0	NA	0	NA	0	NA	0	NA	4	1	2.89	3.71	3.52	4.45	3.24	5.58	4.6	2.46	2.85	2.48	2.38	3.38	4.02	2.79	2.05
OS11G0256100	21nt:1:seq-19449	MEL1-bound	AACGGTTCTCATATTCTGATC	ATGCTGAGAGGATAAGAGGAG	5	chr11	8439891	8439911	-	8439900	0	NA	0	NA	0	NA	6	1	0	NA	3.99	3.64	2.72	3.33	3.41	3.13	3.64	1.96	2.56	2.92	3.31	2.52	1.24	1.25	2.01
OS07G0606500	21nt:1:seq-19465	MEL1-bound	TCGGTTAACGCGTAATTGATC	AGCCAATTGAGCATTGCCAAG	4.5	chr07	24913359	24913379	+	24913369	19.008	0	0	NA	0	NA	0	NA	0	NA	3.74	3.44	3.07	2.67	2.28	2.73	1.74	1.79	1.72	0.96	2.22	1.09	2.09	1.67	1.56
OS01G0915350	21nt:1:seq-19468	MEL1-bound	GCGGCCACCTTTAGATTGATC	AGCTGCTGGAAATCTCAATAG	4.5	chr01	39882317	39882337	+	39882327	0	NA	0	NA	0	NA	13.005	0	0	NA	1.03	1	0.74	1.71	1.25	0.89	1.19	1.14	1.53	1.69	1.38	1.2	1.16	1.26	0.77
OS03G0366900	21nt:1:seq-19479		TCGAACCACAATCTCTTGATC	AGATTGCTGTTAGAGATGTTG	5	chr03	14358337	14358357	-	14358347	0	NA	0	NA	0	NA	5.004	1	0	NA	2.69	5.6	2.58	5.93	4.63	5.58	4.64	5.05	3.91	5.02	3.18	3.08	3.43	1.98	1.25
OS09G0376000	21nt:1:seq-19504		CCTTTGCTATGGACAAATATC	GTAAACGATA-CTGTTTGTGG	3.5	chr09	12586265	12586285	-	12586276	5	0	0	NA	0	NA	0	NA	0	NA	1.62	1.22	0.32	0.68	0.88	0.72	0.4	0.4	0.79	0.66	0.26	0.55	0.4	0.77	0.69
OS06G0472600	21nt:1:seq-1952		TCCCTCAGAAACCTGTCCTAA	AAGGGGTTTTCGGACACGAAT	5	chr06	15755448	15755468	-	15755457	8.001	0	0	NA	0	NA	7	0	0	NA	1.4	1.47	1.45	0.83	0.53	0.98	0.8	0.72	0.48	0.33	0.45	0.49	0.83	0.95	0.54
OS06G0551800	21nt:1:seq-19548	MEL1-bound	GGCGTTCGGTCTTTATATATC	CATCAAGCCAGAAA-ATATAC	4.5	chr06	20917776	20917796	+	20917787	0	NA	4	1	0	NA	0	NA	0	NA	0.7	1.1	0.3	0.52	0.65	0.77	0.16	0.59	0.34	0.41	0.64	0.57	0.6	0.34	0.43
EPlOSAG00000040545	21nt:1:seq-19563	MEL1-bound	ATCGTAGTCTTTAGTTATATC	TAGCATCA-TAATGAATATAG	3.5	chr11	24722723	24722743	+	24722732	0	NA	0	NA	0	NA	0	NA	13.986	0	0	0	0	0	0	0	0	0	0	0	0	0	0	0	0
OS04G0467300	21nt:1:seq-19580	MEL1-bound	CTTGACTCTGCGCTGACTATC	GAATTGGGATGAGAGTGATCG	4.5	chr04	23354562	23354582	-	23354571	0	NA	0	NA	0	NA	4.004	1	0	NA	7.54	8.56	7.4	5.51	4.46	5.76	5.53	2.44	3.71	4.74	2.63	3.79	4	5.1	4.12
OS02G0166200	21nt:1:seq-19582	MEL1-bound	CGCCACGTTCTAGCTACTATC	TCGGTGCATGGTTGATTAGAG	5	chr02	3557640	3557660	+	3557651	0	NA	0	NA	0	NA	0	NA	5.004	1	4.74	3.07	3.28	4.02	2.31	4.7	3.2	3.83	3.22	2.41	6.02	2.41	2.7	2.26	2.8
OS10G0369000	21nt:1:seq-19589	MEL1-bound	TTCTTGGAGGATGCACCTATC	AGGAACCTCCTGCGTGGGGAG	3.5	chr10	11581847	11581867	-	11581856	0	NA	0	NA	0	NA	0	NA	20.025	0	23.12	24.29	29.99	17.85	18.19	14.48	14.71	14.37	12.25	15.2	30.21	15.07	21.29	20.58	22.88
OS05G0247900	21nt:1:seq-19599	MEL1-bound	TTCCATCTTAGTCTCGCTATC	AAGGTAAGATCAGACCCATAG	4.5	chr05	8966465	8966485	-	8966476	0	NA	0	NA	0	NA	0	NA	6	1	2.28	2.58	2.45	1.75	1.04	1.43	0.88	1.14	1.45	0.96	2.28	1.34	2.56	2.23	1.98
OS04G0132500	21nt:1:seq-19604	MEL1-bound	TGTCGATTAGGCGGTGCTATC	CCGGCTCATCCGCCATGATCT	5	chr04	2038423	2038443	+	2038432	4	0	0	NA	0	NA	0	NA	0	NA	0	0	0	0.15	0	0.06	0	0	0	0	0	0	0	0	0
OS08G0140500	21nt:1:seq-19682	MEL1-bound	CTTTAGGACGCGTACGGTATC	GAAATCCGGCGCCTGCCACAG	3	chr08	2269121	2269141	-	2269130	0	NA	6.996	0	0	NA	0	NA	0	NA	5.52	5.17	9.72	4.83	6.61	6.19	4.48	3.49	3.71	1.6	0	1.5	3.53	2.7	4.1
OS03G0237900	21nt:1:seq-19721		CGTGCGCGAATTAGGTGTATC	GCACGTGCTTAAACCAGATGA	5	chr03	7291031	7291051	-	7291042	0	NA	0	NA	0	NA	0	NA	7.008	1	3.74	2.44	1.98	3.23	2.09	1.27	1.28	1.25	1.35	1.47	2.03	0.84	2.87	1.31	1.98
OS06G0367100	21nt:1:seq-19721		CGTGCGCGAATTAGGTGTATC	GCATGAGCTTCATCCAGATAT	4.5	chr06	15350392	15350412	+	15350403	12	0	0	NA	0	NA	0	NA	0	NA	0.31	0.53	0.59	0.66	0.45	0.38	0.38	0.34	0.44	0.34	0.29	0.3	0.29	0.36	0.26
OS09G0465800	21nt:1:seq-19748		GCCTTTCTGGTCCTACTTATC	CAGGAAAATCGGGATGAATTG	4.5	chr09	17660110	17660130	-	17660121	0	NA	0	NA	0	NA	0	NA	5.005	1	0.3	0.32	0.19	0.19	0.42	0.36	0.21	0.95	0	0.09	0.72	0.24	0.57	0.09	0.55
OS03G0259001	21nt:1:seq-19753	MEL1-bound	GGCTAATGCTACCGCCTTATC	CGGAATACGACGGCGGAAGAG	4	chr03	8387215	8387235	+	8387226	0	NA	0	NA	0	NA	10.989	0	0	NA	3.26	3.35	2.09	5.4	3.81	4.26	4.01	3.99	4.92	3.89	1.22	5.57	1.74	3.11	2.32
OS11G0600500	21nt:1:seq-19791	MEL1-bound	TTCTCTCGAACCAGTTTTATC	AACCGAGCTTGGACGAAGTAA	5	chr11	23060728	23060748	-	23060737	4	1	0	NA	0	NA	0	NA	0	NA	8.89	3.85	5.62	0.54	6.25	0	0	0	1.87	0	0	0	1.13	0	0
OS01G0605300	21nt:1:seq-19805		GTCTAGTACCTGTGAAAACTC	CAGATCTTGGGTACCATTGAT	5	chr01	23846392	23846412	+	23846401	0	NA	0	NA	0	NA	0	NA	4.998	1	7.89	7.35	7.97	3.44	2.68	2.37	1.68	2.69	2.48	1.06	2.58	1.26	2.94	2.96	1.63
OS03G0240900	21nt:1:seq-19810		CCGATTCCAAGACACAAACTC	GGCTAAGGTTCTTTGTTGAAG	3	chr03	7456053	7456073	-	7456064	8.996	0	0	NA	0	NA	0	NA	0	NA	4.56	3	4.44	3.77	2.21	2.38	2.22	2.82	1.84	2.13	3.62	2.07	2.89	2.8	2.52
OS01G0935800	21nt:1:seq-19828		TCGTTCGTCGCAGCACAACTC	TGAAAGCAGCGACGTGTACAG	5	chr01	41080116	41080136	-	41080125	0	NA	0	NA	43.014	0	24.012	0	27.99	0	15.94	13.53	12.45	14.68	12.87	15.21	8.58	13.93	12.32	9.88	5.01	5.41	6.72	6.18	5.67
MSTRG.11311	21nt:1:seq-19853		TCGTTAAAATGTCAATAACTC	AGCAATTCTACGGTCCTTGAG	3.5	chr10	19925848	19925868	-	19925858	6	0	0	NA	0	NA	0	NA	0	NA	0.33	0.12	0.12	0.28	0.08	0.16	0.11	0.11	0.18	0.08	0.07	0.13	0.22	0.12	0.17
OS09G0311600	21nt:1:seq-19853		TCGTTAAAATGTCAATAACTC	AGCAATTCTACGGTCCTTGAG	3.5	chr09	8353739	8353759	-	8353749	6	0	0	NA	0	NA	0	NA	0	NA	0	0	0.13	0.12	0	0.05	0	0.05	0.09	0	0	0.07	0.09	0.11	0.07
OS07G0652900	21nt:1:seq-19865		ACCCACGGAAGTCTTTAACTC	TGGGTGCTTGCAGGAATGGAG	3	chr07	27234709	27234729	+	27234719	0	NA	0	NA	7.008	0	0	NA	0	NA	1.14	2.45	8.52	0.99	7.12	7.44	3.24	1.95	1.15	1.81	0	0.85	4.3	2.07	0
OS12G0263100	21nt:1:seq-19873	MEL1-bound	AACCGTTTACCGAACACACTC	TGGGCAGATGGTTTTTGTGAT	4	chr12	9275204	9275224	-	9275214	0	NA	0	NA	0	NA	0	NA	7	0	7.15	7.53	5.51	5.05	4.79	4.53	3.52	3.5	3.35	1.18	1.48	0.72	3.36	2.65	3.1
OS02G0647300	21nt:1:seq-19879		GTCTCCATCAAGGTGACACTC	CAGGGGAACTTTCTCTGTGGG	4.5	chr02	26052992	26053012	-	26053001	0	NA	0	NA	0	NA	0	NA	4	1	9.41	9.83	13.11	8.24	6.39	8.58	9.6	8.02	9.51	8	0.38	7.64	12.03	10.91	10.7
OS04G0485000	21nt:1:seq-19891	MEL1-bound	GACATCTAATTCAACCCACTC	CTGAAGAGTATGTTGGGTGAG	3	chr04	24242095	24242115	+	24242104	27.984	0	0	NA	0	NA	0	NA	0	NA	14.5	15.27	19.25	14.74	15.61	16.05	11.98	17.13	14.04	7.99	12.11	8.8	10.68	9.56	12.48
OS02G0600100	21nt:1:seq-19891	MEL1-bound	GACATCTAATTCAACCCACTC	CTGAAGAGTATGTTGGGTGAG	3	chr02	23464233	23464253	+	23464243	0	NA	10.013	0	0	NA	0	NA	0	NA	2.66	2.01	3.36	2.57	3.03	3.39	3.19	2.56	4.27	3.74	4.42	3.12	2.07	2.11	2.22
OS01G0766600	21nt:1:seq-19897	MEL1-bound	CCTTCCCCGCCTTAAGCACTC	GGAGGTGGTGGAGTTCGTGAG	2.5	chr01	32299458	32299478	+	32299468	0	NA	0	NA	0	NA	9.994	2	0	NA	11.25	13.63	13.48	12.29	14.58	14.89	12.23	13.03	12.99	11.42	16.3	10.51	6.97	8.03	9.48
OS01G0225600	21nt:1:seq-19916		GTGGCTAATTGGTTTTCACTC	GACAGATTAACCGAGAGCGAT	5	chr01	6922721	6922741	-	6922730	0	NA	0	NA	0	NA	0	NA	5	0	0	0	0	0	0.67	0.87	0	0	0	0.42	0	0.8	0	4.21	5.66
OS12G0556300	21nt:1:seq-19947		TCTGGGTGTGCAAGTTGACTC	AAACACAAATGTTCAACTGCG	4.5	chr12	22637749	22637769	+	22637760	0	NA	0	NA	6	1	0	NA	0	NA	0.3	0.7	0.38	0.19	0.28	0.72	0.58	0.57	0.33	0.26	0.57	0.33	0.48	0.26	0.33
OS01G0830300	21nt:1:seq-19964		CGCCTCGA-AAGTCGACTACTC	GTGGAGCTATTCAGCAGAAGAG	4	chr01	35518917	35518937	-	35518926	0	NA	4.004	0	0	NA	0	NA	0	NA	18.91	15.13	39.04	13.41	24.71	14.5	20.96	11.36	13.49	7.08	37.01	15.09	13.16	6.57	5.32
OS08G0174900	21nt:1:seq-19983	MEL1-bound	TAGTAGTCTTTAACCGTACTC	ATATTCAGAAGTTGGCATGCG	3.5	chr08	4365166	4365186	+	4365176	0	NA	9.999	0	0	NA	0	NA	0	NA	5.11	5.68	4.31	4.6	4.62	4.23	2.57	4.47	3.89	3.26	2.53	3.92	4.91	4.4	4.27
OS01G0670500	21nt:1:seq-20005		TCTCAGTCTCGTCGTTTACTC	AGAGAAAGAGGAGTAACTGAG	4.5	chr01	27491270	27491290	-	27491279	0	NA	0	NA	0	NA	0	NA	4.998	0	0.6	1.31	0.58	1.15	1.47	0.95	0.79	0	2	0.92	0	0.25	2.9	2.66	1.18
OS06G0118900	21nt:1:seq-2002		CACCGGTTCAGCTATCTCTAA	GTGGCGAAGACGATACAGAAA	5	chr06	1029073	1029093	+	1029082	0	NA	0	NA	0	NA	0	NA	5.999	1	24.78	23.77	24	42.77	51.69	47.34	48.46	47.29	42.81	45.35	25.41	47.94	38.79	40.54	27.32
OS02G0768200	21nt:1:seq-20031		TAGATAAATAGACATAACCTC	ATCTATTAATCTTGATTGGAA	4	chr02	32354425	32354445	-	32354435	25.009	1	0	NA	0	NA	30.03	1	0	NA	16.66	18.23	20.52	16.87	17.3	21.81	17.52	13.13	14.68	12.33	15.36	12.9	14.62	9.54	11.56
OS10G0419400	21nt:1:seq-20039		AACTTTTGGTTAGTTAACCTC	GTGAAAATCAAGCAGTTGAAG	4	chr10	14752208	14752228	-	14752218	0	NA	0	NA	0	NA	0	NA	9.009	0	1.08	0.53	0.94	0.47	0.14	0.09	0.41	0.75	0.11	0.09	0	0.16	1.13	0.6	0.65
OS11G0661101	21nt:1:seq-20040		TTCACACTTCCGAAACACCTC	AATTGTGTAGGTTTTGTTGGG	4	chr11	26534118	26534138	-	26534127	0	NA	7.002	0	0	NA	0	NA	0	NA	7.11	7.07	6.58	4.35	4.8	4.21	3.46	3.01	2.89	3.18	2.84	2.19	2.76	3.12	2.59
OS06G0704200	21nt:1:seq-20054		AGCATTCTAACTAGGGACCTC	CGGTAAGATTGTTCCGTGAAG	5	chr06	29737438	29737458	-	29737448	5	0	0	NA	0	NA	0	NA	0	NA	0	0.55	0	0	0	0.68	0.53	0	0.28	0	0.52	0	0	0	0
OS07G0408500	21nt:1:seq-20073		TTAGAAGTAGTGCTGTACCTC	AATCTTC-TCAAGACATTGAT	4.5	chr07	12706150	12706170	-	12706159	0	NA	0	NA	0	NA	0	NA	4.998	1	10.86	12.29	12.91	4.08	5.47	4.14	3.66	2.27	4.23	1.12	1.14	1.32	4.4	5.44	3.88
OS05G0440800	21nt:1:seq-20078	MEL1-bound	GCCAAGCACTCCGTTTACCTC	CGGCTTGCGAGGCAGACAGAG	5	chr05	21588218	21588238	+	21588227	0	NA	0	NA	5.004	1	0	NA	0	NA	5.4	5.68	4.8	3.45	3.24	3.59	2.64	2.8	3.5	2.94	3.8	2.49	2.43	3.83	3.37
OS02G0516901	21nt:1:seq-20093	MEL1-bound	GGCTAGCTTTTCTTGACCCTC	CCGGTCGAAGAACCCCGGGAG	5	chr02	18661373	18661393	+	18661383	0	NA	4	0	0	NA	6	0	0	NA	0	0	0.24	0	0	0	0	0	0	0	0.33	0	0	0	0
OS06G0286310	21nt:1:seq-20105		ATCGACAAGCAGTGGGCCCTC	CCGCGGTTCGTGCCCCGGGAG	5	chr06	10341357	10341377	+	10341368	0	NA	4	0	0	NA	0	NA	0	NA	0.89	1.51	1.33	1.52	1.8	1.61	1.77	0.76	1.31	1.04	2.04	0.57	0.76	0.7	1.32
OS06G0314000	21nt:1:seq-20106		TATAAGAGTCGATTGGCCCTC	ATAGTCACAGTTGACCTGGAT	5	chr06	12051385	12051405	-	12051395	0	NA	0	NA	0	NA	0	NA	4.998	0	3.25	3.38	2.72	2.84	2.36	3.3	0.89	1.88	0.31	1.23	2.18	1.38	2.71	1.49	1.42
OS03G0756500	21nt:1:seq-20107	MEL1-bound	GACTCCGTGTAAGATGCCCTC	CTGAAGCACTTTCTAAGAGAC	5	chr03	31226477	31226497	-	31226486	0	NA	11.991	0	0	NA	0	NA	0	NA	0.75	0.54	0.1	0.19	0.14	0.36	0.11	0.1	0.22	0.09	0.42	0.12	0.29	0.22	0.11
OS10G0481300	21nt:1:seq-20119		ACTTCATTGTCTTTAAGCCTC	GGAAATAACTGAAATTCGGAA	4	chr10	18147666	18147686	-	18147676	0	NA	0	NA	0	NA	0	NA	4	1	0.12	0.25	0.11	0.44	0.16	0.21	0.18	0.77	0.19	0.56	0.12	0.57	0.22	0.25	0.38
OS04G0530100	21nt:1:seq-20167		TCCTGAGTTCGTACCCTCCTC	AGGGCTGAAGCTGGGGAGAAG	4.5	chr04	26521803	26521823	+	26521813	0	NA	17.004	0	0	NA	0	NA	0	NA	33.69	32.09	32.92	23.61	22.03	26.88	17.82	14.06	18.09	10.1	9.36	11.66	21.58	20.8	19.11
OS12G0244200	21nt:1:seq-20168	MEL1-bound	GCTCGATGTGGTCAGCTCCTC	CGATCTCCATCTGGCGAGGAG	4.5	chr12	7994648	7994668	-	7994659	0	NA	36.024	0	14.994	0	26.978	0	0	NA	25.71	32.32	29.88	23.4	22.6	25.09	20.72	28.24	25.78	17.85	32.91	14.69	18.73	17.07	19.16
OS05G0198700	21nt:1:seq-20168	MEL1-bound	GCTCGATGTGGTCAGCTCCTC	CGATCTCCATCGGGCGAGCAG	5	chr05	6135561	6135581	+	6135570	0	NA	0	NA	0	NA	12.989	1	0	NA	6.97	4.78	4.95	7.38	10.12	7.62	9.19	7.48	10.68	7.38	8.86	7.04	3.78	2.27	5.58
OS03G0650700	21nt:1:seq-20176	MEL1-bound	CCGTTCCTAAGTCTT-CTCCTC	AGCAAGGGTTCTGAAGGAGGAG	4	chr03	25253849	25253869	+	25253859	0	NA	0	NA	0	NA	0	NA	7.992	1	11.61	11.12	10.16	8.23	8.82	9.74	7.54	8.83	10.16	10.31	13.65	9.87	12.56	14.06	15.83
OS11G0677500	21nt:1:seq-20184		CAGGTT-TCTAGTCTGGTCCTC	ATCTAACAGATCAGAAGAGGAG	5	chr11	27384167	27384187	-	27384178	0	NA	0	NA	0	NA	0	NA	5.004	1	5.21	6.21	6.29	4.49	3.32	2.46	2.57	1.6	2.55	1.46	2.24	0.74	2.54	2.32	1.47
OS05G0503300	21nt:1:seq-20185	MEL1-bound	GTCACAGTCTATCATGTCCTC	TTGTTTCAGATAGTGCAGGAG	4	chr05	24780443	24780463	-	24780452	27.972	1	0	NA	0	NA	0	NA	0	NA	28.06	27.56	24.84	18.63	19.02	20.71	16.32	17.9	17.59	14.32	30.85	13.32	18.71	17.83	20.79
OS03G0314100	21nt:1:seq-20220	MEL1-bound	TCGAGATTGCTACCACAGCTC	AGTTTTAACGATGATTTACAG	5	chr03	11239576	11239596	+	11239585	0	NA	0	NA	0	NA	0	NA	19.985	0	43.05	40.46	39.4	31.6	33.09	30.85	24.53	25.01	27.63	19.98	29.77	20.78	26.65	26.53	24.99
OS11G0614500	21nt:1:seq-20243		GTCGAACCACTAGAG-TAGCTC	CTACTTGGTGATCTCGATCGGG	4	chr11	23859513	23859533	+	23859523	0	NA	0	NA	0	NA	0	NA	7.004	0	1.65	1.15	1.53	1.39	1.39	1.92	0.84	0.42	0.91	0.53	0.75	0.69	0.97	1.11	0.83
OS12G0507600	21nt:1:seq-20246	MEL1-bound	GACAGACAAAGCGTGTAGCTC	TTGTCAGTATCGCTCGTCTAG	5	chr12	19494607	19494627	+	19494618	10	0	0	NA	0	NA	0	NA	0	NA	13.32	12.24	11.74	9.29	12.56	15.1	18.01	15.04	15.61	11.49	23.8	11.55	9.06	10.02	9.13
OS01G0114200	21nt:1:seq-20247	MEL1-bound	ACTAATTACCTGGCTTAGCTC	TGATTGATTTACTGACACGAG	5	chr01	770781	770801	-	770790	0	NA	5.994	1	0	NA	0	NA	0	NA	4.63	6.21	7.09	4.79	4.72	5.07	3.55	2.76	3.37	1.85	2.9	3.03	3.34	4.16	4.26
OS01G0263500	21nt:1:seq-20266	MEL1-bound	TTGGGTGTTTAGGACTCGCTC	AACCTGCAAAACATGAGCAAA	5	chr01	8928424	8928444	+	8928434	0	NA	0	NA	0	NA	5.004	1	0	NA	3.83	3.92	5.66	3.2	2.8	2.97	2.2	2.46	2.64	1.71	3.01	1.44	1.91	3.66	2.69
OS08G0518900	21nt:1:seq-20288		GTGACAGAAGCTAATAGGCTC	CAGGTTCTACGATGATCCGAG	5	chr08	25763160	25763180	+	25763169	0	NA	0	NA	0	NA	0	NA	4	1	105.08	106.86	90.67	85.53	85.7	84.49	84.21	72.89	85.58	0.94	0.55	1.32	11.45	9.42	13.11
OS11G0543900	21nt:1:seq-20288		GTGACAGAAGCTAATAGGCTC	CACTCTCCTC-ATCATCCGAG	4.5	chr11	19986978	19986998	-	19986988	0	NA	0	NA	0	NA	0	NA	5	0	2.46	1.27	2.08	2.17	2.59	0	2.23	0	2.44	1.27	0	0.88	0	1.2	0
OS06G0713600	21nt:1:seq-20299	MEL1-bound	TCAGAAGAAGTCAACGGGCTC	AGTTTTCTCCAGTTTCTCGAC	4	chr06	30226905	30226925	+	30226916	0	NA	0	NA	0	NA	5	0	0	NA	8.55	9.13	9.43	4.97	3.75	4.88	2.88	1.87	4.03	1.66	7.41	2.07	1.99	0.22	1.34
OS04G0208900	21nt:1:seq-20323	MEL1-bound	GACTACTGAGGTACCCTGCTC	ATGATGATTTCTTTGGAGGAG	5	chr04	7289107	7289127	+	7289117	0	NA	0	NA	0	NA	0	NA	5.004	1	9.36	15.61	13.48	33.64	34.43	35.37	50.18	39.63	41.23	34.04	1.49	28.77	18.07	23.17	7.84
OS04G0693100	21nt:1:seq-20324	MEL1-bound	GTGTCTCCATTAAAGCTGCTC	CACGGAGGTAACATGGAGGAG	4.5	chr04	35489071	35489091	-	35489080	15.012	1	0	NA	0	NA	0	NA	0	NA	4.83	4.72	4.77	3.8	5.01	5.8	2.73	4.96	2.19	2.7	3.7	1.01	2.14	3.05	0.97
OS01G0918400	21nt:1:seq-20327	MEL1-bound	ACGCCTAGTACCCTGCTGCTC	TACGG-TCACGGGACGAGGAG	4.5	chr01	40069550	40069570	+	40069560	0	NA	0	NA	0	NA	0	NA	5.005	1	2.05	1.86	4.16	4.04	1.43	1.95	2.03	1.52	1.89	3.08	2.46	2.33	5.68	6.11	6.59
OS03G0279200	21nt:1:seq-20327	MEL1-bound	ACGCCTAGTACCCTGCTGCTC	TGGCGATCA-GGAACGACGAG	4.5	chr03	9499321	9499341	-	9499330	166.992	0	0	NA	0	NA	0	NA	0	NA	1276.69	1214.04	1243.84	596.87	620.45	650.59	437.23	422.79	429.31	160.63	30.55	170.45	492.56	470.32	489.02
OS01G0502700	21nt:1:seq-20327	MEL1-bound	ACGCCTAGTACCCTGCTGCTC	TGGCGATCA-GGAACGACGAG	4.5	chr01	17420937	17420957	+	17420948	166.992	0	0	NA	0	NA	0	NA	0	NA	33.7	28.27	23.72	19.46	16.87	21.59	17.25	22.17	14.61	10.45	1.95	7.56	14.34	23.02	19.2
OS08G0414300	21nt:1:seq-20329	MEL1-bound	GTCCTCTCGGTGTTGCTGCTC	CCGGAGCTCCACAGCGACGGG	4	chr08	19805235	19805255	+	19805245	0	NA	0	NA	0	NA	0	NA	15.99	1	8.86	10.16	11.21	10.15	7.4	8.64	7.34	9.01	7.67	6.48	10.1	6.79	7.3	10.04	8.35
OS04G0191800	21nt:1:seq-20332	MEL1-bound	GACAAGCTAGGGTGTCTGCTC	GTGTTCGATACCACGGCCGAG	3.5	chr04	6263238	6263258	-	6263247	0	NA	0	NA	0	NA	0	NA	4	1	16.02	14.02	15.24	18.27	11.01	12.88	16.55	14.72	14.53	11.91	16.05	14.38	11.09	12.96	9.58
OS04G0643700	21nt:1:seq-20336		TTCTGATGTAGAGGAGTGCTC	AAGATTGCATTTCCTCTCAAC	4.5	chr04	32760444	32760464	+	32760455	0	NA	0	NA	8	0	0	NA	0	NA	4.52	4.82	2.64	1.32	2.25	2.09	2.21	2.48	1.68	1.47	2.37	1	1.54	1.89	1.01
MSTRG.34967	21nt:1:seq-20345		TTCGTAACGTCCTTGGTGCTC	GGGAATGGAAGGAACCAGGAG	5	chr03	32496285	32496305	-	32496294	0	NA	155.043	0	32	0	0	NA	25	0	2.11	2.55	2.7	0.89	0.32	1.04	0	0	0	0	0	0	0	0	0
OS02G0672400	21nt:1:seq-20352		TCTGGGAAGCTACCAAATCTC	AAACCCTTCCATGGTTGCGTG	5	chr02	27352394	27352414	-	27352404	0	NA	0	NA	0	NA	0	NA	6	0	3.08	2.28	2.41	1.85	1.89	1.78	1.6	1.89	1.29	1.22	1.77	1.32	1.97	2.03	1.94
OS03G0321900	21nt:1:seq-20352		TCTGGGAAG-CTACCAAATCTC	AGGCCCATCACATGATTTAGAG	5	chr03	11656224	11656244	+	11656234	0	NA	0	NA	0	NA	0	NA	6	1	3.15	3.19	1.63	1.12	3.07	1.98	2.43	2.99	1.65	0.86	1.08	1.47	0.9	1.27	1.31
OS01G0930300	21nt:1:seq-20354	MEL1-bound	GTGTCACTAAACAGAAATCTC	CACGGTGACTTTTCTTCAGAA	4.5	chr01	40825358	40825378	-	40825368	0	NA	0	NA	0	NA	0	NA	6.003	1	0.59	0.61	0.56	0.44	0.6	0.29	0.25	0.26	0.27	0.12	0.22	0.13	0.56	0.79	0.74
OS05G0492600	21nt:1:seq-20367		TCTTAGACGA-TTTCTAATCTC	AGAATCTGTTGGAAAATTAAAG	4.5	chr05	24198971	24198991	+	24198981	0	NA	6	1	0	NA	0	NA	0	NA	11.44	11.46	14.03	8.28	9.85	9.14	8.02	7.3	7.57	7.32	12.65	5.42	6.87	6.81	5.58
OS04G0414800	21nt:1:seq-20382		CTCTACAAAGATCTAGATCTC	GAAATGTTTCTGAAACTAGAG	4.5	chr04	20500979	20500999	+	20500989	6.003	1	0	NA	0	NA	0	NA	0	NA	4.97	5.72	2.3	3.77	4.68	2.62	3.36	0	2.25	2.29	0	3.33	1.4	3.09	2.58
OS07G0253100	21nt:1:seq-20386	MEL1-bound	CGCTTCTAGACGCCGGATCTC	GAGAAGAGCAGCGGGCTATAG	5	chr07	8542597	8542617	+	8542606	0	NA	7	1	0	NA	0	NA	0	NA	3.44	2.92	2.31	3.7	3.06	2.72	3.26	2.31	3.08	2.54	0.39	2.37	1.7	2.67	1.81
OS04G0496150	21nt:1:seq-20389		CCGTAACGCGAGCGTGATCTC	GGCATCGGGCTCGCGCTGGCG	4	chr04	24815864	24815884	-	24815873	4	0	0	NA	0	NA	0	NA	0	NA	4.15	3.21	6.75	5.39	14.07	5.08	8.84	11.77	7.49	5.42	0	6.48	2.26	4.25	1.99
OS06G0715700	21nt:1:seq-20395	MEL1-bound	GCGGTATCGGATGTCTATCTC	TGCCATGGCCTTTGGATAGAG	4	chr06	30383460	30383480	-	30383469	0	NA	0	NA	0	NA	0	NA	10.989	0	0.54	0.89	1.69	0.79	1.07	0.74	0.97	0	0.85	0.31	0.73	0.19	0.59	0.8	0.57
OS05G0498333	21nt:1:seq-20395	MEL1-bound	GCGGTATCGGATGTCTATCTC	CGCCATATCCAATAGAGGGAG	5	chr05	24535408	24535428	+	24535418	0	NA	0	NA	0	NA	4	1	0	NA	44.56	39.15	33.96	44.44	29.88	49.98	32.87	18.8	38.09	29.32	20.13	28.22	11.91	23.44	18.44
OS08G0535700	21nt:1:seq-20408		TACATCGTTCCAAAGACTCTC	ATGCGGCAAGGATTATGAGGG	5	chr08	26753043	26753063	+	26753054	0	NA	0	NA	0	NA	0	NA	6.996	0	0	0	0.32	0	0	0	0	0.19	0	0.16	0.24	0	0.39	0.21	0
OS03G0656075	21nt:1:seq-20411	MEL1-bound	TCGCACGTGCCGACGACTCTC	AGCGTGCGCGGCGCCGGCGGG	5	chr03	25595565	25595585	-	25595574	0	NA	0	NA	4	0	0	NA	0	NA	2.73	0	0	2.27	2.07	2.94	1.24	1.69	1.31	1.04	0	0.73	0	0.27	0.68
OS01G0103600	21nt:1:seq-20424	MEL1-bound	AACTGTTTACCCTTCCCTCTC	TTGGTAGATGGGGAGGGAGGA	4.5	chr01	187463	187483	-	187474	0	NA	0	NA	0	NA	0	NA	49.979	0	9.67	10.36	6.9	7.46	7.4	7.9	7.67	6.57	8.02	6.96	12.59	7.01	8.58	8.85	7.14
OS02G0582200	21nt:1:seq-20424	MEL1-bound	AACTGTTTACCCTTCCCTCTC	TCGACAAAAGGGAAGGGAGAG	2	chr02	22445585	22445605	-	22445595	0	NA	0	NA	0	NA	0	NA	10.982	1	29.03	31.33	28.73	21.11	19.82	18.19	16.87	17.61	19.04	13.35	20.96	9.77	15.17	16.14	16.54
OS04G0644200	21nt:1:seq-20424	MEL1-bound	AACTGTTTAC--CCTTCCCTCTC	TTGACGAATGCTGGAAGGGTGAG	4.5	chr04	32778033	32778053	-	32778042	0	NA	0	NA	4.002	1	0	NA	0	NA	6.9	6.57	4.98	4.67	3.4	3.88	3.61	1.64	4.44	3.26	1.48	4.1	3.59	2.15	5.61
OS02G0326100	21nt:1:seq-20436		CGACGGCACCAATGAGCTCTC	GTTGCCGCGTTCTCTCGAGAG	4.5	chr02	13126514	13126534	+	13126523	0	NA	0	NA	0	NA	0	NA	4.998	1	2.51	2.08	2.11	1.99	1.08	1.51	0.9	1.38	1.07	1.85	0	1.8	2.58	3.68	2.62
OS01G0723450	21nt:1:seq-20448	MEL1-bound	GCCCACTACACTTTCTCTCTC	CTTGTG-TGTGAGAGAGAGAG	4	chr01	30168985	30169005	-	30168996	0	NA	0	NA	0	NA	0	NA	11.008	0	0	0	0	0	0	0	0	0	0	0	0	0	0	0	0
OS06G0597250	21nt:1:seq-20456		TACCGTCAAGAGCTGTCTCTC	ATCGGAGATCTTGAAAGAGAG	4.5	chr06	23524953	23524973	+	23524963	0	NA	0	NA	0	NA	0	NA	18.017	0	39.45	34.05	30.81	19.94	26.2	24.37	19.87	16.68	14.93	3.04	19.62	6.92	26.29	34.98	32.82
OS07G0568100	21nt:1:seq-20456		TACCGTCAAGAGCTGTCTCTC	ATGGAAGATGTTGTCAGAGAG	4.5	chr07	22830811	22830831	+	22830821	7	0	0	NA	0	NA	0	NA	0	NA	1.42	1.24	1.37	0.78	0.73	1.5	0.75	1.09	0.63	1.37	0.54	0.74	0.73	1.49	0.58
OS09G0410400	21nt:1:seq-20470	MEL1-bound	GGTTGCCTATAGTGGAGTCTC	CCAGCGAAGATGACCACAGAG	4.5	chr09	14557069	14557089	+	14557079	0	NA	0	NA	0	NA	0	NA	7.002	0	4.9	6.99	5.17	3.13	3.59	2.74	2.7	3.79	3.1	1.84	4.81	2.2	2.02	2.98	4.3
OS02G0645600	21nt:1:seq-20476	MEL1-bound	GGCATCATCACTATTAGTCTC	CAGTAGTAG-GAAAATTAGAG	4	chr02	25998617	25998637	+	25998628	0	NA	0	NA	0	NA	0	NA	9.009	0	19	21.92	18.86	18.38	19.45	18.4	18.62	9.94	14.56	11.52	2.76	16.03	16.71	18.94	17.79
OS09G0481600	21nt:1:seq-20488	MEL1-bound	TCTTAGCAAGATGTCCGTCTC	AGAAGCATTCTGCAGGCAGAG	2.5	chr09	18493031	18493051	+	18493042	0	NA	0	NA	0	NA	4	1	0	NA	9.15	11.76	10.51	5.23	4.79	4.69	3.2	2.42	5.19	2.55	6.15	2.18	5.61	6.04	3.26
OS04G0503500	21nt:1:seq-20493		CTTTATTAGAATAGCGGTCTC	GAGGTAATTTAATCGCGATAG	4.5	chr04	25134279	25134299	-	25134290	0	NA	0	NA	0	NA	0	NA	7.002	1	3.4	1.26	2.78	1.4	1.22	1.05	1.3	2.15	1.61	1.27	3.02	1.52	2.21	2.52	2.98
OS01G0874800	21nt:1:seq-20505		GTCAGGTTAAATCTATGTCTC	CAGTTCATTATAGATGCAGAG	3	chr01	37956885	37956905	-	37956896	0	NA	0	NA	0	NA	0	NA	5	1	2.57	4.2	3.34	3.56	3.62	3.8	3.72	4.4	4.54	4.08	4.07	3.45	2.58	3.48	3.17
OS06G0490700	21nt:1:seq-20505		GTCAGGTTAAATCTATGTCTC	CAGTGCAACTTATATATAGAA	4.5	chr06	16911775	16911795	+	16911785	4	1	0	NA	0	NA	0	NA	0	NA	0.38	0.75	0.73	0.29	0.21	0.28	0.16	0.44	0.17	0.2	0.32	0.09	0.15	0.17	0.13
OS11G0644600	21nt:1:seq-20506		TAGGTCATTGTCCCCTGTCTC	ATTCTGAAGCTGAGGACAGAG	5	chr11	25591316	25591336	+	25591326	0	NA	0	NA	0	NA	0	NA	4	1	1.48	1.47	0.52	0.77	1.88	1.7	2.4	2.05	1.04	2.94	4.43	2.86	2.33	1.66	1.2
OS07G0568100	21nt:1:seq-20517		CGGCGGGATGGTGTTTGTCTC	GCCGCTGTATCATACACAGAG	4.5	chr07	22830038	22830058	+	22830047	0	NA	0	NA	0	NA	0	NA	4.004	1	1.42	1.24	1.37	0.78	0.73	1.5	0.75	1.09	0.63	1.37	0.54	0.74	0.73	1.49	0.58
OS12G0128200	21nt:1:seq-20526	MEL1-bound	ACGCCACGGTAGTGTATTCTC	CCCGGTTCCATCACTTCAGAG	5	chr12	1348014	1348034	+	1348025	0	NA	0	NA	6	0	0	NA	0	NA	2.1	1.68	0.64	1.18	2.58	1.89	1.71	0	1.92	1.9	0.38	1.83	0.19	0.65	0.92
OS11G0131400	21nt:1:seq-20526	MEL1-bound	ACGCCACGGTAGTGTATTCTC	CCCGGTTCCATCACTTCAGAG	5	chr11	1437651	1437671	+	1437662	0	NA	0	NA	6	0	0	NA	0	NA	1.51	0.55	1.7	0.96	1.76	1.36	1.32	0.49	0.85	1.54	0	0.82	0.24	1.77	0.56
OS07G0677900	21nt:1:seq-20528	MEL1-bound	GACTGGGTGACCTTTATTCTC	CTGATCTAGCCGAGATAAGAG	4.5	chr07	28699584	28699604	+	28699594	0	NA	5	0	0	NA	6.996	1	0	NA	4.76	3.58	2.4	2.17	5.07	2.86	5.59	5.62	3.63	4.06	8.65	5.65	2.61	2.99	2.78
OS05G0103000	21nt:1:seq-20546	MEL1-bound	GTTCTCGTCGTTGGTCTTCTC	CAAGAGTAGAAAGCACAAGAG	3.5	chr05	180635	180655	-	180646	0	NA	0	NA	0	NA	0	NA	4	0	3.91	4.06	5.21	5.6	4.34	3.25	3.9	3.45	3.06	2.19	4.16	2.3	2.48	2.26	2.43
OS02G0272900	21nt:1:seq-20553	MEL1-bound	ATCAAGCTGGAAGGCGTTCTC	TATTTTGATCTTCCTCAATAT	5	chr02	9924237	9924257	-	9924248	5.995	1	0	NA	0	NA	0	NA	0	NA	7.68	8.05	8.48	5.82	7.7	6.83	5.15	5.17	4.95	4.06	7.25	3.13	6.73	4.98	6.7
MSTRG.34967	21nt:1:seq-20564	MEL1-bound	TCCTTATCTACGTTGGTTCTC	GGGAATGGAAGGAACCAGGAG	3.5	chr03	32496285	32496305	-	32496294	0	NA	155.043	0	32	0	0	NA	25	0	2.11	2.55	2.7	0.89	0.32	1.04	0	0	0	0	0	0	0	0	0
OS07G0456400	21nt:1:seq-20568		TACTGATACGGAGGTGTTCTC	GTGGCTATGCTTCCACAAGAG	1.5	chr07	15871463	15871483	-	15871472	0	NA	61.017	0	41.976	0	0	NA	0	NA	9.62	9.56	9.24	6.15	5.14	6.9	5.12	3.67	4.72	4.52	8.08	3.77	2.77	2.12	2.5
OS05G0584300	21nt:1:seq-20588	MEL1-bound	CTCCTTGAGGTTCGGTTTCTC	AAGAAACCCAAAGCCAAAGAT	5	chr05	29071248	29071268	+	29071257	5	1	0	NA	0	NA	0	NA	0	NA	3.63	2.25	3.97	3.91	3.91	3.91	2.67	2.43	2.54	3.34	1.05	4.8	2.98	2.29	2.89
OS12G0407000	21nt:1:seq-20590	MEL1-bound	GTGGCCCTTGTTCCTTTTCTC	CATCGACAACAAGGAAAGGCG	4	chr12	12303986	12304006	-	12303996	0	NA	0	NA	0	NA	0	NA	5	1	2.68	0.58	6.11	4.9	4.27	5.54	11.8	18.49	7.94	8.06	0.52	7.57	2.04	1.44	0
OS11G0594500	21nt:1:seq-20616	MEL1-bound	TCGATCGCCAGAAGGAAAGTC	AGCTCGAGCTCTTCCTCTGAG	5	chr11	22643256	22643276	-	22643266	0	NA	0	NA	0	NA	4	0	0	NA	1.39	2.64	2.33	0.66	2.64	2.64	1.08	1.97	0.95	0.6	0.71	0.14	2.33	1.53	1.55
OS02G0190300	21nt:1:seq-20629		AGTGATCAGTCGGTTAAAGTC	GCGCTAGACAGCCAGTCTGAG	5	chr02	4989281	4989301	-	4989291	0	NA	0	NA	0	NA	0	NA	4	1	0.48	0.68	1.06	0.59	2.09	1.6	1.52	1.62	0.52	0.9	0.42	1.1	0	0.19	1.29
OS12G0585650	21nt:1:seq-20670	MEL1-bound	CGCTCAACTGTTTAATAAGTC	GCGAGTTGACAAATTATTCAG	0	chr12	24374602	24374622	+	24374612	0	NA	4	1	0	NA	0	NA	0	NA	1.57	3.17	3.48	0.38	0.88	0.43	0	0.15	0.26	0	0	0.19	0.6	0.41	0.53
OS06G0546400	21nt:1:seq-20676	MEL1-bound	TAGGGGAAGTCTACCTAAGTC	ATTCCTTGCAGATGGGTCCTG	4.5	chr06	20673235	20673255	+	20673246	0	NA	0	NA	7	0	0	NA	0	NA	3.62	2.98	2.55	3.25	2.87	3.4	3.83	1.64	3.31	2.7	0.95	2.64	1.92	2.11	2.36
OS09G0372400	21nt:1:seq-20683		GATACATCATACTAGTAAGTC	CAATGTAG-ATGTTTATTCAG	4	chr09	12410294	12410314	+	12410304	0	NA	0	NA	0	NA	103.936	0	0	NA	3.19	4	3.19	2.81	3.21	3.2	1.71	2.69	1.84	2.85	3.33	2.06	3.39	2.7	2.9
OS04G0163700	21nt:1:seq-20695	MEL1-bound	TCGGCTTTAGGAACTTA-AGTC	AGCCAATATACTTGAATATCAG	4.5	chr04	4350929	4350949	+	4350939	0	NA	0	NA	0	NA	6.996	0	0	NA	2.97	3.69	3.4	2.38	2.58	0.96	0.97	1.9	1.41	0.87	1.39	0.64	2.04	2.17	1.42
OS12G0184300	21nt:1:seq-20711	MEL1-bound	GTCCTACTACACCCGACAGTC	CAGGACGCTGAGGGACGTCAG	5	chr12	4246925	4246945	-	4246936	0	NA	0	NA	4.002	0	0	NA	0	NA	1.85	2	0.7	5.15	2	2.59	1.88	0.68	1.99	1.88	0	1.77	0	0	0.82
OS02G0745200	21nt:1:seq-20784	MEL1-bound	GGGTAGGGTAGAAGATGAGTC	CCTATGCAGTTTTCTATTCAG	5	chr02	31278782	31278802	-	31278793	0	NA	4	1	0	NA	0	NA	0	NA	1.38	1.33	0.86	0.66	0.93	0.91	0.72	0.52	0.63	0.28	0.38	0.61	0.82	0.32	0.69
OS04G0201000	21nt:1:seq-20793	MEL1-bound	CACGGTTTGACTTCTTGAGTC	TTGACAAACTAAAGAAATCAG	4	chr04	6893847	6893867	-	6893858	5.005	1	0	NA	0	NA	0	NA	0	NA	25.19	26.78	26.74	15.68	11.99	13.69	11.83	10.4	9.68	6.74	12.21	5.15	13.45	12.4	14.91
OS07G0112400	21nt:1:seq-20841	MEL1-bound	TCGATGCTTGTTCGTCTAGTC	AGCTAC-AACGAGCACAGCAG	4	chr07	693692	693712	-	693702	0	NA	0	NA	0	NA	0	NA	4	1	3.26	1.77	2.51	2.33	1.59	1.46	1.53	1.55	1.26	1.13	0	1.06	2.82	1.73	1.09
OS07G0123500	21nt:1:seq-20860	MEL1-bound	CTGCAA-GGTAACGTCGTAGTC	GACGCTGCCATTGGAGGATCAG	4.5	chr07	1214015	1214035	-	1214026	16.985	1	0	NA	0	NA	0	NA	0	NA	31.75	32.6	31.1	17.37	12.18	14.89	6.91	7.8	9.46	3.73	10.84	5.67	15.86	14.57	13.87
MSTRG.36887	21nt:1:seq-20868	MEL1-bound	GTCCTAGTACAGCTTGTAGTC	CAGGATCA-GTCGAATAACAG	3	chr04	8688150	8688170	-	8688159	0	NA	0	NA	0	NA	9.996	0	0	NA	0	0	0	0	0.16	0	0	0.42	0.27	0	0	0.15	0.12	0	0.09
OS02G0539600	21nt:1:seq-20899	MEL1-bound	TCGAGTGCCCGTGATTTAGTC	AGCTCAAGGG-GCTAAATCAA	4	chr02	20012797	20012817	+	20012808	0	NA	0	NA	0	NA	0	NA	17.976	0	18.92	22.35	14.79	14.63	16.03	15.51	13.85	11.16	13.06	9.72	28.26	9.57	10.57	9.49	9.97
OS03G0581100	21nt:1:seq-20900		TCCATAACCCCGTATTTAGTC	AGGTATTTAGGCATATATCAG	3	chr03	21335820	21335840	+	21335829	0	NA	0	NA	4.002	2	0	NA	0	NA	12.05	11.68	7.73	5.71	6.57	6.22	5.53	4.11	4.33	3.13	8.29	4.66	6.22	4.81	5.72
OS07G0661900	21nt:1:seq-20915	MEL1-bound	CCTTAAGGGTCTGGCAACGTC	GGGATCAGCAGATTGTTGCAG	4.5	chr07	27930572	27930592	-	27930582	0	NA	0	NA	0	NA	0	NA	10.998	1	23.02	24.64	23.24	15.82	16.54	17.56	11.82	13.8	11.79	12.51	23.15	10.25	17.75	19.66	18.86
OS03G0136200	21nt:1:seq-20926		TGTTGTTTCTCTTGGAACGTC	ACAACAAAAAAAATCTCGCAG	3.5	chr03	2004506	2004526	+	2004515	0	NA	216.075	0	0	NA	0	NA	0	NA	342.38	301.29	311.31	287.35	299.71	282.88	297.74	299.43	296.01	259.48	139.41	288	233.28	265.67	264.51
OS02G0289300	21nt:1:seq-20933	MEL1-bound	ATGTCAGTAATATAACACGTC	TAGAGAAATTATATTGTACAG	4	chr02	10944211	10944231	-	10944220	0	NA	0	NA	0	NA	0	NA	8	0	0.75	3.28	3.6	2.81	2.55	3.63	1.15	2.09	0.81	3.2	1.5	4.21	1.44	2.35	2.53
OS11G0199600	21nt:1:seq-20939	MEL1-bound	TACACCTTACGAGTACACGTC	ATGTCGAATGCTCATGTGCAG	1	chr11	4992051	4992071	-	4992062	0	NA	0	NA	0	NA	5.004	2	0	NA	96.43	99.85	97.91	72.76	72.57	72.66	64.68	54.62	60.59	44.73	86.5	43.71	65.53	63.49	59.35
OS01G0925700	21nt:1:seq-20969	MEL1-bound	CGGGGCTAAGTAGTCGACGTC	GTCTCGATTCATCGGCTGATG	3.5	chr01	40585976	40585996	-	40585987	0	NA	0	NA	0	NA	0	NA	6.994	1	0.7	0.64	0.45	0.89	1.96	1.58	2.08	3.11	3.22	4.18	6.37	2.96	6.94	2.87	4.29
OS05G0374000	21nt:1:seq-20969	MEL1-bound	CGGGGCTAAGTAGTCGACGTC	GCTCCAATTTATCAACTGCAC	4	chr05	18020836	18020856	-	18020847	0	NA	0	NA	0	NA	5	1	0	NA	0.27	0.36	0.24	0.41	0.17	0.25	0.26	0.1	0.17	0.21	0.19	0.24	0.31	0.21	0.22
OS11G0643800	21nt:1:seq-2097	MEL1-bound	GTCACAGGGTAGGTAACGTAA	CAGTGGCCCATCTATTGCATT	1.5	chr11	25537414	25537434	-	25537423	0	NA	0	NA	6.006	0	0	NA	0	NA	0.13	0.22	0.44	0	0.21	0.45	0.07	0.16	0.21	0.08	0	0.12	0.15	0	0.12
OS03G0708100	21nt:1:seq-20994		TTGAAGAGGAAGTTCT-ACGTC	GACTTTTTCTTCAAGAGTGCGG	3.5	chr03	28554777	28554797	-	28554786	0	NA	9.996	1	0	NA	0	NA	0	NA	4.7	4.63	4.71	3.04	2.26	2.92	1.97	3.21	2.36	1.58	3.74	1.43	2.84	2.6	1.93
OS11G0634350	21nt:1:seq-21045	MEL1-bound	TTCAGATGCTTAGTTACCGTC	ATGTCTTGGAAGCAATGGTAG	4.5	chr11	24960172	24960192	-	24960181	0	NA	0	NA	0	NA	0	NA	5	0	0.19	0.62	0.36	0	0	0	0.2	0	0	0	0	0	3.98	6	4.63
OS06G0697200	21nt:1:seq-21062	MEL1-bound	TACCTAGTCTTCTGAGCCGTC	TCGGATTGGAAGAACCGGCAG	5	chr06	29166255	29166275	+	29166264	5	0	0	NA	0	NA	0	NA	0	NA	1.17	1.35	0.75	0.97	0.55	1.06	1.31	0.45	1.03	0.14	0.48	0.45	0.45	0.96	0.95
OS06G0697200	21nt:1:seq-21062	MEL1-bound	TACCTAGTCTTCTGAGCCGTC	TCGGATTGGAAGAACCGGCAG	5	chr06	29166255	29166275	+	29166266	0	NA	11.004	0	0	NA	0	NA	0	NA	1.17	1.35	0.75	0.97	0.55	1.06	1.31	0.45	1.03	0.14	0.48	0.45	0.45	0.96	0.95
OS11G0155600	21nt:1:seq-21086	MEL1-bound	TCCTCCTACTCCGTTTCCGTC	TGGAGCATGGGTCAAAGGCAG	3.5	chr11	2607002	2607022	-	2607011	0	NA	0	NA	0	NA	0	NA	4.998	0	1.42	1.27	0.93	0.47	0.5	0.53	0.21	0.68	0.51	0.58	0.82	0.29	0.97	0.73	0.45
OS06G0542300	21nt:1:seq-21096	MEL1-bound	TGTGGTTCGG-TGATTAGCGTC	CCACCAAGCCTACTACGCGCAG	4.5	chr06	20404895	20404915	-	20404906	0	NA	0	NA	0	NA	0	NA	4	0	1.13	2.46	1.3	1.28	0.62	0.8	1.4	1.7	0.49	0.2	0	0.18	3.46	2	2.52
OS01G0301300	21nt:1:seq-21096	MEL1-bound	TGTGGTTCGGTGATTAGCGTC	GCACCAAGCCATGAAGCGCCG	5	chr01	11075186	11075206	+	11075195	0	NA	0	NA	6	0	0	NA	0	NA	1.71	1.27	0.52	0.78	1.26	0.73	0.85	0.52	1.3	1.02	0.47	0.52	0.35	0.95	0.7
OS01G0728300	21nt:1:seq-2110		GTGTTGTAAACAGTCCCGTAA	CACAATATTTATTAGAGAACT	5	chr01	30372506	30372526	-	30372517	0	NA	0	NA	0	NA	0	NA	4	1	0.51	0	0	0	0	0	0	0	0	0.49	0	0.3	0.53	1.01	0.56
OS01G0779400	21nt:1:seq-21102	MEL1-bound	AACACAAGTACGAAAGGCGTC	ATGTGGTCATGTTTTCTGCAA	4	chr01	33001913	33001933	-	33001922	0	NA	0	NA	0	NA	0	NA	6.996	1	8.44	8.3	9.21	5.47	5.43	6.16	5.04	5.44	4.52	4.61	8.98	4.56	9.58	9.42	9.68
OS02G0510400	21nt:1:seq-21109	MEL1-bound	GTTTAAGATCAGAGATGCGTC	CATTTTCTAATCTCTACGCCA	5	chr02	18243103	18243123	+	18243113	0	NA	0	NA	0	NA	6	0	0	NA	3.06	4.27	10	4.85	7.63	9.13	5.31	5.62	7.01	3.32	3.87	3.46	0	4.28	1.47
OS12G0623800	21nt:1:seq-2111		CCTGAAGTCATAAAGCCGTAA	AGACTTCAGTACTTGGGCTTG	5	chr12	26636778	26636798	-	26636788	0	NA	0	NA	0	NA	0	NA	6	0	5.19	5.81	8.55	5.38	5.15	5.72	2.79	3.1	2.77	2.58	5.78	2.29	3.98	3.26	4.46
OS11G0186400	21nt:1:seq-21165	MEL1-bound	TCCTCTACAAGGACCGTCGTC	AAGAGATGTTCCTGGTAGCAG	1.5	chr11	4389394	4389414	-	4389404	0	NA	0	NA	0	NA	0	NA	6	1	0.78	0.91	1.42	0.59	0.52	0.5	0.39	0.47	0.34	0.13	0.26	0.07	0.2	0.23	0.57
OS08G0506400	21nt:1:seq-21165	MEL1-bound	TCCTCTACAAGGACCGTCGTC	GGGAGGTGTTCGTGGCGGTGG	3.5	chr08	25061839	25061859	+	25061849	0	NA	0	NA	10.992	0	0	NA	0	NA	118.72	132.04	125.34	121.14	143.84	128.1	114.23	113.63	110.3	62.1	13.15	66.13	80.01	73.08	78.95
OS11G0590700	21nt:1:seq-21173		TTGTTCTCATAAGAGGTCGTC	AAGACCAGTATCCTCCGGCAG	4.5	chr11	22435158	22435178	+	22435168	0	NA	0	NA	0	NA	0	NA	4	1	0.06	0.09	0	0.08	0.03	0.07	0	0.07	0	0.07	0.22	0.05	0.07	0.15	0
OS07G0239000	21nt:1:seq-21199	MEL1-bound	ACTGTTCCCGGTCTCTTCGTC	TGACCAGTACAAGAGAAGCTG	5	chr07	7729363	7729383	-	7729373	0	NA	0	NA	0	NA	7	0	0	NA	0.26	0.19	0.68	0.08	0.37	0.16	0.28	0.34	0.29	0.62	0.73	0.43	0	0	0.29
OS06G0149400	21nt:1:seq-21226	MEL1-bound	CTCAAAGATGTTCCAAAGGTC	GAGCTTCTTCAACTTTTTCAG	4.5	chr06	2561141	2561161	+	2561151	0	NA	0	NA	0	NA	155.078	1	0	NA	27.04	27.04	27.37	22.22	19.48	23.05	15.89	14.04	15.45	16.41	36.61	14.75	16.53	17.51	17.89
OS11G0307950	21nt:1:seq-2126		CAGAAGGTTATAAACTCGTAA	GTCTTTTGATGTTTCATCATT	4	chr11	11713695	11713715	-	11713706	4	1	0	NA	0	NA	0	NA	0	NA	5.65	5.26	6.41	6.18	4.15	4.55	2.45	4.58	3.21	2.87	3.65	2.58	3.86	3.8	4.82
OS03G0162000	21nt:1:seq-21260	MEL1-bound	GAGGTGCTACTTCAGCAGGTC	CTCCTCGGTGTAGTCGTCCAC	3.5	chr03	3359939	3359959	+	3359950	4	1	11	0	0	NA	0	NA	0	NA	0.95	1.08	0.77	0.77	0.56	0.61	0.55	0.23	0.53	0.1	0.25	0.23	0.38	0.42	0.58
OS02G0122000	21nt:1:seq-21281		TACGCATTAGGTCGGGAGGTC	ATGCTGAATCCAGCTTTCCTG	4	chr02	1159168	1159188	-	1159178	0	NA	0	NA	11.004	1	0	NA	0	NA	5.37	6.72	6.51	5.45	5.43	5.93	5.02	5.13	4.85	4.44	9.87	2.93	3.25	4.38	6.99
OS08G0465400	21nt:1:seq-21318	MEL1-bound	TAGTGAGAAGAGCAACCGGTC	CTCACTCATCTCCCTGGGCAG	5	chr08	22849783	22849803	+	22849794	0	NA	0	NA	0	NA	0	NA	4	1	6.35	1.71	0	5.22	1.41	4.92	2.07	9.98	2.28	0	0.49	0.59	0	1.08	0
OS03G0105000	21nt:1:seq-21318	MEL1-bound	TAGTGAGAAGAGCAACCGGTC	GTCACGCTTAGCGGTGGCCGG	5	chr03	315144	315164	+	315154	0	NA	0	NA	0	NA	45.994	0	0	NA	26.69	26.78	23.05	32.48	34.19	30.38	34.23	32.13	32.87	19.03	13.59	26.75	19.33	19.03	19.62
OS01G0888300	21nt:1:seq-21321	MEL1-bound	TAGCCGTTGCCCTCACCGGTC	ATCGACGACGGCCATGGCCAG	4.5	chr01	38612993	38613013	+	38613004	0	NA	0	NA	5	1	0	NA	0	NA	14.41	14.89	14.27	19.75	22.2	16.21	19.75	21.93	18.03	12.51	4.74	15.13	9.82	10.65	10.59
OS03G0232200	21nt:1:seq-21326		AGGCGACTACTACATCCGGTC	GCTGCTGCTGGTGATGGCCAG	5	chr03	6996170	6996190	-	6996180	0	NA	0	NA	0	NA	0	NA	6	0	2.75	2.37	2.99	2.11	1.71	1.46	1.12	0.6	0.69	0.93	0.32	0.55	3.11	2.29	2.45
OS05G0467400	21nt:1:seq-21376	MEL1-bound	TACAACGTTTCTTTAGGGGTC	ATGTTG-AAAGAAATACTCTG	4	chr05	22939343	22939363	+	22939353	0	NA	6.992	1	0	NA	0	NA	0	NA	5.41	5.25	5.98	4.01	3.99	3.83	3.76	2.66	4.69	3.71	1.99	2.6	3.81	4.35	3.24
OS06G0616400	21nt:1:seq-21423		TGCTACTTGCTGATGCTGGTC	ACGATG-ACGACGACGACGAG	3.5	chr06	24680568	24680588	-	24680579	0	NA	0	NA	29.029	0	0	NA	0	NA	126.19	114.32	102.11	123.49	136.65	132.62	125	103.43	124.47	122.93	8.72	109.23	83.19	88.23	82.68
OS05G0198100	21nt:1:seq-21442		GAGTAGGAAACAACCT-TGGTC	CTCATTCTTTGTTGGACATTAG	3	chr05	6058535	6058555	-	6058545	0	NA	0	NA	4	1	0	NA	0	NA	0.54	1.09	1.33	0.44	1.29	1.25	0.81	0.29	0.6	0.34	0.32	0.5	0.88	0.74	0.6
OS05G0389400	21nt:1:seq-21479		TCTGAGGTCCTCCAACATGTC	GGATTCGATGAGGTTGTACTG	4	chr05	18845512	18845532	+	18845522	0	NA	0	NA	0	NA	0	NA	8.993	1	27.6	30.22	35.83	25.84	27.33	26.57	22.89	23.49	22.25	20.75	38.14	20.24	31.43	33.68	32.51
OS10G0141900	21nt:1:seq-21488	MEL1-bound	TGACGGGACTTCTTGC-ATGTC	ACAGTCCTGAAGAACGTTGCAG	3.5	chr10	2561441	2561461	+	2561450	0	NA	0	NA	0	NA	8	1	0	NA	1.86	1.98	1.53	1.61	1.73	1.22	0.88	1.07	1.19	0.84	1.53	0.81	1.52	0.97	1.32
OS11G0462600	21nt:1:seq-21488	MEL1-bound	TGACGGGACTTCTTGCATGTC	ATTACAATGAAGAACCTATAG	5	chr11	15788916	15788936	+	15788925	0	NA	0	NA	0	NA	8.004	0	0	NA	1.13	2.59	1.81	1.45	0.92	1.17	0.89	2.74	1	0.25	1.39	1	0.62	1.36	0.11
OS02G0611300	21nt:1:seq-21536		TCGATCTTAGAAACTACTGTC	GGCTTGAATCTTTGAAGATAC	4	chr02	24049368	24049388	-	24049379	0	NA	0	NA	0	NA	0	NA	7.995	0	3.98	4.34	3.23	2.13	2.21	2.56	1.68	2.49	2.4	1.64	1.94	1.68	3.05	2.74	2.82
OS01G0743800	21nt:1:seq-21548	MEL1-bound	ACGTACGTACAGGACGCTGTC	TACATGC-TGTCCTGAGGCAG	4	chr01	31094501	31094521	+	31094511	0	NA	0	NA	0	NA	0	NA	6	1	2.21	2.27	1.89	1.17	0.51	0.33	0.9	0.23	0.54	0.64	2.02	0.7	1.88	1.08	0.68
OS06G0531400	21nt:1:seq-21550	MEL1-bound	CACTAAGACGAGTGCGCTGTC	GCCATGCTGCTCACGCAACAA	5	chr06	19835106	19835126	+	19835115	0	NA	0	NA	7	1	0	NA	0	NA	0.27	0.52	0.53	0.6	0.77	0.25	1.08	0	1.05	0.24	0.32	0	1.04	0.42	0
OS11G0251250	21nt:1:seq-21553		CGCGTCGCTTCGTTCGCTGTC	GTGCAGCGAGGCTGGCCACAG	4.5	chr11	8159206	8159226	-	8159217	0	NA	0	NA	4.998	1	0	NA	0	NA	14.44	12.3	17.65	6.15	7.55	9.79	7.76	8.45	7.11	7.78	2.51	6.49	4.92	5.53	4.62
OS04G0665200	21nt:1:seq-21553		CGCGTCGCTTCGTTCGCTGTC	GCGCGGCGAGGCACGCGAGGG	4.5	chr04	33950477	33950497	-	33950488	0	NA	0	NA	0	NA	5	0	0	NA	1.97	1.18	3.79	2.84	1.79	3.65	3.32	3.58	3.93	5.69	0.41	4.84	1.89	2.17	1.54
OS10G0562500	21nt:1:seq-21565	MEL1-bound	AAGTTCACCGACTGCTCTGTC	TTCAAGGGGCAGACGAACCGG	4.5	chr10	22192147	22192167	+	22192158	0	NA	0	NA	6	0	0	NA	0	NA	3.91	4.07	4.12	2.06	2.08	2.23	1.73	2.52	1.09	0.87	0.97	1.74	1.56	1.28	2.2
OS01G0104350	21nt:1:seq-21566		GGCGCTAGTAACATCTCTGTC	CCGCAAACATGGTGGTGGCAG	5	chr01	225225	225245	+	225235	0	NA	0	NA	0	NA	0	NA	4	1	28.36	30.19	15.69	34.03	39.11	35.62	50.18	51.63	46.52	51.41	43.14	58.4	28.52	32.26	32.32
OS12G0511300	21nt:1:seq-21566		GGCGCTAGTAACATCTCTGTC	CCGCAATCATCGAAGAAACAA	5	chr12	19703914	19703934	+	19703925	0	NA	0	NA	0	NA	0	NA	4	1	2.45	2.72	1.99	1.69	1.33	2.16	1.74	1.27	1.65	1.16	1.32	0.91	1.74	2.04	1.92
OS02G0267000	21nt:1:seq-21574		AGAGGAACTCCGGTGTCTGTC	TCTCCTTGATGTCACAAAGAA	4.5	chr02	9550376	9550396	+	9550385	0	NA	5.005	1	0	NA	0	NA	0	NA	3.07	2.18	2.64	2.2	3.06	2.19	2.02	2.06	2.53	2.77	1.71	2.48	1.48	2.11	1.6
OS03G0651800	21nt:1:seq-21575	MEL1-bound	CGCGGCGCGAAGTTGTCTGTC	GTGCCGC-CTTCAACAGCCAG	3	chr03	25316908	25316928	+	25316919	0	NA	20.008	0	22.032	0	0	NA	0	NA	0.54	1.96	0	0.17	1	0.32	0	0.34	0.2	0	0	0	0.35	0.8	0.2
OS01G0115100	21nt:1:seq-21576	MEL1-bound	GTCCTACGTTTTACTTCTGTC	CAGGATGCAAGATCGAGACAC	4	chr01	806547	806567	-	806558	0	NA	11	0	0	NA	0	NA	0	NA	0.79	0.77	1.06	0.38	0	0.14	0	0	0.09	0.28	0.33	0.13	0	0.21	0
OS02G0782200	21nt:1:seq-21576	MEL1-bound	GTCCTACGTTTTACTTCTGTC	CAGCATTCAAAATGAAGACTT	4	chr02	33165118	33165138	-	33165129	0	NA	0	NA	0	NA	12.98	0	0	NA	2.37	2.61	2.05	1.82	2.11	1.94	1.22	1.74	1.39	1.08	2.1	1.19	1.87	1.63	1.79
OS05G0285900	21nt:1:seq-2159		CAGTATTTTTAGCACCGGTAA	GTCATGATAATCGTTGACATC	4.5	chr05	12297497	12297517	+	12297506	0	NA	0	NA	0	NA	0	NA	6	1	2.45	1.85	2.54	1.41	1.39	1.71	1.15	1.09	1.15	0.79	1.81	1.05	1.72	1.78	1.26
OS09G0463700	21nt:1:seq-21590	MEL1-bound	CTCTGTGACCTGTGAAGTGTC	GAGAAACTGATCAGTTCGCAG	4.5	chr09	17557926	17557946	+	17557935	0	NA	0	NA	0	NA	12.002	0	0	NA	40.44	36.52	33.69	27.75	35	29.73	29.91	24.18	31.35	25.81	12.9	27.59	29.32	31.81	28.39
OS03G0162900	21nt:1:seq-21646		TTGGAAGCTCCGTGATGTGTC	AACATTCAAGGCACTAAAGAT	5	chr03	3410528	3410548	+	3410538	0	NA	7	0	0	NA	0	NA	0	NA	2.76	3.08	2.83	2.29	1.77	2.35	1.44	1.86	1.84	1.8	2.58	1.45	1.72	1.98	1.76
OS09G0371200	21nt:1:seq-21648	MEL1-bound	TCGGTC-ATTGTTTCCTGTGTC	GGCCAGATAACAAAGGACAGAG	3	chr09	12363271	12363291	+	12363280	0	NA	0	NA	0	NA	0	NA	4	1	2.32	3.35	2.11	2.24	1.92	2.97	1.59	1.84	2.43	2.58	2.7	1.52	2.23	1.14	1.75
OS09G0371200	21nt:1:seq-21648	MEL1-bound	TCGGTC-ATTGTTTCCTGTGTC	GGCCAGATAACAAAGGACAGAG	3	chr09	12363271	12363291	+	12363282	0	NA	0	NA	6	0	0	NA	0	NA	2.32	3.35	2.11	2.24	1.92	2.97	1.59	1.84	2.43	2.58	2.7	1.52	2.23	1.14	1.75
OS09G0290900	21nt:1:seq-21718		TCTCTTCAGTGATGGTTTGTC	GGGGATCTCACTACAAAACAG	4	chr09	6675412	6675432	+	6675423	0	NA	6.994	0	0	NA	0	NA	0	NA	7.74	5.54	5.98	3.38	2.9	4.23	2.67	3.26	1.97	2	3.83	1.43	2.77	3.32	2.49
OS04G0535600	21nt:1:seq-21730		GGTTCAGTGAGTTCAAAATTC	CCAAATCGCTAAAGATTTGGG	4.5	chr04	26771665	26771685	+	26771674	0	NA	4	1	0	NA	0	NA	0	NA	0	0.11	0	0.1	0.07	0	0	0.08	0	0	0	0.12	0.15	0	0
OS04G0535600	21nt:1:seq-21730		GGTTCAGTGAGTTCAAAATTC	CCAAATCGCTAAAGATTTGGG	4.5	chr04	26771665	26771685	+	26771676	0	NA	0	NA	0	NA	6	0	0	NA	0	0.11	0	0.1	0.07	0	0	0.08	0	0	0	0.12	0.15	0	0
OS09G0361200	21nt:1:seq-21755		TCGGTTACTCGTGTCGAATTC	AGCCAATGAG-ACAGCCGAAG	3.5	chr09	11798355	11798375	+	11798365	0	NA	0	NA	0	NA	0	NA	5	0	0.23	1.27	0.75	0.6	1.75	0.92	1.97	1.49	1.99	2.87	4.84	2.36	0.6	0.68	0.61
OS12G0267700	21nt:1:seq-21766	MEL1-bound	CAGTAATCCAGAAAT-TAATTC	CTCATTAGCTCTTTATATTAAA	4.5	chr12	9557840	9557860	+	9557850	8.004	0	0	NA	0	NA	0	NA	0	NA	6.64	6.49	6.83	3.12	4.02	4.85	3.42	3.76	2.26	1.92	1.96	2.17	2.75	3.84	4.2
OS12G0164300	21nt:1:seq-2179		TCACGAGTAGGTGTTTGGTAA	AATGATTATCTACAACCCATC	5	chr12	3281434	3281454	+	3281445	6	0	0	NA	0	NA	0	NA	0	NA	5.14	5.17	6.75	4.05	3.06	4.09	3.36	2.83	4.15	3.14	6.53	4.15	3.14	4.17	3.81
OS04G0679050	21nt:1:seq-21800	MEL1-bound	GCAGATGTCG-AGCTCGCATTC	CGTCGACCGCGTCGGGCGGAAG	5	chr04	34674327	34674347	+	34674336	0	NA	0	NA	0	NA	7	0	0	NA	0.27	0.53	0.73	0.68	0.99	0.39	0.46	0.31	1.09	0.05	0	0.71	0.52	0.48	0.18
OS02G0710800	21nt:1:seq-21816	MEL1-bound	CACCACCGTCATGAGAGATTC	TTGATGGCAGTATTCTACAAG	4.5	chr02	29450943	29450963	+	29450952	6.993	0	0	NA	8.998	0	0	NA	0	NA	1.48	1.88	1.9	0.65	0.61	0.78	0.2	0.59	1.17	0.38	1.54	0.61	0.71	0.54	0.69
OS04G0629000	21nt:1:seq-21844	MEL1-bound	TTCCTGTTTCACTCTTGATTC	AATGGCATAGCGAGAACTGAG	4	chr04	32002492	32002512	+	32002501	0	NA	33.04	0	0	NA	0	NA	0	NA	16.48	14.08	12.58	11.38	8.16	10.58	9.47	9.36	10.26	7.64	9.18	6.02	9.12	8.8	9.7
OS01G0730900	21nt:1:seq-2189		TGGTCGATATTAAACCTGTAA	ACCAGCGAAAGTTTAGATGTT	4.5	chr01	30495094	30495114	-	30495103	0	NA	0	NA	9.997	0	0	NA	0	NA	24.05	25.2	25.68	22.42	22.35	24.27	19.13	22.78	18.13	15.39	5.53	13.82	19.22	16.18	20.05
OS05G0146100	21nt:1:seq-21890		TTGGAATCTCGAACCTTATTC	AACTTTATAGATTGGAGTATT	5	chr05	2641054	2641074	-	2641065	9	1	0	NA	0	NA	0	NA	0	NA	1.03	1.17	1.01	1.04	1.39	1.18	1.34	1.29	1.08	1	1.16	1.04	0.89	0.77	0.4
OS12G0544600	21nt:1:seq-21896	MEL1-bound	GACCTAATTCCCAATTTATTC	CTGGAAAAGGAGTTAAAAAAG	4.5	chr12	21965909	21965929	-	21965918	0	NA	0	NA	6.003	1	0	NA	0	NA	0.9	1.16	1.24	0.38	0.24	0.12	0	0	0	0	0.14	0.1	0.12	0.33	0.07
OS05G0349000	21nt:1:seq-21913	MEL1-bound	CGTAGCCGGCCTCTCAACTTC	GCTTCGGCCATAGAGATGAAG	4	chr05	16468451	16468471	-	16468460	0	NA	0	NA	0	NA	0	NA	4.998	1	3.38	3.04	1.3	1.79	2.03	1.92	0.81	1.65	0.85	0.91	3.1	1	1.04	2.02	1.3
OS03G0720500	21nt:1:seq-21915	MEL1-bound	CCGGACTCATGCGAGAACTTC	AGACTGAGTATGCTGTTGCAG	4.5	chr03	29214812	29214832	+	29214821	0	NA	19	0	0	NA	0	NA	0	NA	0	0	0.23	0.61	0	0.31	0	0.08	0.15	0	0	0	0.16	0	0
OS01G0683400	21nt:1:seq-21920	MEL1-bound	AGGGGATGTCTAATGAACTTC	TACTCTATAGCTTACTTGATG	4	chr01	28163682	28163702	+	28163692	0	NA	0	NA	0	NA	0	NA	4	0	0.69	0.65	0.1	0.33	0.14	0.4	0.1	0.19	0.06	0.17	0.26	0.12	0.1	0.13	0.11
OS05G0212400	21nt:1:seq-21945		CACTGTTCGGTTTACCACTTC	GTGAACAGCCAAATACTGATG	5	chr05	6962622	6962642	-	6962632	0	NA	6	1	0	NA	0	NA	0	NA	1.02	1.28	0.74	0.8	1.3	0.95	0.57	0.73	0.6	0.42	0.96	0.71	0.73	0.47	0.46
OS05G0100366	21nt:1:seq-2199		CGTATTTTGACACAGGTGTAA	GCCTAAAATTGTGTACATATG	4	chr05	38876	38896	-	38887	0	NA	0	NA	0	NA	4	1	0	NA	46.48	97.88	62.45	39.51	37.27	25.01	33.66	77.63	20.86	16.38	38.64	23.47	42.13	49.37	19.61
OS03G0628800	21nt:1:seq-21994	MEL1-bound	GGTACGGTTCAAGTATACTTC	CTATGTCAAGTTCATA-GAAG	2.5	chr03	23990634	23990654	+	23990643	0	NA	0	NA	7.992	1	0	NA	0	NA	0.83	1.07	0.97	1.44	1.82	1.66	1.31	1.56	1.38	1.38	0.34	1.31	0.68	0.38	0.53
OS07G0514400	21nt:1:seq-21996		TCCATATGCGCCTACTACTTC	AGGTATGCTATGATGATGAGG	4	chr07	19738244	19738264	-	19738255	4	1	0	NA	0	NA	0	NA	0	NA	2.78	2.16	1.85	1.41	2.12	1.44	1.12	1.44	0.89	0.78	1.15	0.98	1.61	1.16	1.77
OS03G0117200	21nt:1:seq-21996		TCCATATGCGCCTACTACTTC	GGTTGTGCGTGGATGAAGAAG	4	chr03	961551	961571	+	961561	0	NA	4.998	0	0	NA	0	NA	0	NA	7.01	7.03	7.07	6.51	7.62	6.22	7.13	6.16	6.15	6.13	9.3	5.65	5.56	4.9	7.44
OS05G0132500	21nt:1:seq-22033		CACTATCC-ATGATAAACCTTC	ATGGTAGGCTCCTATTTGGAGG	4.5	chr05	1890514	1890534	-	1890523	0	NA	0	NA	0	NA	0	NA	18.017	0	10.06	10.57	11.29	7.16	7.85	7.4	6.74	5.35	5.93	6.32	12.34	6.81	8.84	9.96	9.73
OS11G0118200	21nt:1:seq-22041	MEL1-bound	TACAAGAACTAGATAACCTTC	ATTTTCTTGAGTTCTTGGAAG	4.5	chr11	821299	821319	-	821310	0	NA	6	1	0	NA	0	NA	0	NA	2.05	2.62	2.32	1.27	1.51	1.52	1.39	1.38	0.93	1.16	0.74	0.69	1.16	1.06	0.4
OS04G0430400	21nt:1:seq-22082	MEL1-bound	GTCTCGTTCACCGTTCCCTTC	CAGAGCGGGCGGAAGGGGAAG	3.5	chr04	21344285	21344305	+	21344294	0	NA	0	NA	11.004	0	0	NA	0	NA	1.49	1.57	2.44	1.89	2.1	2.19	2.19	2.43	2.11	1.77	0.54	1.94	1.44	1.97	1.15
OS02G0816100	21nt:1:seq-22084		GGGTGTTTAGTAACCGCCTTC	CCCATGATTCTTTGCCTGAAG	5	chr02	34964114	34964134	-	34964125	0	NA	0	NA	0	NA	0	NA	7.004	1	5.41	6.22	7.53	6.51	6.01	6.26	5.15	6.33	6.26	4.94	6.78	5.92	8.8	5.54	6.11
OS11G0167200	21nt:1:seq-22087	MEL1-bound	GCGTACCTGCAACGTGCCTTC	CGCTTCGAAGCTGCAGGGAAG	5	chr11	3248183	3248203	+	3248193	8.007	1	0	NA	0	NA	0	NA	0	NA	2.33	1.97	1.25	1	1.27	1.29	0.55	1.12	1.15	1.08	0.87	0.43	0.37	0.91	1.3
OS02G0147100	21nt:1:seq-22098	MEL1-bound	TCTTTTCTTAGCTTCTCCTTC	AGGGAGGAAAAGGAGAGGAAG	4	chr02	2580484	2580504	+	2580494	0	NA	4.998	1	0	NA	0	NA	0	NA	0.14	0	0.11	0	0.1	0.21	0.27	0.17	0.06	0.1	0	0.06	0	0.24	0.35
OS02G0591500	21nt:1:seq-22123	MEL1-bound	GTTGTGGTTGTCTTTTCCTTC	CAACTCCAGTACAAAAAGAAG	4	chr02	22869191	22869211	+	22869202	0	NA	0	NA	0	NA	0	NA	4.998	0	3.52	4.71	3.7	4.07	3.76	3.68	3.33	2.26	2.85	2.72	2.78	1.67	1.64	2.62	2.73
OS03G0243350	21nt:1:seq-22147	MEL1-bound	ATCATAAAGTAGCTTCGCTTC	TAGTACATGAACGAGGCGGAG	5	chr03	7584615	7584635	+	7584625	0	NA	6	1	0	NA	0	NA	0	NA	3.87	2.45	1.23	1.21	3.07	2.84	2.97	0.6	1.74	0	0.97	0.52	1.23	1.72	0.72
OS03G0738200	21nt:1:seq-22160	MEL1-bound	CAGGTAT-ACTTCTTTTGCTTC	GTCCATACTGAAGCAAGTGGAG	4	chr03	30295372	30295392	+	30295382	0	NA	0	NA	0	NA	0	NA	7.002	0	7.05	8.76	9.28	4.21	4.73	5.21	4.39	1.52	2.65	2.44	9.84	1.8	5.02	4.45	2.92
OS06G0121600	21nt:1:seq-22160	MEL1-bound	CAGGTATA-CTTCTTTTGCTTC	TTCCATGTAGAAGAAAACTAAG	4	chr06	1142450	1142470	-	1142460	0	NA	0	NA	6.996	1	0	NA	0	NA	0.32	0.7	1.23	0.6	0	0	0.66	0	0.7	0.55	0	0	0.61	0	0
OS11G0172150	21nt:1:seq-22181	MEL1-bound	AGCTGGAATATAACTATCTTC	TTGACCCTGTATTACTACAAG	5	chr11	3539657	3539677	+	3539668	0	NA	0	NA	0	NA	5	0	0	NA	5.31	5.56	6.73	4.18	3.14	3.17	2.21	3.08	1.79	1.53	4.72	2.01	3.49	2.7	2.96
OS03G0589100	21nt:1:seq-22184		CTCTTCAACAGGTGTATCTTC	GAGAAGATGACCGTGTTGAAG	4.5	chr03	21782589	21782609	-	21782599	0	NA	0	NA	0	NA	0	NA	4	0	0	0	0.65	2.74	3.49	3.31	10.08	7.63	9.59	10.58	0.69	5.62	0.65	0.3	1.15
OS03G0589400	21nt:1:seq-22184		CTCTTCAACAGGTGTATCTTC	GAGAAGATGACCGTGTTGAAG	4.5	chr03	21793424	21793444	+	21793434	0	NA	0	NA	0	NA	0	NA	4	0	0	0	0	0.76	1.14	2.36	4.52	7.47	3.27	3.92	0.66	5.49	0	1.19	0
OS01G0649950	21nt:1:seq-2219		CAGTTATAATTGGACAATTAA	CTCCAAATTAACCTGTTAATC	4	chr01	26229897	26229917	-	26229908	0	NA	0	NA	0	NA	0	NA	5	1	0	0	0	0	0	0	0	0	0	0	0	0	0	0	0
OS03G0643050	21nt:1:seq-2219		CAGTTATAATTGGACAATTAA	CTCCAAATTAACCTGTTAATC	4	chr03	24787891	24787911	+	24787900	0	NA	0	NA	0	NA	0	NA	5	0	0	0.07	0	0.33	0.04	0.1	0.14	0.13	0	0.1	0.06	0	0	0	0
OS05G0298050	21nt:1:seq-2219		CAGTTATAATTGGACAATTAA	CTCCAAATTAACCTGTTAATC	4	chr05	13300280	13300300	-	13300291	0	NA	0	NA	0	NA	0	NA	5	0	0	0	0	0	0	0.01	0.01	0	0	0	0	0.02	0	0	0.04
OS06G0108900	21nt:1:seq-2219		CAGTTATAATTGGACAATTAA	CTCCAAATTAACCTGTTAATC	4	chr06	524650	524670	+	524659	0	NA	0	NA	0	NA	0	NA	5.004	1	0	0	0	0	0	0	0	0	0	0.04	0	0	0	0	0
OS09G0471600	21nt:1:seq-2219		CAGTTATAATTGGACAATTAA	CTCCAAATTAACCTGTTAATC	4	chr09	17994484	17994504	-	17994495	0	NA	0	NA	0	NA	0	NA	5	0	0.05	0.04	0	0	0.02	0	0	0.03	0	0.03	0	0.04	0	0	0
OS01G0744300	21nt:1:seq-22196		CGGCATCCCTACTACCTCTTC	GCCGAAGGGATGATTTAGAAT	4	chr01	31113390	31113410	-	31113399	0	NA	0	NA	0	NA	0	NA	50.935	0	7.63	10.62	8.83	7.08	7.28	6.49	5.23	5.87	5.1	3.68	7.3	4.59	9.06	7.96	7.6
OS12G0411700	21nt:1:seq-22207	MEL1-bound	TAGTAACAGTACTAA-GTCTTC	GTTATTGTCAAGATTGCAGAGG	4	chr12	12569410	12569430	-	12569419	0	NA	0	NA	0	NA	0	NA	4.002	1	0	0.08	0.08	0	0.03	0.04	0.02	0.01	0.09	0.02	0.04	0.06	0.09	0.09	0.06
OS11G0457500	21nt:1:seq-22209	MEL1-bound	CAGTTTTCTCCTCCAGTCTTC	GTCTGAAGGGGAGAGCAGAAG	5	chr11	15512461	15512481	-	15512472	0	NA	0	NA	0	NA	0	NA	5	0	1.54	0.48	0	2	3.37	1.11	0.17	0	1.91	0	0	2.28	0	0	2.86
OS01G0332500	21nt:1:seq-22226		TAAGATGAGT-CAACGGTCTTC	ATGCTATTCATCTGGCCAGAAG	5	chr01	12913212	12913232	+	12913221	0	NA	0	NA	0	NA	0	NA	5.999	0	0.18	0.15	0.15	0.17	0.18	0.09	0.05	0.16	0.14	0.08	0.09	0.06	0.05	0.24	0.1
OS05G0221200	21nt:1:seq-22240	MEL1-bound	TACTAGTCTCGTGTTGTCTTC	ATGATCTGAGTAGAACTGAGG	4	chr05	7449537	7449557	-	7449546	19.005	0	64	0	42.016	0	57.996	0	29.995	0	4.72	6.29	5.03	4.29	4.14	4.63	5.28	4.9	3.95	4.88	1.9	5.02	4.05	2.78	3.4
OS04G0523200	21nt:1:seq-22240	MEL1-bound	TACTAGTCTCGTGTTGTCTTC	ATGTTCAGAGCACAA-AGCAG	3.5	chr04	26179493	26179513	-	26179502	6.006	0	0	NA	0	NA	0	NA	0	NA	0	0.58	0.44	0	0.19	0.1	0.1	0	0.09	0	0.14	0.16	0	0	0.16
OS04G0523200	21nt:1:seq-22240	MEL1-bound	TACTAGTCTCGTGTTGTCTTC	ATGTTCAGAGCACAA-AGCAG	3.5	chr04	26179493	26179513	-	26179504	0	NA	0	NA	4.995	0	0	NA	0	NA	0	0.58	0.44	0	0.19	0.1	0.1	0	0.09	0	0.14	0.16	0	0	0.16
OS04G0523200	21nt:1:seq-22240	MEL1-bound	TACTAGTCTCGTGTTGTCTTC	ATGTTCAGAGCACAA-AGCAG	3.5	chr04	26179493	26179513	-	26179503	0	NA	0	NA	0	NA	6.006	0	0	NA	0	0.58	0.44	0	0.19	0.1	0.1	0	0.09	0	0.14	0.16	0	0	0.16
OS04G0208550	21nt:1:seq-22240	MEL1-bound	TACTAGTCTCGTGTTGTCTTC	ATGATCTGCGCGCACCGGAGG	4.5	chr04	7261763	7261783	+	7261773	0	NA	0	NA	0	NA	5	1	0	NA	0	0	1.33	0	0.37	2.06	0	5.72	0	0	0	0.01	0	0	0
OS07G0153150	21nt:1:seq-22247	MEL1-bound	GACTACTTCAGTTACTTCTTC	ATGAAGATGACAATGAAGAAG	4	chr07	2810297	2810317	-	2810306	0	NA	0	NA	0	NA	0	NA	34.02	0	0.26	0.06	0.05	0.05	0.04	0.02	0.03	0.1	0.06	0	0.22	0.04	4.34	3.96	3.99
OS01G0323500	21nt:1:seq-22253	MEL1-bound	TCCTTAGCACTTCTCTTCTTC	AGGAAGCGTGAAGAGGAGAAG	1.5	chr01	12351782	12351802	-	12351793	0	NA	0	NA	0	NA	0	NA	4.998	1	9.73	9.82	7.48	7.24	8.1	7.61	7.75	5.03	9.14	6.6	5.06	6.33	5.43	6.56	4.15
OS10G0561500	21nt:1:seq-22253	MEL1-bound	TCCTTAGCAC-TTCTCTTCTTC	AGGGATCTTGCAAGAAAAGAAG	4	chr10	22139693	22139713	+	22139704	0	NA	0	NA	0	NA	0	NA	8	0	2.26	1.92	3.67	1.4	1.21	1.64	1.29	1.22	2.02	0.88	1.13	0.93	1.13	1.83	1.41
OS02G0631700	21nt:1:seq-22274	MEL1-bound	ATCAGTAGGTTTGCTTTCTTC	GAGTCATCCAAGCTGAAGAAG	4	chr02	25287229	25287249	-	25287239	0	NA	0	NA	0	NA	0	NA	7.002	1	0.64	0	0	0	0.43	0.28	1.3	0	0	0	0.32	1.02	0	0	0.71
OS01G0180700	21nt:1:seq-22280		GACCTAGGTGACTGTTTCTTC	CTCGATCCA-TGACAAAGAAA	3.5	chr01	4245824	4245844	-	4245833	0	NA	18.017	0	0	NA	0	NA	0	NA	4.06	4.64	3.97	2.51	1.24	1.87	1.5	1.04	1.25	0.82	1.58	0.81	1.32	1.98	2.24
OS03G0135800	21nt:1:seq-22306	MEL1-bound	CTCGCATTCCATCGTAAGTTC	GGGCGAAATGGACCGTTCAAG	5	chr03	1992452	1992472	-	1992461	0	NA	0	NA	0	NA	6	0	0	NA	0.98	0.85	0.3	0.53	0.72	0.71	0.58	0.23	0.35	0.14	0.33	0.35	0.38	0.48	0.35
OS03G0626500	21nt:1:seq-22312	MEL1-bound	CGGACATTTCCTACACAGTTC	GTCTGTGGAGGATGTAACAAA	4.5	chr03	23850454	23850474	+	23850465	0	NA	0	NA	6	0	0	NA	0	NA	0.95	0.29	0	0.78	0.75	0.24	0.42	0	0.45	0.94	1.11	0.66	0.78	0.12	0.15
OS02G0736300	21nt:1:seq-22313	MEL1-bound	CTAAGCTAGTCCCCACAGTTC	GAGTCGA-GAAGGGTGTCAAG	4.5	chr02	30736888	30736908	-	30736897	0	NA	0	NA	0	NA	0	NA	7.995	0	0.19	0.05	0.1	0	0.1	0.04	0.04	0	0	0.04	0.1	0	0.07	0	0.45
OS11G0104240	21nt:1:seq-22313	MEL1-bound	CTAAGCTAGTCCCCACAGTTC	GTTTAGATCAGGGGTGTAAAG	3	chr11	174875	174895	+	174884	4	0	0	NA	0	NA	0	NA	0	NA	0	0	0	0	0	0	0	0	0	0.08	0.09	0.11	0	0	0
OS02G0552100	21nt:1:seq-22324		GACGGTCTATATGTTCAGTTC	TTGCTATATAAACTAGGCAAG	5	chr02	20820274	20820294	+	20820284	0	NA	0	NA	0	NA	5	0	0	NA	3.38	2.91	2.94	2.26	2.68	2.77	1.41	2.84	2.23	1.97	1.29	2.2	1.37	2.22	2.44
OS07G0671200	21nt:1:seq-22324		GACGGTCTATATGTTC-AGTTC	GTGACAGATATGCAAGTTCGAG	4.5	chr07	28374088	28374108	-	28374099	4.002	1	0	NA	0	NA	0	NA	0	NA	4.41	3.41	6.02	4.49	2.97	2.81	3.13	4.33	3.14	3.47	2.34	4.64	3.28	3.01	2.7
OS01G0627500	21nt:1:seq-22352	MEL1-bound	GGGAGCCTGTCTAACTAGTTC	CACTTGCTCGGATTGGTCAAG	4.5	chr01	25045880	25045900	-	25045889	0	NA	0	NA	0	NA	0	NA	6	1	7.01	6.92	7.21	4.82	5.27	6.47	5.08	6.5	6.87	6.06	12.97	5.72	8.45	6.47	7.28
OS06G0609800	21nt:1:seq-22361	MEL1-bound	GACGGGTAAAGTCCCTAGTTC	CTGACCATTTCAGGGAGCAAG	2	chr06	24292175	24292195	+	24292185	0	NA	0	NA	0	NA	0	NA	5.004	2	6.12	5.94	5.63	4.47	6.34	5.95	3.24	5.61	4.35	3.45	6.23	3.51	3.68	4.95	4.85
MSTRG.14865	21nt:1:seq-22361	MEL1-bound	GACGGGTAAAGTCCCTAGTTC	CGGGACACTTTAGGGATCAAG	4.5	chr11	16520276	16520296	-	16520287	26.01	0	6	0	0	NA	0	NA	0	NA	3.31	1.19	2.07	0.96	0	0	0	0	0	0	0	0	0	0	0
MSTRG.14865	21nt:1:seq-22361	MEL1-bound	GACGGGTAAAGTCCCTAGTTC	CGGGACACTTTAGGGATCAAG	4.5	chr11	16520276	16520296	-	16520287	26.01	0	6	0	3	0	0	NA	0	NA	3.31	1.19	2.07	0.96	0	0	0	0	0	0	0	0	0	0	0
OS04G0670000	21nt:1:seq-22375	MEL1-bound	GGGTATTAAAGACGGTAGTTC	CGCATGATAT-TGCCATCAAG	4	chr04	34167991	34168011	+	34168002	0	NA	15.995	0	17.983	0	0	NA	0	NA	3.6	4.17	4.43	2.88	3.33	2.84	2.58	3.23	2.38	2.15	4.05	1.51	2.65	1.35	2.56
OS02G0613900	21nt:1:seq-22389	MEL1-bound	AGGTTGAGTTACCGTTAGTTC	ACAAGCTCAATGGCAAACCAG	4.5	chr02	24228239	24228259	+	24228248	161.082	0	0	NA	0	NA	0	NA	0	NA	16.96	16.77	19.21	14.93	17.05	13.46	13.47	12.73	12.15	13.11	7.1	12.94	10.52	11.95	11.75
OS05G0373300	21nt:1:seq-22435		GATCTAGCTTTACTACCGTTC	CTGGATGGAGATAACGGCAAG	4	chr05	17989282	17989302	+	17989291	0	NA	0	NA	0	NA	0	NA	6.992	0	1.64	1.12	0.5	1.25	1.14	0.88	0.61	1.12	0.47	0.48	0.81	0.64	1.36	0.93	0.86
OS05G0295900	21nt:1:seq-22465	MEL1-bound	AAGCTAGTCTAAGCCTCGTTC	GTCGATCATCTTCGGAACAAA	5	chr05	13107115	13107135	-	13107124	0	NA	0	NA	0	NA	6	0	0	NA	2.95	2.56	2.75	1.47	1.79	1.49	1	0.89	1.1	0.73	1.71	0.68	1.46	1.49	1.51
OS07G0177150	21nt:1:seq-22481	MEL1-bound	CTCTCTGTCCAAGGTTCGTTC	GAAAGATAAGTTCAAACCAAG	4.5	chr07	4087242	4087262	+	4087253	0	NA	0	NA	0	NA	7	0	4.002	1	34.9	25.66	29.93	12.49	14.66	25.22	9.11	14.17	15.17	11.97	30.8	9.21	12.53	13.01	16.97
OS10G0556801	21nt:1:seq-22482	MEL1-bound	GGCACCACAGGATGTTCGTTC	CCGTGTAGTCCTACATTCTAG	5	chr10	21884725	21884745	-	21884735	0	NA	0	NA	5	1	0	NA	0	NA	17.03	36.12	12.37	24.07	15.26	15.21	11.71	15.82	12.61	24.79	5.36	2.36	0	9.54	3.83
OS01G0260100	21nt:1:seq-22484	MEL1-bound	TTCGTAACCTTGATTTCGTTC	AAGCATTGG-TCTAGAGCATG	4	chr01	8735042	8735062	-	8735051	0	NA	0	NA	0	NA	0	NA	4.998	0	0.71	0.73	0.43	1.08	0.98	0.76	0.93	0.97	0.99	1.29	2.4	1.56	1.18	0.99	1.1
OS08G0259100	21nt:1:seq-22498		TTGTGATGGTGTCGC-AGGTTC	GACTCTACGACAGCGTTGCAAG	5	chr08	9696692	9696712	+	9696701	0	NA	0	NA	0	NA	0	NA	9.002	0	1.41	1.95	0.64	2.1	1.66	1.8	0.9	1.63	1.52	1.7	1.52	1.24	0.91	0.66	0.68
OS01G0935800	21nt:1:seq-22512	MEL1-bound	GACTAAACGAAGACTAGGTTC	CTGATTT-CTTCAGAACCAAG	3.5	chr01	41080046	41080066	-	41080057	88.96	0	0	NA	0	NA	0	NA	0	NA	15.94	13.53	12.45	14.68	12.87	15.21	8.58	13.93	12.32	9.88	5.01	5.41	6.72	6.18	5.67
OS02G0625900	21nt:1:seq-22518		TTCGTACCTGGTAAACGGTTC	TAGCATGGACTATTTGGGCAG	4.5	chr02	24959781	24959801	+	24959792	0	NA	0	NA	0	NA	0	NA	6.003	1	3.37	3.98	2.31	1.96	2.17	2.79	1.76	2.07	1.64	1.51	2.75	1.32	3.83	3.85	4.51
OS11G0151500	21nt:1:seq-22518		TTCGTACCTGGTAAACGGTTC	AACCATGAACAAATTGGCAAG	5	chr11	2414012	2414032	-	2414022	0	NA	0	NA	4	0	0	NA	0	NA	0	0	0.19	0	0.18	0.07	0.07	0.14	0.06	0.21	0	0	0.27	0	0
OS12G0607400	21nt:1:seq-22519	MEL1-bound	ATGTATCATCACCAACGGTTC	AACTTAGTAGTGGCTGCTAGG	4	chr12	25664256	25664276	-	25664266	0	NA	0	NA	0	NA	18.98	1	0	NA	20.98	17.95	15.61	14.38	13.38	14.16	8.25	9.82	10.18	6.94	4.85	6.5	7.96	11.48	8.03
OS02G0663300	21nt:1:seq-22521		GTATAATGGTGTCGACGGTTC	CTTGTTTCGACAGCTGACAAG	4.5	chr02	26867265	26867285	-	26867275	0	NA	0	NA	0	NA	8.993	1	0	NA	1.49	1.73	1.95	1.34	1.38	1.56	0.81	0.71	1	0.56	1.03	0.53	0.84	0.88	0.99
OS12G0621700	21nt:1:seq-22522		AGCTACTAG-TGCTGACGGTTC	TTGATGTTCTACGACTACCAAT	5	chr12	26535640	26535660	+	26535651	0	NA	0	NA	6.003	1	0	NA	0	NA	3.23	2.88	2.01	0.73	1.45	1.82	1	1.15	1.02	0.42	1.2	0.29	1.07	1.29	1.28
OS09G0380000	21nt:1:seq-22545		AACGGTCAAGTTTACGGGTTC	TTGCCA-TTGACATGCCCATG	4.5	chr09	12818347	12818367	+	12818356	0	NA	0	NA	0	NA	0	NA	7.002	0	1.92	1.4	0.99	2.23	1.9	1.8	2.58	2.46	3.92	2.76	5.6	2.8	1.36	1.58	2.43
OS08G0267000	21nt:1:seq-22556	MEL1-bound	CCTGTAGACGTCCTTGGGTTC	GGGCATCCGCATCACCCCAAG	4.5	chr08	10198803	10198823	-	10198813	0	NA	4.002	1	0	NA	0	NA	0	NA	1.35	2.45	2.48	1.18	2.62	1.63	2.44	1.36	0.93	0.85	0.67	0.95	1.24	0.9	0.5
OS01G0609700	21nt:1:seq-22567	MEL1-bound	GTGGCACGCCTTCACTGGTTC	AACCTTGCCGAAGTGAACAAC	5	chr01	24104210	24104230	+	24104219	0	NA	0	NA	0	NA	0	NA	4	0	0.71	0.46	1.36	0.81	0.99	0.89	0.3	1.08	0.47	0.74	0	1.39	0.54	0.75	0.47
MSTRG.16612	21nt:1:seq-22596	MEL1-bound	GACGTTCAGACCCTCATGTTC	CTGCAAGTCTGGGAGTACAAG	0	chr11	24335686	24335706	-	24335696	4	1	0	NA	0	NA	0	NA	0	NA	1.92	1.98	2.26	0.61	0	0.19	0.34	0.41	0	0	0	0	0	0.09	0.12
OS05G0178100	21nt:1:seq-22617	MEL1-bound	TCTAATTAACAGGCCCTGTTC	GGATAAGTTGTTCGGGACAAA	3.5	chr05	4660956	4660976	-	4660965	0	NA	0	NA	4.002	0	0	NA	0	NA	0.49	0.8	0.24	0.71	0.51	0.44	0.77	0	0	0.11	0	0	0.24	0.22	0
OS06G0228200	21nt:1:seq-22671		CACGGTCTTCCTCGCTTGTTC	GTGTCAGGAGGATCGATGAAC	5	chr06	6649096	6649116	-	6649105	0	NA	0	NA	0	NA	0	NA	4	1	2.02	2.51	1.54	1.82	1.66	1.8	0.85	1.72	1.15	2.2	2.11	2.09	1.9	2.4	2.2
OS05G0568100	21nt:1:seq-22676	MEL1-bound	TCCTCATTCCTCGTGTTGTTC	AGGAGGAGGGGGTACCACGAG	4	chr05	28290026	28290046	+	28290037	0	NA	13	1	0	NA	0	NA	14.994	0	4.12	4.13	3.72	3.54	4.25	3.09	3.19	2.72	2.72	2.49	4.21	2.64	3.58	3.05	2.22
OS03G0828500	21nt:1:seq-22709		TCGTCTAGCCGCGTTCATTTC	AGGAGGTCGGCGCCAACAAGG	5	chr03	34800235	34800255	+	34800246	0	NA	0	NA	0	NA	0	NA	4	1	11.4	12.92	13.74	6.42	7.53	9.55	6.34	9.57	6.88	7.22	3.36	6.91	8.72	8.23	7.64
OS03G0655100	21nt:1:seq-22709		TCGTCTAGCCGCGTTCATTTC	AGCGGATCGGTGGAGGCGAAG	5	chr03	25547460	25547480	+	25547470	0	NA	4	1	0	NA	0	NA	0	NA	1.07	0.97	1.03	0.51	2.23	1.12	1.86	0.68	1.57	0	0	0	0	0.32	0.2
MSTRG.19479	21nt:1:seq-22712		AAACAATGAACTCGAGATTTC	TTTGTTACTTGAGCTCTAAAG	0	chr12	15158970	15158990	-	15158980	0	NA	0	NA	0	NA	0	NA	8	0	0.22	1.17	0.83	0	0	0	0.22	0	0	0	0	0	0	0	0.24
MSTRG.19479	21nt:1:seq-22712		AAACAATGAACTCGAGATTTC	TTTGTTACTTGAGCTCTAAAG	0	chr12	15158970	15158990	-	15158980	2	1	0	NA	0	NA	0	NA	8	0	0.22	1.17	0.83	0	0	0	0.22	0	0	0	0	0	0	0	0.24
OS07G0211400	21nt:1:seq-22730		GTCGACCTGTCCGTGTATTTC	GAGCTGGACAGGCCCTGAAAG	4	chr07	6059255	6059275	+	6059266	0	NA	0	NA	0	NA	0	NA	7.992	1	0.62	0.49	0.6	0.41	0.4	0.57	0.45	0.33	0.6	0.12	0.59	0.21	0.49	0.45	0.41
OS12G0117800	21nt:1:seq-22735		TCCCTGAATCTCGGTTATTTC	CGGGACTTAGAGGCAAGCAAT	5	chr12	877077	877097	-	877086	0	NA	66.038	0	0	NA	0	NA	0	NA	39.72	30.8	25.23	35.56	29.56	30.38	34.92	31.57	34.84	24.98	18.72	29.27	21.62	20.18	22.9
OS11G0118600	21nt:1:seq-22735		TCCCTGAATCTCGGTTATTTC	CGGGACTTAGAGGCAAGCAAT	5	chr11	838672	838692	-	838681	0	NA	66.038	0	0	NA	0	NA	0	NA	27.3	32.07	28.65	22.57	21.14	25.28	22.52	22.36	29.06	19.8	42.65	15.71	24.84	18.04	24.88
OS02G0169700	21nt:1:seq-22758	MEL1-bound	AGGGTATTAGGCATGACTTTC	TCCCTTTTTCAGTGCTGAAGG	5	chr02	3775126	3775146	+	3775137	0	NA	5	0	0	NA	0	NA	0	NA	0	0	0	0	0.06	0.07	0.13	0.14	0	0	0.18	0	0	0	0
OS07G0522900	21nt:1:seq-22759		ATGGTATTTGACCATACTTTC	TGTTATAGATTGGTATGAGAG	3	chr07	20250863	20250883	+	20250872	5	1	0	NA	0	NA	0	NA	0	NA	3.65	2.18	1.58	2.1	3.19	3.71	2.78	2.62	3.23	4.07	5.85	4.19	1.23	2.4	2.23
OS06G0304500	21nt:1:seq-22804	MEL1-bound	TTGCTTGGTCGGTAGTCTTTC	AACGAACTGGCGAGAAGAAAA	5	chr06	11483892	11483912	+	11483903	0	NA	0	NA	4	1	0	NA	0	NA	4.19	6.48	5.74	4.86	4.36	4.57	3.08	3.73	3.24	2.56	4.29	2.65	2.33	2.35	2.84
OS10G0567500	21nt:1:seq-22818	MEL1-bound	CCGTAACTGTCCTCTTCTTTC	GCCATTGA-AGGATAAGAAAG	3.5	chr10	22491064	22491084	+	22491074	0	NA	0	NA	0	NA	0	NA	4.998	0	3.95	4.48	3.58	2.8	2.95	2.48	2.21	2.47	3.22	2.97	3.51	3.31	3.57	2.91	3.24
OS08G0289400	21nt:1:seq-22818	MEL1-bound	CCGTAACTGTCCTCTTCTTTC	GGCCCGGACAGCAGAAGAAAG	4	chr08	11512832	11512852	-	11512843	0	NA	0	NA	9	1	0	NA	0	NA	0.05	0.02	0	0.04	0.04	0.03	0.02	0	0.01	0	0.02	0.05	0.09	0.04	0
OS06G0139700	21nt:1:seq-22818	MEL1-bound	CCGTAACTGT-CCTCTTCTTTC	GGCATGGACATGGAGGAGAAAG	3	chr06	2085277	2085297	+	2085286	17.995	0	0	NA	0	NA	0	NA	0	NA	18.02	17.8	16.42	16.74	22.06	17.88	18.79	18	17.44	12.55	6.91	12.11	14.69	14.14	14.1
OS02G0577501	21nt:1:seq-22818	MEL1-bound	CCGTAACTGTCCTCTTCTTTC	GGCATTGA-AGGAGAGGAGAG	2.5	chr02	22180259	22180279	-	22180269	0	NA	0	NA	0	NA	4	1	0	NA	9.54	11.31	4.98	11.14	7.51	5.37	6.54	7.02	10.99	7.69	0.87	9.99	6.64	8.97	5.49
OS12G0273700	21nt:1:seq-22837	MEL1-bound	AGTCGCAAAGTCCCAAGTTTC	GAAGCGTTTCAGAAGTCAAAG	5	chr12	10050142	10050162	+	10050153	0	NA	0	NA	6.003	0	0	NA	0	NA	7.37	7.58	6.65	5.57	4.27	5.83	4.02	3.31	2.71	2.09	3.22	2.1	4.57	4.91	4.24
OS06G0610800	21nt:1:seq-22846		TTCATGTTCTAACGCAGTTTC	AAGTTCTAGGTCGCGTCGAGG	4.5	chr06	24352080	24352100	+	24352089	0	NA	0	NA	0	NA	0	NA	7	1	0.24	0.71	0.39	0.08	0.23	0.07	0.34	0.08	0.32	0.97	0.04	0.4	0.78	0.71	1.81
OS03G0212400	21nt:1:seq-22846		TTCATGTTCTAACGCAGTTTC	AAGTAAATGATTGTGTCAGAG	3	chr03	5862283	5862303	+	5862292	0	NA	0	NA	0	NA	6	1	0	NA	4.68	4.49	3.23	3.03	2.26	3.48	1.7	1.34	1.47	1.78	2.32	0.98	1.74	3.13	2.72
OS01G0702450	21nt:1:seq-22855		TTTCGATCACGAGCGAGTTTC	AGAGCAAAAGCTTGTTCAAAG	4.5	chr01	29121455	29121475	+	29121466	0	NA	0	NA	0	NA	0	NA	4.998	0	0	0.11	0.11	0	0.15	0	0	0.24	0	0.16	0	0.12	0.16	0	0
OS06G0473100	21nt:1:seq-22855		TTTCGATCACGAGCGAGTTTC	AAAGTTACGGCTCACTCAAAA	4.5	chr06	15795859	15795879	-	15795869	0	NA	0	NA	27	0	0	NA	26.023	0	0	0	0.08	0.05	0	0	0	0	0	0	0	0.03	0	0	0
OS05G0237200	21nt:1:seq-22858	MEL1-bound	TCGAAGGTACGTCTGAGTTTC	AGGTTCCTTGAATACTGAAAG	5	chr05	8375182	8375202	-	8375193	0	NA	0	NA	0	NA	0	NA	5.999	1	6.29	5.93	5.72	8.78	8.34	8.67	8.89	9.29	9.73	8.22	1.7	6.28	11.82	10.12	10.82
OS11G0294300	21nt:1:seq-22858	MEL1-bound	TCGAAGGTACGTCTGAGTTTC	CGCTTCTATGCAGACCAAGAT	5	chr11	10771722	10771742	-	10771733	0	NA	0	NA	0	NA	0	NA	4	1	1.04	1.04	0.92	0.61	0.73	0.77	0.47	0.37	0.51	0.36	0.91	0.63	0.37	0.69	0.66
OS01G0944200	21nt:1:seq-22861	MEL1-bound	GCTTCGGTGTTAGATAGTTTC	CGAAGCCAAAATTTCGCAGAG	4	chr01	41510376	41510396	+	41510386	0	NA	0	NA	61.04	0	0	NA	64.944	0	38.1	39.67	37.33	26.06	25.31	25.91	18.48	19.86	19.09	12.83	25.9	11.88	26.21	24.33	22.53
MSTRG.26006	21nt:1:seq-22868		GGGACCAGGTAACCTAGTTTC	TCCTCATCCATAGGCTCAAGG	5	chr02	22937694	22937714	-	22937704	0	NA	0	NA	0	NA	4	0	0	NA	6.97	4.12	15.07	6.4	11.19	5.7	3.08	9.29	5.97	5.99	10.66	4.38	8.11	7.16	4.75
OS03G0824300	21nt:1:seq-22882		TCTTAGCAAGCCGTCCGTTTC	AGGATCTTTCGGCAGCTGGAG	5	chr03	34624999	34625019	+	34625009	0	NA	18.018	0	0	NA	17.996	0	0	NA	3.68	3.48	3.79	2.21	2.41	3.26	0.95	1.88	1.36	1.15	1.78	0.74	1.1	1.87	1.92
OS01G0770000	21nt:1:seq-22882		TCTTA-GCAAGCCGTCCGTTTC	AGACTACGTTCGGAAAGCAAAG	4.5	chr01	32476760	32476780	-	32476770	0	NA	0	NA	0	NA	5.999	0	0	NA	7.93	7.12	7.07	2.48	3.73	3.57	1.86	3.16	1.75	0.7	0.34	1.58	3.14	2.76	1.8
OS02G0186900	21nt:1:seq-22914		TAACGATAACGCTGTGGTTTC	ATTGCTACTGCCACGCAAATG	4.5	chr02	4827652	4827672	+	4827662	0	NA	0	NA	0	NA	0	NA	5	1	1.83	2.56	1.26	4.26	4.2	3.41	5.62	5.98	8.95	13.58	7.67	13.14	8.54	9.56	9.77
OS01G0812000	21nt:1:seq-22917	MEL1-bound	ATCGGGACAACAAAATGTTTC	TAGCCCTTTTGTCCAATAAAG	4.5	chr01	34512560	34512580	+	34512571	0	NA	0	NA	0	NA	0	NA	11.008	0	2.96	1.84	0.82	1.85	1.5	1.35	3.16	1.23	3.08	2.62	2	2.98	0.81	1.86	3.06
MSTRG.64938	21nt:1:seq-22922	MEL1-bound	TCGTACGCAGCTGGATGTTTC	GGCATGTGTTGACATGAAAAG	5	chr09	16039136	16039156	-	16039145	0	NA	0	NA	0	NA	0	NA	4.998	1	0	0.5	0.22	0	0	0	0.14	0.18	0	0	0	0	0.2	0	0.38
OS10G0579400	21nt:1:seq-22922	MEL1-bound	TCGTACGCAGCTGGATGTTTC	GGCAGTCGTCGGCCGACCAAG	5	chr10	23107522	23107542	+	23107533	0	NA	0	NA	8.998	0	0	NA	0	NA	50.12	38.12	31.13	37.82	39.82	37.67	24.11	30.07	26.45	26.78	21.44	26.61	28.4	26.63	20.74
OS12G0598000	21nt:1:seq-22949		TATGAATGGTTACTTTGTTTC	ATATTTAACGATGAATCAAAT	4	chr12	25098378	25098398	-	25098388	0	NA	0	NA	0	NA	0	NA	6.006	1	0	0	0	0	0	0	0	0.64	0	0	0	0	0	0	0.96
OS08G0442350	21nt:1:seq-22957		TGTCTTCTTGGTAACATTTTC	ATGGCAGAACCATTGGAGAAT	4.5	chr08	21555188	21555208	+	21555198	0	NA	0	NA	0	NA	4	1	0	NA	2.36	2.72	2.22	2.47	2.34	2.26	1.55	1.23	1.63	0.9	2.86	0.63	2.09	1.24	0.85
OS02G0640000	21nt:1:seq-22981	MEL1-bound	GTACGGTAGCTAGTCCTTTTC	CGTACCATCGATCTGGCAACG	4.5	chr02	25684064	25684084	+	25684073	0	NA	0	NA	0	NA	4	1	0	NA	0.72	1.03	1.54	0.84	1.32	0.2	0.31	1.53	0.48	0.57	1.2	0.3	0.42	0.89	0.65
OS06G0611100	21nt:1:seq-22992		AGGTCACGGCCGTTTCTTTTC	GCCGGCGCCGGCGAGGAGAAG	4	chr06	24364619	24364639	-	24364629	17.03	0	0	NA	0	NA	0	NA	0	NA	50.23	61.83	56.97	45.07	45.51	45.95	38.71	42.3	33.28	28.85	28.73	31.07	24.34	38.94	34.41
OS06G0191300	21nt:1:seq-2304		CCACTACGTCGCGGTTCTTAA	GGTGGTGCGGTGCCACGACAT	4.5	chr06	4617081	4617101	+	4617090	0	NA	0	NA	0	NA	0	NA	6.996	1	39.78	41.75	34.15	43.21	42.83	47.26	47.46	45.65	45.51	46.76	14.17	50.7	32.88	38.67	38.57
OS01G0753500	21nt:1:seq-2304		CCACTACGTCGCGGTTCTTAA	GGTCTTGCAAGGTCAAGAATT	4.5	chr01	31618519	31618539	-	31618530	0	NA	0	NA	48.034	0	86.02	0	87.984	0	13.72	15.92	15.77	11.42	9.33	10.41	8.78	9.93	7.49	6.36	10.57	6.51	10.8	9.51	8.83
OS11G0672700	21nt:1:seq-23119		TCCAGAGGATTTTC-AGCAAAG	TGATCTCCTAAAAGAGCGTTTC	4.5	chr11	27180274	27180294	-	27180284	4.995	1	0	NA	0	NA	0	NA	0	NA	0.6	0.7	1.6	0.49	0.45	0.5	0.24	0.18	0.41	0.04	0.34	0	0	0.2	0.2
OS07G0556800	21nt:1:seq-23149		ACGC-TCCCGGGTTCAAGAAAG	TGCGAAGCTCTCAGGTTCTTTC	4.5	chr07	22222657	22222677	-	22222666	0	NA	0	NA	0	NA	0	NA	8.996	1	0.25	0.83	0	6.01	8.74	12.66	109.19	119.94	108.25	323.59	413.36	355.45	34.17	28.41	27.59
OS03G0186100	21nt:1:seq-23209		GTGTCGGAACAGGACGTAAAG	CATGGCCTTGTCCTCCTCTTC	4	chr03	4496733	4496753	+	4496742	0	NA	13.005	0	0	NA	0	NA	0	NA	2.45	1.97	2.16	2.06	1.35	1.79	0.9	2.25	1.66	0.8	1.39	1.32	1.02	0.56	1.42
OS07G0136800	21nt:1:seq-23231		GTCGGGGTTACACACAACAAG	CAG-CCCAATGAATGTTGTTT	4	chr07	1948772	1948792	+	1948783	5	1	0	NA	0	NA	0	NA	0	NA	0.59	0.65	0.75	0.49	0.53	0.5	0.28	0.3	0.25	0.28	0.46	0.3	0.18	0.23	0.35
OS02G0202600	21nt:1:seq-23253		TCGAAGTCGGCACACGACAAG	AGCTTCAGCAATGTGGTGTTT	3.5	chr02	5745714	5745734	-	5745724	0	NA	0	NA	10.008	1	0	NA	0	NA	6.6	5.46	6.1	4.33	3.52	5.26	5.57	3.54	4.99	2.95	7.81	3.31	5.07	3.65	4.63
OS07G0228000	21nt:1:seq-23276		TTTCAGGACGTAAGGACCAAG	GAAGAGCTGCATTCCTGGTTC	2.5	chr07	7168730	7168750	-	7168741	0	NA	0	NA	0	NA	0	NA	12.006	0	3.65	2.78	2.33	2.57	2.22	2.4	1.49	1.91	1.78	1.62	1.56	1.31	2.91	1.81	2.61
OS07G0228000	21nt:1:seq-23320		CCTCTAGACATAAGGATCAAG	GAAGAGCTGCATTCCTGGTTC	3.5	chr07	7168730	7168750	-	7168741	0	NA	0	NA	0	NA	0	NA	12.006	0	3.65	2.78	2.33	2.57	2.22	2.4	1.49	1.91	1.78	1.62	1.56	1.31	2.91	1.81	2.61
OS10G0157400	21nt:1:seq-23356		AGGCTGAGTCGTTCAAAGAAG	TTCGGCTCAGCGACGTTCGTC	4.5	chr10	3620961	3620981	-	3620970	0	NA	4	1	0	NA	0	NA	0	NA	0.19	0.84	0.75	2.21	2.42	2.43	3.84	11.01	7.24	4.2	1.58	4.57	0.37	0.17	0
OS04G0494400	21nt:1:seq-23377		TGGTTAACTCAAGTGAAGAAG	ACCAGTTGTGATCATTTCTTC	3	chr04	24720782	24720802	-	24720791	0	NA	0	NA	0	NA	0	NA	45.974	0	23.06	20.35	14.95	15.44	14.43	15.36	8.94	9.92	9.89	8.26	6.86	9.62	9.66	11.74	12.16
OS03G0684300	21nt:1:seq-23378		AGGGGCCATGAGTATAAGAAG	TCTCCAGTGCTCAGATGCTTC	4	chr03	27285895	27285915	+	27285904	0	NA	0	NA	0	NA	6.003	0	0	NA	2.75	3.23	2.93	1.95	2.23	2.68	1.22	1.25	1.45	1.21	1.65	1.07	1.94	2.35	2.34
OS03G0712900	21nt:1:seq-2339		AGGATCTATGTCCGATGTTAA	TCCTAGAGAGACGATGCAGTT	5	chr03	28834245	28834265	+	28834255	0	NA	0	NA	0	NA	0	NA	8	0	1.19	2.43	1.58	0.88	1.16	0.83	0.34	0.79	0.71	0.4	1.04	0.56	0.7	1.6	0.91
OS05G0217000	21nt:1:seq-23397		TGACGCGGATAGTTCGAGAAG	ACTCCGCCTA-CAAGCTCTTC	2.5	chr05	7219559	7219579	-	7219569	0	NA	39.06	0	0	NA	0	NA	0	NA	95.23	79.98	73.84	96.62	85.01	81.34	90.55	93.88	110.14	94.44	182.45	100.61	62.28	81.22	59.3
OS01G0829000	21nt:1:seq-2342		GGATGTCCGCTCTACTGTTAA	TTTATAGGGCAGCTGACAATT	4.5	chr01	35478351	35478371	+	35478362	0	NA	0	NA	0	NA	0	NA	7.995	0	7.07	5.17	5.31	7.31	5.1	6.48	4.64	2.32	6.72	4.92	2.62	5.42	3.18	4.47	3.32
OS03G0428000	21nt:1:seq-23422		AGGTTAAATAGGACTTAGAAG	TCCAAGATAGCCTGAATCTTC	3	chr03	17894263	17894283	+	17894272	0	NA	0	NA	0	NA	0	NA	5	0	0.51	1	0.98	0.68	1.42	1.38	0.86	0.97	0.56	0.8	0.32	0.75	1.17	1.07	0.68
OS06G0730800	21nt:1:seq-23422		AGGTTAAATAGGACTTAGAAG	TCCAATTTCTGCTGAAACTAC	4	chr06	31149763	31149783	+	31149773	0	NA	43.036	0	0	NA	0	NA	0	NA	6.71	4.18	6.21	4.95	6.36	5.76	3.49	5.17	4.45	3.06	3.79	4.36	3.35	3.14	3.5
MSTRG.37610	21nt:1:seq-23437		TCCCGATGAACAAGGACGAAG	AGGAATGTTTTTTCCTGTTTC	4.5	chr04	13916110	13916130	-	13916119	4	0	0	NA	0	NA	0	NA	0	NA	1.87	4.06	2.67	0	1.88	1.22	0.47	0	0.5	0.79	0.46	0	0.89	0	0
OS05G0426033	21nt:1:seq-23483		GAGTAGCCATGTGTTAGGAAG	CTCATCGTGCCGCAATCCTTC	3.5	chr05	20875340	20875360	-	20875350	0	NA	0	NA	0	NA	0	NA	4.002	0	2.02	2.35	2.07	0.52	0.94	0.73	0.71	0.26	0.59	0.35	1.25	0.11	0.78	0.71	0.9
OS07G0223766	21nt:1:seq-23483		GAGTAGCCATGTGTTAGGAAG	CTCGTCGTGCCGCAATCCTTC	4	chr07	6851478	6851498	-	6851488	0	NA	0	NA	0	NA	0	NA	4.002	0	12.91	11.76	9.79	5.23	2.94	4.02	1.3	1.42	1.37	0.97	2.3	0.91	3.57	5.35	1.66
OS03G0708100	21nt:1:seq-23597		TTCCAATGAAACACTAGTAAG	CAGGTGATTTGGTGGTTATTC	4.5	chr03	28553267	28553287	-	28553278	0	NA	0	NA	0	NA	0	NA	4.998	1	4.7	4.63	4.71	3.04	2.26	2.92	1.97	3.21	2.36	1.58	3.74	1.43	2.84	2.6	1.93
OS05G0535500	21nt:1:seq-23597		TTCCAATGAAACACTAGTAAG	AAAGATACTTTGTGATTATTT	3	chr05	26595557	26595577	+	26595568	54.015	0	0	NA	0	NA	0	NA	0	NA	1.23	1.13	0.82	0.68	1.26	0.86	0.5	0.64	0.63	0.62	1.33	0.7	0.36	1.08	0.63
OS07G0185500	21nt:1:seq-23598		CAGAAATAACTATCTAGTAAG	GTGTTTGTTGCTGGATTATTT	4	chr07	4536549	4536569	+	4536559	0	NA	0	NA	15.998	0	0	NA	0	NA	86	70.12	151.72	54.81	48.98	77.87	52.49	36.08	83.29	82.43	152.07	68.2	68.83	80.06	67.78
OS11G0234200	21nt:1:seq-23631		GCGGTTAGAGTTTCACTTAAG	CGCTGATCTCAAAGGGGAGGC	4.5	chr11	7125726	7125746	-	7125736	0	NA	0	NA	0	NA	5.004	1	0	NA	11.21	12.15	8.13	7.98	7.85	8.09	4.71	6.88	5.24	3.63	7.86	3.38	5.4	6.69	6.26
OS03G0226200	21nt:1:seq-23634		CGTACAGGTGTGCTACTTAAG	GTATGTCCAAATGATTAAATC	4	chr03	6625041	6625061	-	6625050	0	NA	0	NA	0	NA	0	NA	4	0	0.24	1.28	2.26	1.56	1.3	1.05	0.73	0	0.26	0	0	0	0.9	0.21	0
OS08G0542600	21nt:1:seq-23662		CTGTCGTCAGTAGTCTTTAAG	GATGGTAATCATTAGCAATTC	4	chr08	27142869	27142889	+	27142878	0	NA	0	NA	0	NA	0	NA	8.001	0	3.57	4.71	5.92	3.6	4.08	4.36	4.82	5.09	4.98	3.13	8.44	3	4.79	3.21	3.24
OS12G0506800	21nt:1:seq-23678		AACGGGTACTAAGTGAAACAG	TAGGCCATGGTTCACTTTGCA	4.5	chr12	19442587	19442607	+	19442596	0	NA	0	NA	0	NA	0	NA	4	0	0.54	1.26	0.3	0.52	0.11	0.77	0.65	0.44	0.68	0.34	0.08	0.44	0.44	0.47	0.51
OS07G0648266	21nt:1:seq-23693		CCTACAGTTGCATAAGAACAG	TGATGTCAACATATTCTAGTG	4	chr07	27077456	27077476	+	27077466	0	NA	0	NA	0	NA	0	NA	8.993	0	9.88	11.36	11.32	7.24	5.17	6.28	4.99	6.24	5.89	4.39	10.55	5.19	10.69	9.79	8.64
OS10G0478100	21nt:1:seq-23707		TCGGTTGCGAGAGAAACACAG	AGCCCATGCAGTTTTTGTGTT	4.5	chr10	17908389	17908409	-	17908399	0	NA	4.998	1	0	NA	0	NA	0	NA	1.4	1.57	1.27	2.12	1.3	1.67	1.67	2.1	1.17	1.5	0.68	1.33	1.51	0.58	1.32
OS06G0122800	21nt:1:seq-23737		TCGAACTATCAGAAAAGACAG	AACTTGATGGGCCTTTCTGTA	4.5	chr06	1191539	1191559	-	1191550	0	NA	0	NA	5	1	0	NA	0	NA	3.25	3.49	3.34	1.98	2.36	2.07	1.53	1.73	1.4	1.25	1.93	1.11	2.38	2.2	1.66
OS07G0149900	21nt:1:seq-23749		TAGGCTACTTAGTCGAGACAG	ATCTGCTGCATCAGCACTGAC	4.5	chr07	2596001	2596021	-	2596010	0	NA	6	1	0	NA	0	NA	0	NA	2.74	2.48	2.84	4.39	3.86	3.09	1.84	3.59	3.27	1.06	1.04	1.32	1.8	1.35	1.49
OS11G0159000	21nt:1:seq-23817		TCGCGAAAGTCCAAGTACCAG	GGCGATCTCAGGTTCTTGCTC	4.5	chr11	2865919	2865939	-	2865928	0	NA	0	NA	0	NA	0	NA	13.006	0	9.93	9.2	7.84	6.04	6.67	5.98	4.37	3.97	4.45	2.74	5.8	3.2	6.86	5.39	5.69
OS05G0555700	21nt:1:seq-23818	MEL1-bound	TCGATCAT-GTCAGAGTACCAG	ATCTAGTAGTAGTCGCATGGGC	5	chr05	27638162	27638182	+	27638172	0	NA	0	NA	0	NA	0	NA	6.003	0	1.08	0.78	0.69	1.01	0	0.95	1.84	0.67	1.55	7.35	3.22	10.34	0.69	2.56	1.21
OS05G0240200	21nt:1:seq-23823		CCGAGAATA-AAGGTCACCCAG	GGAGCTTTTGTTCCAGTGGGTC	4.5	chr05	8534209	8534229	-	8534220	0	NA	8.004	0	0	NA	0	NA	0	NA	8.88	8.13	7.5	6.4	6.38	6.56	3.85	4.54	4.02	3.32	5.67	3.94	3.32	5.09	5.37
OS02G0767050	21nt:1:seq-23872		ATGCCAAACGGCCAAGAGCAG	AATGATTTGCCCGTTCTCCTC	4.5	chr02	32287371	32287391	+	32287381	0	NA	32.981	0	0	NA	0	NA	15.008	0	6.99	8.05	9.54	6.48	3.6	6.45	6.27	2.8	3	2.96	2	1.51	5.3	3.89	4.46
OS07G0180700	21nt:1:seq-23909		TCAGTCGCAAATAGGTGGCAG	AGGCAGCCTTTGTCCACCTTC	3.5	chr07	4252247	4252267	+	4252258	0	NA	0	NA	6.996	1	0	NA	0	NA	0.49	0.41	0.51	0.33	0.31	0.51	0.3	0.27	0.28	0.29	0.39	0.16	0.15	0.38	0.33
OS07G0642100	21nt:1:seq-23972		TCTAGTTCTCTTTGTCTTCAG	AGCTCAAGATAAACAGATCTC	4	chr07	26719969	26719989	-	26719979	19.018	0	15.015	0	0	NA	0	NA	0	NA	2.74	4.24	3.62	3.34	2.58	2.33	1.22	1.01	1.69	0.81	2.02	0.73	2.71	2.17	1.8
OS09G0429200	21nt:1:seq-23972		TCTAGTTCTCTTTGTCTTCAG	AGATCTTG-GAAATAGAAGTC	4	chr09	15603983	15604003	-	15603994	0	NA	5	0	0	NA	0	NA	0	NA	0.94	1.27	1.16	0.68	0.64	0.73	0.42	0.46	0.34	0.4	0.84	0.34	0.63	0.58	0.67
OS12G0209800	21nt:1:seq-23992		TGGGTGTCTTTAACCAAAGAG	ACTCACAAAATTTGGTTCATC	4.5	chr12	5747558	5747578	-	5747567	0	NA	0	NA	0	NA	0	NA	5.004	1	0.9	0.85	0.58	1.08	1.02	1.07	1.37	1.39	1.38	1.89	3.59	1.69	1.51	1.24	0.91
OS05G0492100	21nt:1:seq-24003		CAGTTCACGTTAGATAAAGAG	GTCATGTGCAAACTAGTTCTC	3	chr05	24183873	24183893	-	24183883	0	NA	0	NA	0	NA	4.002	1	0	NA	1.05	1.4	0.91	0.79	0.67	1.28	0.25	0.23	0.65	0.41	1.11	0.19	0.68	1.13	0.52
OS08G0121950	21nt:1:seq-24020		TATAGAGTTACATCTCAAGAG	ATATCTC-ATGTTCAGTTGTC	4.5	chr08	1202569	1202589	+	1202578	0	NA	29.982	0	0	NA	0	NA	0	NA	37.96	43.09	33.76	26.24	16.44	22.28	13.4	24.28	13.22	5.61	11.9	3.02	13.23	12.69	19.07
OS08G0187500	21nt:1:seq-24022	MEL1-bound	CAGTAGTTTCAACGTCAAGAG	GTCATCAAAGTTGTAGTTCTC	0.5	chr08	5112117	5112137	+	5112126	0	NA	0	NA	0	NA	4	2	0	NA	19.26	17.7	18.15	22.6	22.11	20.81	22.98	18.94	21.12	21.82	8.85	20.46	16.35	15.04	15.79
OS10G0480350	21nt:1:seq-24043		CTGGTTGACGCTCTCTAAGAG	GACCAGCTGGGAGACCTGCTT	5	chr10	18086945	18086965	-	18086954	0	NA	0	NA	0	NA	0	NA	5	0	0	0	0	0	0	0	0	0	0	0	0	0	0	0	0
OS03G0363700	21nt:1:seq-24062		CCGGCAAGTGATCTGACAGAG	GGCCGTCCGCTCGACGGCCTC	4.5	chr03	14175606	14175626	-	14175617	0	NA	0	NA	0	NA	4	1	0	NA	11.38	9.39	8.9	7.66	9.59	6.3	5.77	6.19	6.77	4.15	2.83	5.62	6.96	4.4	4.74
OS07G0659700	21nt:1:seq-24093	MEL1-bound	ACGAGCGCCAAGTCAAGAGAG	TTCTCGCAGTTCTGTTTTCTT	4	chr07	27805611	27805631	+	27805621	0	NA	7.004	1	0	NA	0	NA	0	NA	6.22	7.63	3.61	5.21	5.94	6.6	5.92	4.72	4.81	4.92	4.59	3.72	6.07	3.99	2.86
OS12G0228900	21nt:1:seq-24102		ACTTGAGCAGGCACTAGAGAG	GGAAGTCATCTGTGATGTCTT	5	chr12	7018110	7018130	-	7018119	0	NA	0	NA	0	NA	0	NA	4	1	0.53	0.66	0.86	0.67	0.06	0.44	0.26	0.31	0.59	0.43	0.25	0.17	0.23	0.25	0.23
MSTRG.58181	21nt:1:seq-24154		ATGACCATCAGCTTAGTAGAG	TAGTGGCAGAGGGATCATCTC	4.5	chr08	2501975	2501995	-	2501984	5	0	0	NA	0	NA	0	NA	0	NA	0.65	0.7	1.04	0.31	0	0.39	0.45	0.62	0.24	0.19	0.22	0.88	0	0	0
OS01G0278000	21nt:1:seq-24223		CCTTCTCAATTAAGCGCCGAG	GGAGGAGTTGATCGGCGCGTC	5	chr01	9770329	9770349	-	9770339	0	NA	0	NA	0	NA	0	NA	18	0	209.75	177.16	173.88	217.45	231.04	191.81	214.66	187.46	220.03	242.77	23.6	244.1	193.5	194.97	202
OS08G0555650	21nt:1:seq-24231		CTCAATCTGCTCCTATGCGAG	GCGCTTGGCGAGGCTGCGCTC	5	chr08	27818693	27818713	+	27818702	0	NA	0	NA	0	NA	0	NA	6	0	0	6.01	0	0	0	0	0	13.42	0	0	0	0	0	0	0
OS01G0969700	21nt:1:seq-24264		CTTTTGTGTTCAAGAAAGGAG	GAGAACACATATTGTTTCCTT	4	chr01	42775983	42776003	-	42775993	0	NA	0	NA	0	NA	0	NA	7	1	5.45	4.19	4.34	3.6	4.08	2.53	3.32	3.75	3.42	2.5	5.48	1.95	2.73	2.29	2.77
OS02G0581300	21nt:1:seq-24266		TCGTAGTCGTTAATAAAGGAG	AGCCGCAGCAACTATTTCCTC	3	chr02	22408004	22408024	-	22408014	0	NA	0	NA	9	0	0	NA	0	NA	11.45	11.24	11.86	9.33	7.94	9.59	10.22	10.92	10.07	7.04	11.44	7.05	7.37	9.14	8.54
OS02G0715000	21nt:1:seq-24290		CATCGTAGT-AGGTTTCAGGAG	TTAGCCTCATTCCAAAGTCATC	4.5	chr02	29668938	29668958	+	29668949	0	NA	0	NA	0	NA	4.998	1	0	NA	0.51	0.84	0	0.12	0.18	0.35	0.13	0	0	0.78	0.66	0.31	0.25	0	0.29
OS10G0559400	21nt:1:seq-24321	MEL1-bound	TTGGTCAGGTATAGTTAGGAG	AAGATCTCCATATCAATCGTC	5	chr10	22018894	22018914	-	22018904	0	NA	0	NA	0	NA	0	NA	4	1	1.15	1.09	0.72	0.66	0.3	1.24	0.39	0.5	0.34	0.46	0.98	0.17	0.71	0.3	0.65
OS09G0465800	21nt:1:seq-24368		AAGTTAGAGTTTCCCATGGAG	ATGAATCTCGAAAGGTGCTTC	4.5	chr09	17660012	17660032	-	17660022	0	NA	0	NA	0	NA	0	NA	5.005	1	0.3	0.32	0.19	0.19	0.42	0.36	0.21	0.95	0	0.09	0.72	0.24	0.57	0.09	0.55
OS05G0123400	21nt:1:seq-24368		AAGTTAGAGTTTCCCATGGAG	TGCACTCTTGAAGAGTACCTT	4.5	chr05	1300709	1300729	-	1300719	0	NA	4.002	1	0	NA	0	NA	0	NA	3.91	3.67	1.82	2.71	3.57	3.64	3.67	5.39	4.02	4.7	3.05	2.75	2.85	2.26	2.1
OS12G0628100	21nt:1:seq-24378		ATCTGAATGAGGAACCTGGAG	TGGACTCACTCCCTGAATCTG	5	chr12	26889416	26889436	-	26889426	0	NA	0	NA	0	NA	0	NA	6.003	1	3.47	5.56	4.21	4.69	4.3	4.9	5.13	4.83	6.21	5.06	14.71	7.41	7.35	4.03	4.68
OS04G0521600	21nt:1:seq-24378		ATCTGAATGAGGAACCTGGAG	TGGAACTGCTTCTTGGACTTC	4	chr04	26110901	26110921	+	26110912	5.005	1	0	NA	0	NA	0	NA	0	NA	2.39	3.67	1.49	1.9	1.87	1.72	1.56	1.75	2.03	0.86	1.02	0.52	0.94	0.68	0.86
OS06G0225100	21nt:1:seq-24380		CCGGAGCCTTAAGATCTGGAG	TGTGTCGGAATTCTTGATCTC	5	chr06	6479921	6479941	-	6479932	0	NA	6.006	0	0	NA	0	NA	0	NA	4.06	4.73	4.04	4.42	4.1	2.9	5.13	2.66	4.48	4.03	2.16	4.34	2.15	3.46	3.75
OS09G0505000	21nt:1:seq-24388	MEL1-bound	CGTGACATGTTGCTGGTGGAG	GCAGTGGACGACGGCCGCCGC	4.5	chr09	19519651	19519671	-	19519661	0	NA	0	NA	0	NA	0	NA	4	1	19.16	17.83	21.58	35.78	41.81	24.06	33.22	37.46	36.56	20.41	0.68	32.54	17.01	13.37	12.23
OS01G0819100	21nt:1:seq-24434		TCCTGCTCGAGGTAACCTGAG	TGGAAAAGCTCCATTGGATTG	4.5	chr01	34900805	34900825	+	34900814	0	NA	0	NA	9.996	1	0	NA	0	NA	62.68	60.9	57.37	48.25	45.77	46.85	42.02	38.7	45.49	29.23	66.24	29.39	44.86	44.32	42.61
OS03G0183600	21nt:1:seq-24456	MEL1-bound	GTGGCCGTATCATCAAGTGAG	CACCGGCATCGTTG-GCACTC	4.5	chr03	4385014	4385034	-	4385024	15.015	0	10.008	0	0	NA	0	NA	0	NA	0.78	0.45	0.44	0.22	0.32	0.58	0.05	0	0.2	0.16	0.19	0	0.35	0.2	0.05
OS12G0254700	21nt:1:seq-24476		CTGTCTAGGTAGGTACTTGAG	GCCAGATCCATCCTCGAGTTC	4	chr12	8688992	8689012	-	8689002	0	NA	0	NA	0	NA	0	NA	4.002	1	0.75	1.73	1.19	0.81	0.62	0.88	0.47	0.43	0.25	0.08	0.18	0.36	0.09	0.47	0.54
OS11G0533100	21nt:1:seq-24508		TTGCTTGTTAAGAACCAATAG	AACGGATAGTTCTTGATTGTT	3.5	chr11	19422094	19422114	-	19422103	0	NA	0	NA	0	NA	0	NA	7.997	1	3.26	3.19	2.8	1.88	1.1	2.45	1.76	1.75	1.39	1.14	3.03	0.83	1.64	1.29	1.18
OS12G0441700	21nt:1:seq-24536		TAGCTTGGATGTTTTGCATAG	ATTGAACCTTCAGAACACATA	5	chr12	14754949	14754969	-	14754958	0	NA	0	NA	4	0	0	NA	0	NA	8.41	7.38	6.18	5.9	5.28	5.21	3.71	3.6	5.25	3.62	2.45	3.18	3.95	3.88	4.18
OS10G0495400	21nt:1:seq-24582		AGTCGTGTTGCCTGTCTATAG	TTGGCCCAATGGAGAGAGATC	4.5	chr10	18846475	18846495	-	18846486	0	NA	0	NA	0	NA	0	NA	13.992	0	2.94	2.26	3.15	1.71	1.29	2.31	0.97	0.21	1.39	1.47	1.23	0.48	1.49	1.99	1.17
OS02G0106300	21nt:1:seq-2462		TGCTAGTTTCGGTAACAAACA	CCGGTCAGAGCCATTGGCTTT	5	chr02	351836	351856	-	351846	0	NA	4	1	7	0	0	NA	0	NA	2.2	2.33	0.48	1.46	1.5	1.94	1	1.57	1.19	0.94	1.37	0.78	1.45	1.49	0.84
OS06G0152550	21nt:1:seq-24621		TCGATCTCAACAATTAACTAG	AGATGGAGTGGTTGATTGGTT	4	chr06	2715472	2715492	+	2715483	0	NA	4	1	0	NA	0	NA	0	NA	5.11	5.57	2.65	3.88	2.83	5.02	4.25	3.14	5.04	4.09	3.7	1.86	2.64	4.81	3.88
OS02G0655100	21nt:1:seq-24630		GGCCTCGAGTGTAAAGACTAG	CTGGAGCGTACATTACCGATC	5	chr02	26444058	26444078	+	26444067	6	0	0	NA	0	NA	0	NA	0	NA	4.54	6.13	5.21	4.46	3.78	3.81	3.98	4.13	2.75	2.55	4.24	3.45	2.29	3.62	3.38
OS04G0503100	21nt:1:seq-24632		AGGTTGGACGGTTAAGA-CTAG	TCCAACTTACCTATTTTAGATC	4.5	chr04	25119568	25119588	-	25119578	0	NA	0	NA	0	NA	5	1	0	NA	4.26	3.66	4	3.99	3.46	2.41	3.85	2.27	1.97	1.99	2.05	1.38	1.71	3.74	3.53
MSTRG.10235	21nt:1:seq-24661		CCGAACTCTGATTGAACCTAG	GGGTTGGGAGTCATTTGGATG	5	chr10	14216826	14216846	-	14216836	7	0	0	NA	0	NA	0	NA	0	NA	2.45	2.65	4.62	0.73	0	1.37	0	0	0	0	0	0	0	0	0
MSTRG.10235	21nt:1:seq-24661		CCGAACTCTGATTGAACCTAG	GGGTTGGGAGTCATTTGGATG	5	chr10	14216826	14216846	-	14216836	7	0	2.001	0	0	NA	0	NA	0	NA	2.45	2.65	4.62	0.73	0	1.37	0	0	0	0	0	0	0	0	0
OS02G0717100	21nt:1:seq-24661		CCGAACTCTGATTGAACCTAG	GGGTTGATACTCACTT-GATC	4.5	chr02	29747074	29747094	+	29747085	6.996	0	0	NA	0	NA	0	NA	0	NA	7.82	10.44	10.19	7.97	8.98	6.93	9.79	9.13	8.78	6.72	12.21	6.7	8.72	6.55	7.74
OS06G0130400	21nt:1:seq-24678		GATCGACAGT-CGAGAGCCTAG	CTTGTTGCCATGCTCTCGGACC	5	chr06	1632670	1632690	+	1632681	0	NA	0	NA	0	NA	0	NA	7.002	1	17.22	19.46	15.52	15.83	15.79	15.94	14.9	14.22	17.12	11.16	17.47	10.97	16.6	15.02	13.61
OS04G0561700	21nt:1:seq-24691		TTCCTCAGAAACGTGTC-CTAG	AAGGAGTTTGTGCACGGAGATC	3.5	chr04	28118593	28118613	-	28118604	0	NA	0	NA	0	NA	0	NA	11	0	1.07	1.62	1.79	0.72	0.85	1.31	0.69	1.07	0.67	0.45	1.26	0.77	0.8	0.98	0.98
OS09G0314400	21nt:1:seq-24691		TTCCTCAGAAACGTGTCCTAG	AAGCAATCTTTCCACAAGAAC	5	chr09	8605325	8605345	-	8605336	0	NA	10	1	0	NA	0	NA	0	NA	3	3.27	2.42	1.91	2	2.25	2.65	1.14	1.76	0.99	2.24	1.33	1.77	2.2	1.76
OS01G0262500	21nt:1:seq-24695		CGGACATGCAGTGTTTCCTAG	GCCTGTTCGTCACGGA-GATC	3.5	chr01	8884046	8884066	+	8884057	0	NA	0	NA	0	NA	0	NA	12.985	0	3.58	5.78	3.8	15.02	15.16	14.23	16.83	13.64	18	23.38	4.96	26.73	3.79	5.11	6.6
OS02G0201401	21nt:1:seq-24748		AGCGCCTGATGAGTAGTCTAG	AAGAGTAGTACTCATCAGATC	5	chr02	5664793	5664813	-	5664803	0	NA	12.008	0	0	NA	0	NA	6.003	0	5.98	6.95	4.35	2.54	4.84	3.87	2.57	3.5	3.39	2.68	3.36	1.67	2.77	3.1	3.22
OS01G0964133	21nt:1:seq-24759	MEL1-bound	GCTCTCTCTTACGGTGTCTAG	AGGGAGAAAATGACACAGATT	4	chr01	42485545	42485565	-	42485556	48.972	0	0	NA	0	NA	32.964	0	0	NA	41.09	45.38	38.21	35.01	34.19	40.63	38.75	36.69	36.75	33.87	92.13	34.71	29.09	30.22	28.74
OS03G0755900	21nt:1:seq-24789		CGGTTTTTGTAGCGGAAGTAG	GCCGACACCGTCGCCGTCATC	4	chr03	31197943	31197963	-	31197954	15.01	0	0	NA	0	NA	0	NA	0	NA	0	14.97	18.12	4.17	8.75	20.49	2.37	38.05	26.96	1.81	9.18	5.92	16.83	7.47	0
OS08G0316900	21nt:1:seq-24805		CAGTCGGTTCACTTTAAGTAG	GCCGGCCGAGAGAACTTCATC	4	chr08	13604127	13604147	-	13604138	5.004	0	0	NA	0	NA	0	NA	0	NA	5.38	3.34	4.91	4.11	5.98	2.96	1.59	0.96	2.51	0.88	1.29	1.03	2.46	3.18	5.44
OS08G0203700	21nt:1:seq-24810		AGGGTTTATG-TCTTACAGTAG	TCCAAACTGCAAGAATGTCACC	5	chr08	6046179	6046199	+	6046190	0	NA	0	NA	0	NA	5	1	0	NA	0	0	0.04	0	0.03	0.09	0	0	0.03	0	0	0	0	0.07	0.05
OS10G0317300	21nt:1:seq-24813		TGGATACCTCCGCAGCAGTAG	ACCTCTGGTGGTGTCGTTGTC	3.5	chr10	8462728	8462748	+	8462737	5	1	0	NA	0	NA	0	NA	0	NA	6.22	5.6	5.75	4.87	4.77	5.18	2.36	5.72	4.32	3.49	4.64	3.2	4.3	3.79	4.34
OS12G0618000	21nt:1:seq-24820		GAGTCGGACCAAAAAGAGTAG	CCCTCCCTGGTATTTCTCGTC	4.5	chr12	26321804	26321824	+	26321813	0	NA	4.998	1	4	0	0	NA	0	NA	9.98	10.66	12.06	12.98	12.88	13.26	6.38	7.3	5.85	2.14	0.91	2.17	7.71	5.34	6.33
OS03G0120900	21nt:1:seq-24829		TGTCATGCAGATCTCGAGTAG	GTATTTCGTATATAGCTCATC	5	chr03	1154504	1154524	+	1154514	0	NA	0	NA	0	NA	0	NA	7.995	0	7.16	8.09	6.64	8.76	8.14	8.48	5.98	8.84	10.69	4.51	3.68	7.8	7.9	7.6	8.73
OS03G0708100	21nt:1:seq-24841		AGGTATGTGAACAACTAGTAG	TCGATACTCATTTTGATCATC	4	chr03	28553336	28553356	-	28553346	0	NA	0	NA	0	NA	0	NA	5.005	1	4.7	4.63	4.71	3.04	2.26	2.92	1.97	3.21	2.36	1.58	3.74	1.43	2.84	2.6	1.93
OS03G0850100	21nt:1:seq-24841		AGGTATGTGAACAACTAGTAG	TCTATGCACTTTTAGATGATC	4	chr03	35773048	35773068	-	35773059	0	NA	0	NA	0	NA	0	NA	4	1	2.18	2.13	2.19	0.75	1.34	0.99	0.67	0.26	0.61	0.4	0.43	0.6	1.13	1.28	0.66
OS04G0208500	21nt:1:seq-24848		CGGATGGAGGCCAGTTAGTAG	GAGTGCATTCGGTCAAGCATC	5	chr04	7261149	7261169	-	7261159	0	NA	0	NA	0	NA	0	NA	10.998	0	15.5	16.65	15.02	15.4	14.44	12.89	15.05	10.67	15.73	15.63	6.22	17.35	9.1	12.22	11.16
OS08G0479300	21nt:1:seq-2485		TGCTTAGTTCTTTTAGAAACA	AAGAACAAAGAAAAGCTTTGT	4	chr08	23650736	23650756	+	23650745	0	NA	0	NA	0	NA	0	NA	32.965	0	20.09	20.23	16.64	10.07	8.25	10.58	4.75	5.56	7.82	6.05	12.87	5.66	10.59	11.66	9.54
OS03G0135600	21nt:1:seq-24857	MEL1-bound	GGCACAAGAGAGGTCACGTAG	CTCTGTTTTCTCCAGTGCATG	4	chr03	1976707	1976727	-	1976718	0	NA	17.985	0	9	0	8.008	1	0	NA	1.78	2.36	2.35	1.47	1.82	2.15	1.57	1.04	1.12	0.95	1.13	1.13	0.8	0.89	1
OS04G0613000	21nt:1:seq-24880	MEL1-bound	GAGTAATTAGGACCCTCGTAG	TTCAGTTATCATTGGAGTATC	5	chr04	31079317	31079337	-	31079326	0	NA	0	NA	0	NA	6.006	1	0	NA	15.85	15.26	18.42	13.19	14.08	10.74	9.46	8.87	9.21	5.67	10.89	5.38	4.48	5.69	4.09
OS06G0127800	21nt:1:seq-24959		CCCATCGAAGGTAAGGTGTAG	GAGTAGGTTCCATTTCATATC	3	chr06	1468481	1468501	-	1468491	0	NA	7	2	0	NA	0	NA	0	NA	27.43	26.83	18.89	13.35	12.53	16.26	8.13	6.46	6.72	4.05	2.47	2.96	12.05	13.61	12.6
OS03G0718600	21nt:1:seq-24971		TCGTCTTATAGAGTGTTGTAG	AGGAGAAGATCTCACGACATG	3.5	chr03	29102466	29102486	-	29102475	0	NA	0	NA	7	0	0	NA	0	NA	0.84	1.09	0.32	0.87	0.58	0.67	0.43	0	0.28	0.51	0.43	0.41	0.33	0.6	0.28
MSTRG.40248	21nt:1:seq-24981		TATAGTCTCTTAGCCAATTAG	ATTTCA-AGGATCGGATAATC	4	chr04	27175860	27175880	-	27175871	0	NA	0	NA	0	NA	0	NA	4.998	0	0	0	0	0	0	0	0	0	0	0	0	0	0	0.37	0
OS02G0633300	21nt:1:seq-24987		CCGATAAG-GCGGTAGCATTAG	GGTTAGTCGTGCCATCGTGATC	4	chr02	25403940	25403960	+	25403951	0	NA	0	NA	12.996	0	0	NA	0	NA	55.22	49.78	51.76	61.59	64.56	59.19	65.63	54.11	64.44	59.76	116.2	61.04	37.19	49.35	49.66
OS06G0645400	21nt:1:seq-25011		GTTAGTTGGTAGCAACCTTAG	TGATCAATCATTGTTTGAAGC	4	chr06	26343768	26343788	+	26343777	0	NA	0	NA	0	NA	0	NA	9.002	1	2.24	2.46	2.03	2.1	1.85	1.92	1.53	1.24	1.17	1.27	1.65	1.58	1.63	1.96	1.98
OS08G0530000	21nt:1:seq-25094		TCGTAAAACCAGAAAGT-TTAG	GGCATTTTAGTTTTTCATGATC	4	chr08	26391852	26391872	+	26391863	57.936	0	0	NA	0	NA	0	NA	0	NA	5.27	5.61	4.47	4.4	4.23	3.92	2.54	3.54	2.85	2.95	4.96	2.27	2.76	3.85	3.47
OS09G0346900	21nt:1:seq-251		ATGTCCCTCCAAGTCCACAAA	TATAAGGGGGTGCAGATGTGT	5	chr09	10873198	10873218	-	10873209	0	NA	0	NA	0	NA	7.002	0	0	NA	1.79	2.21	1.46	1.62	1.74	1.3	1.26	0.84	0.66	0.74	1.45	0.92	0.76	0.56	0.71
OS02G0810450	21nt:1:seq-2510		CTGGTAAGAGAGATGTAAACA	CACCATTCTCTATGTATTTGC	4	chr02	34652604	34652624	+	34652613	0	NA	0	NA	0	NA	0	NA	6.996	0	5.13	6.86	5.68	4.22	4.15	4.01	3.87	4.88	3.39	3.08	5.5	2.76	3.32	3.7	4.13
OS01G0905500	21nt:1:seq-2510		CTGGTAAGAGAGATGTAAACA	CATCATTCTCTCTGCATATGT	3	chr01	39421356	39421376	+	39421367	0	NA	4	0	0	NA	0	NA	0	NA	2.59	4.69	2.2	2.97	4.32	2.54	6.51	1.61	7.18	3.45	1.73	2.77	1.65	3.57	2.57
OS04G0603000	21nt:1:seq-2510		CTGGTAAGAG-AGATGTAAACA	GACCATTCTCATTTACATTTGC	3	chr04	30435929	30435949	+	30435939	0	NA	9	1	0	NA	0	NA	0	NA	0.62	0.4	0.7	0.45	0.59	0.47	0.05	0.4	0.17	0.09	0.49	0.26	0.4	0.55	0.35
OS07G0615100	21nt:1:seq-2515		TGCTTTTTCAACTTTTAAACA	ATGGAAAAGTTGAAAGTTTGA	2.5	chr07	25340506	25340526	+	25340515	7	0	0	NA	0	NA	0	NA	0	NA	0.74	0.29	0.9	1.04	0.66	1.28	0.5	1.42	0.3	0.77	0.07	0.83	0.64	0.12	0.37
OS10G0568000	21nt:1:seq-25240		CGGTGGGGCTCTGTTAGAACG	GCCACCTCGACTCCATCTTCC	5	chr10	22520379	22520399	-	22520390	0	NA	0	NA	0	NA	0	NA	4	1	4.05	4.05	3.11	2.63	2.25	4.65	4.06	2.76	3.38	3.38	2.15	4.09	5.28	6.28	2.53
OS11G0244900	21nt:1:seq-2528		TCGACGTATCTATCGGCAACA	AACTGCATAGTTTGTCATTGT	4.5	chr11	7786192	7786212	-	7786203	0	NA	0	NA	0	NA	12.987	0	14.016	0	5.88	6.5	4.95	5.21	4.5	4.15	4.35	2.99	3.46	3.78	3.42	3.84	6	4.36	3.38
EPlOSAG00000012315	21nt:1:seq-25283		TTCAGGTATGTCTCGGTAACG	GAGGCAATCCAGGGCCATCGC	5	chr07	25918504	25918524	+	25918513	0	NA	0	NA	0	NA	0	NA	4	0	0	0	0	0	0	0	0	0	0	0	0	0	0	0	0
OS02G0658300	21nt:1:seq-25305		CGGTCCTAGAAAGGTAACACG	ACCAGGAGCTTGCTGTTTTGC	5	chr02	26621298	26621318	+	26621309	0	NA	0	NA	0	NA	13.005	0	0	NA	7.55	6.87	8.59	8.38	7.5	7.6	9.5	10.24	5.77	8.84	2.37	6.78	6.21	3.67	5.5
OS04G0593600	21nt:1:seq-25318		AACTAGGGTCTACAAGACACG	CTATTTCCAGAGGTTCTGTGC	4.5	chr04	30011070	30011090	+	30011080	0	NA	0	NA	0	NA	0	NA	6	0	5.11	6.39	5.44	3.02	3.04	3.14	3.54	4.36	2.65	2.19	5.94	2.31	4.38	5.26	4.6
MSTRG.57597	21nt:1:seq-25375		CGAAGATG-TAAAGAGGCCACG	GCTTCTACAATATCTTCGCTAC	5	chr07	29155855	29155875	-	29155866	0	NA	4	0	0	NA	0	NA	0	NA	7.63	3.74	2.14	2.53	4.92	2.41	2.19	1.04	1.84	1.59	3.95	1.34	2.43	1.83	4.01
OS01G0265000	21nt:1:seq-25447		GCCAATCCAGAAAGTG-TCACG	CGGCTGGGTCTTCCCCAAGTGC	5	chr01	9018933	9018953	+	9018943	0	NA	0	NA	0	NA	0	NA	4	1	14.56	10.75	16.99	13.87	10.58	12.42	14.1	12.48	9.53	8.28	0.18	11.14	8.65	7.34	11.02
OS01G0101150	21nt:1:seq-2545		CCTTTTGCTGCGGACAGAACA	GGAACACTATGCTTGTGTTAT	5	chr01	60382	60402	+	60392	0	NA	0	NA	4.998	1	0	NA	0	NA	3.11	2.03	1.58	2.33	2.75	1.94	1.77	1.12	1.97	1.23	2.51	1.68	2.87	1.67	1.13
OS12G0267500	21nt:1:seq-25454	MEL1-bound	GAGTTAGGCTTTAGTTTCACG	CTCGATCTGAAATCAATCCCC	5	chr12	9548108	9548128	+	9548119	0	NA	0	NA	0	NA	0	NA	4.998	0	3.18	2.42	2.04	2.03	2.8	3.38	2.06	3.22	2.67	1.58	1.55	1.73	2.62	3.21	1.92
OS03G0832500	21nt:1:seq-25459		ACCATGCGCTGTTTAAAGACG	TTGAAGGCGAGAAATTTCTTC	5	chr03	34972369	34972389	+	34972380	0	NA	0	NA	0	NA	0	NA	4	1	1.06	0.84	1.08	0.34	0.42	0.4	0.09	0.23	0.3	0.26	0.62	0.24	0.28	0.44	0.23
OS07G0459200	21nt:1:seq-25470		AGTCTTGTCAGTCTACAGACG	TCCGAACAGTCAGAAGTCTGC	2	chr07	16014134	16014154	-	16014145	0	NA	0	NA	0	NA	0	NA	7	0	1.7	1.15	1.53	0.81	0.97	1	0.51	1.06	0.84	0.45	0.46	0.44	1.23	0.81	0.52
OS11G0170200	21nt:1:seq-25470		AGTCTTGTCAGTCTACAGACG	TCACCACAGCCAGATGTCTTC	4	chr11	3392690	3392710	-	3392700	52.038	0	30.03	0	0	NA	0	NA	0	NA	38.63	42.34	42.4	23.69	25.75	26.11	18.85	21.02	18.4	15.14	31.81	14.96	21.22	17.78	18.72
OS10G0422300	21nt:1:seq-25473		TAGCTAGTCACTAAAGAGACG	AGAGAGCATTGATTTCTATGC	5	chr10	14928847	14928867	+	14928857	0	NA	0	NA	5	1	0	NA	0	NA	3.1	3.78	3.2	2.84	2.65	3.56	1.75	2.03	1.34	2.12	3.84	0.93	2.61	1.33	0.93
OS03G0118400	21nt:1:seq-25506		CCCTGCACTGATGTTTAGACG	ATTACCTGACTACAAGTCTGC	4.5	chr03	1000607	1000627	+	1000618	0	NA	0	NA	0	NA	0	NA	8.007	1	9.69	9.41	7.65	11.39	9.78	11	9.07	8.07	9.18	8.03	7.51	6.89	7.29	7.27	5.57
OS03G0813200	21nt:1:seq-25509		AGCACTTTTCAAGGAACGACG	GCGTGCAAAGTTCATTGTTGA	4.5	chr03	34071670	34071690	-	34071681	8	0	0	NA	0	NA	0	NA	0	NA	0	0	1.46	0	0.52	0	0	0	0	0	0	0	0	0	0
OS01G0763750	21nt:1:seq-25515		CGTTAAGGTTAATCGACGACG	GCATTTGCAGTCAGTTACTGC	5	chr01	32142754	32142774	+	32142763	0	NA	0	NA	0	NA	0	NA	6	0	3.48	3.86	3.92	2.98	1.94	2.92	1.87	3.02	2.19	1.56	3.61	2.54	3.41	5.13	2.78
OS08G0120900	21nt:1:seq-25537		CGGCTAGTAAGGGTTTCGACG	GCCGATCTTTCTCAACGACGT	5	chr08	1149964	1149984	+	1149975	0	NA	0	NA	0	NA	0	NA	5.999	0	0.59	0.81	0.57	2.56	1.86	1.87	1.55	2.26	1.64	0.52	1.83	0.48	2.28	1.57	2.65
OS01G0275800	21nt:1:seq-25558		CGTCAAGTTACGTTGTGGACG	GCGGTGCAATCCAACTCCTGT	4	chr01	9652997	9653017	+	9653006	0	NA	0	NA	0	NA	0	NA	4	1	1.2	1.47	1.84	0.42	0.71	0.86	0.38	0.51	0.64	0.44	1.05	0.25	0.68	0.68	0.87
OS10G0129100	21nt:1:seq-25558		CGTCAAGTTACGTTGTGGACG	CCTGTTCGACGAAACGCCTGC	5	chr10	1787799	1787819	-	1787809	0	NA	0	NA	4	0	0	NA	0	NA	1.96	1.11	1.66	0.98	0.88	1.49	0.33	0.45	0.61	0.48	1.14	0.97	0.45	1.1	1.05
OS02G0769900	21nt:1:seq-25558		CGTCAAGTTACGTTGTGGACG	GCAGCTGAATGCGACACCTGC	2.5	chr02	32463298	32463318	-	32463308	0	NA	0	NA	0	NA	6	1	0	NA	10.71	8.57	8.69	8.52	7.02	9.06	8.65	5.4	8.12	7.65	1.33	6.01	4.21	6.7	6.62
OS03G0248600	21nt:1:seq-25561		CTCCTGCTAACCAAGATGACG	GAGGA-CATTGGTGCTGCTGC	4	chr03	7848241	7848261	-	7848252	0	NA	0	NA	104.016	0	0	NA	0	NA	9.58	9.19	10.69	8.73	12.6	9.49	9.94	11.11	9.39	9.28	18.38	8.61	7.58	6.48	7.3
OS03G0240900	21nt:1:seq-25579		CTGGCATAGTGGGACTTGACG	GCCCGTTTCACCCTGAAATGG	4	chr03	7453948	7453968	-	7453957	0	NA	0	NA	0	NA	0	NA	11	0	4.56	3	4.44	3.77	2.21	2.38	2.22	2.82	1.84	2.13	3.62	2.07	2.89	2.8	2.52
OS09G0361366	21nt:1:seq-25608		TATAAGAGCAAGAGAGATACG	ATGTTCTTGTTCTTTATCTGT	4	chr09	11806949	11806969	-	11806959	4.998	0	0	NA	0	NA	0	NA	0	NA	0.02	0	4.93	14.02	10.73	0	17.96	20.12	9.6	1.64	3.56	16.34	0	0	0
OS05G0155700	21nt:1:seq-25663		TCCATAGACTCAAGGACTACG	GGGTATCTGGATTCCTGCTGT	4.5	chr05	3261905	3261925	+	3261915	4.002	1	0	NA	0	NA	0	NA	0	NA	2.09	2.54	1.9	1.15	1.27	1.71	1.08	0.95	1.23	0.76	0.81	0.71	0.87	1.29	1.23
OS09G0482720	21nt:1:seq-25674		CTCGATATAATAAGGACTACG	GAGTTAGATTATTTCTCATTC	4	chr09	18570399	18570419	-	18570410	0	NA	0	NA	0	NA	6.006	1	0	NA	1.2	1.3	1.5	1.21	0.44	1.46	0.88	1.2	0.98	0.78	0.65	1.11	0.6	1.05	0.7
OS07G0409700	21nt:1:seq-25682		CTGAGATGTGTAAGGACTACG	GATTTTGCATATTTCAGATGC	3.5	chr07	12785767	12785787	-	12785777	22.008	0	0	NA	0	NA	0	NA	0	NA	1.23	1.56	1.67	1.03	0.42	1.03	0.85	0.45	0.85	0.79	0.9	0.55	0.58	0.88	0.78
OS05G0324200	21nt:1:seq-25694		CATAGACTGTCGAGGACTACG	GTATCTGACATCTACGGATTG	5	chr05	15057585	15057605	-	15057596	0	NA	0	NA	0	NA	5	0	0	NA	4.73	5.88	2.59	3.48	6.89	4.76	3.11	7.53	3.65	3.75	0	2.97	4.53	4.2	1.51
OS06G0622500	21nt:1:seq-25694		CATAGACTGTCGAGGACTACG	GGATTTGAAACCTCCTGCTGC	4.5	chr06	25025355	25025375	-	25025366	0	NA	8.993	1	0	NA	0	NA	0	NA	4.01	3.66	3.72	1.52	2.21	3.57	1.43	1.51	1.27	0.88	2.23	1.18	3.03	2.7	1.12
OS03G0583700	21nt:1:seq-25696		CAAGGTTGCTTGAGGACTACG	GTTCCAAAGGCCCCCTGGTGC	5	chr03	21492354	21492374	+	21492365	0	NA	0	NA	0	NA	0	NA	6	0	0	0	0.06	0	0	0.04	0	0.04	0	0	0	0	0.17	0	0
OS09G0314900	21nt:1:seq-25696		CAAGGTTGCTTGAGGACTACG	GTTCCAAAGGCCCCCTGGTGC	5	chr09	8638517	8638537	+	8638528	0	NA	0	NA	0	NA	0	NA	6	0	0	0	0.06	0	0	0.04	0	0.04	0	0	0	0	0.17	0	0
OS10G0413900	21nt:1:seq-25706		TCACGATACGTTAGGACTACG	AGCACGATGCAGTTCAGATGC	5	chr10	14444360	14444380	+	14444369	7	0	0	NA	0	NA	0	NA	0	NA	4.7	4.96	3.46	6.48	5.58	6.09	4.05	3.94	4.57	1.32	0	2.14	3.18	3.53	2.16
OS12G0138900	21nt:1:seq-25777		AATGTTTCGATGACGGCTACG	ACATAAAGCTATTGTCGGTGC	4	chr12	1891936	1891956	+	1891947	0	NA	0	NA	20.992	0	0	NA	0	NA	13.45	9.41	12.74	7.42	6.7	8.87	6.12	8.03	6.19	6.47	3.53	5.59	5.47	8.12	7.35
OS10G0572000	21nt:1:seq-25806	MEL1-bound	GACTTTGTCTCGAGATCTACG	CTTAGACTGTGCTCCAGATGT	5	chr10	22682160	22682180	+	22682170	0	NA	4.002	1	0	NA	0	NA	0	NA	0.54	0.24	0.21	0.73	0.3	0.69	0.34	0.42	0.36	0	0.11	0.18	0.42	0	0.12
OS08G0126700	21nt:1:seq-25810		AACACAAGTCTAAGGTCTACG	TTGGGTTCGGAATTCAGGTGC	3.5	chr08	1539679	1539699	+	1539688	0	NA	4.998	0	0	NA	0	NA	0	NA	0.31	0.82	0.12	0.18	0.26	0.4	0.53	0.36	0.49	0.06	0.13	0.36	0.24	0.22	0.21
OS04G0357000	21nt:1:seq-25843		TTGCGGTTGATAAGACGTACG	AACGCCAACAAGCCGGCGTGC	4.5	chr04	17056753	17056773	+	17056762	4.998	1	0	NA	0	NA	0	NA	0	NA	0	2	0	9.28	2.22	8.78	1.69	3.06	5.43	2.85	0	0	0	0	0
OS01G0943100	21nt:1:seq-25846		CGGTATTGCTGATTGCGTACG	GACGTAATGACGAAGACATGC	5	chr01	41458377	41458397	-	41458386	0	NA	0	NA	0	NA	0	NA	4	0	0.26	0.21	0.25	0.32	0.27	0.18	0.14	0.34	0.33	0.59	0.27	0.68	0.35	0.23	0.29
OS04G0430800	21nt:1:seq-25846		CGGTATTGCTGATTGCGTACG	GCCAAAACAATTACGGCATGT	5	chr04	21364280	21364300	-	21364291	4.004	1	0	NA	0	NA	0	NA	0	NA	3.6	3.93	2.32	4.11	2.38	2.97	3.35	2.83	4.38	2.74	4.09	2.38	2.31	2.45	2.55
OS05G0289100	21nt:1:seq-25894		TAGAGCTGCTTTTACCTTACG	ATATCGTCGAAAAAGGAATGC	3	chr05	12572807	12572827	+	12572817	0	NA	0	NA	0	NA	0	NA	5	1	0	0	0	0	0	0	0.23	0	0.25	1.95	3.44	1.28	0.43	0.8	0.76
OS01G0978400	21nt:1:seq-25894		TAGAGCTGCTTTTACCTTACG	AGCTGGACGGACATGGAATTC	4.5	chr01	43244706	43244726	+	43244716	7	0	0	NA	0	NA	0	NA	0	NA	45.91	47.81	55.53	58.97	67.52	65.36	61.38	79.52	57.83	47.94	3.98	43.85	35.04	29.61	33.51
OS02G0796400	21nt:1:seq-25895		TCGGTTTATTGAGTCCTTACG	AGCCAAAAAACGCAGAATTAC	5	chr02	33857464	33857484	-	33857475	0	NA	0	NA	0	NA	4	1	0	NA	2.92	4.7	2.47	3.24	2.77	1.89	3.18	2	2.32	1.22	3.49	1.81	2.46	1.95	2.99
MSTRG.9043	21nt:1:seq-25935		GATGAGGTCACAAGTGTTACG	CTGCTCCAGTGCTC-CATTGC	4	chr10	5805439	5805459	-	5805448	0	NA	0	NA	0	NA	0	NA	6.992	0	0.57	0.31	0	0.27	0	0.25	0	0	0	0	0	0.23	6.51	5.02	6.33
OS03G0329200	21nt:1:seq-26009		AGGCGTTATCTTCACCGACCG	TCCACAATGGAAGTGGCTGAA	3.5	chr03	12071323	12071343	+	12071332	0	NA	0	NA	0	NA	0	NA	13.02	1	29.07	30.4	33.83	23.83	22.8	20.75	16.35	15.28	13.73	8.38	5.47	9.43	17.88	16.28	19.35
OS06G0700100	21nt:1:seq-26011		CGTAGACTGCGAGAAGGACCG	GCATTTGA-TCTCGTCCTGGC	4	chr06	29442765	29442785	+	29442775	0	NA	0	NA	0	NA	0	NA	4	0	0.86	0.47	0.83	0.17	0.48	0.93	0.54	0.66	0.19	0.45	1.25	0.28	0.5	0.08	0.38
OS07G0613600	21nt:1:seq-26021		CCGGTTCGAACGCTGCTACCG	CGCTAAGGTGGCGGCGGTGGC	4.5	chr07	25260383	25260403	+	25260393	0	NA	0	NA	0	NA	0	NA	4.998	0	0.52	1.12	0	0	0	0.45	0	0	0	0	0	0	0.99	0.46	0.58
OS03G0109400	21nt:1:seq-26033		TCCCTTG-TAACACGTGTACCG	GGGGATCAATTGTGCACATAGT	4.5	chr03	553263	553283	+	553274	0	NA	0	NA	24	0	0	NA	0	NA	11.05	11.46	10.48	8.95	9.18	9.24	5.85	6.78	7.13	4.02	8.79	3.56	8.91	7.5	7
OS05G0486200	21nt:1:seq-26035		TGTCAAAATGTAAAATTACCG	ATACTTTTGCAGTTTATTGGC	4	chr05	23909159	23909179	-	23909168	30.03	1	34.008	0	0	NA	0	NA	25.01	0	8.75	8.17	11.72	8.34	11.46	9.73	8.87	7.5	7.77	5.7	10.53	5.06	6.24	6.52	6.96
OS05G0433400	21nt:1:seq-26038		ATGAGGCTTTAGCCCTTACCG	CACTCCGGGATCGCGATGGGC	5	chr05	21241552	21241572	+	21241562	0	NA	0	NA	0	NA	0	NA	5	0	0	0	0	0	0	0	0	0	0	0	0	0	0	0	0.68
OS07G0163900	21nt:1:seq-26056		AAGTCGTGTACCTAAGACCCG	CTTATCACAAGGATTCTGTGC	4.5	chr07	3426841	3426861	-	3426850	0	NA	0	NA	0	NA	5.004	1	0	NA	4.41	6.95	6.26	4.23	4.7	3.66	3.78	4.43	4.36	3.45	4.43	2.94	3.34	4.29	4.14
OS09G0294300	21nt:1:seq-26061		GACTGTTTCACTTAGTACCCG	CTCAGAGGGTGAATCCTGGGT	4.5	chr09	7017899	7017919	-	7017909	0	NA	0	NA	0	NA	0	NA	4.002	1	1.46	1.15	1.91	0.77	0.28	0.48	0.35	0.25	0.37	0.17	0.48	0.27	1.02	0.41	0.52
OS04G0462600	21nt:1:seq-26081		GAGTTTCAGTGACTTGGCCCG	CTCGACCTCCATGGACCGGGC	5	chr04	23110457	23110477	-	23110466	0	NA	16.992	0	0	NA	0	NA	8.992	1	4.57	4.59	5.35	5.08	4.14	5.43	3.96	4.63	4.37	3.06	2.5	3.67	4.3	4.88	3.49
OS01G0255100	21nt:1:seq-26098		TGTCGCTTGCACTAGGAGCCG	ACGGCGCATGTCAGCCTCAGC	5	chr01	8491352	8491372	+	8491362	0	NA	0	NA	0	NA	0	NA	4	0	0.13	1.31	0.77	0.13	0.56	0.36	0.42	0.77	0.44	0	0.41	0.33	0.26	0	0.3
OS06G0558300	21nt:1:seq-26098		TGTCGCTTGCACTAGGAGCCG	GCCGCGCACGTCAACCTCGGC	4.5	chr06	21316199	21316219	-	21316209	0	NA	0	NA	0	NA	0	NA	4.998	0	1.11	1.97	0.54	1.6	1.75	0.88	2.04	1.32	0.61	0.97	0.14	1.14	3.74	3.31	3.73
OS02G0242100	21nt:1:seq-26106		CCGCAATCAAAGTG-GACGCCG	GGCGTTCGTGTCGCACTGCGGG	5	chr02	8034339	8034359	-	8034348	0	NA	0	NA	0	NA	0	NA	4.002	0	0	0	0	0	0	0	0	0	0	0	0	0	0	0	0.26
OS02G0242100	21nt:1:seq-26106		CCGCAATCAAAGTG-GACGCCG	GGCGTTCGTGTCGCACTGCGGG	5	chr02	8034339	8034359	-	8034348	0	NA	0	NA	3.003	0	0	NA	4.002	0	0	0	0	0	0	0	0	0	0	0	0	0	0	0	0.26
OS04G0636000	21nt:1:seq-26115		TTTTAGATCACTAGTTCGCCG	GAGATCTGGCTATGAAGCGGC	4.5	chr04	32349214	32349234	-	32349224	0	NA	8.004	0	0	NA	18	0	0	NA	24.59	20.58	12.34	16.8	14.41	15.68	9.13	6.14	10.32	8.55	18.16	9.37	13.17	15.86	13.2
OS02G0589500	21nt:1:seq-26121		TAGTTAGAAACCTGGCGGCCG	TTCGATCTGCGGGCCGCCAGC	5	chr02	22743866	22743886	-	22743877	0	NA	0	NA	4	0	0	NA	0	NA	7.74	10.06	10.82	8.98	10.44	14.82	15.17	12.39	15.27	9.74	0.75	9.94	5.33	3.72	7.11
OS07G0588100	21nt:1:seq-26128		TGCTCTTAGAAATGTCTGCCG	TCGGGAATGTGTGCAGACGCC	5	chr07	23934638	23934658	-	23934649	4	1	0	NA	0	NA	0	NA	0	NA	2.41	1.81	0.89	1.16	1.56	1.42	1.27	0.35	1.23	0.65	1.82	0.68	0.36	1.22	1.44
OS11G0296500	21nt:1:seq-2618		ATCAGCACT-CGGTCGGTAACA	TTGTGGTGAGGCAAGCCATTGT	4.5	chr11	10889554	10889574	+	10889564	0	NA	0	NA	0	NA	0	NA	5.999	1	5.58	6.36	4.7	3.54	3.23	3.09	1.76	2.06	2.88	2.28	4.93	2.01	7.46	7.52	6.46
MSTRG.57236	21nt:1:seq-26218		TCCACACTCGCGAACAAAGCG	TGGTGTCAGCGTTTTTTTCGT	4	chr07	27202610	27202630	-	27202621	0	NA	0	NA	0	NA	10.005	1	0	NA	1.02	1.42	1.58	1.4	1.64	1.49	1.07	1.67	1.13	0.85	0.96	0.88	1.12	0.89	0.86
OS10G0317300	21nt:1:seq-26236		GTGGG-CAAAGAAGTAACAGCG	CACTCTGTTGCTTCCTGGTCGC	5	chr10	8462639	8462659	+	8462650	0	NA	0	NA	0	NA	4	1	0	NA	6.22	5.6	5.75	4.87	4.77	5.18	2.36	5.72	4.32	3.49	4.64	3.2	4.3	3.79	4.34
OS05G0173800	21nt:1:seq-26298		CAGGTATCTCTATAGAACGCG	GTCCGTCGAGGTCCCTGGCGC	5	chr05	4416268	4416288	-	4416278	0	NA	0	NA	0	NA	0	NA	5.995	1	4.38	3.17	3.35	5.48	7.57	6.96	3.6	6.53	4.75	5	3.51	6.56	3.91	4.65	5.86
OS03G0381100	21nt:1:seq-26306	MEL1-bound	AGGAAGGTGTAGCGATACGCG	TCCTTCCACA-CGATATACGT	4	chr03	15109852	15109872	+	15109863	0	NA	0	NA	0	NA	0	NA	5	0	0.08	0.13	0.25	0.34	0.48	0.3	0.21	0.18	0.28	0.18	0.17	0.07	0.09	0	0.2
OS04G0221300	21nt:1:seq-26344		CGGAGTTTTAGGATCGAGGCG	ACCTGAAAATCCTGGGGCCGC	4.5	chr04	8089646	8089666	-	8089655	16.992	0	0	NA	0	NA	0	NA	0	NA	5.37	5.35	7.22	3.21	3.9	3.18	2.44	3.02	2.57	1.98	3.65	1.52	2.77	2.72	2.9
OS09G0322300	21nt:1:seq-26348		TGGTT-TTATCATCAGTAGGCG	ACCAAGAGCAGTAGTCATCTGC	4.5	chr09	9386448	9386468	+	9386458	0	NA	8.008	1	0	NA	0	NA	0	NA	1.16	1.49	0.68	0.6	0.99	1.8	0.9	1.5	2	1.35	0.92	1.91	0.49	0.36	0.78
OS05G0369800	21nt:1:seq-26348		TGGTT-TTATCATCAGTAGGCG	ACCAAGAGCAGTAGTCATCTGC	4.5	chr05	17777386	17777406	-	17777396	0	NA	8.008	1	0	NA	0	NA	0	NA	1.08	1.26	1.4	2.13	1.2	1.55	1.16	1.1	1.12	0.86	1.91	1.52	0.25	1.37	1.07
OS09G0265800	21nt:1:seq-26357		AACTTCTTTAGATTGGCGGCG	TCGGGGAAAGCTATCCGCTGC	4.5	chr09	4974148	4974168	-	4974157	0	NA	0	NA	0	NA	0	NA	4	0	1.2	1.56	1.07	0.79	0.99	0.9	0.74	0.39	0.94	0.64	1.22	0.48	1.18	1.33	1.63
OS02G0527100	21nt:1:seq-26357		AACTTCTTTAGATTGGCGGCG	TGGAATAAACCTAACTGCTGC	4	chr02	19301602	19301622	+	19301613	0	NA	46.002	0	0	NA	25.011	0	0	NA	0.77	0.52	0.82	0.24	0.56	0.61	0.32	0.34	0.58	0.22	0.52	0.43	0.29	0.41	0.22
OS01G0158000	21nt:1:seq-26357		AACTTCTTTAGATTGGCGGCG	TTTGGGAAATCTTATTGCCGC	5	chr01	3051026	3051046	+	3051036	0	NA	6.003	1	0	NA	0	NA	0	NA	1.95	2.37	2.45	1.49	0.96	1.73	1.01	2.09	0.81	0.72	1.09	0.67	0.87	1.23	1.26
OS11G0551350	21nt:1:seq-26377		AGGTA-AAGATGATCCTTGGCG	TCCATCTTCTACCAGGAGCCGG	4	chr11	20502854	20502874	-	20502864	0	NA	0	NA	0	NA	8.992	1	0	NA	9	7.71	5.15	4.37	6.62	5.31	6.97	5.07	3.78	4.48	3.32	4.66	1.84	4.73	4.06
OS04G0680300	21nt:1:seq-26380		TTGCTAGATTCGGTGTTGGCG	GGCCATCCAAGCCACCACCAC	5	chr04	34734074	34734094	-	34734084	5	1	0	NA	0	NA	0	NA	0	NA	4.9	5.88	2.89	3.36	2.8	2.35	2.1	2.1	1.77	2.27	2.69	2.37	1.92	3.08	2.23
OS02G0116300	21nt:1:seq-264	MEL1-bound	GTGCTCGTAGGTCTAGACAAA	CACCATCATCCAGACCTGTGT	4	chr02	862685	862705	+	862696	4.998	0	0	NA	0	NA	0	NA	0	NA	10.29	9.42	12.66	10.65	12.98	11.11	7.2	8.28	11.03	4.47	6.09	5.53	4.15	3.95	3.85
OS03G0791700	21nt:1:seq-264	MEL1-bound	GTGCTCGTAGGTCTAGACAAA	GACGATCATGCAGATCTGCCT	5	chr03	32929422	32929442	+	32929433	0	NA	0	NA	0	NA	32.994	0	0	NA	42.89	44.05	48.42	43.82	45.29	46.75	34.85	38.14	33.83	22.45	11.66	21.79	30.22	27.82	29.82
OS09G0520500	21nt:1:seq-26419		ACGGTTCTAGCAAGGGTTGCG	TGCTGGGATCATTCCAAACTC	4.5	chr09	20332280	20332300	-	20332290	22.011	0	69.02	0	0	NA	17.01	0	28.987	0	9.47	9.02	11.37	6.77	8.92	8.03	6.17	8.65	8.74	2.35	1.73	3.99	6.16	5.67	4.9
OS03G0262000	21nt:1:seq-26422		TCAGGTGTAACGACTGTTGCG	AGTCCACTTTACTAACAAGGT	4.5	chr03	8560520	8560540	+	8560531	0	NA	0	NA	0	NA	0	NA	6	1	3.67	3.88	3.87	1.77	1.45	1.56	1.46	1.21	1.66	0.76	1.55	0.42	2.65	2.77	2.81
OS04G0105500	21nt:1:seq-26426		ACGGTTCGACTAGTCTTTGCG	TGTTGAACTGATTAGAAAAGC	4	chr04	366271	366291	-	366282	0	NA	0	NA	0	NA	0	NA	8.998	1	2.43	2.59	2.81	3.24	2.74	3.35	1.18	1.21	1.73	1.32	1.72	1.36	1.31	1.41	1.62
OS10G0546400	21nt:1:seq-26455		GAGTCGGAG-TCCTTGACATCG	CTCCGCCTCGAGGAGCTCGAGC	5	chr10	21360603	21360623	-	21360614	0	NA	0	NA	0	NA	0	NA	5	0	10.34	9.83	12.36	6.66	8.8	7.97	4.64	6.61	4.55	3.31	0.32	4.92	8.04	21.8	16.61
OS05G0452800	21nt:1:seq-26471		GCGTACCAGGAGTCAGCATCG	CACATGGTCCTCAATAAAAGC	5	chr05	22211722	22211742	+	22211731	0	NA	0	NA	0	NA	0	NA	13	0	10.12	13.02	8.35	10.36	12.44	12.06	13.47	10.77	16.48	15.38	21.11	15.3	12.54	12.96	13.66
OS06G0342500	21nt:1:seq-2648	MEL1-bound	CATGAAGAACTCAAGAACACA	ATGCATCTTGAGTTTTTGTGA	4	chr06	13690827	13690847	-	13690836	0	NA	0	NA	0	NA	12.989	0	0	NA	6.45	6.46	6.02	6.3	7.23	6.55	5.43	5.13	4.48	4.61	4.83	5.1	5.56	4.72	4.86
OS11G0107700	21nt:1:seq-26490		TGGAGCTCGAGTACGAGATCG	ACCTCGAGCTCATGCGCGACG	4	chr11	362125	362145	+	362136	35.99	0	0	NA	0	NA	0	NA	0	NA	16.52	14.74	14.51	9.33	8.41	8.65	5.88	4.88	6.54	3.53	0.59	3.38	5.62	7.45	9.74
OS04G0674300	21nt:1:seq-26509		CGACGATGTTCGACTGGATCG	GCTGCT-CAAGCTGAACCTGC	4.5	chr04	34416430	34416450	-	34416440	0	NA	8.001	1	0	NA	0	NA	0	NA	5.4	5.26	5.71	8.38	8.78	9.1	9.78	9.58	8.96	7.31	3.03	9.06	3.79	3.78	4.97
OS12G0122100	21nt:1:seq-26537		TTTCTGCG-CTTTCGAAACTCG	CAAGACACAGAAAGCTTTGTGC	4.5	chr12	1053683	1053703	+	1053694	0	NA	8.993	0	7	1	0	NA	0	NA	6.3	7.4	4.83	4.28	4.15	5.82	4.43	6.15	6.04	3.69	5.85	3.66	4.34	3.79	4.78
OS03G0226700	21nt:1:seq-26537		TTTCTGCGCTTTCGAAACTCG	AAGGACGGCAAAGTTTGGAGC	4	chr03	6654997	6655017	-	6655006	0	NA	0	NA	6	1	0	NA	0	NA	6.78	8.83	8.62	7.31	5.91	8.94	6.48	9	7.22	6.87	3.24	5.14	5.58	6.18	6.34
OS06G0149400	21nt:1:seq-26546		TCGAAGATGCTGGAGAACTCG	AGCTTCTTCAACTTTTTCAGT	4.5	chr06	2561142	2561162	+	2561151	0	NA	0	NA	0	NA	155.078	1	0	NA	27.04	27.04	27.37	22.22	19.48	23.05	15.89	14.04	15.45	16.41	36.61	14.75	16.53	17.51	17.89
OS03G0753600	21nt:1:seq-26550		TCTAGTCTTTGTACA-CACTCG	AGAACAGAGACATGTCTTGAGA	5	chr03	31086334	31086354	-	31086343	0	NA	0	NA	0	NA	16.002	1	0	NA	6.49	5.61	4.86	5.55	6.36	5.98	4.08	5.34	3.93	4.97	4.07	4.87	3.53	4.81	4.17
OS08G0535600	21nt:1:seq-26575		TCTCAAAGTCAAAGGACCTCG	AGGGTTTTAGGTTTTTGGAGG	4	chr08	26751023	26751043	-	26751032	29.032	0	0	NA	23.004	0	0	NA	20.016	0	18.06	18.2	10.58	11.2	15.78	16.65	13.05	13.65	15.22	11.86	17.82	11.26	10.21	10.91	6.36
OS03G0118500	21nt:1:seq-26575		TCTCAAAGTCAAAGGACCTCG	AGAATTTCGGTTTCTTGGCGG	4	chr03	1007653	1007673	-	1007663	0	NA	0	NA	4.002	1	0	NA	0	NA	0.29	1.89	0.56	0.85	1.35	1.85	0.92	1.12	0.97	1.02	0	1.88	0	1.01	0.64
OS01G0784500	21nt:1:seq-26578		GACAGATATCAAGATACCTCG	AAGTCTGTAGTTCTGTATAGC	5	chr01	33243388	33243408	+	33243398	7	0	0	NA	0	NA	0	NA	0	NA	3.12	3.7	3.96	1.91	1.69	1.6	1.42	1.63	1.73	0.87	2.79	1.16	1.36	0.93	1.97
OS03G0277600	21nt:1:seq-26584		ATGCGTACGTACAAATCCTCG	TAAGCATCCATGGTTAGTTGC	5	chr03	9421924	9421944	-	9421935	0	NA	0	NA	0	NA	0	NA	4	0	3.65	3.26	1.18	0.6	0.84	0	0.43	0	1.81	0	0	0	0	0.18	0
OS02G0125800	21nt:1:seq-2660		ATGTCTAGCTCGTAACACACA	TACAGAATGGGCATTGTGTGC	4	chr02	1347430	1347450	-	1347439	0	NA	0	NA	0	NA	0	NA	7.995	0	1.3	0.97	1.51	0.96	1.4	1	0.77	0.7	0.7	0.64	0.81	0.43	1.6	0.64	0.64
OS03G0859550	21nt:1:seq-2660		ATGTCTAGCTCGTAACACACA	TTCAACTCCAGCATTGTGTGC	5	chr03	36281812	36281832	+	36281822	0	NA	0	NA	0	NA	0	NA	11	0	8.62	14.58	15.28	9.7	20.67	11.92	16.03	22.63	17.83	15.05	28.91	15.42	19.02	30.74	18.09
OS04G0556000	21nt:1:seq-26629		TAGTAAGGTCTAGTAGTCTCG	ACCACTGGAGATGATCAGAGC	5	chr04	27832451	27832471	+	27832461	0	NA	0	NA	0	NA	0	NA	4	1	0.56	0.53	0.8	0.95	0.69	0.48	1.08	0.65	0.59	2.65	4.75	2.23	1.95	1.26	1.8
OS03G0336600	21nt:1:seq-26672		AGGTAATAAGCGTTATAGTCG	TCTGTTATTGGAAATTTCTGC	5	chr03	12481339	12481359	-	12481349	0	NA	0	NA	0	NA	0	NA	7	0	3.33	3.84	4.66	3.29	4.09	3.91	2.12	3.85	3.46	2.29	4.58	3.3	2.52	1.6	3.03
OS03G0130750	21nt:1:seq-26716		TTGCTCAAAGGTGTGTCGTCG	CACGAATCTCAACGCAGCAGC	4.5	chr03	1748454	1748474	-	1748464	0	NA	0	NA	0	NA	0	NA	7.002	0	0.7	2.48	1.35	1.09	0.98	0.79	0.83	1.17	0.58	0.54	2.08	0.72	0.5	1.23	1.17
OS05G0573000	21nt:1:seq-26724	MEL1-bound	CGGTCAGT-GGTTTCCAGGTCG	ACCTATCATCCAAAGGTCTAGC	5	chr05	28540147	28540167	-	28540157	0	NA	0	NA	0	NA	0	NA	11.99	0	2.72	4.11	2.3	1.6	3.35	2.04	1.96	1.65	1.84	2.33	3.65	2.51	3.18	3.14	2.29
OS09G0345000	21nt:1:seq-26726		AGGCTCTCGCTACCTAGGTCG	TACGATAACGATGG-TCCAGC	4.5	chr09	10770960	10770980	-	10770971	9	0	10	0	0	NA	0	NA	5.005	1	8.52	9.1	5.26	6.45	6.38	5.54	4.62	3.8	5.23	5.07	9	5.02	6.04	5.16	4.88
OS01G0181300	21nt:1:seq-26782		AAGAGACTATCAAGAACTTCG	TTTTCTGA-AGTTCCTGAAGA	4	chr01	4281896	4281916	-	4281907	0	NA	0	NA	0	NA	0	NA	8	0	1.47	1.6	2.12	1.41	0.85	0.99	1.15	2.1	1.08	0.43	1.64	0.4	1.17	1.29	0.95
OS02G0640000	21nt:1:seq-26809		AGCACGTAGTTCTCAAGTTCG	TTGTTCATCAAGACTTGAAAC	4.5	chr02	25686855	25686875	+	25686864	0	NA	4.998	1	0	NA	0	NA	0	NA	0.72	1.03	1.54	0.84	1.32	0.2	0.31	1.53	0.48	0.57	1.2	0.3	0.42	0.89	0.65
OS07G0596600	21nt:1:seq-26815		CGTCCCTTTTTTATTA-GTTCG	ACAGGAAAAAAATAATACAAGT	4	chr07	24293343	24293363	-	24293353	0	NA	0	NA	0	NA	0	NA	13.005	1	4.98	6.31	6.54	4.62	4.24	4.53	3.78	4.69	4.1	2.89	6.63	3.15	4.07	5.05	5.59
OS02G0804600	21nt:1:seq-26819		TCTTCGACAGCTCAAGGTTCG	AGAACCGGAGGAGTTCCAGGT	5	chr02	34313900	34313920	-	34313909	0	NA	4	1	0	NA	0	NA	0	NA	0.99	1.13	1.26	1.06	0.97	0.98	0.87	1.24	0.84	0.72	0.37	0.61	0.56	0.66	0.89
OS03G0278566	21nt:1:seq-26830		TGGCCTTCTCTTGTCTGTTCG	ACCGGGAGAGAACAAAGCAGC	3.5	chr03	9478926	9478946	-	9478935	0	NA	0	NA	0	NA	0	NA	6.992	0	11.88	12.29	12.31	16.29	17.2	14.42	10.8	7.84	12.58	13.09	2.09	12.29	10.29	12.56	17.53
OS10G0478100	21nt:1:seq-2690		TTCTGTTGCGTCGAAACCACA	AAGCCCATGCAGTTTTTGTGT	4	chr10	17908390	17908410	-	17908399	0	NA	4.998	1	0	NA	0	NA	0	NA	1.4	1.57	1.27	2.12	1.3	1.67	1.67	2.1	1.17	1.5	0.68	1.33	1.51	0.58	1.32
OS07G0511500	21nt:1:seq-26901		AGGAGGATTTCCTTTTAAAGG	TTCTTCTAAAGGAAAAGGTTC	3.5	chr07	19541675	19541695	+	19541686	6.993	1	0	NA	0	NA	0	NA	0	NA	0.91	1.15	1.3	0.71	0.83	0.83	0.59	0.9	0.85	0.34	0.21	0.29	0.34	0.85	0.75
OS02G0814600	21nt:1:seq-26910		CTTGCTGAGTACTACACAAGG	GAACAACTCAGGATGAATGCC	5	chr02	34909219	34909239	-	34909230	0	NA	0	NA	0	NA	0	NA	5.999	0	2.68	1.23	0.95	0.95	0.89	0.64	0.45	0.81	0.24	0.62	1.32	0.23	1.09	0.62	0.71
OS01G0801901	21nt:1:seq-2693		TGAGGCGAACGAACCACCACA	GCTCCGGTTGCTTGATGTTGC	4.5	chr01	33963150	33963170	+	33963159	0	NA	0	NA	0	NA	4	0	0	NA	0	0.27	0	0.48	0	0	0	0	0	0	0.25	0	0	0	0
OS06G0142400	21nt:1:seq-26989	MEL1-bound	AGGGAGATGTCTAGGGTAAGG	TTTCTCTTCAGCTCCCATCCC	4	chr06	2213389	2213409	-	2213398	6	1	0	NA	0	NA	0	NA	0	NA	38.03	44.81	36.98	35.6	35.53	33.22	29.72	35.97	29.98	1.93	0.97	1.03	8.63	5.72	7.2
OS02G0528500	21nt:1:seq-2704		AATAAGTGTTCAAGGCCCACA	TTATTCAGATGTTATGGGTGT	4.5	chr02	19383464	19383484	+	19383473	0	NA	0	NA	0	NA	0	NA	4.995	0	12	13.06	11.97	7.3	6.32	7.68	3.65	3.6	3.74	2.26	5.1	2.21	4.11	4.81	4.05
OS09G0502033	21nt:1:seq-27066		TGTTAAAGGAACAAGAAGAGG	ACGATCTCCTTGCGCTTCTTC	4	chr09	19419271	19419291	+	19419281	0	NA	0	NA	0	NA	0	NA	8	0	0	4.57	0	10.3	11.25	2.03	24.44	12.24	7.67	6.13	8.29	12.47	10.95	5.3	17.03
OS09G0497600	21nt:1:seq-27176		CGGGAAGGCGAACAA-GATAGG	GCTCCTCCGCTCGTTCCTCTCC	5	chr09	19244405	19244425	-	19244416	0	NA	0	NA	0	NA	0	NA	4	1	2.1	1.73	2.94	1.04	1.43	1.78	1.74	1.83	1.55	2.06	3.69	1.46	2.2	3.01	2.33
OS11G0661400	21nt:1:seq-27201		AAGAGCCTCGAGTCTACTAGG	TCCTCTGACCTTAGATGATTT	4.5	chr11	26553643	26553663	-	26553653	18.993	0	0	NA	0	NA	0	NA	0	NA	38.47	43.71	40.48	30.28	31.15	30.21	21.24	19.17	20.81	20.83	34.66	14.23	35.69	28.99	23.6
OS06G0699800	21nt:1:seq-27207		CGTCGATCTGGTCTACCTAGG	GCAAGGAGCCCAGATGGATCA	5	chr06	29422599	29422619	+	29422610	4.002	0	0	NA	0	NA	0	NA	0	NA	1.05	0.65	0.43	0.72	0.34	0.61	0.32	0.58	0.26	0	0.08	0.31	0.43	0.13	0.17
OS12G0173300	21nt:1:seq-27222	MEL1-bound	ACGGTCTCGTTGTTAAGTAGG	TGCAAGAGCAACACTTCTTGC	4	chr12	3711251	3711271	+	3711261	0	NA	0	NA	0	NA	15.008	1	0	NA	28.02	24.13	18.78	19.71	19.73	18.84	12.65	14.01	14.98	10.53	3.67	9.67	11.02	17.28	15.23
OS07G0421000	21nt:1:seq-27224	MEL1-bound	GGTGA-TAGGAACTAGAGTAGG	TCACTGATCTTTGATCTCATGC	3.5	chr07	13513896	13513916	-	13513907	0	NA	0	NA	4.992	1	0	NA	0	NA	5.6	5.74	4.14	4.54	4.97	7.96	7.01	4.93	5.12	4.8	4.44	6.17	3.51	5.68	4.32
OS05G0550800	21nt:1:seq-27225		CCCATGAGTATCACGAGTAGG	TGGTGCTCGTGGAGCTCATCT	4	chr05	27366912	27366932	+	27366922	0	NA	0	NA	0	NA	0	NA	11.008	0	0.6	0.53	0.61	0.51	0.64	0.74	0.68	0.48	0.64	0.97	0.65	0.82	2.13	1.37	1.31
OS08G0462700	21nt:1:seq-27229		TCGTGAATGTGGCATAGTAGG	AACACTAACATCATATCGTCA	5	chr08	22707271	22707291	+	22707280	0	NA	0	NA	0	NA	5	1	0	NA	4.26	4.81	4.83	4.5	2.48	3.98	3.19	2.56	1.74	1.48	2.16	1.51	2.56	2.78	2.87
OS01G0295900	21nt:1:seq-27230		ATGTGATA-GGAATCTAGTAGG	TACATTTTACATTAGTTCATCC	5	chr01	10815932	10815952	-	10815942	0	NA	0	NA	0	NA	0	NA	4	1	1.38	0.97	1.14	0.53	1.04	0.45	0.37	0.29	0.28	0.35	0.62	0.45	0.76	0.74	0.72
OS05G0405600	21nt:1:seq-27281		CTGGAATTTGTATCCTTTAGG	GATCGTAAACCTAGGAAATCC	2.5	chr05	19757332	19757352	-	19757342	0	NA	0	NA	0	NA	0	NA	4.998	1	3.77	3.93	4.2	2.26	3.18	3.26	2.65	1.93	4.19	3.53	4.17	3.58	4.67	2.43	3.08
OS04G0566900	21nt:1:seq-27321		CGTCTAGTACCTAGTTCACGG	GCAGAGCAAGTATCACATGCC	5	chr04	28490167	28490187	-	28490178	0	NA	0	NA	0	NA	0	NA	5	1	11.26	10.39	8.62	6.81	6.36	6.52	5.23	7.44	5.22	4.05	5.91	4.11	6.19	6	5.45
OS01G0966300	21nt:1:seq-27324		CGGAGTTAGATAACAAGACGG	TCCGCAATCCATTGTTCCTCC	5	chr01	42615567	42615587	+	42615578	9.997	1	0	NA	0	NA	0	NA	0	NA	1.03	0.7	1.49	0.56	0.82	0.58	0.27	0.87	0.5	0.74	0.8	0.74	0.25	0.45	0.72
OS01G0843300	21nt:1:seq-27325		GTGTACGGTACATCAAGACGG	CACCCGTCAAATAGTTTTGCC	5	chr01	36226022	36226042	+	36226032	0	NA	4.998	0	0	NA	0	NA	0	NA	0.21	0	0	0.21	0.04	0	0	0	0	0.08	0	0	0	0	0
OS10G0444100	21nt:1:seq-27328	MEL1-bound	GGGCA-AGGAGTCTCTAGACGG	CCGGTCTCCTCGGCGATCTGCG	5	chr10	15997699	15997719	+	15997709	32	0	0	NA	0	NA	19	0	11.004	0	0.28	0.45	0.8	0.27	0.58	0.63	0.59	0.4	0.31	0.61	0.29	0.11	0.27	0.43	0.54
OS04G0659150	21nt:1:seq-27405		TCTTTCGGTTTGCTATTCCGG	AGAGAGAAAAACGATGAGCCC	4	chr04	33632220	33632240	-	33632230	0	NA	0	NA	0	NA	0	NA	5	1	1.75	0	1.05	0	0	0	0	0	0	0	0	0	1.47	1.89	0.29
OS07G0618700	21nt:1:seq-27421		TCAGTCATAGGAACTTAGCGG	ACTCAGTAACTTTAAATCACC	4.5	chr07	25538877	25538897	+	25538887	0	NA	28	0	0	NA	0	NA	0	NA	6.08	6.86	6.27	4.67	4.98	4.72	2.82	5.13	4.42	2.73	5.93	2.61	3.06	2.22	2.1
OS12G0103580	21nt:1:seq-27437		TTTGCGCCTTCGCAAAATCGG	AAACACTGGAGCCTCTTAGTC	5	chr12	168982	169002	+	168992	0	NA	0	NA	0	NA	4.002	1	0	NA	52.62	58.5	54.71	45.37	38.59	43.76	38.1	40.26	43.84	31.24	58.22	28.31	39.59	34.79	42.8
OS12G0103580	21nt:1:seq-27437		TTTGCGCCTTCGCAAAATCGG	AAACACTGGAGCCTCTTAGTC	5	chr12	168982	169002	+	168992	0	NA	0	NA	3	1	4.002	1	0	NA	52.62	58.5	54.71	45.37	38.59	43.76	38.1	40.26	43.84	31.24	58.22	28.31	39.59	34.79	42.8
MSTRG.49079	21nt:1:seq-27439		AAGAAGTGTTGCCAGAATCGG	TTCTTCACAACGGTCTTAGCC	0	chr06	9573653	9573673	-	9573664	5	1	0	NA	0	NA	0	NA	0	NA	4.45	4.41	4.29	1.76	1.78	1.37	0.17	0.61	0.09	0	0.08	0.33	0.15	0.14	0.53
OS02G0555700	21nt:1:seq-27470		GGTCCTTCTTAAGAGAGTCGG	CCAGGAAGGATTCGCACAGCC	2.5	chr02	20995889	20995909	-	20995898	0	NA	0	NA	4	2	0	NA	0	NA	6.38	6.32	7.5	4.23	4.76	5.25	4.1	3.49	4.32	2.76	4.46	2.51	4.46	4.66	4.52
OS02G0528200	21nt:1:seq-27505		AAGTC-TACTTAGCTAAAAGGG	TGCAGAATGGATTGATTTTCCA	4.5	chr02	19358019	19358039	-	19358030	0	NA	0	NA	0	NA	0	NA	7	1	4.52	5.72	3.44	4.79	3.56	2.89	2.28	4.14	3.02	2.14	4.18	1.85	3.07	3.39	2.83
OS01G0764600	21nt:1:seq-2754		CTCTAGTTTTATAGCCTCACA	GAGACCAAAATATTGGAAGCT	4.5	chr01	32185849	32185869	-	32185859	0	NA	0	NA	0	NA	4.992	1	0	NA	1.65	1.52	2.41	1.3	1.27	2.13	1.16	1.83	1.11	0.4	0.73	0.66	1.44	1.27	1.5
OS01G0719000	21nt:1:seq-27552		TCGTCAGCAAACGACAGAGGG	CGCTGGCGTGTGCTGTTTCCC	4.5	chr01	29962461	29962481	+	29962470	0	NA	0	NA	0	NA	0	NA	8.008	1	15.84	16.42	15.53	8.77	11.56	12.06	7.27	8.81	7.23	3.87	9.03	4.96	13.83	8.7	10.49
OS07G0636100	21nt:1:seq-2758		GCGTAATTGCTAAGAGTCACA	CTCATTTAGGATTCTTGGTAT	5	chr07	26414171	26414191	+	26414181	0	NA	0	NA	0	NA	0	NA	5.005	1	15.69	22.65	21.27	15.59	19.03	16.73	18.96	18.48	19.25	19.95	11.83	21.1	15.21	20.83	13.82
OS03G0312600	21nt:1:seq-27657		CCTCGGTTACAGACTGCTGGG	GGAGCAAATGAGTGATGACAC	5	chr03	11176973	11176993	+	11176982	0	NA	0	NA	27.02	0	0	NA	0	NA	7.78	8.01	7.77	5.91	7.63	6.68	5.62	5.36	4.6	3.52	6.9	3.71	3.87	4.3	3.47
OS04G0546400	21nt:1:seq-27657		CCTCGGTTACAGACTGCTGGG	GCAGCCAATCTCCCATGGCCC	5	chr04	27360672	27360692	+	27360683	0	NA	0	NA	4	1	0	NA	0	NA	1.11	0.86	0.91	0.23	0.67	1	0.58	0.45	0.35	0.35	0.82	0.26	0.91	0.49	0.09
OS06G0519400	21nt:1:seq-27726		CATGAAGTAGAAAACAGATGG	GTAAAACATCTTTTATCTACT	4.5	chr06	19023819	19023839	+	19023829	0	NA	0	NA	0	NA	0	NA	4	1	1.23	0.74	1.64	0.78	1.44	1.24	0.86	0.49	0.57	0.52	0.71	0.7	1.64	1.01	0.95
OS03G0254700	21nt:1:seq-27738		TCGAGTGAACGAATAGGATGG	AGCTCAAATGTTTATCCTGTC	3.5	chr03	8166702	8166722	-	8166713	0	NA	0	NA	31.98	0	0	NA	0	NA	11.47	13.62	12.48	8.48	9.41	9.33	7.38	7.09	8.03	5.44	11.73	5.44	8.5	7.67	8.52
OS01G0692400	21nt:1:seq-27753	MEL1-bound	CGGACTTAGGACTAGCTATGG	GTCTGATACCTGATAGGTATC	4.5	chr01	28575972	28575992	-	28575983	0	NA	0	NA	0	NA	0	NA	4	0	0	0	0	0	0	0	0	0	0	0	0	0	4.37	2.32	3.28
OS11G0592900	21nt:1:seq-2779		CACGTTGTACCTTGTTTCACA	GTGCAAGAAGGAACGAAGAGC	4.5	chr11	22566187	22566207	-	22566196	0	NA	0	NA	6.996	0	0	NA	0	NA	2.14	1.17	3.62	3.01	3.26	3.39	2.73	3.25	2.18	2.43	0.28	2.71	2.4	1.49	1.69
MSTRG.52233	21nt:1:seq-27815		AGTTAGGTAGGAAACCAGTGG	TCCATTTATACTTTGGTCACT	3.5	chr06	30326264	30326284	-	30326273	0	NA	6.996	0	0	NA	0	NA	0	NA	0.94	1.66	0.91	1.08	0.59	0.82	0.34	0.3	0.65	0.66	1.5	0.44	0.61	0.68	0.76
OS03G0375900	21nt:1:seq-2785		GGCGACGAGCAAGTAAAGACA	CCGATGTTTGTTTATCTGTGT	4.5	chr03	14836248	14836268	-	14836258	0	NA	0	NA	0	NA	0	NA	5	0	1.38	0.86	0.68	3.59	3.04	5.17	5.03	3.35	2.85	5.78	0.72	6.32	2.52	2.45	2.89
OS04G0484900	21nt:1:seq-27869		CGTCAACTCTCAACTCTGTGG	GCAAATGAGGGCTGGGAGACC	5	chr04	24238287	24238307	-	24238296	0	NA	0	NA	0	NA	6.994	1	0	NA	5.67	6.11	6.24	7.33	9.11	6.89	7.04	6.1	6.51	3.83	1.75	3.12	4.67	3.61	4.16
OS11G0130500	21nt:1:seq-27869		CGTCAACTCTCAACTCTGTGG	TCAGTTGAGTGTTGTGTCAAC	5	chr11	1404092	1404112	-	1404102	0	NA	0	NA	0	NA	4	0	0	NA	0.74	0.4	0.24	0.59	0	0.66	0.19	0	0.27	0.11	0.57	0.3	0	0.32	0.68
OS01G0847600	21nt:1:seq-27887		CTCGGTACCTAGATTCATTGG	GTGCCATTGGTGTAAGTAACT	4	chr01	36405478	36405498	+	36405489	7	0	0	NA	0	NA	0	NA	0	NA	7.99	10.09	10.27	8.2	9.53	10.17	6.22	7.14	7.84	4.73	6.12	4.75	6.93	4.63	4.45
OS05G0421000	21nt:1:seq-27979	MEL1-bound	CGGCCGCTACACACATAAATG	TCAGGCGGTGTATGTATATAT	5	chr05	20648830	20648850	+	20648840	0	NA	0	NA	4.998	0	0	NA	0	NA	36.94	24.04	43.32	9.44	8.26	17.25	1.28	11.75	6.66	8.33	16.73	9.04	10.32	7.46	12.65
OS08G0233600	21nt:1:seq-27993	MEL1-bound	TTGGACTCAAGAGAGGCAATG	TACCTGAGTTTTCTCCTCTTC	4.5	chr08	8119387	8119407	-	8119396	16.983	0	0	NA	0	NA	0	NA	0	NA	11.01	10.05	11.16	10.21	8.93	8	6.83	7.45	8.51	6.51	3.42	7.94	5.46	7.82	8.18
OS06G0300600	21nt:1:seq-2801		CGGCCGTTCTAGCTCGAGACA	GCCGGCGAGGTCGAGCCCCCA	5	chr06	11207981	11208001	-	11207992	0	NA	9	1	0	NA	0	NA	0	NA	11.23	12.23	12	7.63	9.32	7.36	7.21	7.53	7.74	6.12	11.17	4.84	4.68	7.37	6.18
OS05G0374500	21nt:1:seq-28017		GGGCAGGTTTATATACGAATG	TCCGTTCATATACATGATTAT	4.5	chr05	18046858	18046878	+	18046867	0	NA	0	NA	0	NA	0	NA	8.998	0	8.01	8.21	6.28	4.84	6.39	5.97	3.44	6.64	3.24	3.82	11.56	4.07	11.61	11.04	12.63
OS02G0528300	21nt:1:seq-28035	MEL1-bound	GGGAAATATGGCTAGCTAATG	TCCTTCATACTGATCAATGTC	5	chr02	19365184	19365204	+	19365195	0	NA	0	NA	0	NA	0	NA	5	1	0.82	0.56	0.77	0.27	0.24	0.31	0.18	0.41	0.24	0.3	0.38	0.1	0.45	0.41	0.49
OS05G0535400	21nt:1:seq-28143		CCGTCTCACTCGATCGTCATG	GGCAGAG-TATCGAGCAGTAC	4.5	chr05	26588010	26588030	+	26588019	0	NA	7.992	1	0	NA	0	NA	0	NA	0	0.21	0	0	0.13	0.28	0.07	0.22	0.13	0.07	0	0.11	0	0.16	0
OS03G0672300	21nt:1:seq-28143		CCGTCTCACTCGATCGTCATG	GGCAGAGTCAGCTATAGGTGC	5	chr03	26527452	26527472	-	26527462	8.004	0	0	NA	0	NA	0	NA	0	NA	2.72	3.51	2.14	3.27	2.97	2.57	3.35	2.77	3.21	1.86	3	1.78	1.92	2.1	2.91
OS04G0546400	21nt:1:seq-28148		TCCGATCTCAACGCTGTCATG	AAGCTAGGATTGCG-CAGTAC	5	chr04	27360996	27361016	+	27361005	0	NA	7.995	0	0	NA	0	NA	0	NA	1.11	0.86	0.91	0.23	0.67	1	0.58	0.45	0.35	0.35	0.82	0.26	0.91	0.49	0.09
OS08G0522400	21nt:1:seq-28149		CGGTGTC-CGACTTCTGTCATG	GCCACTGCGCTGAAAACATTAT	5	chr08	25973130	25973150	-	25973139	0	NA	0	NA	11	0	0	NA	6.003	1	0.57	0.47	0.28	0.21	0.6	0.26	0.23	0.27	1.19	0.25	0.3	0.35	0.27	0.25	0.48
OS02G0156300	21nt:1:seq-28161		GCTCGAGCAAAGTCAAAGATG	CTAGCGCGTTTGAGTCTTTGC	5	chr02	3087230	3087250	+	3087241	0	NA	0	NA	0	NA	0	NA	4	0	5.82	3.51	2.34	4.48	2.39	3.27	3.04	5.31	2.71	1.27	4.76	1	2	2.8	4.72
OS03G0307900	21nt:1:seq-28168	MEL1-bound	CCGCCGCTACACCAGAAGATG	GGCGGCG-TGTCGTCTCCAAC	4.5	chr03	10960141	10960161	+	10960150	5	0	0	NA	0	NA	0	NA	0	NA	3.81	6.04	5.01	3.34	3.65	3.61	3.47	2.32	3.94	3.57	3.68	3.13	3	3.05	3.38
OS08G0499800	21nt:1:seq-2818		AGCGTCGGCAACCTTTAGACA	TAGCAGCCG-TGGAACTCTCT	4.5	chr08	24673130	24673150	+	24673140	0	NA	0	NA	0	NA	0	NA	4	1	4.78	3.68	5.69	3.25	2.57	3.12	2.52	2.56	1.56	1.3	2.26	1.56	2.57	2.16	1.96
MSTRG.42610	21nt:1:seq-28203	MEL1-bound	TCGAACAGACCAGTATAGATG	AGGTTGTTTGGTAAAATTTAC	4	chr05	3147597	3147617	-	3147606	0	NA	5	1	0	NA	0	NA	0	NA	1.6	1.55	1.78	0.24	0.34	0.47	0.1	0.35	0.17	0	0	0.02	0.26	0.24	0.27
OS08G0565700	21nt:1:seq-28213	MEL1-bound	TCGTGTTAGGAATCGTAGATG	ATCACCAACCTTAGCATCGCC	5	chr08	28342818	28342838	-	28342829	0	NA	0	NA	0	NA	0	NA	6	1	6.94	11.07	4.45	4.6	0	1.85	9.15	5.97	10.96	8.65	9.22	11.01	7.41	3.02	8.37
OS08G0511200	21nt:1:seq-28231		CGACGCAGGACAACGACGATG	GCTGC-GCCTGCTGCTGCTGC	4	chr08	25352054	25352074	-	25352064	0	NA	4	1	0	NA	0	NA	0	NA	3.07	2.56	2.95	2.26	2	0.83	0.97	1.17	1.7	0.72	0.85	0.34	1.38	1.26	1.37
OS02G0570300	21nt:1:seq-28250	MEL1-bound	TAGTTCCAGACAGTGTCGATG	ATGACGATCTGTCACAGCTAT	3.5	chr02	21755016	21755036	+	21755026	16	0	0	NA	0	NA	0	NA	0	NA	12.17	16.46	15.35	8.5	5.07	5.84	3.4	1.8	2.33	3.14	3.19	1.78	3.45	7.51	4.05
OS12G0109800	21nt:1:seq-28253	MEL1-bound	TGCTACACCTTACCTTC-GATG	ACGATGGGGAATGGCAGTCTGC	4	chr12	533326	533346	+	533337	0	NA	0	NA	0	NA	0	NA	4	0	0.77	1.05	0.74	0.19	0.67	0.86	0.32	0	0.96	0.84	0.8	0.39	0	0.42	0.43
OS04G0643700	21nt:1:seq-28283	MEL1-bound	ACGAGACTAATAGTGATGATG	TGTTCTGGTTATCACTAAGAT	3.5	chr04	32760331	32760351	+	32760341	0	NA	0	NA	0	NA	0	NA	5	1	4.52	4.82	2.64	1.32	2.25	2.09	2.21	2.48	1.68	1.47	2.37	1	1.54	1.89	1.01
OS03G0412400	21nt:1:seq-28296	MEL1-bound	CAGACTAGTGGTAGCG-TGATG	CTCCGATCACCATCGCTACTCC	4.5	chr03	17053557	17053577	-	17053566	0	NA	0	NA	0	NA	0	NA	6.006	1	1.64	1.27	3.14	5.53	4.19	3.75	4.12	4.4	5.11	3.83	1.18	3.4	5.83	6.41	7.57
MSTRG.2886	21nt:1:seq-28348		ATGGAAACTAACTACACTATG	TGCCGTTTACTGATGTGATAT	4	chr01	15473303	15473323	-	15473313	0	NA	0	NA	0	NA	0	NA	10.998	1	1.62	2.14	1.33	0.67	1.62	1.04	0.73	0.22	1.53	0.5	1.91	0.76	0.89	1.42	1.03
OS11G0137250	21nt:1:seq-28354		CCTCGCAGGGTAAGGACTATG	TGAGCGTTTCATTACTGATTG	5	chr11	1718821	1718841	-	1718831	0	NA	0	NA	10.994	0	0	NA	0	NA	54.04	67.28	45.5	21.99	52.55	24.27	32.08	25.35	34.38	21.99	33.6	8.01	12.55	27.1	7.6
OS05G0404400	21nt:1:seq-2838		GACAAGACGTCTAAGCCGACA	CTGGTCAGCAGATACGGTTGC	4.5	chr05	19691958	19691978	-	19691968	0	NA	0	NA	0	NA	0	NA	25.01	0	2.12	1.74	2.05	3.29	3.52	1.79	2.48	2.04	2.44	1.6	2.99	2.93	1.6	1.6	1.78
OS05G0212400	21nt:1:seq-28380		GTTTGTCGCTTGATGTCTATG	TGAACAGCCAAATACTGATGC	4.5	chr05	6962621	6962641	-	6962632	0	NA	6	1	0	NA	0	NA	0	NA	1.02	1.28	0.74	0.8	1.3	0.95	0.57	0.73	0.6	0.42	0.96	0.71	0.73	0.47	0.46
OS05G0583600	21nt:1:seq-28389		TCGGTCATCGGTGAGAGTATG	AGCTAGTAGGCACACTTGTGC	4	chr05	29051333	29051353	+	29051344	0	NA	0	NA	0	NA	0	NA	5.004	1	5.88	8.43	8.11	5.78	8.73	11.08	15.32	11.49	10.26	22.29	1.9	18.8	9.91	7.9	9.7
OS11G0689650	21nt:1:seq-28407		TCGTCACCGCTAGTGTGTATG	CACAGAGGCGGTGACACGTAC	5	chr11	28011634	28011654	+	28011643	0	NA	0	NA	0	NA	9	0	0	NA	6.05	5.46	5.83	2.84	4.24	3.1	2.18	1.22	0.79	1.26	2.64	1.7	2.91	2.8	2.57
OS01G0881400	21nt:1:seq-28437		CAGAAGCGAAGCTACTTTATG	CTCTCCGCTTAGATTAAATGT	5	chr01	38258951	38258971	+	38258960	6	0	0	NA	0	NA	0	NA	0	NA	3.94	3.64	3.32	3.06	2.67	3.27	2.29	2.79	2.4	2.71	2.73	1.35	2.42	2.51	3.1
OS07G0614500	21nt:1:seq-28486		CTCATGTAGGTCGAGACACTG	GAGTACATCCAGAGCTGCGAC	3	chr07	25314542	25314562	-	25314552	0	NA	0	NA	116.046	0	0	NA	0	NA	10.71	13.7	11.88	7.5	6.38	10.43	6.5	8.08	8.29	5.27	16.4	4.6	8.73	7.92	6.33
OS07G0637700	21nt:1:seq-28504		CACAAGATGTTGGGCTCACTG	GTGTTCAACGACCCGA-TGAC	3	chr07	26516721	26516741	+	26516730	0	NA	0	NA	0	NA	0	NA	4	1	0	0	0	0.73	0	0.92	0.54	0.49	0.28	8.47	6.02	10.03	0.99	1.15	2.32
OS02G0640000	21nt:1:seq-28517		TAGCCGAAGTGTCTCAGACTG	TTTGTCTTCACCGTGTCTGAC	4.5	chr02	25685505	25685525	+	25685515	0	NA	0	NA	0	NA	0	NA	4	1	0.72	1.03	1.54	0.84	1.32	0.2	0.31	1.53	0.48	0.57	1.2	0.3	0.42	0.89	0.65
OS05G0389900	21nt:1:seq-28691		TTGTCTAGACCATCGTGGCTG	GACAGATCTGGTAGCGGCGAC	3	chr05	18877903	18877923	+	18877913	0	NA	0	NA	0	NA	8.998	1	0	NA	30.56	23.82	23.64	34.72	23.61	20.28	37.52	29.68	28.48	26.5	8.87	22.61	16.4	16.2	12.82
OS03G0655600	21nt:1:seq-28714		TCAAGAGACGTCGGTAATCTG	AATTATCTGAAACCATTAGCC	5	chr03	25582028	25582048	+	25582039	0	NA	0	NA	0	NA	0	NA	4	1	2.66	2.77	2.75	1.66	1.03	1.56	1.82	1.47	1.98	2.13	3.51	1.88	2.81	3.76	2.9
OS01G0205100	21nt:1:seq-28714		TCAAGAGACGTCGGTAATCTG	AGTTCTCTGCAGCTAGTTGTG	4.5	chr01	5764312	5764332	+	5764323	0	NA	0	NA	4	1	0	NA	0	NA	2.7	3.75	3.26	2.61	1.94	3.17	1.79	1.32	2.06	1.4	3.47	1.83	2.44	1.63	2.36
OS01G0521200	21nt:1:seq-28718		TCGAAGGTACATGCTCATCTG	TGCTTCCCTGTAAGAATGGAT	5	chr01	18585082	18585102	+	18585091	0	NA	0	NA	0	NA	0	NA	5	1	1.56	1.38	1.44	0.86	1.05	0.88	0.63	1	0.33	0.59	0.23	0.18	0.57	0.79	0.83
OS08G0113800	21nt:1:seq-28718		TCGAAGGTACATGCTCATCTG	ATCTTCCATGCATGTGTAGGC	4	chr08	741913	741933	-	741924	0	NA	0	NA	8.993	0	0	NA	0	NA	2.55	2.13	2.87	2.92	3.08	2.28	2.36	2.86	1.91	1.59	1.5	1.8	2.14	1.63	1.34
OS07G0547700	21nt:1:seq-28722		CGTCTTGATTGTTAGGATCTG	GAAGAAGTAACGATCCTCTAC	4.5	chr07	21729468	21729488	-	21729477	0	NA	0	NA	0	NA	6	1	0	NA	0.5	0.54	0.83	0.48	0.84	0.48	0.67	0.7	0.48	0.2	0.07	0.27	0.51	0.35	0.29
OS03G0832400	21nt:1:seq-28730		TCGTCTTTCATTCGCACTCTG	AGCAGCACGGAAACGTGAGAT	4.5	chr03	34963629	34963649	+	34963639	20.988	0	0	NA	0	NA	0	NA	0	NA	12.02	14.16	17.34	13.82	15.41	12.8	11.87	9.03	12.65	9.87	9.85	11.49	12.02	12.04	13.23
OS11G0302900	21nt:1:seq-28730		TCGTCTTTCATTCGCACTCTG	TGCATAAAGCAACCGTGAGAC	4	chr11	11390609	11390629	-	11390618	0	NA	0	NA	0	NA	10.982	0	0	NA	3.04	4.23	3.9	2.28	2.14	2.95	1.43	2.84	1.83	1.23	1.8	1.32	1.7	2.22	2.63
OS04G0486800	21nt:1:seq-28749		AGGCTGAGGAGAGCATCTCTG	ACCCATTCTTCTTGTACAGAC	4.5	chr04	24319539	24319559	+	24319548	0	NA	12	0	0	NA	0	NA	3.996	1	0.45	0.56	0.52	0.5	0.55	0.25	0.29	0.12	0.44	0.29	0.16	0.17	0.23	0.18	0.07
OS08G0199525	21nt:1:seq-28774		CAGAAGACTTGGGACTGTCTG	TTCTTCTGGGCCTTGACCGCC	4.5	chr08	5752146	5752166	+	5752156	0	NA	4	0	0	NA	0	NA	0	NA	98.09	95.56	135.01	136.12	163.58	140.78	107.27	109.44	98.56	55.27	0	64.46	30.5	25.68	34.79
OS03G0736400	21nt:1:seq-28837		TGGAGGGAGCTTCAAGAAGTG	AACTCCTTCCAAGCTCCTCGC	5	chr03	30191536	30191556	-	30191546	0	NA	5.999	0	0	NA	0	NA	0	NA	2.7	2.22	1.9	2.54	1.48	1.67	2.15	2.52	2.05	1.73	2.73	1.57	2.65	1.62	1.25
OS03G0862300	21nt:1:seq-28849		GAGGAGAACGCTGGATAAGTG	CACCTCTGGAGACAGATTCAC	5	chr03	36403195	36403215	+	36403205	0	NA	15.008	0	0	NA	0	NA	0	NA	0.78	0.52	0.52	0.84	0.47	0.53	0.57	0.44	0.35	0.38	0.26	0.31	0.48	0.35	0.41
OS07G0105750	21nt:1:seq-28849		GAGGAGAACGCTGGATAAGTG	CACCTCTGGAGACAGATTCAC	5	chr07	307495	307515	+	307505	0	NA	15.008	0	0	NA	7	1	0	NA	2.76	2.13	1.82	1.53	1.34	1.87	1.14	0.74	1.02	0.61	0.26	0.4	1.01	0.95	0.68
OS11G0132000	21nt:1:seq-28852	MEL1-bound	TTGAATATCCTGCTC-TAAGTG	AACTTACTGGATGAGAATTCAT	4.5	chr11	1466864	1466884	+	1466874	0	NA	0	NA	0	NA	12	0	7	0	1.47	1.34	0.84	1.19	1.51	1.23	0.59	0.61	0.53	0.31	0.29	0.72	0.61	0.49	0.93
OS04G0271700	21nt:1:seq-28862		CTCGAATGTACCTCCACAGTG	GCGCGTGCGTGGAGGTGTCCC	4	chr04	11375859	11375879	-	11375870	0	NA	0	NA	0	NA	0	NA	6.006	1	13.07	10.46	8.63	12.88	13.58	16.84	12.76	12.44	15.14	16.99	6.2	12.35	15	15.12	16.71
MSTRG.20856	21nt:1:seq-28889		GTGGAAAGACACTCAAGAGTG	CATGTTTTTATGGGTTTTCAC	5	chr12	22754903	22754923	-	22754914	0	NA	0	NA	4	0	0	NA	0	NA	2.74	3.14	1.53	1.46	1.42	1.44	0.38	0.97	0.24	0.06	0.15	0.18	0.28	0.82	0.88
OS11G0522900	21nt:1:seq-28891		CGGAAAGTCGGCAGAAGAGTG	GCCTGTCATCAGTCCTCTCTC	5	chr11	18833894	18833914	+	18833905	0	NA	11.008	1	0	NA	0	NA	0	NA	13.1	12.04	12.57	10.72	11.08	12.96	7.58	7.45	10.72	5.37	10.08	4.98	5.65	7.38	5.17
OS02G0732700	21nt:1:seq-28909		GGCGGTTAATGTAAGTGAGTG	CAGCCATTGAAATTCTCTCAC	5	chr02	30544307	30544327	-	30544317	0	NA	0	NA	12.992	0	0	NA	0	NA	11.74	11.57	12.08	8.34	8.36	8.72	6.23	5.45	6.33	4.25	9.37	4.39	7.85	8.56	7.63
OS03G0595300	21nt:1:seq-28926		ATGAGTCTTCTTTAAGTAGTG	TAACAAGAAGAAGTTCATCAC	3.5	chr03	22151057	22151077	-	22151066	0	NA	0	NA	0	NA	0	NA	7	0	3.56	2.9	2.13	3.37	4.9	3.37	3.23	9.21	4.62	6.72	9.02	6.11	2.98	6.09	4.96
OS05G0521700	21nt:1:seq-28927		TCGTTTCGCAATGTCGTAGTG	ACCAAAGGTGTAAAGCATCAC	5	chr05	25955037	25955057	+	25955048	0	NA	0	NA	5	1	0	NA	0	NA	11.64	11.29	11.87	7.96	11.18	9.18	7.05	6.33	7.76	4.68	5.06	5.37	8.66	9.11	7.87
OS07G0211101	21nt:1:seq-28949		CGCTCCT-TCTGCTTCAACGTG	GCGGGGAGAGACGAATTTGCGT	4	chr07	6036428	6036448	+	6036438	0	NA	0	NA	0	NA	0	NA	5.994	1	6.41	1.52	5	3.42	6.37	5.01	6.24	9.07	7.9	7.63	1.63	7.31	3.07	4.42	6.92
OS02G0161050	21nt:1:seq-28957		GATAGACTTGGTAGTCACGTG	TTATCTGCACCATTAGCCCAA	5	chr02	3285071	3285091	+	3285080	0	NA	4	0	0	NA	6	0	0	NA	0.22	0.2	0	0.29	0	0	0	0.15	0	0	0.68	0.32	0.25	0	0
OS11G0496600	21nt:1:seq-2899		CACAAGGTATGGTTCCTGACA	GTGTTTGATGCCAAGGAATTT	5	chr11	17636030	17636050	-	17636039	5	0	0	NA	0	NA	0	NA	0	NA	0.81	0.76	0.73	1	0.95	0.98	0.69	0.91	0.75	0.89	0.66	0.74	0.56	0.73	0.65
OS06G0713600	21nt:1:seq-28998		GACAGAGCTGAAAGAGCCGTG	TTTTCTCCAGTTTCTCGACAC	4.5	chr06	30226907	30226927	+	30226916	0	NA	0	NA	0	NA	5	0	0	NA	8.55	9.13	9.43	4.97	3.75	4.88	2.88	1.87	4.03	1.66	7.41	2.07	1.99	0.22	1.34
OS03G0163000	21nt:1:seq-2900		TGGTGATGAGGATGGCTGACA	ACCAATACTCCTACCTACTGT	2	chr03	3416024	3416044	+	3416035	0	NA	0	NA	0	NA	0	NA	4	2	7	6.41	9.4	5.11	5.12	8.31	4.66	4.66	4.91	5.34	8.59	5.45	7.04	5.86	4.08
OS04G0460350	21nt:1:seq-29013		AAGGTCAAGAGATGTCGCGTG	TTCCCCTTCTCTGCAGCTCGT	4.5	chr04	22980937	22980957	-	22980947	0	NA	0	NA	0	NA	0	NA	4.002	0	9.12	13.74	12.53	15.35	7.43	13.14	5.09	12.01	6.46	11.05	7.9	8.78	8.7	9.96	11.91
OS04G0460350	21nt:1:seq-29013		AAGGTCAAGAGATGTCGCGTG	TTCCCCTTCTCTGCAGCTCGT	4.5	chr04	22980937	22980957	-	22980947	2	0	0	NA	0	NA	0	NA	4.002	0	9.12	13.74	12.53	15.35	7.43	13.14	5.09	12.01	6.46	11.05	7.9	8.78	8.7	9.96	11.91
OS04G0643800	21nt:1:seq-29078		CCCGGACATGTTTACTAGGTG	CGGTCTGTACCAAGGTTCCAT	5	chr04	32765419	32765439	+	32765428	0	NA	5	0	0	NA	0	NA	0	NA	1.01	1.83	0.64	0.31	0.46	0.3	0	0	1.09	1.72	1.01	0.54	0	0	0
OS03G0220300	21nt:1:seq-29094		CCGACGTAAGCTCGAACGGTG	GCCTGCATTTGAGCTCGAAAT	5	chr03	6322580	6322600	-	6322590	0	NA	0	NA	0	NA	0	NA	6	1	6.69	4.88	6.45	5.02	4.37	4.66	3.85	3.44	3.85	3.36	5.4	4.08	4.13	4.83	5.19
OS01G0199300	21nt:1:seq-29110		ACGTAGGATCTCAAGCCGGTG	AGCAACATGGGGTTCGGCCGC	4.5	chr01	5384578	5384598	+	5384589	0	NA	0	NA	0	NA	4	1	0	NA	0.31	1.35	0	0.58	0.42	0.55	1.59	0	0.67	0.27	0	0.75	0.59	0.28	0
OS03G0737800	21nt:1:seq-29112		AGTGATCTCGATAGAGCGGTG	TCACGAGAGATGTCTTGACCC	5	chr03	30258200	30258220	+	30258211	0	NA	0	NA	6.001	1	0	NA	0	NA	3.99	3.45	3.6	3.72	4.45	3.83	3.08	2.64	3.37	2.89	3.61	2.31	3.29	3.02	3.28
OS05G0430200	21nt:1:seq-2912		ACTTGGCATAGTTAGGTGACA	AGAACCGTATCAATCCACAGA	3	chr05	21116916	21116936	+	21116927	33.968	0	0	NA	0	NA	0	NA	36.972	0	15.66	16.28	13.82	7.89	9.34	9.81	9.46	8.64	7.73	6.2	11.77	5.23	8.98	9.04	8.89
OS01G0559200	21nt:1:seq-29195	MEL1-bound	GGTCGGAAGTAGGTAGCTGTG	CCCCCCTCCATCCATCGCCGC	4.5	chr01	21181466	21181486	+	21181475	0	NA	0	NA	23.004	0	0	NA	0	NA	7.84	8.54	6.45	3.9	4.2	7.33	4.92	3.71	5.47	5.17	4.83	6	4.74	6.2	4.42
OS04G0588000	21nt:1:seq-29199	MEL1-bound	TCGGAGGAG-TTAAGGGCTGTG	AGCCTCCTCTTTTTCCGGACGC	5	chr04	29717201	29717221	-	29717210	0	NA	4	1	0	NA	0	NA	0	NA	3.58	19.75	5.99	15.49	14.99	15.21	12.67	3.12	9.61	8.54	0.82	6.38	5.5	1.61	5.61
OS04G0588000	21nt:1:seq-29199	MEL1-bound	TCGGAGGAG-TTAAGGGCTGTG	AGCCTCCTCTTTTTCCGGACGC	5	chr04	29717201	29717221	-	29717210	0	NA	4	1	2	1	0	NA	0	NA	3.58	19.75	5.99	15.49	14.99	15.21	12.67	3.12	9.61	8.54	0.82	6.38	5.5	1.61	5.61
MSTRG.1342	21nt:1:seq-29203	MEL1-bound	AGGAACGAGATAGGTGCTGTG	TCCTTTCTCTATACAAGAAAC	4	chr01	6557877	6557897	-	6557886	0	NA	0	NA	0	NA	4.998	0	0	NA	0.71	0.77	1.51	0.75	0.66	1.14	1.57	0.6	0.09	0.27	0.81	0.64	0.3	0.41	0.79
OS02G0128400	21nt:1:seq-29208		CTGTTATGTAGACTGTCTGTG	GACCATACATCTGA-AGACCC	3.5	chr02	1469491	1469511	-	1469501	6.994	1	0	NA	0	NA	0	NA	0	NA	3.14	2.17	2.09	2.34	2.48	1.71	1.56	2.91	2.14	1.42	1.89	1.42	1.51	1.6	2.08
OS11G0180200	21nt:1:seq-29214		CTCGGCGGTAGCTTAAGTGTG	GACCTGCTATCAAATTCAAAA	5	chr11	4005028	4005048	-	4005038	0	NA	0	NA	0	NA	0	NA	6	1	1.33	1.2	1.36	1.66	1.65	1.63	1.82	1.35	1.31	1.93	4.72	1.87	3.47	2.48	2.53
OS08G0499532	21nt:1:seq-29252		CAGATCGGAAAGCTTATTGTG	GTTTTGGCTTTAGAATAAAAT	5	chr08	24661334	24661354	-	24661344	0	NA	20.016	0	0	NA	27.004	0	0	NA	12.02	10.14	7.56	9.09	8.24	7.31	5.36	4.12	4.42	4.18	2.94	4.52	5.12	4.41	4.42
OS01G0647800	21nt:1:seq-29252		CAGATCGGAAAGCTTATTGTG	GTTTTGGCTTTAGAATAAAAT	5	chr01	26112096	26112116	-	26112106	0	NA	20.016	0	0	NA	0	NA	0	NA	2	2.86	4.25	2.02	1.62	2.75	2.1	1.81	2.21	3.13	2.5	1.72	2.42	2.04	1.76
OS05G0498300	21nt:1:seq-29282		GTTCCCGAGCCTCTTAAATTG	CATGGTCTGGGAGAAGTTAGC	4.5	chr05	24533891	24533911	+	24533901	0	NA	7.002	0	0	NA	0	NA	0	NA	1.52	1.88	1.56	0.87	0.7	0.82	0.39	0.5	0.61	0.44	0.46	0.3	0.71	0.77	0.84
OS07G0626300	21nt:1:seq-29295		TTGGTGGAGTCTCATTAATTG	AACTACCTCAGAGCATTTAAA	3.5	chr07	25938232	25938252	+	25938242	0	NA	0	NA	0	NA	4.002	1	0	NA	3.53	3.78	3.1	2.73	2.8	3.03	2.78	2.22	1.93	2.03	3	1.69	2.84	1.58	3.22
OS02G0680500	21nt:1:seq-29303		GTCCTAAAACACAGTACATTG	AAGGATATTGTTTCGTGGAAC	4.5	chr02	27772090	27772110	+	27772100	0	NA	0	NA	7	1	0	NA	0	NA	3.11	3.6	4.31	3.08	3.27	3.07	3.07	3.9	2.26	2.98	3.72	2.71	2.05	2.31	3.79
OS01G0320700	21nt:1:seq-29328	MEL1-bound	TGCTTAGACACTCTCCGATTG	GCGGATCTGGTAGACGCTGAC	4.5	chr01	12214343	12214363	+	12214354	0	NA	0	NA	0	NA	83.961	0	0	NA	142.01	109.42	94.4	93.31	84.54	96.72	76.17	54.89	81.76	63.62	45.02	63.14	79.26	67.14	65.88
OS08G0515800	21nt:1:seq-2935		ACCTACCACTTGTCTCATACA	TGGTTGTTGAGCAGAGGAGGT	4.5	chr08	25590224	25590244	-	25590233	0	NA	0	NA	0	NA	0	NA	4	0	13.24	13.54	17.48	12.02	13.74	13.74	9.66	12.11	10.53	9.99	5.23	8.44	9.18	9.28	7.83
OS11G0155000	21nt:1:seq-29357		CCTGGGATGTTAGTTCTATTG	TGGTTCTACAATCAACATGAC	4	chr11	2566115	2566135	+	2566124	0	NA	0	NA	0	NA	0	NA	4	1	2.89	1.26	2.59	2.56	0.8	1.89	2	0.36	0.63	0.67	5.29	0.47	3.32	2.55	1.93
OS04G0370500	21nt:1:seq-29365		GATTAGCTAGTGAGCTTATTG	GTGATGGATCATTGGAAGAAC	5	chr04	18025075	18025095	+	18025084	0	NA	8.998	0	5	1	5.995	1	0	NA	15.8	13.34	15.05	8.91	11.3	10.97	7.44	10.92	11.36	7.11	15.45	3.89	11.38	10.56	8.75
OS12G0566300	21nt:1:seq-29402		AGTGCCGCACGTGACTACTTG	TGAAGGC-TGCACGGATGAAC	4.5	chr12	23278415	23278435	+	23278426	0	NA	0	NA	167.904	0	0	NA	0	NA	26.13	24.78	24.16	24.47	22.33	27.1	26.97	25.48	27	22.93	46.26	22.1	22.89	20.17	23.32
OS04G0434900	21nt:1:seq-29427		TCGATCTCTGCCTTGACCTTG	AGCTGGAACTGGAACTGGAAC	4	chr04	21629837	21629857	+	21629848	5.005	1	0	NA	0	NA	0	NA	0	NA	9.32	8.36	6.96	8.65	9.83	12.39	12.34	4.48	10	6.52	0.4	9.98	3.87	5.77	7.25
OS03G0271300	21nt:1:seq-29428		AGTCTCACTATGTTGACCTTG	TCAGGGCGATGCCCCTGGAGC	4.5	chr03	9075577	9075597	+	9075587	5.004	1	0	NA	0	NA	0	NA	0	NA	2.26	3.03	2.65	2.04	2.8	2.82	3.55	2.63	2.77	2.41	1.55	1.64	0.96	1.32	2.51
OS01G0814800	21nt:1:seq-29435		TGTCT-CTACAACGTACCCTTG	GCAGTCGATGTTGCAAGGGAAC	4	chr01	34648202	34648222	-	34648213	0	NA	6.996	1	0	NA	0	NA	0	NA	1.57	1.58	2.45	1.93	1.87	2.09	2.05	1.51	1.55	1.7	1.32	1.05	1.28	1.28	1.21
OS03G0721700	21nt:1:seq-29567		GCTCAGTAACTAGAGTAGTTG	GGAGGCGTTGTTCTCATCAAC	3.5	chr03	29285451	29285471	-	29285461	4	0	0	NA	0	NA	0	NA	0	NA	1.59	1.86	1.65	1.83	1.98	1.39	1.29	1.76	0.68	0.32	0.13	0.5	0.82	0.75	0.61
OS10G0457000	21nt:1:seq-29589		GTGTCCGTTGAGGATACGTTG	CGCCGCCACCTCCTATGCAAC	3.5	chr10	16754672	16754692	+	16754681	0	NA	0	NA	0	NA	7	0	0	NA	15.07	12.84	13.82	15.75	12.52	11.9	10.39	8.12	10.44	9.2	14.36	9.74	9.34	10.04	10.61
OS05G0577000	21nt:1:seq-29600		TCGTTTCCGCGGTTAGCGTTG	CCCAGAGGCGTCAATCGGAAG	5	chr05	28739520	28739540	+	28739530	0	NA	0	NA	5.004	1	0	NA	0	NA	39.09	26.05	27.34	35.97	27.71	34.88	26.38	24.3	27.45	25.29	5.75	26.49	12.58	11.02	15.14
OS06G0152550	21nt:1:seq-29600		TCGTTTCCGCGGTTAGCGTTG	AGTAAGGGCGCTAATCAAAAC	3.5	chr06	2714771	2714791	+	2714780	0	NA	4.005	1	0	NA	22.011	0	0	NA	5.11	5.57	2.65	3.88	2.83	5.02	4.25	3.14	5.04	4.09	3.7	1.86	2.64	4.81	3.88
OS12G0556200	21nt:1:seq-29619		TGCTGTAAAGTAACGAGGTTG	ATGACATTCCATTG-TCCAAC	3	chr12	22632340	22632360	+	22632351	0	NA	0	NA	0	NA	0	NA	7	0	3.4	3.41	2.39	1.67	2.13	1.86	1.77	2.07	2.88	1.47	3.82	1.69	1.97	2.23	2.22
OS08G0199000	21nt:1:seq-29632		ACTTTCTAAGGTGTCCGGTTG	TGAAAGAGTCCATATGTTAGC	4	chr08	5723217	5723237	+	5723226	0	NA	0	NA	0	NA	0	NA	5.004	0	7.62	5.74	6	4.11	5.09	4.44	3.49	4.76	3.81	3.01	3.43	2.46	4.15	3.68	4.32
OS09G0546400	21nt:1:seq-29638		TCGAG-TGATACGGGAGGGTTG	AGCTCAAGAATGCCTTCTCAAC	4.5	chr09	21596535	21596555	-	21596545	0	NA	0	NA	5	0	0	NA	5	1	3.44	3.23	2.21	2.3	2.68	2.42	2.01	2.01	1.91	2.51	4.15	2.67	1.65	1.6	1.49
OS03G0152900	21nt:1:seq-29660		TACTAAATGTAAATGATGTTG	ACCATTTAAATGTACTACAAC	4	chr03	2918801	2918821	+	2918812	0	NA	0	NA	0	NA	0	NA	6.996	0	0.05	0.11	0.32	0.07	0.1	0.03	0.03	0.03	0	0.03	0.15	0	0	0.17	0.17
OS08G0442350	21nt:1:seq-29691		CCGTAGGTTACTCTCTTGTTG	TACATCCAGTGAAAGAGCAAT	4.5	chr08	21557229	21557249	+	21557240	0	NA	6	0	0	NA	0	NA	0	NA	2.36	2.72	2.22	2.47	2.34	2.26	1.55	1.23	1.63	0.9	2.86	0.63	2.09	1.24	0.85
OS07G0598700	21nt:1:seq-29713		ACGTATAGGAGTCAGGATTTG	AGCATATCCACAGTCTTGAAC	3	chr07	24430957	24430977	-	24430966	0	NA	0	NA	0	NA	0	NA	7.005	1	4.85	4.95	4.75	4.08	3.46	3.07	2.52	5.02	2.99	2.5	5.59	2.66	6.66	3.45	3
OS06G0291800	21nt:1:seq-29726		CCGTCTAGGTCCTATTATTTG	GGAAGCTTCAGGAAAGTAAAA	5	chr06	10711748	10711768	-	10711757	0	NA	5.999	0	0	NA	0	NA	0	NA	2.21	1.34	1	1.13	0.64	1.06	0.62	0.62	0.36	0.63	1.08	0.32	0.87	0.74	0.65
OS05G0541500	21nt:1:seq-29734		GCCGATCTCT-AGAGGACTTTG	TGCCTAGAGAGTCTCTTGAATC	4.5	chr05	26886943	26886963	+	26886953	0	NA	7.002	0	0	NA	0	NA	0	NA	5.46	6.26	4.06	5.16	5.1	5.02	5.34	3.85	4.56	4.7	6.44	4.87	5.7	3.96	3.84
OS10G0422500	21nt:1:seq-29738		CGTTCTGTGAAACTGACTTTG	GCAACAAACTTTGAAAGACAC	5	chr10	14947548	14947568	+	14947557	0	NA	0	NA	0	NA	0	NA	5	0	1.83	2.94	2.47	1.06	0.84	1	0.58	0.79	0.92	0.44	0.76	0.34	1.32	1.36	1.12
OS10G0555100	21nt:1:seq-29773		CTGCTACCTGAGCGAAGTTTG	GGTGATGGACTCGTTGCAGAC	3	chr10	21802165	21802185	+	21802174	0	NA	0	NA	0	NA	0	NA	10.99	0	3.75	3.63	4.24	3.1	3.1	2	3.27	4.34	2.32	2.93	3.9	2.64	11.66	9.04	9.67
OS08G0518900	21nt:1:seq-29806		CACGGCTTATGCCTATGTTTG	GTGCAGAAGACGGATACCTAC	4	chr08	25763350	25763370	+	25763359	8.99	0	0	NA	0	NA	0	NA	0	NA	105.08	106.86	90.67	85.53	85.7	84.49	84.21	72.89	85.58	0.94	0.55	1.32	11.45	9.42	13.11
OS05G0503100	21nt:1:seq-29843		AAGTATAGGAGTCAGGTTTTG	TCCATTTCC-CAGTCCAAAGC	4	chr05	24775644	24775664	+	24775655	0	NA	4	1	0	NA	0	NA	0	NA	11.07	12.57	9.9	9.52	8.45	7.65	6.1	1.85	4.56	4.24	0.25	4.57	4.24	5.88	8.24
OS07G0626300	21nt:1:seq-29852		TCAGAATGTGGGTCCTTTTTG	CTTTTTATACCTAGGAAAAAT	4	chr07	25939243	25939263	+	25939253	0	NA	0	NA	0	NA	4.004	1	0	NA	3.53	3.78	3.1	2.73	2.8	3.03	2.78	2.22	1.93	2.03	3	1.69	2.84	1.58	3.22
MSTRG.10235	21nt:1:seq-2993		CCGAACCCT-AGTTAACCTACA	GGGTTGGGAGTCATTTGGATGT	3.5	chr10	14216826	14216846	-	14216836	7	0	0	NA	0	NA	0	NA	0	NA	2.45	2.65	4.62	0.73	0	1.37	0	0	0	0	0	0	0	0	0
MSTRG.10235	21nt:1:seq-2993		CCGAACCCT-AGTTAACCTACA	GGGTTGGGAGTCATTTGGATGT	3.5	chr10	14216826	14216846	-	14216836	7	0	2.001	0	0	NA	0	NA	0	NA	2.45	2.65	4.62	0.73	0	1.37	0	0	0	0	0	0	0	0	0
OS03G0424000	21nt:1:seq-29948		TGACAGCAAAGTTAAACAAAT	AGTGTAGTTTTAGTTAGTTTA	4	chr03	17680468	17680488	-	17680477	0	NA	0	NA	0	NA	0	NA	4	0	0.84	0.63	0.66	0.66	0.56	0.43	0.2	0.61	0.5	0.28	0.91	0.41	0.46	0.74	0.76
MSTRG.15876	21nt:1:seq-29948		TGACAGCAAAGTTAAACAAAT	ACTGTCGTTTCAATTTGTTTA	0	chr11	22991700	22991720	-	22991709	7	0	0	NA	0	NA	0	NA	0	NA	0	0	0	0	0	0	0	0	0	0	0	0	0	0	0
OS02G0714100	21nt:1:seq-3003		TTCGAGAGAAGTAGGCCTACA	AAGCTCTAATGATCTGGATTT	4.5	chr02	29599461	29599481	-	29599471	0	NA	9.999	1	0	NA	0	NA	0	NA	6.67	7.84	9.13	5.91	6.28	6.35	4.99	6.55	5.06	5.77	10.09	3.17	5.4	5.94	5.58
OS02G0724000	21nt:1:seq-3005	MEL1-bound	GTCGGCGAGTAAGATCCTACA	CATCTGTTGATTCTGGGATGT	3.5	chr02	30097898	30097918	+	30097907	0	NA	0	NA	0	NA	0	NA	8.004	0	3.08	4.39	4.1	2.1	2.74	3.5	2.4	2.35	2.62	1.95	4.48	1.75	4.35	3.93	2.87
OS09G0572200	21nt:1:seq-30171		GTTAGGTTGTATGCACGCAAT	CGATCCAATATACGGGCCTCT	5	chr09	22857475	22857495	+	22857484	0	NA	0	NA	0	NA	0	NA	23	0	12.94	12.32	14.34	10.46	12.86	11.96	10.4	9.34	8.54	8.08	12.36	7.18	15.09	12.96	13.38
OS01G0379400	21nt:1:seq-3018		TGTTACAGCTATCTCGCTACA	ACAATGTTGACAGAGC-GTGT	3.5	chr01	15780685	15780705	+	15780694	0	NA	0	NA	5.004	1	0	NA	0	NA	4.73	5.35	5.5	5.04	4.18	4.84	3.91	3.96	4.45	4.32	9.14	4.39	3.5	4.32	5.14
MSTRG.10172	21nt:1:seq-30201		GTCTACCGAAGAATAGTCAAT	CAGATGGCTTCTTATCAGTTA	0	chr10	14036757	14036777	-	14036766	4	2	0	NA	0	NA	0	NA	0	NA	0.79	1.19	0.19	0.19	0	0.18	0	0	0	0	0	0	0	0	0.33
OS04G0474432	21nt:1:seq-30201		GTCTACCGAAGAATAGTCAAT	TGGATGGCTTCATAGCCGTGA	5	chr04	23727464	23727484	+	23727475	0	NA	0	NA	0	NA	8.998	1	0	NA	3.91	4.33	4.01	3.93	3.38	3.52	2.92	2.2	2.17	2.47	0.91	2.81	3.68	2.47	3.47
OS04G0382900	21nt:1:seq-30207		CGATGATACATGGTTGTCAAT	GCTACTA-GTACCAGCAGCCA	4	chr04	18786508	18786528	+	18786517	0	NA	0	NA	0	NA	0	NA	12.012	0	6.63	4.8	8.44	33.96	33.91	31.32	80.35	83.84	95.18	197.6	91.8	226.17	26.06	27.83	35.82
OS04G0409600	21nt:1:seq-30210		CGTCAACTTGACAACTTCAAT	GCTGTTGGGCTGTTGAAACTG	4.5	chr04	20254281	20254301	+	20254292	0	NA	0	NA	0	NA	8	1	0	NA	0.72	1.29	0.88	0.59	1.18	1.39	0.56	0.29	0.76	0.5	0.91	0.5	0.95	0.8	0.72
OS12G0590400	21nt:1:seq-30255		TGGGCCGGCCGACGTGAGAAT	CCCCAGCTGGTTCCCCTCTTA	5	chr12	24699338	24699358	-	24699347	0	NA	54.988	0	0	NA	0	NA	0	NA	18.86	20.71	19.15	18.69	18.46	16.86	14.83	18.44	12.37	15.99	15.62	15.8	18.34	15.54	18.22
OS04G0228100	21nt:1:seq-30293		CTGCTCGACATCGAACCGAAT	GCGGCGCTGCAGCTTGGCTGA	5	chr04	8587640	8587660	-	8587649	0	NA	0	NA	0	NA	16.996	0	36	0	4.78	6.54	8.92	4.83	3.99	5.65	3.57	3.63	4.37	1.9	1.68	1.67	2.88	3.37	3.5
OS04G0613000	21nt:1:seq-30322		CTCTAATAGTCTCATGGGAAT	GTTATCATTGGAGTATCCTTA	4.5	chr04	31079313	31079333	-	31079324	8.993	0	0	NA	0	NA	0	NA	0	NA	15.85	15.26	18.42	13.19	14.08	10.74	9.46	8.87	9.21	5.67	10.89	5.38	4.48	5.69	4.09
OS07G0521800	21nt:1:seq-30322		CTCTAATAGTCTCATGGGAAT	GCGAGTATTAGATTTCTCTTA	5	chr07	20175806	20175826	+	20175815	0	NA	4	1	0	NA	0	NA	0	NA	1.09	1.19	1	0.83	0.57	0.74	0.75	0.99	0.91	0.85	0.84	0.57	0.85	0.45	0.7
OS06G0560700	21nt:1:seq-30427		TTTATACGGGATTGTTATAAT	AAGTCTACCCTATCAATGTTA	4	chr06	21450857	21450877	+	21450866	0	NA	0	NA	0	NA	6.996	0	0	NA	4.54	3.37	5.57	3.51	5.12	4.24	3.78	4.49	3.59	3.26	2.79	2.83	3.04	3.26	2.15
OS11G0155950	21nt:1:seq-30452	MEL1-bound	GTAGGAACCCGGAGTACTAAT	TGTCCTTGGGCATGATGGTGA	4.5	chr11	2625848	2625868	+	2625858	0	NA	0	NA	0	NA	0	NA	6	0	157.33	107.47	185.46	94.58	128.27	84.44	64.24	83.37	38.15	20.77	0	33.72	45.52	41.24	71.59
OS07G0573450	21nt:1:seq-30452	MEL1-bound	GTAGGAACCCGGAGTACTAAT	CCTTCTTGGTCCTCCTGATTG	4	chr07	23179739	23179759	-	23179750	0	NA	19.981	0	15.012	0	25.038	0	12.006	0	55.19	51.18	46.99	53.57	47.55	42.18	34.12	32.03	42.73	28.24	73.06	33.75	31.28	34.68	37.27
OS11G0155950	21nt:1:seq-30452	MEL1-bound	GTAGGAACCCGGAGTACTAAT	TGTCCTTGGGCATGATGGTGA	4.5	chr11	2625848	2625868	+	2625857	0	NA	0	NA	7.008	0	0	NA	0	NA	157.33	107.47	185.46	94.58	128.27	84.44	64.24	83.37	38.15	20.77	0	33.72	45.52	41.24	71.59
OS06G0644800	21nt:1:seq-30461		TCGGCTTCGTTCACCCCTAAT	AGCTGAAGCCACTGTGGATGA	4.5	chr06	26316665	26316685	-	26316674	0	NA	0	NA	25.992	0	0	NA	0	NA	14.47	18.43	18.59	12.17	15.16	14.07	11.38	12.77	11.22	9.74	19.13	8.8	13.39	12.31	10.75
OS12G0615600	21nt:1:seq-3047		GTTTCAAACTTGTTAAGTACA	CAAAGGCTGTACAATTAATGT	4	chr12	26119382	26119402	+	26119393	5.005	1	0	NA	0	NA	0	NA	0	NA	1.93	1.6	2.48	1.77	2.06	2.08	1.55	0.53	1.43	0.64	0.95	1.51	1.06	0.73	0.72
OS05G0576300	21nt:1:seq-30515		CTATAGATTGAATATGGTAAT	GAGAACTGAATTATACAATTA	4.5	chr05	28704218	28704238	+	28704227	0	NA	0	NA	0	NA	0	NA	4	1	4.45	4.85	6.04	5.25	4.53	5.21	4.47	5.03	7.62	10.89	3.24	14.51	7	5.07	6.09
OS01G0338600	21nt:1:seq-3054		TTCGGAGTTGGTACTAGTACA	AAGCCTCAATCATGCTCATGT	1.5	chr01	13320223	13320243	-	13320233	62.016	0	0	NA	0	NA	0	NA	0	NA	3.46	3.83	4.36	3.58	3.73	3.37	2.34	2.68	2.68	2.12	2.71	2.3	4.44	2.79	2.52
OS07G0464600	21nt:1:seq-30565		CTGCGCTTATGAGTACTTAAT	GCTGCCAATGCTCATGAATTC	5	chr07	16384018	16384038	+	16384027	0	NA	0	NA	9.996	0	0	NA	0	NA	0.63	0.68	0.56	0.49	0.62	0.77	0.59	0.88	0.6	0.4	0.46	0.24	0.49	0.56	0.58
OS06G0659400	21nt:1:seq-3064		ACTTCTAGCTACAGGCGTACA	GGAAGGTCGATGTCCTCGTCT	4	chr06	27149770	27149790	+	27149781	0	NA	5	0	6	0	7.997	0	0	NA	0.56	0.49	0	0.54	0.47	0.3	0.35	0.21	0.62	0.39	0.12	0.46	0.43	0	0.25
MSTRG.14632	21nt:1:seq-30737		TCCCCTGAGTAAACGAGACAT	TGGGGGCTCCTTTTCTTTGTA	4	chr11	15516721	15516741	-	15516730	0	NA	7.999	0	0	NA	0	NA	0	NA	2.6	3.54	0.62	2.79	2.26	2.04	2.88	0.62	1.97	0.71	1.83	1.32	0.31	0.72	0.18
OS10G0572500	21nt:1:seq-30739		CACAATCGTTCTAGGAGACAT	GTCATCGCAAGATCATCTGTT	5	chr10	22705229	22705249	-	22705238	0	NA	0	NA	0	NA	0	NA	5.999	1	9.46	10.76	9.35	7.91	7.09	6.15	6.73	6.07	5.6	5.84	12	5.39	13.8	10.68	11.87
OS04G0585300	21nt:1:seq-30754		CCGGTATCGATGACTCGACAT	GGCCAAAACTACTGAGATGAA	4	chr04	29572492	29572512	-	29572503	0	NA	0	NA	10.01	1	0	NA	0	NA	4.99	4.55	3.82	3.19	3.55	3.83	2.18	2.11	2.17	1.47	2.07	1.81	3.4	2.92	2.92
OS01G0815800	21nt:1:seq-308		GTTCCGTAGCTATAGTCCAAA	CCAGGCAAGGGTATCAGGTTC	4.5	chr01	34683741	34683761	+	34683751	0	NA	45.024	0	0	NA	0	NA	0	NA	34.22	34.97	35.39	22.53	22.26	26.36	24.25	26.02	26.23	16.94	33.77	15.72	23.23	22.42	22.13
OS01G0391500	21nt:1:seq-30828		AACGTCGGAACTATGTTACAT	TTTCAGCCTTGAAACAGTCAA	4.5	chr01	16595265	16595285	+	16595276	0	NA	0	NA	21.006	0	0	NA	10.998	0	3.43	3.2	2.63	2.21	2.09	2.14	1.52	1.19	2.21	1.5	1.42	0.84	1.69	2	1.95
OS10G0446600	21nt:1:seq-30828		AACGTCGGAACTATGTTACAT	TTTCAGCCTTGAAACAGTCAA	4.5	chr10	16153836	16153856	-	16153845	0	NA	0	NA	21.006	0	0	NA	10.998	0	6.01	5.75	5.2	4.15	4.6	4.43	2.65	2.51	3.43	2.46	2.33	2.03	3.36	4.33	3.97
OS05G0200100	21nt:1:seq-30878		TTTTCATGTCAAAACTACCAT	AAAAGTA-AGTTTTGATGAAA	3.5	chr05	6234835	6234855	-	6234845	0	NA	0	NA	0	NA	0	NA	10.998	0	2.89	2.74	2.84	3.53	3	4.11	2.6	3.04	3.22	4.32	1.88	4.58	2.83	3.79	2.8
OS02G0732300	21nt:1:seq-30879		TCTTGATAAAAGGACTACCAT	AGAAATATTTTTCTGACCGAA	4.5	chr02	30525977	30525997	+	30525988	0	NA	0	NA	6	1	0	NA	0	NA	3.58	5.52	6.12	3.6	3.76	3.28	3.55	2.88	2.68	1.53	1.45	0.77	3.61	2.91	1.63
OS10G0573300	21nt:1:seq-3090		GCCGCTTGCATTAGTTGTACA	CGGCGAACGTGATCGACCTCA	4	chr10	22761009	22761029	-	22761020	4	0	0	NA	0	NA	0	NA	0	NA	0.27	0	0.53	0	0.76	0.37	0.43	0.26	0.3	0	0	0	0.26	0	0
OS01G0506100	21nt:1:seq-30925		TCACGTTAACACGGAGGCCAT	AGAGGAATTGTGCC-CCAGTA	4.5	chr01	17606471	17606491	+	17606482	0	NA	0	NA	8	0	0	NA	0	NA	9.56	8.29	9.96	5.81	7.24	5.64	7.8	5.59	7.02	5.38	6.25	6.87	7.31	5.83	5.65
MSTRG.14632	21nt:1:seq-30960		ATCCACGAGGAAGACAAGCAT	TGGGGGCTCCTTTTCTTTGTA	3.5	chr11	15516721	15516741	-	15516730	0	NA	7.999	0	0	NA	0	NA	0	NA	2.6	3.54	0.62	2.79	2.26	2.04	2.88	0.62	1.97	0.71	1.83	1.32	0.31	0.72	0.18
OS09G0556800	21nt:1:seq-30965		GACGTCATGGTCCGGAAGCAT	CCGAAGCACAAGGCCTTCGTC	5	chr09	22136257	22136277	-	22136266	0	NA	35.972	0	24.012	0	0	NA	0	NA	7.39	8.85	6.91	6.08	6.2	5.91	4.44	3.83	3.51	2.22	0.87	3.28	7.7	5.11	4
OS06G0111300	21nt:1:seq-30976		GTTATACCCTACACGGAGCAT	CAATATGAGTGGTGCCTCTTT	5	chr06	630009	630029	-	630018	0	NA	0	NA	0	NA	0	NA	11.991	0	3.56	3.06	3.54	2.71	1.45	3.18	2.12	2.87	2.17	3.38	4.24	2.55	3.75	2.27	2.94
OS06G0130900	21nt:1:seq-31004		TGTACGGGGACCGGGCGGCAT	ACATCCAGCTCGCCCGCCGCA	5	chr06	1645724	1645744	-	1645735	0	NA	0	NA	0	NA	0	NA	269.884	0	894.85	864.06	898.63	600.97	675.98	711.01	703.45	726.43	657.8	618.7	150.85	645.87	1107.02	1105.62	1084.14
OS02G0159700	21nt:1:seq-31015		TCCATCTTGGTGGTCATGCAT	AGCAAGAACCATCAGTAGGCA	4.5	chr02	3231264	3231284	-	3231275	16.008	0	21.021	0	0	NA	0	NA	0	NA	2.39	3.06	2.74	2.06	1.95	2.04	1.51	1.3	1.16	0.78	1.44	0.69	2.16	1.21	1.92
OS12G0612300	21nt:1:seq-31021		AGTAGTTTAGTTGCTATGCAT	TCATCAAATCAAAGTTGCTTC	4.5	chr12	25896631	25896651	-	25896642	0	NA	0	NA	0	NA	0	NA	7.002	1	6.55	6.81	7.16	3.76	5.48	4.33	2.12	3.96	4	2.64	6.56	2.62	4.87	4.92	4.01
OS08G0548000	21nt:1:seq-31097		CGACTGTCTGAACAACCTCAT	GCCCACAGACTCGATGGAGCA	5	chr08	27486958	27486978	-	27486968	0	NA	0	NA	0	NA	0	NA	4.002	1	6.35	6.6	4.93	4.01	5.31	3.94	4.09	3.44	3.25	2.24	4.41	2.33	2.91	4.83	3.69
OS05G0520600	21nt:1:seq-31097		CGACTGTCTGAACAACCTCAT	GCTGATGGACGTGAAGGAGGA	5	chr05	25855052	25855072	+	25855063	0	NA	5.999	1	0	NA	0	NA	0	NA	2.81	1.75	1.93	4.38	3.61	3.05	3.96	5.69	4.4	4.34	0	3.42	1.54	1.24	2.02
OS03G0319100	21nt:1:seq-31101		TCGTTAAGTCTAGCTCCTCAT	AGCACTTCAGGTTCAGGAGTA	4	chr03	11511987	11512007	+	11511997	0	NA	0	NA	0	NA	0	NA	10	1	8.78	10.41	9.61	8.26	6.77	7.85	8.08	6.86	5.6	6.4	10.19	5.57	10.19	8.19	8.96
OS01G0821600	21nt:1:seq-31127		CTCAATGGGG-TCTCACGTCAT	CAGCTGCCCCAAGAGTGCAGTA	4	chr01	35063886	35063906	+	35063897	0	NA	0	NA	0	NA	49.01	0	0	NA	54.52	66.19	49.41	47.44	36.37	50.51	40.92	38.21	43.71	43.71	31.87	45.72	43.28	38.04	40.83
OS03G0762700	21nt:1:seq-31238		TAGGACCCACTATTTCAAGAT	GTGCAGGGTGTTGAAGTTTTA	4.5	chr03	31543731	31543751	-	31543742	0	NA	0	NA	0	NA	0	NA	15.988	0	29.05	27.55	29.31	21.71	23.62	27.53	27.98	26.79	23.94	16.41	28.64	15.71	33.67	26.74	33.67
OS05G0566200	21nt:1:seq-31245		TAGAGTCCATGTGTAGAAGAT	ATCCCAAGAACATATTTTTTA	4.5	chr05	28181069	28181089	+	28181080	0	NA	0	NA	4.998	0	0	NA	0	NA	1.52	1.48	1.58	1.07	1.1	1.12	0.57	1.03	1.33	0.87	1.11	0.51	0.32	0.07	0.18
OS09G0532800	21nt:1:seq-31267		GCGAACGATGCTGATTAAGAT	CGCTTGCTGTGCCTCATGCGA	5	chr09	20906227	20906247	+	20906236	4.002	1	0	NA	0	NA	0	NA	0	NA	6.32	6.16	3.62	5.54	3.88	5.09	3.59	2.88	4.33	3.07	1.69	3.05	2.13	3.74	4.08
OS09G0532500	21nt:1:seq-31267		GCGAACGATGCTGATTAAGAT	CGCTTGCTGTGCCTCATGCGA	5	chr09	20895647	20895667	+	20895656	0	NA	13	0	0	NA	0	NA	0	NA	6.11	4.59	3.94	4.57	4.99	4.36	4.58	3.38	2.75	3.13	2.06	3.4	3.82	3.04	3.54
OS08G0421000	21nt:1:seq-31287		AGAGAGGAAGATTGAGCAGAT	TCTTTTCTTGTAACCCGTCTA	3	chr08	20153298	20153318	+	20153307	0	NA	0	NA	0	NA	0	NA	4	1	0	0	0.11	0.25	0.11	0	0.2	0.13	0.05	0.05	0.21	0	0	0.16	0
OS01G0199900	21nt:1:seq-3130		CGGTTCCTCGTCTCTGTTACA	GGCAAGGAGCAGAGACGGTTC	4	chr01	5409105	5409125	+	5409114	0	NA	0	NA	6	1	0	NA	0	NA	0.63	1.11	0.86	0.62	0.36	0.55	0.21	0.53	0.71	0.39	0.6	0.26	0.43	0.59	0.13
OS05G0478300	21nt:1:seq-3131		ATAGTCTCTTCGTCTGTTACA	TCTCA-AGAAGCTGACAGTGT	4	chr05	23526478	23526498	+	23526488	0	NA	0	NA	0	NA	0	NA	10.994	1	25.48	30.01	25.5	29	27.06	25.5	30.21	33.21	28.71	39.96	57.94	37.46	32.85	34.77	35.46
OS10G0112700	21nt:1:seq-31343		GTCCCTGGC-GGATAGTGAGAT	CAGGGGCCGAGCTATAATTCTA	4.5	chr10	849378	849398	-	849388	4	0	0	NA	0	NA	0	NA	0	NA	0	0	0	0	0	0	0	0	0	0	0	0	0	0	0
OS09G0322600	21nt:1:seq-31350		CTAG-TTTTAAAACTTTGAGAT	GACCAAAAATTTTGAAATTCTC	4	chr09	9423361	9423381	-	9423370	16.008	0	0	NA	0	NA	8.004	0	0	NA	0.67	0.8	0.7	0.67	0.46	0.71	0.39	0.43	0.43	0.54	0.27	0.4	0.56	0.43	0.46
OS11G0161000	21nt:1:seq-3137		CTTTGGCCGCTGTTCTTTACA	GAAATCGGCGTAAAAAAATAT	5	chr11	2971324	2971344	+	2971333	0	NA	0	NA	0	NA	4.998	1	0	NA	9.57	12.77	8.86	7.62	6.97	7.77	8.04	7.58	6.58	4.69	10.19	4.19	7.29	6.98	6.9
OS09G0316000	21nt:1:seq-31370		GAGGATTACGTCAAACTAGAT	TTCTTATTGCAGTTAGACCTG	4.5	chr09	8727446	8727466	-	8727455	0	NA	0	NA	0	NA	0	NA	6	0	0.08	0	0	0.07	0.11	0.07	0.08	0	0.43	0.47	0.4	0.44	0.74	0.67	0.51
OS02G0102800	21nt:1:seq-31370		GAGGATTACGTCAAACTAGAT	CACCTAATGCAGATTGATCTC	3	chr02	150341	150361	+	150352	4	1	0	NA	0	NA	0	NA	0	NA	0.14	0.12	0	0	0.04	0.04	0	0.09	0.08	0.17	0	0	0.08	0	0.19
OS05G0335500	21nt:1:seq-31374		GAGGGACTCACAGAGCTAGAT	CTCTCTCTG-GTCTCGATCTA	4	chr05	15698711	15698731	+	15698720	0	NA	0	NA	0	NA	0	NA	5.999	0	14.08	15.7	15.99	14.87	13.38	14.66	18.6	14.77	15.14	28.11	0.38	22.43	13.82	17.6	16.17
OS06G0241200	21nt:1:seq-31403		CCAGTTGGTCACCGCTTAGAT	TTGCAAGCAGTGGCGAAGCTA	5	chr06	7335258	7335278	+	7335267	0	NA	7.002	0	0	NA	0	NA	0	NA	1.82	1.5	1.33	1.27	1.41	1.42	1.13	1.2	0.56	0.61	0.98	0.57	0.36	0.22	0.98
OS05G0489800	21nt:1:seq-31406	MEL1-bound	CGGTTCAGAGTCGCGTTAGAT	GTCAAATCTCTGCGCCATCCA	4.5	chr05	24068391	24068411	-	24068402	0	NA	0	NA	6.996	0	0	NA	0	NA	3.13	3	2.48	2.12	1.29	1.33	0.87	1.06	1.63	0.56	1.14	0.23	1.77	0.73	1.02
OS02G0123450	21nt:1:seq-31428	MEL1-bound	AGGTCGGTG-TCTCCTAACGAT	TACAGCCACAACAGGATCGCTA	4.5	chr02	1226344	1226364	+	1226355	0	NA	0	NA	0	NA	0	NA	5	0	2.56	5.81	1.08	3.44	2.25	3.69	3.91	0	4.88	3.48	0.54	5.03	2.6	3.64	6.43
OS12G0117800	21nt:1:seq-31443		TAAAG-TATTTAAAGTCACGAT	ATTTCTATAAATTTCAGTGATG	3	chr12	877170	877190	-	877179	21	0	0	NA	0	NA	0	NA	0	NA	39.72	30.8	25.23	35.56	29.56	30.38	34.92	31.57	34.84	24.98	18.72	29.27	21.62	20.18	22.9
OS04G0657500	21nt:1:seq-31522		CTCCTGCTCGACTCGATCGAT	GACGACGAGCTCTACTAGCAA	5	chr04	33530313	33530333	+	33530323	0	NA	0	NA	0	NA	4	1	0	NA	2.69	2.16	1.36	2.41	2.79	2.38	1.96	1.23	2.06	1.29	0.33	0.89	0.86	0.62	0.93
OS03G0706500	21nt:1:seq-31549	MEL1-bound	ACGTTCTCAAGTGGCGTCGAT	TGCAAGAAATCTCGGCGGCTA	4.5	chr03	28430012	28430032	+	28430023	0	NA	0	NA	0	NA	0	NA	5.004	1	2.65	3.02	4.41	4.05	2.07	2.04	3.42	2.87	2.9	2	1.37	0	3.71	4.25	2.82
OS07G0689300	21nt:1:seq-3156		TGTGTGTTACTGCATAAACCA	ACATACAATGAAATATTTGAT	3.5	chr07	29292754	29292774	-	29292765	0	NA	0	NA	0	NA	19.028	0	0	NA	6.73	8.03	7.54	5.26	5.34	4.43	3.11	3.57	4.04	2.73	4.91	2.12	4.41	5.13	4.44
OS07G0197400	21nt:1:seq-31596		CTCACATTGTTACTCCAGGAT	GAGTGCAACAATGAAGTGCTT	4	chr07	5277608	5277628	+	5277618	0	NA	0	NA	0	NA	7.002	1	0	NA	14.78	15.88	13.84	11.24	9.77	11.12	8.2	6.08	8.41	5.57	7.64	4.37	6.9	7.95	7.55
OS01G0853600	21nt:1:seq-31601		TGGTTCTACTAGATTCAGGAT	ACCAAGATGATCGATCTTCTA	3.5	chr01	36761440	36761460	+	36761450	0	NA	0	NA	0	NA	0	NA	8.996	0	3.13	3.41	3.29	2.68	2.41	2.07	1.32	2.12	1.78	0.81	2.08	1.08	3.35	2.62	2.29
OS04G0626100	21nt:1:seq-31603	MEL1-bound	ACGTCCAATAAGGCAGAGGAT	TGCAGG-TATTCAATCTCATA	4.5	chr04	31841814	31841834	-	31841824	0	NA	0	NA	0	NA	0	NA	4.002	1	4.67	5.58	6.62	5.49	4.67	4.95	4.94	6.16	5.38	4.06	8.78	4.4	3.24	2.27	1.94
OS05G0592100	21nt:1:seq-31607	MEL1-bound	AGTTTAGGCCGTCACGAGGAT	ACAAATCTGGTGGAGCTGCTA	4.5	chr05	29496734	29496754	-	29496745	0	NA	0	NA	0	NA	0	NA	21.021	0	5.18	4.69	5.42	7.35	6.33	5.49	4.09	4.2	6.18	4.61	3.83	4.06	5.04	4.66	3.97
OS08G0451700	21nt:1:seq-3162		TGCTCGGCCCGTAGTAAACCA	GTGATCCGTGCACCATTTGAT	5	chr08	22083815	22083835	-	22083824	42.016	0	0	NA	0	NA	27.968	0	0	NA	3.65	3.19	3.58	2.82	2.09	2.69	2.05	1.86	1.8	1.5	2.53	1.34	1.89	2.16	1.71
OS08G0451700	21nt:1:seq-3162		TGCTCGGCCCGTAGTAAACCA	GTGATCCGTGCACCATTTGAT	5	chr08	22083815	22083835	-	22083826	0	NA	50.974	0	29.963	0	0	NA	0	NA	3.65	3.19	3.58	2.82	2.09	2.69	2.05	1.86	1.8	1.5	2.53	1.34	1.89	2.16	1.71
MSTRG.33693	21nt:1:seq-31627	MEL1-bound	GTGTGTTACAACGTTTAGGAT	CACACAATGTTGCAAATCCTA	0	chr03	26838796	26838816	-	26838805	7	0	0	NA	0	NA	0	NA	0	NA	2.11	2.81	1.81	0.36	0.59	0.26	0.1	0.27	0.1	0.04	0	0.04	0.36	0.12	0.1
MSTRG.33693	21nt:1:seq-31627	MEL1-bound	GTGTGTTACAACGTTTAGGAT	CACACAATGTTGCAAATCCTA	0	chr03	26838796	26838816	-	26838805	7	0	2	2	0	NA	0	NA	0	NA	2.11	2.81	1.81	0.36	0.59	0.26	0.1	0.27	0.1	0.04	0	0.04	0.36	0.12	0.1
OS01G0880900	21nt:1:seq-31660		TCCTTGTAACTCCTTTCGGAT	TGGAAGATTGAGGGAAGCTTA	3	chr01	38227026	38227046	-	38227035	7	0	0	NA	4.998	0	0	NA	0	NA	3.45	2.13	2.44	1.32	3.06	3.11	1.93	1.76	1.02	1.41	2.26	1.7	1.11	1.32	1.8
OS03G0394900	21nt:1:seq-3169		GTTCGATTAGGTAGTCAACCA	GAACCTCCTCCGTCAGTTGGT	4.5	chr03	15908895	15908915	-	15908906	0	NA	0	NA	0	NA	0	NA	7.002	1	4.84	3.29	5.01	2.31	2.27	3.87	2.03	2.3	1.22	1.37	3.36	0.94	2.4	3.2	2.2
OS05G0143500	21nt:1:seq-3170		TGTTCT-AGGCGAGGTCAACCA	ACAGGATTCTGCTTCAGTCGGT	4	chr05	2517010	2517030	+	2517020	0	NA	0	NA	25.032	0	0	NA	0	NA	17.47	18.12	19.26	13.04	14.83	14.87	13.32	12.18	13.17	9.49	20.46	9.29	14.18	13.52	13.95
OS11G0514100	21nt:1:seq-3170		TGTTCTAGGCGAGGTCAACCA	ACATGGTTTGCTCCAGATAGT	4.5	chr11	18410181	18410201	-	18410192	0	NA	0	NA	7.002	1	0	NA	0	NA	13.61	15.72	14.66	8.24	7.99	9.36	6.38	6.79	7.11	4.3	10.2	3.49	8.58	7.38	7.96
OS03G0368900	21nt:1:seq-31715		TTAGTCGATGGCTGAGTGGAT	CATCAACTACTGATTAATCTA	4.5	chr03	14470894	14470914	+	14470903	0	NA	0	NA	0	NA	0	NA	7	0	0.16	0.17	0.5	1.85	1.15	1.91	5.02	3.61	4.94	17.83	11	19.7	7.07	4.66	5
MSTRG.59015	21nt:1:seq-31778		TCCAAGGTCCTACGTTATGAT	AGATACGAGGATGCAGTACTA	3.5	chr08	7985941	7985961	-	7985952	0	NA	0	NA	33.975	0	48	0	0	NA	3.33	2.73	3.5	2.37	2.29	2.48	2.16	2.12	1.78	1.82	2.21	1.66	1.43	1.5	1.35
OS05G0547800	21nt:1:seq-31840		TGTGGTAAGGTGTCTCGTGAT	GCTCGATTCCGCGGAGCGCTA	4	chr05	27178577	27178597	-	27178587	0	NA	19.012	0	0	NA	0	NA	9.002	1	8.32	7.21	9.48	12.65	14.69	11.44	12.19	10.05	12.31	10.18	17.17	9.56	6.34	4.96	6.83
OS11G0636600	21nt:1:seq-31851		CATATTGAGACGAACGGTGAT	GTATAACTCTGCTTGCCACTA	0	chr11	25136912	25136932	+	25136923	29.988	2	13.006	2	0	NA	0	NA	11.998	2	6.23	7.02	7.53	6.23	6.71	5.8	3.54	2.18	4.08	2.91	1.86	3.32	3.4	2.9	3.64
OS09G0131200	21nt:1:seq-31897		GAACGGAGTCTTCGAGTTGAT	CTTGCCTCAGATGCTCATCTA	2	chr09	2386564	2386584	+	2386575	13.988	1	0	NA	28.003	0	0	NA	16.988	0	86.52	83.08	77.35	70.98	73.07	63.92	76.29	67.22	80.17	77.55	15.7	98.64	64.02	71.81	64.24
OS01G0150400	21nt:1:seq-31901	MEL1-bound	GATGGACAGACGGTAGTTGAT	CTACTTCTCTGTCTACAACTG	4.5	chr01	2722697	2722717	+	2722707	9.997	0	0	NA	0	NA	0	NA	0	NA	1.48	1.21	2.02	0.83	1.48	0.56	0.52	0.83	0.48	0.38	0.77	0.66	0.95	0.54	0.83
OS02G0595300	21nt:1:seq-32016		GGTACCCGCCGGGGCCGATAT	CCTTGTGCAGCCCCGGCGAGA	5	chr02	23101872	23101892	-	23101881	0	NA	0	NA	5	1	0	NA	0	NA	8.09	10.01	12.29	8.14	9.93	7.41	8.62	7.3	7.58	5.99	1.12	8.3	8.01	5.19	5.61
OS12G0517100	21nt:1:seq-32032	MEL1-bound	CCGGTGGTGATTGACTGATAT	GGACACCACTGACTGATGACA	5	chr12	20102149	20102169	+	20102158	4.002	1	0	NA	0	NA	0	NA	0	NA	5.88	7.07	9.45	5.6	5.51	5.26	6.05	4.48	5.86	3.64	8.45	4.46	3.33	4.57	4.45
OS03G0131400	21nt:1:seq-32125		ACCCATAGT-CTCGAGTTATAT	TGAGTATGATCAGCTCAATATG	5	chr03	1799274	1799294	-	1799284	0	NA	0	NA	0	NA	7	0	0	NA	2.95	3.3	4.14	1.93	1.95	1.85	1.62	2.07	1.45	0.74	2.2	0.76	1.69	1.35	1.28
OS07G0588100	21nt:1:seq-32137		TTCGACCTTA-GCAAAAACTAT	AAGCTGGGATATGTTCCTGATA	4.5	chr07	23933330	23933350	-	23933341	4.002	1	0	NA	0	NA	0	NA	0	NA	2.41	1.81	0.89	1.16	1.56	1.42	1.27	0.35	1.23	0.65	1.82	0.68	0.36	1.22	1.44
OS07G0485600	21nt:1:seq-32137		TTCGACCTTAGCAAAAACTAT	AAGGAGAAATCGTTTGTGATA	4	chr07	17851693	17851713	-	17851702	0	NA	10.998	0	0	NA	0	NA	7.008	1	3.16	3.75	7.15	2.7	3.14	3.05	4.43	5.36	2.49	1.48	4.04	2.31	2.2	2.8	3.85
OS12G0140600	21nt:1:seq-32186		TCCTCTTGCCTAGAATACTAT	ACTAGGATGGATTTTATGATA	3.5	chr12	1971115	1971135	+	1971124	0	NA	0	NA	0	NA	0	NA	8	0	12.76	11.37	13.94	13.58	14.13	10.55	13.65	11.02	9.11	13.13	13.1	11.12	18.09	17.25	14.88
OS10G0205500	21nt:1:seq-32205		CGTCGTAACGTCTGCACCTAT	GTAGCATTCCAAATGTATATA	5	chr10	7519195	7519215	+	7519204	0	NA	4	1	0	NA	0	NA	0	NA	0.5	0.38	0.77	0.34	0.42	0.41	0.16	0	0.17	0.57	0.63	0.37	0.48	0.31	0.17
OS12G0623400	21nt:1:seq-32214		ACGCTTAGCTAGTTACCCTAT	TGCGGATGAATCAGTTGGCTA	5	chr12	26620780	26620800	+	26620791	0	NA	0	NA	0	NA	0	NA	6.006	0	0.64	0.7	0.77	0.39	0.56	0.36	0	0.15	0.18	0.21	0	0.13	0.46	0.84	0.27
OS01G0243000	21nt:1:seq-32216		GTCTTTCGAAAGAAGCCCTAT	CCGAAGGTTGTCCTCGCGATA	5	chr01	7880850	7880870	-	7880860	0	NA	0	NA	0	NA	0	NA	4	1	2.98	3.44	2.36	1.6	2.58	1.66	2.31	2.52	2.53	2.38	4.17	2.16	3.54	4.01	4.2
OS04G0113000	21nt:1:seq-32216		GTCTTTCGAAAGAAGCCCTAT	CACAAATCTTTATTTGGGAAA	4.5	chr04	794939	794959	-	794949	0	NA	0	NA	0	NA	6	1	0	NA	7.75	8.65	8.73	6	5.71	6.14	4.48	4.64	5.13	2.88	6.89	3.92	5.35	5.31	5.5
OS11G0267400	21nt:1:seq-32227		TGTACTCGAACAACTGCCTAT	ACATGAGCGAGTTCATGGAGA	4.5	chr11	9194140	9194160	-	9194151	0	NA	0	NA	0	NA	0	NA	6	0	0.12	0.34	0.9	0.34	0.66	0.35	0.41	0.3	0.61	0.41	0.12	0.22	0.37	0.48	0.52
OS02G0601600	21nt:1:seq-32236		CATTCAGCTTATATGTCCTAT	GCAAGTGGAGTGTACAGGACT	5	chr02	23538896	23538916	+	23538907	0	NA	0	NA	0	NA	0	NA	8.001	0	8.6	9.23	7.19	3.94	5.22	6.73	6.67	6.89	5.37	7.83	12.32	7.74	8.14	8.12	4.45
OS11G0528300	21nt:1:seq-3227		TCGT-CCCAAGAACGTCGACCA	AGCGGGGGTTCTTGGAGCTGGA	4	chr11	19173290	19173310	+	19173301	10	0	0	NA	0	NA	0	NA	0	NA	3.23	3.14	3.55	7.07	6.12	3.74	3.99	4.18	6.5	6.04	5.82	7.63	2.65	2.84	2.57
OS12G0107300	21nt:1:seq-32298		TCTCGGACTCTAGCTGTCTAT	AGAGCTTGAGGTTGACGGCGA	4	chr12	405321	405341	+	405331	0	NA	8.991	1	10.008	0	0	NA	0	NA	13.41	12.7	11.12	8.89	5.79	9.15	6.41	5.41	6.03	4.67	5.85	4.64	5.44	6.62	5.71
OS01G0931400	21nt:1:seq-32344		TCTCTGGTAGTCGTACAGTAT	GGGGAACATCAACGTGTTATA	4	chr01	40869289	40869309	-	40869298	0	NA	0	NA	0	NA	0	NA	6	0	4.56	3.61	2.8	3.73	2.23	3.19	1.97	1.19	2.92	3.52	1.29	4.2	1.86	2.43	2.15
OS07G0435900	21nt:1:seq-32350		ATCCGT-GTTGGGAGTCAGTAT	TAGGCATCAACCGTCCGTTGTA	4.5	chr07	14569765	14569785	+	14569774	0	NA	7	0	0	NA	0	NA	0	NA	4.45	3.85	4.39	4.4	3.52	3.62	3.65	4.14	3.7	2.95	5.74	3.13	3.1	3.96	3.66
OS06G0220800	21nt:1:seq-32351		TGTGTGGTCGAAAAAGAGTAT	ACCCAAC-GCTGTTTCTCATA	4.5	chr06	6223756	6223776	+	6223766	0	NA	0	NA	0	NA	0	NA	6	0	1.98	4.32	3.37	3.58	3.1	4	3.18	3.78	3.23	4.89	7.58	2.39	2.24	2.98	3.38
MSTRG.30400	21nt:1:seq-32355	MEL1-bound	AGGTAGACAACAAGAGAGTAT	TTCCGCTGTTGTTCTCTGATA	3.5	chr03	7382471	7382491	-	7382481	0	NA	0	NA	4	0	0	NA	0	NA	0	0	0	0	0	0	0	0	0	0.07	0.09	0	0	0	0
OS11G0171100	21nt:1:seq-32448		CGGGTGACGAACACGCGGTAT	ACCCACTGCATCATCGCCATA	5	chr11	3483573	3483593	+	3483584	0	NA	0	NA	0	NA	0	NA	4	0	0	0	0	0	0	0	0	0.4	0	0	0	0	0	0	0
OS05G0368600	21nt:1:seq-32494	MEL1-bound	ACGCTCGGGATGTGGATGTAT	CGCGAGGCCTCCACCTCCATT	5	chr05	17714756	17714776	-	17714766	0	NA	0	NA	8.004	0	0	NA	0	NA	29.99	26.46	28.39	15.54	20.83	15.93	14.31	18.71	14.42	11.98	0	8.39	15.85	15.06	16.84
OS05G0459000	21nt:1:seq-32715		ACTAAGTACGATTACTGTTAT	TGATTGATGCTAATCACGATA	2.5	chr05	22554092	22554112	-	22554102	0	NA	0	NA	0	NA	0	NA	4.998	1	3.39	2.73	2.92	1.89	1.91	1.75	1.26	1.65	1.72	1.51	2.07	1.27	2.06	2.15	1.69
OS07G0580900	21nt:1:seq-32753		ATCCAAGACCGAGAACTTTAT	TAGGTTGTTGATCTTGAGATG	4	chr07	23508114	23508134	-	23508124	0	NA	0	NA	0	NA	0	NA	14.976	0	8.2	9.14	8.44	10.4	11.36	9.69	8.63	9.81	7.85	10.2	9.93	10.7	18.27	21.15	20.47
OS04G0407800	21nt:1:seq-32765	MEL1-bound	TTGGCCCATGTCGTCCTTTAT	TACCAGGTATACCAGGTAGTA	5	chr04	20201634	20201654	+	20201644	0	NA	0	NA	0	NA	4	1	0	NA	1.86	1.39	3.23	1.77	0	3.31	1.02	0	0.66	0	0	4.65	4.45	0	0
MSTRG.10151	21nt:1:seq-32804		TCTCATTTTTATTGGTTTTAT	AGAGTAAAAATAACCAAAATA	0	chr10	13977098	13977118	-	13977107	0	NA	0	NA	0	NA	0	NA	10	0	2.11	2.35	1.61	0.47	0.62	0.45	0	0.38	0.05	0	0	0.04	0.38	0.39	0.11
OS02G0175750	21nt:1:seq-3281		GTTTGACCGCTAAACTACCCA	CAAACTGGACATTGGATGGGG	4	chr02	4136392	4136412	+	4136402	0	NA	0	NA	0	NA	0	NA	4	0	4.86	7.85	1.45	2.75	0	1.22	0.73	0	1.63	0.58	4.54	1.26	0	3.59	0.77
OS10G0363500	21nt:1:seq-32835		TAACATCTTACCTGGAAAACT	CTTGTTGAATGAATTTTTTGA	4	chr10	11290603	11290623	+	11290612	0	NA	0	NA	6	0	0	NA	0	NA	2.13	2.81	4.09	1.16	2.96	2.46	0.79	1.73	1.67	2.12	1.56	2.35	2.33	0.94	1.53
OS09G0548300	21nt:1:seq-32863		CCGACGTCCCCTACTCAAACT	GGCTGCAGGGGATAAATAGGA	4	chr09	21685997	21686017	+	21686007	0	NA	0	NA	6	1	10.992	0	0	NA	0.3	0.35	0.16	0.66	0.2	0.5	0.2	0.14	0.27	0.45	0	0.61	0.1	0.38	0.11
OS01G0974500	21nt:1:seq-32869		TCTCCCGCGAACTAAGAAACT	GGTGGGCGACTGGTTCTTTGA	4	chr01	43066963	43066983	-	43066972	0	NA	0	NA	0	NA	0	NA	12.008	0	3.13	3.13	3.45	3.64	2.87	3.01	2.23	2.33	2.2	3.03	1.19	3.31	2.21	2.75	1.49
OS02G0196000	21nt:1:seq-32906		CAGTTACGTCCGGAAACAACT	GTCAAAGCA-TCCTTTGTTGG	4	chr02	5360801	5360821	+	5360810	6.994	1	0	NA	0	NA	0	NA	0	NA	2.72	1.7	2.72	2.48	2.13	1.33	1.33	1.84	1.63	1.24	2.67	1.12	1.94	2.03	1.23
OS04G0535000	21nt:1:seq-32934		GTCAAGTACCCGAAGCCAACT	CAGTTTGTGTACTTTGGCTGA	4.5	chr04	26730889	26730909	+	26730900	0	NA	0	NA	6.003	0	0	NA	0	NA	2.16	1.68	1.39	1.13	0.78	0.94	0.71	0.8	0.59	0.36	0.72	0.43	0.69	0.42	0.86
OS08G0456000	21nt:1:seq-32954		AGTACAACCATCGAGTCAACT	TCATGCTGGTGGGACAGTCGA	4.5	chr08	22365669	22365689	+	22365680	0	NA	0	NA	0	NA	0	NA	4	1	2.94	2.45	3.99	3.3	2.88	4.03	3.43	1.97	3.04	3.31	0.18	2.67	2.99	2.75	1.74
OS07G0647800	21nt:1:seq-3296		GATCCAAATTAAACAAGCCCA	CTAGGTTGAGTTCTTTCGGGA	4.5	chr07	27051078	27051098	-	27051089	0	NA	7	1	0	NA	0	NA	0	NA	3.61	4.95	4.32	4.01	3.31	4.62	2.83	3.57	3.47	2.45	5.63	2.65	5.15	2.78	3.17
OS07G0603200	21nt:1:seq-3302		TCCAACCTTTAATTTGGCCCA	AGGATGGGAATGAAACCAAGT	4.5	chr07	24660765	24660785	+	24660776	0	NA	0	NA	0	NA	0	NA	11	0	17.78	16.58	12.93	10.45	6.76	9.83	11.84	8.14	9.43	11.09	19.95	9.38	12.9	13.14	13.07
OS02G0801450	21nt:1:seq-33087		TACTCTCCTCTTGTCTTAACT	AGGAGAGGATAACAAAATAGA	4	chr02	34159244	34159264	+	34159255	7.008	1	0	NA	0	NA	0	NA	0	NA	17.61	14.02	12.91	13.86	12.71	12.09	11.75	10.16	9.94	13.22	6.01	10.12	11.57	12.27	13.21
OS11G0227250	21nt:1:seq-33135		GAGAGTTA-GACGGTAGACACT	CTCTCAATCCAGTCAGCTTTGA	5	chr11	6680452	6680472	-	6680463	0	NA	0	NA	0	NA	0	NA	4.998	1	2.88	2.01	1.64	1.39	0.86	2	1.05	0.87	1.32	1.3	2.93	0.99	2.43	2.06	1.52
OS02G0150700	21nt:1:seq-33173	MEL1-bound	TCGTTAACTCCCAAGACCACT	AGCAATTGATGGTGTTGGAGA	4.5	chr02	2794090	2794110	+	2794099	0	NA	0	NA	0	NA	0	NA	4	0	6.39	5.46	6.51	4.69	4.54	4.27	2.34	4.97	4	3.48	5.77	2.74	5.58	4.45	3
OS06G0249500	21nt:1:seq-33176		TTCTCT-CGTGAAAGGACCACT	AAGAGAGGTGCTTTCCTGATTA	4.5	chr06	7768218	7768238	-	7768229	0	NA	0	NA	5.004	1	0	NA	0	NA	3.73	3.25	2.87	2.48	1.55	3.17	1.36	1.41	2.46	1.46	4.38	1.82	1.79	1.65	1.87
OS06G0645500	21nt:1:seq-33185	MEL1-bound	AGCCCTCTCACAGCAGCCACT	GAGGGAGGGGGTCGTCGGTGA	3.5	chr06	26346685	26346705	-	26346694	34.006	0	49.036	0	33.969	0	0	NA	0	NA	78.55	93.3	87.56	82.06	71.01	77.21	75.67	57.69	68.27	28.88	2.54	27.98	49.95	46.72	41.97
OS10G0361000	21nt:1:seq-3325		AGGTCG-TGGTTACAACAGCCA	TCCATCGACCAGTGTTGTCTCT	5	chr10	11110831	11110851	+	11110840	0	NA	0	NA	0	NA	0	NA	4	1	34.05	30.95	40.05	24.63	30.45	28.73	16.9	18.26	30.19	6.04	0.39	10.71	13.62	11.98	8.85
OS03G0807100	21nt:1:seq-33266		GGGTACTGATGACTGCTCACT	CCCATGACAACTGAAAACTGA	4	chr03	33734701	33734721	+	33734711	0	NA	0	NA	0	NA	0	NA	12	0	9.86	11.02	12.56	10.76	7.84	6.15	6.15	6.51	5.65	5.54	9.08	5.78	5.1	6.54	10.47
OS12G0192500	21nt:1:seq-33269		ATCAGAGGAGTCTACG-TCACT	TAGAATCCTCAGATGCAACTGA	4.5	chr12	4709150	4709170	+	4709159	8.993	0	0	NA	0	NA	0	NA	0	NA	2.03	2.22	2.24	1.73	1.71	2.2	2.2	1.68	1.67	1.83	2.32	1.75	2.23	1.95	1.4
OS05G0191700	21nt:1:seq-3329		CGTCGACAGTTCATGCAGCCA	CCAGCTGTCAAATAAGTCAGA	5	chr05	5639613	5639633	-	5639622	0	NA	0	NA	0	NA	0	NA	6.003	1	9.17	11.11	9.91	8.9	12.92	10.58	9.15	9.51	7.69	3.4	3.3	4.16	7.1	7.05	7.64
OS06G0203700	21nt:1:seq-33308		ACGGTGTCTTATTTCAAGACT	AGTCACAGAGTAAAGAACTGA	4	chr06	5239929	5239949	+	5239940	0	NA	4	1	0	NA	0	NA	0	NA	0	0.56	0	0	0.5	0	0	1.27	0	0	0	0	0	0	0
OS09G0453700	21nt:1:seq-33316	MEL1-bound	TTCTCCTACCCTGATAAGACT	AGGAGGATGTGACTGTTTGGA	4.5	chr09	17017480	17017500	-	17017491	0	NA	0	NA	0	NA	0	NA	5	0	2.76	2.05	3.36	1.54	1.02	1.31	1.3	0.28	0.89	0.83	0.68	0.66	1.25	0.89	0.97
OS01G0265900	21nt:1:seq-33316	MEL1-bound	TTCTCCTACC-CTGATAAGACT	AAGAAGATGGAGACTATGCTGC	4.5	chr01	9068993	9069013	-	9069004	0	NA	0	NA	9	0	0	NA	0	NA	1.22	1.4	1.24	0.81	0.82	0.64	0.61	1.24	0.57	0.23	1.34	0.53	0.25	1.02	0.43
OS08G0428100	21nt:1:seq-33327		TTCATCCTCCGACGACAGACT	AAATGTGAGGCTGGTGTTTGA	5	chr08	20595206	20595226	+	20595216	0	NA	0	NA	0	NA	0	NA	5	1	0.99	0.54	0.86	0.82	0.88	0.77	0.62	0.95	0.6	0.83	0.98	0.74	0.6	0.86	0.65
OS04G0436300	21nt:1:seq-33332		CTAGATGCGTTGAAGCAGACT	GTTCTATGCACCTTGGTGTGG	5	chr04	21700737	21700757	-	21700747	0	NA	4.998	1	0	NA	0	NA	0	NA	0.87	0.87	0.84	0.35	1.43	1.18	0.38	0.28	0.48	0.13	0.6	0.6	0.42	0.19	0.24
OS09G0494800	21nt:1:seq-33335	MEL1-bound	AGGTAGCACCTGGATCAGACT	CCCATCGTGGACTTGGACCGG	4.5	chr09	19174361	19174381	-	19174371	0	NA	0	NA	0	NA	0	NA	4	0	0	0	0	0	0	0.76	0.59	0	0.62	0.73	0	1.61	0.55	0	0.32
OS04G0503100	21nt:1:seq-33340		CCTGTAACAGACGAAGAGACT	GGAAATATTCAGCTTCTCTGG	4.5	chr04	25119102	25119122	-	25119112	0	NA	0	NA	7	0	0	NA	0	NA	4.26	3.66	4	3.99	3.46	2.41	3.85	2.27	1.97	1.99	2.05	1.38	1.71	3.74	3.53
OS01G0659800	21nt:1:seq-33352		CAAGGGTTACTCGTGGAGACT	GATCCACATAAGCCCCTCTGA	5	chr01	26863007	26863027	+	26863016	7	0	0	NA	0	NA	0	NA	0	NA	18.66	14.73	25.3	18.97	22.3	21.28	17.91	13.5	15.26	14.12	2.61	12.33	11.58	10.5	12.65
OS03G0198900	21nt:1:seq-33360	MEL1-bound	CCTCAAGTTAGGTGCTAGACT	CGACTACAATCCACGCTTTGA	4.5	chr03	5203317	5203337	-	5203328	0	NA	0	NA	0	NA	0	NA	5.004	0	2.72	2.1	2.26	1.56	1.89	1.31	1.31	1.26	1.88	0.82	1.79	1.3	1.32	1.84	1.8
OS12G0610500	21nt:1:seq-33376	MEL1-bound	GGGACTTGATAAGGAACGACT	TCCTCCATTAGTCCTTGCTGG	4.5	chr12	25792778	25792798	+	25792789	0	NA	0	NA	6	0	0	NA	0	NA	1.2	0.97	1.42	0.71	0.98	0.53	0.45	0.59	0.6	0.51	0.52	0.29	0.89	0.51	0.43
OS01G0783800	21nt:1:seq-33377	MEL1-bound	AGGTAGTGATGGGGAACGACT	TCAAACGCTGCCCCCTGCTGG	4.5	chr01	33210239	33210259	+	33210248	10.998	0	7	1	5	1	0	NA	0	NA	7.13	6.66	8.13	3.26	3.92	3.55	1.97	2.54	1.92	1.86	3.7	1.8	3.38	3.39	3.09
OS02G0215650	21nt:1:seq-33380		CGCGGCGTTGTGTCGACGACT	GCGCCGTGGCGAAGCTGCTGG	4.5	chr02	6474600	6474620	-	6474610	0	NA	6.003	0	0	NA	0	NA	0	NA	0.65	0	1.4	1.27	1.29	1.07	0	0	1.17	0.66	1.63	2.27	1.02	0	0
OS01G0768700	21nt:1:seq-33436	MEL1-bound	TGACGTGTGGGCACAAGGACT	ACTTCACACCTGTGGACCTGT	4.5	chr01	32427192	32427212	+	32427203	0	NA	0	NA	16.002	0	0	NA	0	NA	19.07	21.49	21.94	11.81	14.67	14.32	7.19	10.15	9.99	6.24	13.69	6.55	12.4	8.67	10.99
OS10G0155100	21nt:1:seq-33447		CAACGGTACCTTGGACGGACT	ATTGCCAGGGGACCTGCCTGA	2.5	chr10	3463804	3463824	+	3463815	0	NA	0	NA	0	NA	0	NA	10	1	3.41	3.34	1.31	3.9	6.86	4.58	4.62	5.82	4.12	1.63	0	3.88	12.1	10.98	12.74
OS11G0308800	21nt:1:seq-33517	MEL1-bound	AAGACGGTGCTAGTTTTGACT	TTCTGTCAATATCAAAACAGG	4	chr11	11779811	11779831	+	11779821	58.918	0	54.054	0	0	NA	33.99	0	0	NA	27.3	30.24	33.51	22.67	20.09	24.23	16.76	20.6	18.14	11.25	22.53	11.57	21.59	18.92	19.17
OS07G0224132	21nt:1:seq-33589		CCTCCCGAGTAAAGGACTACT	GGAGGGCTCATTTCCTGATGA	0	chr07	6883178	6883198	+	6883189	4	2	0	NA	0	NA	0	NA	0	NA	0.95	0.62	1.1	0.24	0.27	0.06	0	0.12	0.07	0	0.07	0	0.12	0.06	0.14
OS04G0532400	21nt:1:seq-33589		CCTCCCGAGTAAAGGACTACT	GGTTGGCTGATTTCTTGAAGA	4.5	chr04	26617879	26617899	+	26617890	0	NA	0	NA	0	NA	7.992	1	0	NA	47.13	44.61	50.09	54.4	53.98	52.33	31.69	33.93	26.13	10.07	2.1	9.07	25.56	18.83	21.87
OS05G0224900	21nt:1:seq-33590		CTCCCTACGTAAAGGACTACT	GGGGGATGCAGTTCCTGATGA	1.5	chr05	7646471	7646491	-	7646480	8.004	0	8.998	2	4.002	2	0	NA	0	NA	28.41	27.09	27.45	26.18	25.48	25.93	17.83	23.46	23.85	14.66	21.92	14.66	23.79	20.6	21.34
OS05G0548300	21nt:1:seq-33633		GTGCTAAAAGTAGGAGCTACT	CAGGATCCTCCTCCTCGACGA	5	chr05	27209575	27209595	+	27209585	0	NA	0	NA	4.998	1	0	NA	0	NA	0.61	0.33	0.78	0	0.57	0.64	0.43	0.58	0.34	0.27	0.52	0.33	0.39	0.27	0.11
OS03G0108600	21nt:1:seq-33667		CGTGTCCCAAAAAGGTCTACT	GAACAGTGTTGTGCTGGATGA	5	chr03	507834	507854	+	507843	5.999	1	0	NA	0	NA	0	NA	0	NA	6.49	6.13	7.65	5.21	7.5	5.23	5.63	4.43	5.21	4.5	4.79	2.9	4.44	4.31	4.34
OS11G0496600	21nt:1:seq-33703		CGGTC-TTACGGTAAGAGTACT	CCAAGCAATGCCATTCTCTTGG	5	chr11	17631619	17631639	-	17631628	0	NA	0	NA	0	NA	0	NA	4.002	1	0.81	0.76	0.73	1	0.95	0.98	0.69	0.91	0.75	0.89	0.66	0.74	0.56	0.73	0.65
OS12G0485600	21nt:1:seq-33729		AGTACAACAGCTCGAGGTACT	GATTCTTGTCAAGCTCCATGA	5	chr12	17981233	17981253	-	17981243	0	NA	0	NA	0	NA	4	1	0	NA	8.88	7.79	7.9	7.97	7.25	8.26	7.78	8.99	6.08	7.07	11.27	6.06	5.66	7.75	7.44
OS03G0170200	21nt:1:seq-33847		CTCTCA-AAATGCTTAAAACCT	GAGAGTGTTTATGGATTCTGGA	3.5	chr03	3761748	3761768	-	3761758	4	1	0	NA	0	NA	0	NA	0	NA	8.08	10.97	7.65	9.11	7.42	9.16	7.83	5.58	6.91	4.51	4.93	7.47	5.74	8.23	7.31
OS03G0170200	21nt:1:seq-33847		CTCTCA-AAATGCTTAAAACCT	GAGAGTGTTTATGGATTCTGGA	3.5	chr03	3761748	3761768	-	3761757	0	NA	0	NA	6.996	0	0	NA	0	NA	8.08	10.97	7.65	9.11	7.42	9.16	7.83	5.58	6.91	4.51	4.93	7.47	5.74	8.23	7.31
OS01G0122000	21nt:1:seq-3385		CGTGTTTGCCTTCGAAATCCA	GTACAAGTGCAAGCTGTGGGT	4	chr01	1250982	1251002	+	1250993	8.998	0	0	NA	0	NA	0	NA	0	NA	21.49	23.9	19.3	24.55	23.11	23.93	20.97	17.27	21.06	14.05	4.02	15.46	17.76	15.9	18.02
OS09G0346600	21nt:1:seq-33858		ACACGTTTTAGAAGGAAACCT	TCTGGAAAGTATTTCTTTGGA	4	chr09	10849977	10849997	-	10849988	0	NA	0	NA	0	NA	5	0	0	NA	1.22	0.63	0.83	1.39	0.4	0.78	0.23	0.14	0.72	0.44	0.22	0.41	0.14	0.57	0.32
OS05G0321600	21nt:1:seq-33869		CTGTCCGGCACTTCCCAACCT	GACCGGCCGTGAAGGGAGCGT	5	chr05	14937347	14937367	+	14937358	5	0	0	NA	0	NA	0	NA	0	NA	5.37	4.74	3.21	2.19	3.65	3.84	5.15	9.34	3.99	2.86	2.01	5.9	4.49	0.89	4.12
OS07G0668800	21nt:1:seq-33874		GGTGTATTTAGAAGGCAACCT	CCACATATATCTTCCTTTGCT	4	chr07	28249293	28249313	+	28249302	0	NA	8.007	0	0	NA	0	NA	0	NA	9.43	8.49	7.97	9.16	8.22	8.17	8.1	11.22	6.93	5.56	8.86	5.36	7.21	7.87	6.65
MSTRG.34962	21nt:1:seq-33922		CGCCTCGATGTCTCTTAACCT	GCGGAGCTACAGAGAATTGGA	0	chr03	32487529	32487549	-	32487538	4	2	0	NA	0	NA	0	NA	0	NA	0.99	1.35	3.81	0.94	1.02	0.66	0	0	0	0	0	0	0	0	0
MSTRG.34962	21nt:1:seq-33922		CGCCTCGATGTCTCTTAACCT	GCGGAGCTACAGAGAATTGGA	0	chr03	32487529	32487549	-	32487538	4	2	2	2	0	NA	0	NA	0	NA	0.99	1.35	3.81	0.94	1.02	0.66	0	0	0	0	0	0	0	0	0
OS12G0578800	21nt:1:seq-33922		CGCCTCGATGTCTCTTAACCT	GAGGAGCAAGAGAGGGTGGGA	5	chr12	23955854	23955874	-	23955863	0	NA	0	NA	4.002	1	0	NA	0	NA	0.89	0.91	0.92	1.15	1.84	1.94	0.88	1.03	1.59	0.78	1.67	0.88	0.34	0.57	1.06
OS11G0258400	21nt:1:seq-33982		CGCACGGAGTATCCACGACCT	GCTTGCTTCACAGATGCCGGG	5	chr11	8572218	8572238	+	8572228	0	NA	0	NA	0	NA	0	NA	5.004	1	2.21	1.04	1.72	0.96	0.47	1.04	1.34	0.37	0.62	0.98	0.58	0.83	0.21	1.17	1.48
OS02G0152500	21nt:1:seq-33994		CCTCAGTGCCTCTAGTGACCT	AGGGTTACGGAGGTATCTGGA	4.5	chr02	2877892	2877912	-	2877902	18.981	0	0	NA	0	NA	0	NA	20	0	34.08	35.89	35.34	25.89	23.64	23.36	20.54	18.15	22.12	14.93	30.89	13.65	21.94	24.18	25.84
OS04G0561700	21nt:1:seq-33996		CTATATCTGTTAGTGTGACCT	AATATGGACAATGATGCGGGA	4.5	chr04	28119866	28119886	-	28119876	0	NA	0	NA	0	NA	10.008	0	0	NA	1.07	1.62	1.79	0.72	0.85	1.31	0.69	1.07	0.67	0.45	1.26	0.77	0.8	0.98	0.98
OS06G0600700	21nt:1:seq-34090		CACAGCTTTGAAGTCGACCCT	GCGTCGGAACTTCGGTTGAGG	4	chr06	23725421	23725441	-	23725432	0	NA	12.012	1	0	NA	0	NA	0	NA	3.31	3.15	2.87	2.67	2.46	3.4	2.52	2.45	2.27	1.95	4.3	1.58	3.1	2.24	2.51
OS01G0349800	21nt:1:seq-341		TGGGACGTGACCGAGATCAAA	ATCCTCCAGAGGTTCGAGTTT	5	chr01	13944374	13944394	+	13944383	0	NA	0	NA	0	NA	0	NA	7	0	0	0.15	0	0.06	0.09	0	0	0.39	0.3	0.47	0.84	1.11	0.39	0.35	0.45
OS03G0124000	21nt:1:seq-34101		TCCCGAGTCGACATCTACCCT	AGGGTTCGGCTGTGGAAGCCA	4.5	chr03	1399062	1399082	+	1399072	0	NA	0	NA	0	NA	0	NA	4	0	0.19	0.2	0.14	0.18	0	0.17	0.28	0.58	0.25	0.33	0	0.28	0.51	0.3	0.21
OS05G0403400	21nt:1:seq-34123		TCGATTGTATATAGGTCCCCT	AGCTAA-ATCTATCCAGCGGA	3.5	chr05	19650184	19650204	-	19650195	0	NA	0	NA	0	NA	0	NA	21.016	0	12.17	16.91	11.87	10.86	12.19	9.71	7.6	9.91	11.71	9.58	6.88	13.53	10.78	16.7	11.49
OS03G0377700	21nt:1:seq-34129		CCAAGTACCTGCAGTGGCCCT	GGATCGTCGACGTCGCCGGGG	3.5	chr03	14930087	14930107	-	14930096	5	0	0	NA	0	NA	0	NA	0	NA	1.46	1.02	0.87	0.59	1.44	0.97	0.36	1.09	1.22	0.4	0.47	0.56	0.44	0.25	0.52
OS01G0633200	21nt:1:seq-34188		TACTTTTATATACGGTAGCCT	ATGCAGAAAGATGTCATCGGA	4	chr01	25365816	25365836	+	25365825	0	NA	0	NA	0	NA	0	NA	50.952	0	71.86	74.51	67.5	44.51	44.18	45.13	38.11	43.81	39.56	27.59	53.2	28.72	43.71	47.71	40.87
OS02G0652100	21nt:1:seq-34188		TACTTTTATATACGGTAGCCT	ATCAATATATATACCGTCGTA	4.5	chr02	26280490	26280510	-	26280501	4	1	0	NA	0	NA	0	NA	0	NA	1.83	2.46	2.12	1.82	2.06	1.83	1.61	0.82	1.7	0.96	0.89	0.85	1.05	0.96	1.22
OS01G0633200	21nt:1:seq-34188		TACTTTTATATACGGTAGCCT	ATGCAGAAAGATGTCATCGGA	4	chr01	25365816	25365836	+	25365826	0	NA	0	NA	0	NA	67.05	0	0	NA	71.86	74.51	67.5	44.51	44.18	45.13	38.11	43.81	39.56	27.59	53.2	28.72	43.71	47.71	40.87
OS01G0776300	21nt:1:seq-34204		CCTCACGTATGTCTCAGGCCT	GGACTGCGTGCAGTGCCTGGA	4.5	chr01	32837672	32837692	+	32837682	7.008	1	0	NA	0	NA	0	NA	0	NA	6.45	10.64	9.51	8.84	10.59	9.27	6.47	8.4	7.69	5.81	2.73	5.42	7.15	6.01	6.39
OS01G0776300	21nt:1:seq-34204		CCTCACGTATGTCTCAGGCCT	GGACTGCGTGCAGTGCCTGGA	4.5	chr01	32837672	32837692	+	32837681	0	NA	0	NA	6	1	0	NA	0	NA	6.45	10.64	9.51	8.84	10.59	9.27	6.47	8.4	7.69	5.81	2.73	5.42	7.15	6.01	6.39
OS06G0705350	21nt:1:seq-34204		CCTCACGTATGTCTCAGGCCT	TGAGTGCTTGCAGAGTCCATA	4.5	chr06	29805265	29805285	-	29805274	0	NA	0	NA	0	NA	4.002	1	0	NA	2.14	1.48	1.69	2.25	0.82	0.97	1.43	2.61	1.62	0.94	0.7	1.28	0.19	1.11	0.76
OS06G0342500	21nt:1:seq-3422		GGTAG-ATTCAAAAACAGTCCA	GCATCTTGAGTTTTTGTGAGGT	4	chr06	13690825	13690845	-	13690836	0	NA	0	NA	0	NA	12.989	0	0	NA	6.45	6.46	6.02	6.3	7.23	6.55	5.43	5.13	4.48	4.61	4.83	5.1	5.56	4.72	4.86
OS01G0839400	21nt:1:seq-34229		TTAGGTTCCGGCGAGCTGCCT	AATGCAGGGGCGCTCGGCGTT	5	chr01	36012202	36012222	+	36012213	0	NA	4	0	0	NA	0	NA	0	NA	2.97	2.28	0.34	2	2.18	0.78	1.27	0.66	1.15	0.61	0.36	0.57	0	0.77	0.97
OS09G0293400	21nt:1:seq-34254		ATGAAACAACATACGAATCCT	TGCTTTGTTACATGCTTCGGA	3.5	chr09	6949860	6949880	+	6949871	17.983	1	20	0	19	0	31.025	0	0	NA	4.28	5.06	5.4	4.55	4.35	4.61	3.97	4.52	5.73	4.2	11.24	4.36	3.68	4.73	4.02
OS12G0639600	21nt:1:seq-34323		CCAACGTTACATCGAGCTCCT	GGTGGTAATGTTTATCGAGGA	4.5	chr12	27434291	27434311	+	27434300	0	NA	0	NA	0	NA	0	NA	4	1	1.99	2.19	2.39	1.1	1.05	1.73	0.79	1.81	1.23	2.25	3.6	1.9	1.42	2.07	2.06
OS06G0693200	21nt:1:seq-34330		GTACACGTAGTAGCTGCTCCT	CATG-GCATCGTCGACGAGAA	3	chr06	28942693	28942713	+	28942702	0	NA	0	NA	0	NA	0	NA	7.005	0	1.96	3.05	2.16	1.08	4.58	1.43	2.26	2.86	2.28	1.06	0.48	2.14	2.87	2.05	1.77
OS12G0639600	21nt:1:seq-34336		CTGTCATTAGAAATATCTCCT	GGTGGTAATGTTTATCGAGGA	3.5	chr12	27434291	27434311	+	27434300	0	NA	0	NA	0	NA	0	NA	4	1	1.99	2.19	2.39	1.1	1.05	1.73	0.79	1.81	1.23	2.25	3.6	1.9	1.42	2.07	2.06
OS08G0250200	21nt:1:seq-3437		ACGATGGTATCGCTGTGTCCA	TGGTGCCATGGTGACATAGTT	4	chr08	9177572	9177592	-	9177582	0	NA	0	NA	6.992	1	0	NA	0	NA	31.27	28.06	36.62	52.01	49.11	48.46	49.38	51.83	54.57	47.16	15.93	40.35	25.64	20.19	24.08
OS02G0464550	21nt:1:seq-34388		AGGCTACGTGCAATCTGTCCT	TCGGGTGCGCGTCAGTCGGGA	4.5	chr02	15605810	15605830	-	15605819	4	0	0	NA	0	NA	0	NA	0	NA	0.16	0.26	0	0	0	0	0	0	0	0	0	0.14	0	0	0
OS07G0628600	21nt:1:seq-34432		GGTGCTCTGTTGTCTTTTCCT	ACACAAGAAAATGGAAAAGGA	4	chr07	26045129	26045149	-	26045140	0	NA	0	NA	0	NA	0	NA	6	0	1.98	1.99	1.76	0.66	0.64	0.62	0	0.73	0.59	0.27	1.03	0.19	1.61	0.47	0.51
OS02G0743600	21nt:1:seq-34456		GGTTCCACTGGTTGGCAAGCT	CCGAGGAGACCCACCTCTCGG	5	chr02	31185076	31185096	+	31185087	0	NA	0	NA	4	1	0	NA	0	NA	1.06	0	1.01	0.97	0	1.37	0	1.92	0.56	0.88	0	0	0	0	0.59
OS03G0807000	21nt:1:seq-34466		CAGATAAAATACTACGAAGCT	GTCTATTTCAGGTTGCTTAGG	4.5	chr03	33724560	33724580	+	33724571	0	NA	0	NA	0	NA	9.996	0	0	NA	8.82	8.84	9.87	12.52	14.16	13.62	11.3	11.47	10.58	10.71	2.37	10.28	7.57	4.85	5.53
OS01G0258600	21nt:1:seq-34482		TGTCTACGTCTTCTTACAGCT	AGATATGCTGAAGAATGTGGA	4	chr01	8657464	8657484	+	8657475	0	NA	0	NA	13.005	0	0	NA	0	NA	7.33	9.14	9.61	6.29	6.93	7.68	6.7	5.75	3.14	3.56	9.3	3.92	6.17	5.68	4.18
OS01G0353600	21nt:1:seq-3451		TGTTGGTCGG-GTATGGTTCCA	ACAACCAGCCTCATACCGAAGT	3	chr01	14175478	14175498	+	14175489	0	NA	0	NA	0	NA	0	NA	14	0	0	0	0	0	0	0	0	0	0.05	0	0	0	0	0	0
OS03G0228400	21nt:1:seq-3451		TGTTGGTCGG-GTATGGTTCCA	ACAACCAGCCTCATACCGAAGT	3	chr03	6785565	6785585	+	6785576	0	NA	0	NA	0	NA	0	NA	14.004	0	4.99	5.29	6.89	3.12	3.99	3.85	3.71	3.63	3.45	2.37	4.7	2.39	3.76	4.8	2.93
OS06G0232233	21nt:1:seq-3451		TGTTGGTCGGGTATGGTTCCA	GCAGCCAGCCAAACCCGAGGT	4.5	chr06	6843195	6843215	-	6843204	0	NA	0	NA	4	0	0	NA	0	NA	1.91	2.41	2.1	1.89	2.28	1.71	0	0	1.92	1.95	2.07	1.89	1.23	1.51	0
OS07G0283200	21nt:1:seq-34573	MEL1-bound	TCATGTCAGTTAGGGCTAGCT	AGAAAAATCGATCCAGATCGG	5	chr07	10825026	10825046	-	10825037	0	NA	0	NA	7.995	0	0	NA	0	NA	3.05	2.82	2.42	2.48	2.81	2.53	1.42	1.95	2.04	1.66	1.99	1.04	1.42	1.98	1.82
OS03G0232000	21nt:1:seq-34588		CAGGTCCTCTAGCAAGTAGCT	GTCCTGGAGTTTGTTCCTGGG	5	chr03	6988495	6988515	-	6988504	0	NA	0	NA	0	NA	0	NA	7.008	1	5.23	4.19	4.29	0	4.41	4.37	1.4	8.84	10.2	7.94	22.86	3.74	12.38	11.54	3.67
OS09G0536000	21nt:1:seq-34588		CAGGTCCTCTAGCAAGTAGCT	TTTCATGCAATCGTTCATCGA	4.5	chr09	21067915	21067935	-	21067924	10	0	0	NA	0	NA	7.004	0	0	NA	4.39	3.98	3.59	2.84	2.76	3.19	2.68	2.67	1.92	1.53	2.7	1.29	2.27	2.52	2.65
OS09G0514100	21nt:1:seq-34617		CGGTGG-TGTTCCAAGAACGCT	GTCACCGACATGATTCTTGGGA	5	chr09	20014689	20014709	+	20014700	0	NA	0	NA	4.002	1	0	NA	0	NA	1.26	0.76	0.94	1.11	0.93	0.8	0.6	1.48	0.68	0.67	0.28	0.87	0.32	0.45	0.59
OS03G0388100	21nt:1:seq-34617		CGGTGGTGTTCCAAGAACGCT	ACAATCAGAGGGTTCTTGAGA	5	chr03	15480144	15480164	-	15480153	0	NA	0	NA	0	NA	9.996	0	0	NA	0.9	1.09	1.55	1.06	0.14	1.09	0.84	1.92	0.22	0.61	0.93	0.74	0.19	0.26	1.01
OS09G0381600	21nt:1:seq-34626		GCTCATGTATGTCGTCACGCT	CGAGAAGATGCGGCGGTGCGA	3.5	chr09	12914256	12914276	+	12914266	0	NA	0	NA	0	NA	7	1	0	NA	12.85	16.67	16	16.01	20.81	14.86	19.62	20.37	17.74	15.18	1.37	11.31	9.08	8.77	8.81
OS05G0196400	21nt:1:seq-34675		TAGATGAAACTGAACCGCGCT	ATCTAATTTGGTTTTGCTCGG	4.5	chr05	5929234	5929254	-	5929244	88.998	0	86.036	0	0	NA	0	NA	0	NA	16.6	12.92	9.36	12.81	12.17	11.74	9.05	9.79	8.49	9.74	4.23	7.66	8.97	11.53	9.58
OS10G0123200	21nt:1:seq-34675		TAGATGAAACTGAACCGCGCT	ATCTATTGGGGCTTGGGGCGG	4.5	chr10	1480802	1480822	+	1480812	0	NA	0	NA	5	1	0	NA	0	NA	2.03	1.61	2.48	1.59	2.07	1.58	1.75	1.94	1.94	2.18	1.05	1.06	2.3	1.22	1.85
OS05G0196400	21nt:1:seq-34675		TAGATGAAACTGAACCGCGCT	ATCTAATTTGGTTTTGCTCGG	4.5	chr05	5929234	5929254	-	5929245	0	NA	0	NA	81	0	0	NA	40.986	0	16.6	12.92	9.36	12.81	12.17	11.74	9.05	9.79	8.49	9.74	4.23	7.66	8.97	11.53	9.58
OS05G0565500	21nt:1:seq-34699	MEL1-bound	AGGCCGGGTTCGGAGGTCGCT	GGCGACCTGAGCCTCCAGGGA	5	chr05	28132288	28132308	-	28132297	0	NA	0	NA	0	NA	0	NA	5.999	1	16.99	20.6	18.36	13.31	13.74	12.68	12.72	8.71	13.41	8.14	4.7	9.35	8.49	8.28	10.66
OS10G0524700	21nt:1:seq-34714	MEL1-bound	GACGGACCCCATCCTCAGGCT	CTGCCTCGGGAAGGAGTTCGC	3.5	chr10	20395119	20395139	-	20395130	4	0	7	0	0	NA	0	NA	0	NA	0.1	0	0.08	0.15	0.05	0.06	0.06	0	0.05	0.06	0.15	0	0	0	0
OS02G0708000	21nt:1:seq-34714	MEL1-bound	GACGGACCCCATCCTCAGGCT	CGACCTGGAGAAGGGGTTCGA	5	chr02	29259749	29259769	+	29259758	0	NA	0	NA	0	NA	6.006	1	0	NA	133.98	122.05	88.39	102.05	86.11	99.92	68.75	55.61	58.64	27.99	29.97	29.74	87.44	71.67	85.7
OS10G0524700	21nt:1:seq-34714	MEL1-bound	GACGGACCCCATCCTCAGGCT	CTGCCTCGGGAAGGAGTTCGC	3.5	chr10	20395119	20395139	-	20395130	4	0	7	0	3	1	3	1	0	NA	0.1	0	0.08	0.15	0.05	0.06	0.06	0	0.05	0.06	0.15	0	0	0	0
OS02G0772000	21nt:1:seq-34737		CGTGTACTTGAAAGGACGGCT	GGAGATGAACATTCGTGTTGA	5	chr02	32587189	32587209	+	32587199	0	NA	4.998	1	0	NA	0	NA	0	NA	0.81	1.06	0.78	0.48	0.66	0.51	0.2	0.42	0.35	0.08	0.52	0.1	0.42	0.44	0.31
OS03G0327800	21nt:1:seq-34747		GCCCACTTCCGCTCTGCGGCT	CGGACGGAGGCGAGCCGACGA	4.5	chr03	11974570	11974590	-	11974580	0	NA	0	NA	0	NA	0	NA	7.002	0	0.95	2.28	1.1	0.37	0.53	0.34	0.7	0.55	0.95	0.42	0.49	0.55	7.67	6.52	6.89
OS03G0100500	21nt:1:seq-34755		ATGACTATATACCGTAGGGCT	CATTGGTAGATCGCATCCCTA	5	chr03	84585	84605	+	84595	0	NA	5.999	0	0	NA	0	NA	0	NA	2.1	1.9	2.02	0.67	0.97	1.25	0	0.33	0.38	0.61	0.54	0.43	0.67	0.77	0.39
OS03G0297100	21nt:1:seq-3476	MEL1-bound	CGCTACAAGTCGTCTGAAGCA	GCGGTCTACCGCAGGCTTTGT	4.5	chr03	10395449	10395469	+	10395460	0	NA	0	NA	8.995	0	0	NA	0	NA	30.48	37.34	33.42	25.3	25.12	27.03	21.87	21.83	23.61	20.64	40.88	17.33	25.13	25.05	25.44
OS04G0340800	21nt:1:seq-34782		TTTTAGTTGATCGCCTTGGCT	AAAATCACCTTGAGAAACAGA	5	chr04	16101347	16101367	+	16101357	0	NA	0	NA	0	NA	0	NA	6	0	6.32	6.1	4.81	2.91	2.45	2.9	2.4	1.6	2.38	2.19	1.96	2.11	3.49	4.35	2.85
MSTRG.19929	21nt:1:seq-34787		TTCAACGTGTAGTCTTTGGCT	AAGTTGCACATCAAAAGGAGA	4.5	chr12	18066616	18066636	-	18066625	4.998	1	0	NA	0	NA	0	NA	0	NA	0.83	0.36	0	0.48	0	0.6	0	0	0	0	0	0	0.32	0	0.56
OS09G0483100	21nt:1:seq-34806	MEL1-bound	CTCACCCCTCTAGACGATGCT	GAGTGTGGAGATCCTCGACGG	4.5	chr09	18662942	18662962	+	18662951	0	NA	0	NA	5.005	0	0	NA	0	NA	11.83	7.18	12.61	9.15	6.96	11.08	7.15	10.38	6.55	0	0	0	0	0.42	0.53
OS06G0597600	21nt:1:seq-34808		CAACCAGTTTCAATCGATGCT	GTTCGTGAACGTGATCTACGA	5	chr06	23552072	23552092	+	23552082	0	NA	0	NA	0	NA	0	NA	16.011	0	0.75	1.14	1.3	1.95	0.95	1.77	1.19	1.15	2.08	0.86	0.31	0.68	1.44	2.04	2.17
OS03G0410000	21nt:1:seq-34816		CATGGCTT-GATGACTACTGCT	GTGCCGAATCTGCCGATGCCGA	4.5	chr03	16879931	16879951	-	16879942	0	NA	0	NA	0	NA	0	NA	4	0	0	0	0.59	0	0	0	0	0	0	0	0.27	0	0	0	0
OS12G0171500	21nt:1:seq-34844	MEL1-bound	ATGGTCTCCCCTAGTCGTGCT	TGCGTGGGGGGAGCAGCTCGA	5	chr12	3635594	3635614	-	3635604	5	0	0	NA	0	NA	0	NA	0	NA	0.48	2.6	3.21	1.58	2.3	2.13	0.99	0.9	0.26	0.82	0.24	0.97	0	0.42	0.53
OS05G0269000	21nt:1:seq-34844	MEL1-bound	ATGGTCTCCCCTAGTCGTGCT	CACCAGGGAGGATGACCGCGA	5	chr05	10802310	10802330	-	10802321	0	NA	0	NA	0	NA	4.998	1	0	NA	3.31	5.51	5.27	3.48	3.27	4.38	2.76	1.45	2.26	2.25	1.39	2.25	3.69	3.78	3.43
OS12G0225150	21nt:1:seq-3486		GTTGGACTAACCAGTACAGCA	CTACCTGCTTGGTAATCTTGT	4.5	chr12	6806451	6806471	+	6806460	0	NA	0	NA	4	0	0	NA	0	NA	5.25	5.18	7.49	9.79	9.45	10.1	12	11.23	10.74	9.68	0.17	9.85	4.54	3.6	5.27
OS05G0240200	21nt:1:seq-3493		GACGATCGGTTCAGAGCAGCA	CTGGTGGCAAAGTTTCGTTGT	3.5	chr05	8529307	8529327	-	8529316	0	NA	0	NA	0	NA	0	NA	4	1	8.88	8.13	7.5	6.4	6.38	6.56	3.85	4.54	4.02	3.32	5.67	3.94	3.32	5.09	5.37
OS12G0456700	21nt:1:seq-34961		TGGCCACTTAGACATCCATCT	ACCGGTGGATTTCTTCGCAGA	5	chr12	15895608	15895628	-	15895618	0	NA	0	NA	0	NA	0	NA	4	1	0.64	0.47	0.22	0.29	0.97	0.41	0.23	0.28	0.13	0.8	0.65	0.3	0.54	0.43	0.2
OS02G0191700	21nt:1:seq-34968		CAGCTTTACCAAACAGCATCT	TTTGAAATAGTTTGCCGTGGA	4	chr02	5071814	5071834	-	5071823	0	NA	0	NA	0	NA	0	NA	6.994	0	3.23	3.23	3.26	0	2.83	0	2.57	2.44	2.94	2.23	0	0	2.75	3.48	3.42
OS03G0764900	21nt:1:seq-35037		ACGTTGGTCCTGCAGTGATCT	TGCAAGCATGACATTACTAGC	4.5	chr03	31662677	31662697	-	31662687	0	NA	0	NA	0	NA	0	NA	12.012	0	7.66	7.7	10.48	3.8	4.1	6.48	3.85	5.88	3.25	2.95	1.06	1.2	5.94	9.35	10.02
OS02G0108100	21nt:1:seq-35037		ACGTTGGTCCTGCAGTGATCT	GGCAACGAGGTCGACGCTGGA	5	chr02	459879	459899	+	459890	0	NA	0	NA	0	NA	6	0	0	NA	6.37	5.6	4.42	3.91	6.32	5.35	2.33	4.2	3.06	1.46	0.25	4.68	1.14	1.71	1.04
OS08G0241300	21nt:1:seq-35097		CCGCCGCTCCTACAAAACTCT	GGCGGCGAGGATCGATGGAGG	4.5	chr08	8570889	8570909	+	8570899	0	NA	7.997	1	0	NA	0	NA	0	NA	2.71	3	2.47	2.81	3.54	2.28	2.08	3.22	2.9	4.11	3.54	3.53	0.85	1.81	0.88
OS05G0109400	21nt:1:seq-35100	MEL1-bound	AGGTACTAAGAAGAAAACTCT	TCCATGATATCTTTTTTGAGA	4	chr05	515503	515523	+	515513	24.017	0	0	NA	0	NA	0	NA	14.007	0	1.09	1.66	0.42	2.06	1.2	0.78	0.9	0.82	1.43	0.94	1.1	0.53	1.67	0.77	0
OS01G0934700	21nt:1:seq-35144	MEL1-bound	GGCAGCTTAAGTACCTACTCT	CTGGCGAAATTATTGGTGAGA	4.5	chr01	41002911	41002931	-	41002921	0	NA	0	NA	5.004	0	0	NA	0	NA	1.27	0.79	6.38	0	0.75	1.35	1.32	0.64	0	0.87	0	1.5	0	0.3	0.98
OS03G0182700	21nt:1:seq-35145		AGGCAGTACGCACCCTACTCT	TCCGTCAATTTTGGGATGAGG	5	chr03	4340830	4340850	-	4340841	0	NA	92.984	0	82.008	0	0	NA	0	NA	31.12	32.41	35.81	27.63	30.35	28.15	26.56	25.78	25.82	14.69	34.88	18.93	20.55	14.57	17.87
OS04G0379916	21nt:1:seq-35154		TCGAGAAAGAAACTTTACTCT	AGCTCTTTC-TTGAAATGATG	4	chr04	18561098	18561118	+	18561107	0	NA	0	NA	38.967	0	0	NA	0	NA	162.07	158.19	166.61	170.69	181.48	176.64	179.22	173	185.93	160.51	328.38	172.53	145.8	123.67	146.67
OS09G0114700	21nt:1:seq-35158		TCATGCTTACGCTTAACCTCT	AGTACGAAAGTGAATCCGATA	4.5	chr09	1170041	1170061	-	1170052	0	NA	0	NA	0	NA	0	NA	20.007	0	1.62	0.88	1.42	1.21	1.87	1	1.17	2.12	1.8	1.04	1.38	0.55	1.28	0.65	0.74
OS12G0533400	21nt:1:seq-35179		TCGTGCCTTGTTGCAGCCTCT	AGCACGAAATAAGTTCAGAGA	4.5	chr12	21209863	21209883	+	21209874	0	NA	0	NA	0	NA	7.995	1	0	NA	6.56	5.86	3.69	3.41	3.21	3.54	3.42	1.7	2.37	2.01	3.82	2.48	2.55	3.11	2.71
OS03G0173500	21nt:1:seq-3521		TTTCTACGTTGTTAGTGAGCA	ACAGATGCAATAATCACTCGT	1.5	chr03	3932822	3932842	-	3932831	0	NA	7.002	2	0	NA	0	NA	0	NA	5.27	6.01	6.01	4.02	4	3.62	2.66	2.55	2.68	2.02	1.87	1.95	3.93	3.33	2.16
OS11G0594500	21nt:1:seq-3521		TTTCTACGTTGTTAGTGAGCA	AGAGATGGAACAATCAGTCCA	4.5	chr11	22642635	22642655	-	22642644	0	NA	4.002	1	0	NA	0	NA	0	NA	1.39	2.64	2.33	0.66	2.64	2.64	1.08	1.97	0.95	0.6	0.71	0.14	2.33	1.53	1.55
OS04G0293700	21nt:1:seq-35221		TCATAGACTTAAACTGGCTCT	AGTTTCTGAATATTATCAAGA	4.5	chr04	12880048	12880068	+	12880059	0	NA	0	NA	6.996	0	0	NA	0	NA	1.36	1.68	1.97	1.11	0.75	0.99	0.46	0.67	0.81	0.58	0.91	0.33	0.77	0.99	0.86
OS09G0134900	21nt:1:seq-35223		GTCGTGGATAGTAGTGGCTCT	CCGCTGCCATCATCACCGTGA	5	chr09	2641577	2641597	-	2641588	0	NA	0	NA	0	NA	0	NA	5.995	0	6.36	9.18	5.09	5.41	4.75	5.16	3.05	3.01	3.67	3.33	3.85	2.51	4.76	3.7	5.43
OS06G0730000	21nt:1:seq-35228		ACCGTCTCCATTAAGTGCTCT	TGGAAGCAGTGGTTCACGAGC	5	chr06	31111050	31111070	+	31111061	0	NA	0	NA	0	NA	0	NA	4	0	0	0	0	0	0.71	0	0	0	0	0	0	0	2.05	5.77	3.01
OS03G0163400	21nt:1:seq-35230		ATCCTAGTCGTCTATTGCTCT	TGGGCTCAGCAGAAAACCTGG	5	chr03	3433376	3433396	-	3433386	0	NA	0	NA	0	NA	0	NA	7	0	1.74	1.89	1.9	1.87	1.36	0.66	2.05	0.47	1.62	1.5	1.5	0.2	2.38	0.44	0.28
OS02G0104700	21nt:1:seq-35233		GCCGGACGTCCTACAATCTCT	TGGTCTGCAGGGTGTTCGTGA	3.5	chr02	264663	264683	+	264672	0	NA	109.98	0	30.969	0	55.968	0	0	NA	3.98	4.68	3.94	4	4.13	3.47	2.38	2.22	2.63	1.43	2.45	3.32	3.02	2.25	2.57
OS01G0299200	21nt:1:seq-35268		TCGATGTTTTAATACGTCTCT	AGATGCATAATAATGTGGAGA	4.5	chr01	10966662	10966682	+	10966673	0	NA	4	1	0	NA	0	NA	0	NA	3.49	4.68	4.72	2.92	3.4	3.11	1.49	3.48	1.35	0.18	2.71	1.33	1.18	1.63	2.29
OS11G0242700	21nt:1:seq-35289		TCACTCGCGTTGAACTTCTCT	TGTGAGAGCAACTTCAAAAGA	4	chr11	7658853	7658873	+	7658864	0	NA	0	NA	0	NA	0	NA	22.991	0	9.45	12.49	12.19	7.64	5.9	7.29	5.31	7.26	7.62	4.88	11.86	5.2	7.61	6.54	7.37
OS06G0488200	21nt:1:seq-35322	MEL1-bound	GCAACCAGGCGTAGTAAGTCT	TTTTTGACCGCATTATTCAGA	5	chr06	16781958	16781978	+	16781969	6	0	0	NA	0	NA	0	NA	0	NA	0.08	0.03	0.06	0.06	0.1	0.04	0.06	0	0.04	0.05	0.03	0.03	0	0.1	0
OS12G0273700	21nt:1:seq-35330		TTAGTCTTACCGAACCAGTCT	ACTCAGAA-GGCTGGGTTAGA	4	chr12	10052636	10052656	+	10052646	0	NA	0	NA	0	NA	0	NA	7.005	1	7.37	7.58	6.65	5.57	4.27	5.83	4.02	3.31	2.71	2.09	3.22	2.1	4.57	4.91	4.24
OS04G0228100	21nt:1:seq-35331	MEL1-bound	CGCCGTGACTTCGACCAGTCT	GCGGCGCTGCAGCTTGGCTGA	4.5	chr04	8587640	8587660	-	8587649	0	NA	0	NA	0	NA	16.996	0	36	0	4.78	6.54	8.92	4.83	3.99	5.65	3.57	3.63	4.37	1.9	1.68	1.67	2.88	3.37	3.5
OS02G0219400	21nt:1:seq-35332		TCGACGGTACCCACGCAGTCT	AGGTCCCATGGGTG-ATCAGA	4.5	chr02	6669184	6669204	-	6669193	0	NA	0	NA	0	NA	0	NA	14	0	3.99	5	4.78	4.58	3.8	4.26	3.08	4.25	3.72	4.6	4.38	4.08	3.52	4.78	3.79
OS02G0620100	21nt:1:seq-35342	MEL1-bound	CGGTGATCACTGGGGGAGTCT	ACCACTCAGGACCCCCTCATA	5	chr02	24667372	24667392	+	24667381	0	NA	6.996	1	0	NA	0	NA	0	NA	2.79	2.5	2.87	1.68	1.22	2.31	1.44	0.95	1.31	0.44	0.65	0.61	1.91	1.64	0.83
OS08G0365500	21nt:1:seq-35380		CTCCTCCTC-GCGATCACGTCT	GAGGTGGCGACGCTGGTGCAGG	4.5	chr08	16919446	16919466	-	16919457	7	0	0	NA	0	NA	0	NA	0	NA	11.2	11.34	9.75	11.76	17.12	14.68	4.47	8.11	3.88	5.69	1.54	3.49	5.36	7.43	7.67
OS07G0252800	21nt:1:seq-3541		TCTTAAGTCCAACTAGTAGCA	AGAATTCA-ATTGACCAGCGT	4.5	chr07	8525692	8525712	+	8525703	0	NA	0	NA	0	NA	0	NA	7	0	96.5	79.6	94.47	96.75	119.93	111.19	104.87	100.45	97.83	73.29	62.23	83.05	46.31	53.28	55.94
OS06G0170500	21nt:1:seq-35414	MEL1-bound	GTGCCGTCCTTCGTCTCGTCT	CACCGCCAGGAGCAGAGCGGA	4	chr06	3537568	3537588	-	3537578	0	NA	0	NA	0	NA	0	NA	12.987	0	23.69	22.49	18.34	14.58	18.11	14.5	13.34	13.85	13.9	12.57	24.04	12.58	20.44	18.84	18.5
OS10G0445400	21nt:1:seq-35414	MEL1-bound	GTGCCGTCCTTCGTCTCGTCT	GACGACAGGAAGCAGAGGAGG	3.5	chr10	16085807	16085827	-	16085818	0	NA	0	NA	10.994	1	0	NA	0	NA	7.89	7.57	7.39	5.98	7.26	8.9	9.6	7.73	7.35	4.72	7.39	5.78	3.39	3.29	2.54
OS09G0341600	21nt:1:seq-35428		CGCACCCTCCTAGTTTCGTCT	GTGTGCGAGGGTCAGAGCTGC	4.5	chr09	10523475	10523495	-	10523485	0	NA	0	NA	0	NA	0	NA	10.01	0	3.34	4.3	3.8	4.35	2.96	3.14	1.75	3.17	1.51	2.64	3.11	1.98	17.2	14.99	13.55
MSTRG.48182	21nt:1:seq-35428		CGCACCCTCC-TAGTTTCGTCT	GGATGGGAGGCATCAAAGAAGG	5	chr06	4738060	4738080	-	4738071	0	NA	13	0	7	0	0	NA	5	0	2.53	3.24	1.72	0.57	0.62	0.67	0.31	0	0.33	0	0.31	0	0.29	0.52	0.5
MSTRG.19529	21nt:1:seq-35429		ATCTATTATGTTGAAAGGTCT	TAGATAATACAACTTTCCAGA	0	chr12	15312785	15312805	-	15312794	6	0	0	NA	0	NA	0	NA	0	NA	1.53	1.56	3.34	0.29	0.29	0.28	0.21	0	0	0	0.11	0	0.78	0.09	0
OS03G0685750	21nt:1:seq-35462	MEL1-bound	CGTGGGTGTTGATAATGGTCT	GCACCTACAACTTCTATCGGG	4	chr03	27363561	27363581	+	27363571	34.983	0	80.115	0	0	NA	0	NA	0	NA	15.14	11.37	17.67	19.96	16.33	13.27	13.57	14.97	12.73	10.87	14.31	9.57	12.44	12.09	12.95
OS03G0685750	21nt:1:seq-35462	MEL1-bound	CGTGGGTGTTGATAATGGTCT	GCACCTACAACTTCTATCGGG	4	chr03	27363561	27363581	+	27363572	0	NA	0	NA	68.94	0	0	NA	0	NA	15.14	11.37	17.67	19.96	16.33	13.27	13.57	14.97	12.73	10.87	14.31	9.57	12.44	12.09	12.95
OS03G0616500	21nt:1:seq-35465		CTAGGACGCTAAACCTGGTCT	GATCCTGCTTTATCGGTCAGA	5	chr03	23356246	23356266	-	23356257	0	NA	0	NA	0	NA	0	NA	6	0	1.34	1.17	0.78	0.39	0.33	0.53	0.25	0.5	0.49	0.38	0.21	0.38	0.89	0.66	0.84
OS03G0100900	21nt:1:seq-35488		TACGTCCAGTAACAACTGTCT	ATGCATCTCATTGTTGAGAGA	3	chr03	103348	103368	+	103358	0	NA	0	NA	20.01	0	0	NA	0	NA	21.86	18.65	15.65	16.77	19.5	16.32	14.5	15.97	14.74	11.83	6.61	11.73	17.04	14.21	11.84
OS03G0100900	21nt:1:seq-35488		TACGTCCAGTAACAACTGTCT	ATGCATCTCATTGTTGAGAGA	3	chr03	103348	103368	+	103357	0	NA	0	NA	0	NA	12.997	0	0	NA	21.86	18.65	15.65	16.77	19.5	16.32	14.5	15.97	14.74	11.83	6.61	11.73	17.04	14.21	11.84
OS04G0430800	21nt:1:seq-35504	MEL1-bound	AGTACAAACGGGGGAGTGTCT	TGCTGATTGCCCGCTTACAGA	4.5	chr04	21361759	21361779	-	21361770	4	1	0	NA	0	NA	0	NA	0	NA	3.6	3.93	2.32	4.11	2.38	2.97	3.35	2.83	4.38	2.74	4.09	2.38	2.31	2.45	2.55
MSTRG.48214	21nt:1:seq-35511		AGGTCCTTTCAAGAGGTGTCT	TTCAGGAAACTTCTGCTGAGG	5	chr06	4789406	4789426	-	4789417	8	1	0	NA	0	NA	0	NA	0	NA	1.73	2.25	3.65	1.48	0	0.62	0.36	0	0.76	0.15	0	0	0	0.3	0
MSTRG.48214	21nt:1:seq-35511		AGGTCCTTTCAAGAGGTGTCT	TTCAGGAAACTTCTGCTGAGG	5	chr06	4789406	4789426	-	4789417	8	1	3	1	0	NA	0	NA	0	NA	1.73	2.25	3.65	1.48	0	0.62	0.36	0	0.76	0.15	0	0	0	0.3	0
MSTRG.3318	21nt:1:seq-35527		TGCCTAGCCACGTTCTTGTCT	ACGAAGGGGGGCAAAAACAGA	5	chr01	18818979	18818999	-	18818990	0	NA	0	NA	0	NA	0	NA	5	0	0.38	0.21	0	0	0.27	0.52	0.4	0.36	0.21	0.5	0.39	0	1.09	0.83	0.63
OS10G0561500	21nt:1:seq-35527		TGCCTAGCCACGTTCTTGTCT	AGGGATCTGTGCAAGAACAGA	2	chr10	22139693	22139713	+	22139704	0	NA	0	NA	0	NA	0	NA	8	0	2.26	1.92	3.67	1.4	1.21	1.64	1.29	1.22	2.02	0.88	1.13	0.93	1.13	1.83	1.41
OS03G0122500	21nt:1:seq-3559		CCAGGTCGAAAAATGAACGCA	GATCCAGCTTATTCCTGGCCT	5	chr03	1270542	1270562	+	1270552	4	0	0	NA	0	NA	0	NA	0	NA	23.32	23.53	29.99	16.16	18.73	21.62	12.96	11.36	13.91	13.79	26.27	15.28	8.2	12.83	16.9
OS06G0718100	21nt:1:seq-35611		TACCCACTCTAGCTAGCTTCT	GTCGGTGAGGTCGATGGAGGT	4.5	chr06	30520919	30520939	+	30520928	5.994	1	0	NA	0	NA	0	NA	0	NA	7.37	11.66	8.99	9.3	7.69	11.73	7.4	8.41	7.56	4.24	0.45	6.32	4.71	8.49	6.73
OS02G0772300	21nt:1:seq-35612		GTACGTCGCACGTTAGCTTCT	CATGAAGCATGTAAT-GAAGA	4	chr02	32598787	32598807	+	32598798	0	NA	0	NA	0	NA	5.004	1	0	NA	0.86	0.6	1.66	0.83	0.22	1.21	0.83	0.75	0.52	0.41	2.28	0.58	0.45	0.96	0.26
OS05G0219800	21nt:1:seq-35651		CACGATAGCCAACCGAGTTCT	ATGCTATTGGTTGACTCACGT	4.5	chr05	7369743	7369763	-	7369754	0	NA	0	NA	0	NA	0	NA	4	1	1.37	1.46	1.6	0.52	0.8	1.22	0.44	0.4	0.3	0.24	0.68	0.17	0.34	0.6	0.36
OS02G0160250	21nt:1:seq-35671		GACACGTGTCCCAGTCGTTCT	TTGAGCACGGTGACGGCAAGA	4.5	chr02	3265157	3265177	+	3265168	0	NA	0	NA	0	NA	0	NA	4.002	1	1.28	0.89	0.67	0.78	1.63	1.05	1.96	0.89	1.81	0.61	2.4	0.76	0.67	2.57	3.25
OS10G0558600	21nt:1:seq-35675		TCTCTCATCGGTGTAGGTTCT	GGAGATAAGGCCCATCCAAGA	4.5	chr10	21986486	21986506	+	21986495	0	NA	6.992	1	0	NA	0	NA	0	NA	6.7	6.71	7.64	6.26	6.25	6.25	5.81	6.74	6.24	5.94	7.54	5.85	7.53	4.14	5.43
OS02G0828800	21nt:1:seq-35678		TCGTCGGCTGGTCTCGGTTCT	ACCACCAGACCAGAGACAGGG	5	chr02	35622213	35622233	-	35622223	0	NA	0	NA	0	NA	0	NA	4	0	43.65	53.08	42.68	34.1	36.29	30.84	35.79	31.76	28.27	39.51	10.26	38.96	37	31.63	41.09
OS04G0615600	21nt:1:seq-35678		TCGTCGGCTGGTCTCGGTTCT	AGGACACGGTCACAGCCAAGA	5	chr04	31231667	31231687	+	31231676	0	NA	0	NA	0	NA	0	NA	5	0	1.06	1.15	1.01	7.71	9.58	4.27	13.06	16.01	7.15	25.08	3.57	21.3	4.03	4.19	5.26
OS05G0579800	21nt:1:seq-3573		GCAGGGTCTAGCTGTACCGCA	CGTCGCAGCTTGTCGTGGTGT	4.5	chr05	28855314	28855334	+	28855323	5.999	1	0	NA	0	NA	0	NA	0	NA	3	3.59	4.47	2.96	2.63	3.32	2.61	3.16	3.49	1.91	1.94	2.28	1.73	2.24	2
OS01G0827800	21nt:1:seq-35752		ATCGTCATCAGGTAGTTTTCT	TACAAGAAGTTCATCAAGAGC	5	chr01	35421258	35421278	+	35421268	0	NA	0	NA	0	NA	0	NA	4	1	3.59	0.9	3.18	1.3	3.78	4.4	1.99	3.62	2.4	0.71	0	1.56	1.06	0.73	1.85
OS02G0537200	21nt:1:seq-35752		ATCGTCATCAGGTAGTTTTCT	TAGCAGTA-TCTATCCAAAGG	3.5	chr02	19843085	19843105	-	19843094	0	NA	0	NA	5	1	0	NA	0	NA	23.12	26.1	21.17	14.11	13.93	14.23	12.07	14.04	10.76	8.23	19.7	8.33	15.69	13.55	13.52
OS02G0109501	21nt:1:seq-35758		GTACCTTCCAAGTGTTTTTCT	CAAGGAAGGTTTGCAAGAGGG	3.5	chr02	515074	515094	-	515085	0	NA	0	NA	6.003	0	0	NA	0	NA	2.46	3.31	2.87	1.12	1.36	1.23	0.75	0.74	0.58	0.63	1.08	0.64	0.99	1.48	1.15
OS05G0478300	21nt:1:seq-35850		TAGCCCTTCGGCGGTTAAAGT	ATCAAGAAGCTGACAGTGTCA	5	chr05	23526479	23526499	+	23526488	0	NA	0	NA	0	NA	0	NA	10.994	1	25.48	30.01	25.5	29	27.06	25.5	30.21	33.21	28.71	39.96	57.94	37.46	32.85	34.77	35.46
OS05G0214100	21nt:1:seq-35864	MEL1-bound	ATGACTTACCGCTAGACAAGT	TATTGAAGAGTGGTCTGTTCT	4.5	chr05	7064702	7064722	+	7064713	11.004	1	0	NA	0	NA	0	NA	0	NA	34.94	35.71	35.47	28.34	28.36	27.59	16.6	19.3	16	10.88	9.79	10.14	16.05	17.08	15.48
OS09G0260000	21nt:1:seq-3587		CTACCTCAAGACTGACGCGCA	GATGCAGTTCTGGGTGCGCGG	4.5	chr09	4463276	4463296	+	4463286	0	NA	5	0	0	NA	0	NA	0	NA	4.14	3.34	4.31	5.03	2.79	4.13	2.18	1.59	2.85	1.24	0.34	2.24	1.75	2.99	3.42
OS03G0286300	21nt:1:seq-35883		ATGTCAATATCTGTACCAAGT	TACAGTTATAGGCGTAATTCT	4	chr03	9876110	9876130	+	9876121	0	NA	0	NA	0	NA	0	NA	60.032	0	64.96	55.5	45.48	51.67	47.26	50.55	48.61	41.14	47.02	62.07	37.2	58.42	68.59	83.27	73.6
OS08G0144400	21nt:1:seq-35895	MEL1-bound	CGGCACATATATCATCCAAGT	TCCGTATATATAGCAAGGTCA	5	chr08	2508562	2508582	-	2508573	11.016	1	0	NA	0	NA	0	NA	0	NA	5.24	5.21	5.68	3.96	3.82	4.29	3.15	3.97	2.63	2.62	4.15	3.01	2.89	3.56	3.44
OS10G0335200	21nt:1:seq-35912		GCACATTCATAGATATCAAGT	CATGGTACTATCTATGGTTCA	4.5	chr10	9628284	9628304	+	9628293	0	NA	0	NA	0	NA	10.998	0	0	NA	5.11	6.43	5.8	4.44	4	6.39	5.7	4.58	3.22	2.99	3.37	3.41	2.29	2.19	3.1
OS02G0226900	21nt:1:seq-35959		TCTTGGTGTACGACTAGAAGT	AGGAAAACATGGTGATCTTGA	4.5	chr02	7118545	7118565	+	7118554	0	NA	0	NA	4	1	0	NA	0	NA	2.28	3.04	2.18	1.67	1.8	2.1	0.96	0.93	1.44	1.28	1.66	0.95	1.17	1.48	2.18
OS02G0717200	21nt:1:seq-3598		TCTTCACTCTTTATGGTCGCA	GGAAGAGAGTAATTCCAGTGT	4	chr02	29753493	29753513	+	29753503	0	NA	0	NA	0	NA	0	NA	6	0	25.91	14.56	21.09	5.86	9.87	15.67	5.34	19.35	9.09	3.58	13.24	9.29	25.52	9.22	11.39
OS02G0804600	21nt:1:seq-36026	MEL1-bound	CGTCTGCTGCCTGGTATAAGT	GCGGCCGTCGCACCATTTTCA	4.5	chr02	34309940	34309960	-	34309949	7.005	0	0	NA	0	NA	0	NA	0	NA	0.99	1.13	1.26	1.06	0.97	0.98	0.87	1.24	0.84	0.72	0.37	0.61	0.56	0.66	0.89
OS04G0692600	21nt:1:seq-36026	MEL1-bound	CGTCTGCTGCCTGGTATAAGT	GCAGACGACGCACAAGAGGCA	5	chr04	35445278	35445298	+	35445289	7.994	1	0	NA	0	NA	0	NA	0	NA	9.8	10.3	10.41	7.82	7.83	7.62	5.72	6.91	4.98	4.63	6.46	4.14	7.18	7.8	7.47
OS04G0447900	21nt:1:seq-36079		CCGACGTCTAGTCGTTTAAGT	GGCCGCCGAGCGGCAGGTTCA	4.5	chr04	22332986	22333006	-	22332996	4	0	0	NA	0	NA	0	NA	0	NA	2.32	0.42	0.74	4.68	3.14	2.37	3.54	2.86	5.82	1.97	0	2.16	1.48	0.69	0.43
OS12G0595500	21nt:1:seq-3610	MEL1-bound	CTCACGAGTCAAGTTCAGGCA	GAGTTCTCGGTGCAGGCCCGG	5	chr12	25003258	25003278	-	25003268	0	NA	0	NA	0	NA	4.998	1	0	NA	34.68	31.06	31.88	53.3	49.98	46.72	26.28	41.69	34.87	27.5	0.79	16.17	19.25	21.4	10.44
OS05G0275000	21nt:1:seq-36163		CCACCAGTTGCTGCACCCAGT	GGTTGTCAACTACATGATTCA	5	chr05	11254253	11254273	-	11254264	0	NA	4.998	1	0	NA	0	NA	0	NA	5.62	4.57	4.33	3.46	4.73	3.8	5.61	5.89	4.24	4.47	7.3	4.68	4.46	3.03	3.34
OS10G0124150	21nt:1:seq-36190		CCAAAGGAGCAGAGAAGCAGT	ACTTTTCTTGTCTCCTCGCCA	5	chr10	1534595	1534615	-	1534604	0	NA	0	NA	0	NA	0	NA	4	1	64.47	63.95	68.2	58.34	62.09	53.22	36.43	46.76	29.92	30.36	60.01	25.69	38.57	32.85	26.51
OS02G0807900	21nt:1:seq-36212		TCGGCGCCTCCGGCCTGCAGT	AGCAGTGAAGGCTGGTCGTCA	4	chr02	34516968	34516988	-	34516978	0	NA	0	NA	0	NA	0	NA	17.013	0	0.55	0.68	1.06	0.76	0.88	1.42	1.07	0.9	0.44	0.83	1.06	0.71	12.96	14.26	16.6
OS03G0743200	21nt:1:seq-36213		CCTCTTAAGTCGTCCTGCAGT	GGAGGATGCAGCGGGAAGGCG	4.5	chr03	30503310	30503330	+	30503319	0	NA	6	0	0	NA	0	NA	0	NA	1.6	0.82	0.77	1.3	1.06	1.54	0.69	1.73	1.11	0.66	1.82	0.49	0.86	1.01	0.67
OS06G0125000	21nt:1:seq-36229		CCCCTGCCCTACTAACTCAGT	TGGCATGGGAGGATTGGGTAA	5	chr06	1349708	1349728	-	1349717	4	1	0	NA	0	NA	0	NA	0	NA	0	0.28	0.09	0.17	0.06	0.13	0.13	0	0.12	0.07	0.17	0	0	0	0.1
MSTRG.16397	21nt:1:seq-36244		GGTCATATGGTGGGAGTCAGT	CCAGTATACCACCCTCAGTCA	0	chr11	26384579	26384599	-	26384588	13.995	0	5	2	0	NA	0	NA	0	NA	1.44	0.78	0.92	0.23	0.66	0.43	0	0	0	0	0	0.19	0	0	0.27
MSTRG.16397	21nt:1:seq-36244		GGTCATATGGTGGGAGTCAGT	CCAGTATACCACCCTCAGTCA	0	chr11	26384579	26384599	-	26384588	13.995	0	5	2	0	NA	0	NA	3	0	1.44	0.78	0.92	0.23	0.66	0.43	0	0	0	0	0	0.19	0	0	0.27
OS03G0151100	21nt:1:seq-36271		AAGCCTTCTAATGAGTTCAGT	TGCTGAAGATTATTCACTTCA	4.5	chr03	2825277	2825297	-	2825288	0	NA	0	NA	9	0	8.993	0	0	NA	1.91	1.28	1.42	1.22	1.23	1.13	0.79	0.86	0.77	0.39	1.39	0.82	0.84	0.96	1.02
OS07G0619100	21nt:1:seq-36272	MEL1-bound	GCCAAGTCGGTAACGTTCAGT	CGGTTCAAGCATTGCAAGAAA	4	chr07	25566995	25567015	+	25567004	0	NA	0	NA	0	NA	0	NA	13.02	0	19.21	22.32	20.18	17.9	15.02	17.72	14.04	14.36	17.01	10.29	23.07	11.85	12.47	12.29	12.53
OS07G0625400	21nt:1:seq-36289	MEL1-bound	AGTCGAATCAACCTGAAGAGT	TCGGCTTCTATGGACTCCTCG	5	chr07	25905217	25905237	+	25905226	0	NA	0	NA	0	NA	0	NA	4	0	4.36	5.83	2.56	2.19	6.38	4.13	3.09	2.49	3.26	0.86	1	2.68	14.11	10.12	5.25
OS10G0188275	21nt:1:seq-36328	MEL1-bound	GGTTCGGAGGTTGCAACGAGT	CCTTGCCTCCAAAGTTACTCC	5	chr10	6104351	6104371	-	6104360	0	NA	5	0	0	NA	0	NA	0	NA	12.62	11.38	8.65	10.04	10.07	9.24	9.22	8.28	9.68	7.3	9.75	6.8	8.84	7.43	8.44
OS05G0446000	21nt:1:seq-36400		AAGTGTTCTTCCGTCCGGAGT	TTCAC-AGAAGGCACGGCTCA	3.5	chr05	21853864	21853884	-	21853873	6.996	1	0	NA	0	NA	0	NA	0	NA	18.96	20.28	16.46	11.69	11.15	12.07	9.53	9.4	8.35	4.89	11.41	4.22	5.55	4.95	5.61
OS08G0545000	21nt:1:seq-36416		CTAGCTAGGTAGCAGTGGAGT	GATCCATCGATCACCACTTCA	4.5	chr08	27309304	27309324	-	27309315	0	NA	0	NA	0	NA	0	NA	4	1	15.98	16.15	15.53	15.19	14.56	18.69	14.25	19.37	15.24	13.18	3.39	15.86	14.87	16.56	16.14
OS10G0395000	21nt:1:seq-36416		CTAGCTAGGTAGCAGTGGAGT	AATTGAGACATCATCACCTCG	5	chr10	13223368	13223388	-	13223378	0	NA	0	NA	0	NA	0	NA	4	0	0	0.06	0.06	0.11	0	0	0	0	0	0.08	0.11	0	0	0	0.06
OS09G0531800	21nt:1:seq-36427		AGTCCTAGTCAGCGCATGAGT	GCAGCATCTGTTGTGAACTCA	5	chr09	20858476	20858496	-	20858486	7.992	1	0	NA	0	NA	0	NA	10.998	0	3.98	3.44	1.96	1.89	2.4	2.27	1.55	2.12	1.36	1.6	2.03	0.98	2.18	2.05	2.06
OS12G0288600	21nt:1:seq-36473		TCCCCTGTACATTGGAATAGT	GGTGGACATGTCACCTTACAA	4.5	chr12	11061622	11061642	-	11061633	75.03	0	0	NA	0	NA	22.99	0	0	NA	2.79	2.54	2.64	1.47	1.77	1.76	1.16	1.21	1.29	0.98	1.78	0.8	1.46	1.49	1.19
OS12G0288600	21nt:1:seq-36473		TCCCCTGTACATTGGAATAGT	GGTGGACATGTCACCTTACAA	4.5	chr12	11061622	11061642	-	11061632	0	NA	23.016	0	0	NA	0	NA	12.997	1	2.79	2.54	2.64	1.47	1.77	1.76	1.16	1.21	1.29	0.98	1.78	0.8	1.46	1.49	1.19
OS01G0843500	21nt:1:seq-36473		TCCCCTGTACATTGGAATAGT	ATGGGTCATGTAATTTGATCT	5	chr01	36231111	36231131	-	36231120	0	NA	5	1	0	NA	0	NA	0	NA	13.92	16.1	20.81	11.88	12.78	12.19	8.47	12.18	11.15	6.07	2.74	7	9.23	11.78	14.6
OS06G0140300	21nt:1:seq-365	MEL1-bound	GGTGCGGGTTGAGCTGTCAAA	TCAGGCCCAATTCCACAGTGC	5	chr06	2112950	2112970	-	2112960	0	NA	0	NA	0	NA	5	1	0	NA	7.59	8.68	9.51	5.13	5.96	5.27	5.56	7.61	4.83	3.81	7.84	3.97	5.11	5.71	4.89
OS05G0446000	21nt:1:seq-36526		GATGTATGTTTGAACACTAGT	CTACATA-AAATTTATGACCA	4	chr05	21853891	21853911	-	21853900	7	1	0	NA	0	NA	0	NA	0	NA	18.96	20.28	16.46	11.69	11.15	12.07	9.53	9.4	8.35	4.89	11.41	4.22	5.55	4.95	5.61
MSTRG.515	21nt:1:seq-36545		TCGAAGTCTTACCGTACTAGT	AGCTTCAGAATGGCATGATCA	0	chr01	2313128	2313148	-	2313137	8	0	4.998	1	0	NA	0	NA	4	0	0.8	1.25	0.34	0.09	0.37	0.24	0.09	0	0	0	0	0	0.17	0.08	0.2
MSTRG.515	21nt:1:seq-36545		TCGAAGTCTTACCGTACTAGT	AGCTTCAGAATGGCATGATCA	0	chr01	2313128	2313148	-	2313137	8	0	4.998	1	0	NA	3	0	4	0	0.8	1.25	0.34	0.09	0.37	0.24	0.09	0	0	0	0	0	0.17	0.08	0.2
MSTRG.14865	21nt:1:seq-36559	MEL1-bound	CGGCCCTGTGAAATCCCTAGT	GCCGGGACACTTTAGGGATCA	0	chr11	16520278	16520298	-	16520287	26.01	0	6	0	0	NA	0	NA	0	NA	3.31	1.19	2.07	0.96	0	0	0	0	0	0	0	0	0	0	0
MSTRG.14865	21nt:1:seq-36559	MEL1-bound	CGGCCCTGTGAAATCCCTAGT	GCCGGGACACTTTAGGGATCA	0	chr11	16520278	16520298	-	16520287	26.01	0	6	0	3	0	0	NA	0	NA	3.31	1.19	2.07	0.96	0	0	0	0	0	0	0	0	0	0	0
OS11G0417300	21nt:1:seq-36636		TCGCCGTTACAGGGTCGTAGT	AGCGGCAATGACCAAGTGTTG	4	chr11	12852268	12852288	+	12852279	0	NA	6.006	1	0	NA	0	NA	0	NA	4.09	3.44	3.29	4.05	2.91	3.24	2.24	2.49	2.48	2.37	1.24	2.43	1.89	2.32	2.19
OS07G0174700	21nt:1:seq-36681		TGGTTCCGTTTTAGAATTAGT	ACCAAAGCAATATCTTGATGA	3.5	chr07	3920255	3920275	+	3920266	0	NA	0	NA	0	NA	0	NA	26.001	0	57.43	69.2	47.27	49.16	43.07	49.42	43.11	41.64	47.44	61.42	94.92	66.9	33.04	49.33	41.87
OS02G0794400	21nt:1:seq-36730		GTCTATGTTGTCCCTGTTAGT	CAGGTACAACATTGACATTCA	3.5	chr02	33760190	33760210	-	33760200	11	0	0	NA	0	NA	0	NA	0	NA	2.74	4.15	5.73	3.62	3.26	3.45	2.14	3.88	2.78	3.08	4.76	2.2	3.31	3.19	2.32
OS01G0681000	21nt:1:seq-36792		CTCTCGGCGTGAATCCAACGT	GGGAGCCGCACTTCAGCTGCT	4.5	chr01	28051484	28051504	-	28051494	0	NA	0	NA	0	NA	0	NA	7.002	0	0.06	0.02	0.07	0.08	0.05	0.02	0.08	0.09	0.07	0.14	0.1	0.04	0.11	0.1	0
OS01G0772600	21nt:1:seq-36803		AGGAAAATTTTAGAAGAACGT	TCCTTTTAAACTTTTCCTGGA	3.5	chr01	32619954	32619974	+	32619965	0	NA	38.976	0	28.008	0	27.968	0	22.002	0	8.23	8.41	8.06	7.18	7.26	6.91	5.77	6.41	6.21	5.95	11.03	5.42	6.81	7.86	5.86
OS01G0694050	21nt:1:seq-36854		GTACCGGCCGAGCCGACACGT	TGTGGCCGTGTGGGATGTGCA	5	chr01	28669593	28669613	-	28669603	0	NA	0	NA	0	NA	0	NA	4	1	2.57	0.77	2.19	0.32	2.25	2.05	0.84	1.44	0.87	0.5	0	0.59	3.66	5.37	3.37
MSTRG.60556	21nt:1:seq-36854		GTACCGGCCGAGCCGACACGT	CATGGCCGGCTCGGCTGTGCA	0	chr08	18834839	18834859	-	18834848	5.999	2	0	NA	0	NA	0	NA	0	NA	0.69	0.89	0.73	0.12	0.18	0.12	0	0	0	0.03	0	0	0.12	0	0.07
OS08G0375800	21nt:1:seq-3686		TAGGTAACCTTACACAATGCA	ATCCATGGGAATGTGGAACTA	5	chr08	17630662	17630682	+	17630672	0	NA	0	NA	0	NA	0	NA	4	1	6.24	3.81	6.19	4.55	5.04	5.39	6.77	4.88	3.67	4.22	5.48	5.19	6.54	6.66	6.75
OS05G0478000	21nt:1:seq-36864		CAGTCTTCTCCTCCTCCACGT	GGCGGAGGAGGAGGAGGAGCG	3.5	chr05	23510479	23510499	+	23510489	0	NA	0	NA	0	NA	0	NA	5	1	1.87	3.73	4.18	4.69	6.39	7.16	11.22	9.31	11.5	17.9	1.88	15.28	6.58	5.82	4.54
OS03G0402000	21nt:1:seq-36886		TACAAGAACTCAAAAAGACGT	ATGTTCTTGGGTGTGACTGCA	3.5	chr03	16360410	16360430	-	16360419	0	NA	0	NA	0	NA	0	NA	9	1	10.66	6.11	4.48	6.71	6.52	7.47	7.27	6.76	7.83	5.62	14.95	7.5	5.08	7.89	6.61
OS07G0642300	21nt:1:seq-36886		TACAAGAACTCAAAAAGACGT	ATGTTCTTGGGTGTGACTGCA	3.5	chr07	26732433	26732453	+	26732444	0	NA	0	NA	0	NA	0	NA	9	1	12.37	16.7	14.37	14.04	14.59	14.4	17.09	13.67	13.92	12.34	25.23	10.04	11.19	14.93	12.53
OS05G0161400	21nt:1:seq-36896		CCTAGA-TTCCACGTGAGACGT	GGACCTCGATGTGCACTTTGCA	4.5	chr05	3617904	3617924	+	3617913	0	NA	0	NA	0	NA	0	NA	26.978	0	2.64	3.3	2.54	2.31	1.93	1.91	1.91	2.44	2.07	1.25	2.44	1.33	1.41	2.36	2.07
OS12G0239000	21nt:1:seq-36896		CCTAGATTCCACGTGAGACGT	GGATCTAAGATACAAACTACA	5	chr12	7681344	7681364	-	7681355	0	NA	0	NA	0	NA	0	NA	10.999	1	19.28	20.39	19.21	17.79	15.16	17.06	11.35	15.49	12.46	10.43	18.77	9.02	13.85	15.3	14.83
OS05G0161400	21nt:1:seq-36896		CCTAGA-TTCCACGTGAGACGT	GGACCTCGATGTGCACTTTGCA	4.5	chr05	3617904	3617924	+	3617915	0	NA	0	NA	20.992	0	0	NA	0	NA	2.64	3.3	2.54	2.31	1.93	1.91	1.91	2.44	2.07	1.25	2.44	1.33	1.41	2.36	2.07
OS01G0859500	21nt:1:seq-36992		CCGGATTGATGATGGCTACGT	AACCGAGCTGCAACCGATGCA	5	chr01	37181691	37181711	-	37181701	0	NA	0	NA	4.998	1	0	NA	0	NA	0.08	0.54	0.12	0.31	0.22	0.16	0.2	0.21	0.16	0.11	0.18	0.07	0.09	0	0.14
OS01G0121100	21nt:1:seq-37049		ACGTCTTAATACATCAACCGT	TTCAGAATGATGTA-TTGGCA	3.5	chr01	1185919	1185939	+	1185930	0	NA	13.981	1	0	NA	0	NA	0	NA	10.2	11.19	10.16	13.33	15.01	11.35	14.89	11.69	10.73	9.2	8.17	9.34	9.08	8.78	8.47
OS01G0843300	21nt:1:seq-37053		TGGGTAGGTTGTTATAACCGT	ACCCGTCAAATAGTTTTGCCA	4.5	chr01	36226023	36226043	+	36226032	0	NA	4.998	0	0	NA	0	NA	0	NA	0.21	0	0	0.21	0.04	0	0	0	0	0.08	0	0	0	0	0
OS02G0806350	21nt:1:seq-3710		TTTGGCGCTGGTAAAGCTGCA	AAACGACAACCATTGCCACGT	5	chr02	34411535	34411555	-	34411544	0	NA	0	NA	5	1	0	NA	0	NA	12.38	12.98	16.42	14.83	13.33	15.91	11.96	10.9	10.67	11.08	8.86	9.06	10.83	8.7	10.31
OS11G0656100	21nt:1:seq-37101		GTTGTC-GGTTCCTTCTCCCGT	CAACAGATCAAGGGCGAGGGCA	4.5	chr11	26277615	26277635	-	26277625	0	NA	0	NA	30.996	0	0	NA	0	NA	3.31	3.32	3	2.15	2.05	1.68	1.7	1.62	1.92	1.77	1.12	1.15	1.68	1.88	1.58
OS05G0118700	21nt:1:seq-3711	MEL1-bound	GGTGTCGTGGTCAGAGCTGCA	TCACGGCGCACCTCTCGACGT	5	chr05	977981	978001	+	977990	0	NA	5.999	0	0	NA	0	NA	0	NA	11.86	9.11	10.52	5.71	5.93	6.14	2.68	2.7	1.57	4.21	0	1.86	3.32	3.08	3.88
OS05G0118700	21nt:1:seq-3711	MEL1-bound	GGTGTCGTGGTCAGAGCTGCA	TCACGGCGCACCTCTCGACGT	5	chr05	977981	978001	+	977990	0	NA	5.999	0	0	NA	0	NA	3	1	11.86	9.11	10.52	5.71	5.93	6.14	2.68	2.7	1.57	4.21	0	1.86	3.32	3.08	3.88
OS04G0693100	21nt:1:seq-37154	MEL1-bound	AGGTGTGTGGTCGAAGTCCGT	TGGACACACCAGTTTCAAGAA	4.5	chr04	35490463	35490483	-	35490472	0	NA	0	NA	0	NA	0	NA	9.994	0	4.83	4.72	4.77	3.8	5.01	5.8	2.73	4.96	2.19	2.7	3.7	1.01	2.14	3.05	0.97
OS05G0399300	21nt:1:seq-3716		TCGTCCATTCTGACTTCTGCA	AGCAGTGACGACTGACGACGA	5	chr05	19427585	19427605	+	19427594	0	NA	0	NA	0	NA	0	NA	4.998	0	1.41	1.53	0.9	0.89	0.64	0.42	0.73	2.64	1.53	0.4	0	1.14	0.9	4.35	2.35
OS03G0818000	21nt:1:seq-3716		TCGTCCATTCTGACTTCTGCA	GGCGGGTAAGACTGAGTCCGT	4.5	chr03	34327812	34327832	+	34327821	0	NA	0	NA	0	NA	6	0	0	NA	2.87	2.92	2.5	3.49	3.91	3.28	3.43	4.45	3.81	2.56	0.63	2.67	2.67	2.31	2.42
OS01G0605400	21nt:1:seq-37191		TTGTGTTGGTACGCAGAGCGT	ACAAGAGCCATTCGTTTCGCA	5	chr01	23849962	23849982	+	23849972	0	NA	0	NA	4	1	0	NA	0	NA	0.61	0.51	0.65	0.91	0.28	0.92	0.21	1.29	0.6	0.77	1.96	0.88	0.39	0.18	0.3
OS04G0640750	21nt:1:seq-37197		GTCTTGTACCACTTGGAGCGT	CCGATCATGGTGAAGCTGGCA	4	chr04	32590651	32590671	+	32590660	0	NA	0	NA	0	NA	0	NA	6.006	0	0	0	0	0	0	0	0	0	0	0	0	0	0	0	0
OS02G0620800	21nt:1:seq-37205		GGGGTCTTAATTAGGTAGCGT	CTACAGGATTTATCCATTGTA	5	chr02	24696667	24696687	-	24696676	0	NA	8.007	1	0	NA	0	NA	0	NA	6.06	6.68	5.71	4.61	3.98	4.15	2.35	2.2	3.07	2.37	2.45	2.82	2.59	3.2	3.53
OS09G0439000	21nt:1:seq-3721		ACGTCCTATAAGCTACGTGCA	TGCAGGATCTTCTAGGTATGG	5	chr09	16254971	16254991	-	16254982	0	NA	0	NA	4	1	0	NA	0	NA	0.8	1.04	0.92	0.46	0.68	0.47	0.55	0.31	0.4	0.18	0.25	0.07	0.77	0.42	0.27
OS04G0438700	21nt:1:seq-3726		CGGACTCCACTTAAATGTGCA	GTTTGCAGAGATTTTACACGT	5	chr04	21821257	21821277	-	21821266	0	NA	0	NA	6.992	1	0	NA	0	NA	3.03	3.09	2.62	2.63	1.59	2.23	2.06	1.79	2.38	2.26	0.93	2.24	2.69	1.98	1.9
OS03G0171900	21nt:1:seq-3728		TCGAGGATGAGATCTTGTGCA	GGCTCCAACTCTCGATCGCGA	5	chr03	3854429	3854449	+	3854438	0	NA	0	NA	0	NA	0	NA	27.976	0	4.92	4.3	4.06	5.22	5.56	4.66	5.2	5.3	5.47	4.18	7.48	3.91	4.68	4.32	6.32
OS09G0569300	21nt:1:seq-3733		CTCGGTCATCACGCTCTTGCA	GAGCCTGCAGAGGGAGCACGT	5	chr09	22717146	22717166	-	22717157	4	1	0	NA	0	NA	0	NA	0	NA	5.99	7.44	5.37	5.37	4.6	4.54	3.23	3.34	5.18	4.16	1.59	4.29	2.68	3.92	4.89
OS07G0581100	21nt:1:seq-3733		CTCGGTCATCACGCTCTTGCA	GCTCCAGAAGTGCGAGGAGGT	4.5	chr07	23522919	23522939	+	23522928	0	NA	0	NA	4.998	1	0	NA	0	NA	2.12	3.06	0	4.45	0.92	2.4	2.79	1.26	0.74	2.33	1.34	1.64	1.35	0	3.17
OS07G0581100	21nt:1:seq-3733		CTCGGTCATCACGCTCTTGCA	GCTCCAGAAGTGCGAGGAGGT	4.5	chr07	23522919	23522939	+	23522928	0	NA	0	NA	4.998	1	0	NA	3	1	2.12	3.06	0	4.45	0.92	2.4	2.79	1.26	0.74	2.33	1.34	1.64	1.35	0	3.17
OS04G0250050	21nt:1:seq-37347		AACAGCCAGAGATGATCTCGT	TCGTCGCTCGCTGCTGGCGCA	5	chr04	9687197	9687217	-	9687208	0	NA	0	NA	0	NA	4	0	0	NA	22.12	23.93	10.89	30.84	39.11	26.01	32.08	25.93	23.58	17.57	2.33	18.86	13.01	13.4	15.9
OS12G0609800	21nt:1:seq-37355		TCCCCTTTACGATCGTCTCGT	TGGAGAAACACTGGCAGAGCA	4.5	chr12	25756459	25756479	+	25756468	0	NA	0	NA	0	NA	9	1	0	NA	3.99	4.8	4.79	2.61	2.72	3.41	2.56	2.22	2.42	1.6	3.54	2.02	3.36	2.15	2.61
OS08G0481000	21nt:1:seq-37400		CAGGTCTAAAGCTCTCGTCGT	GTCCAAACCTCGAGAGCCGCC	5	chr08	23756180	23756200	-	23756191	0	NA	0	NA	0	NA	4	1	0	NA	0.46	1.19	0.81	0.44	0.45	0.64	0.48	0.75	0.71	0.5	0.52	0.41	0.41	0.56	0.2
OS03G0334300	21nt:1:seq-37405		ATGACAGGGTGCAAAGGTCGT	TGCGGTCCCTCGTCTCCCGCA	4.5	chr03	12359701	12359721	-	12359710	0	NA	0	NA	0	NA	0	NA	6	0	0	0	0	0	0	0.34	0	0	0	0	0	0	0.75	1.05	0
OS11G0677500	21nt:1:seq-37407	MEL1-bound	AGGTTGGGACCTATAGGTCGT	TCCAACTCTGGTGATGCAGAA	4.5	chr11	27384739	27384759	-	27384749	0	NA	0	NA	0	NA	0	NA	5	1	5.21	6.21	6.29	4.49	3.32	2.46	2.57	1.6	2.55	1.46	2.24	0.74	2.54	2.32	1.47
OS10G0432300	21nt:1:seq-37418		TCCTTACAAAACAGATGTCGT	GGGAATGATTTGTCGACAGAA	3.5	chr10	15425180	15425200	-	15425190	0	NA	0	NA	13.992	0	0	NA	0	NA	3.12	1.61	2.84	1.33	1.58	1.96	0.82	1.49	3.27	0.91	2.69	0.71	1.17	1.6	1.35
OS08G0359500	21nt:1:seq-37420		AACCTGTCTTAAAACTGTCGT	TTTTATAGAATTTTGGTGGCA	4	chr08	16539896	16539916	-	16539905	0	NA	0	NA	0	NA	86.932	0	0	NA	18.69	21.32	22.84	16.77	14.51	16.18	12.31	14.85	12.9	11.42	26.59	12	14.35	15.73	12.45
OS01G0313050	21nt:1:seq-37422		TCTCTTAATCGCTGCTGTCGT	AGAGTATTGGTGAC-ACAGCA	3.5	chr01	11758177	11758197	-	11758188	0	NA	0	NA	0	NA	0	NA	4	1	0	0	0	0	0	0	0	0	0	0	0	0	0	0	0
OS12G0152100	21nt:1:seq-37439		GAGACACTAGAAGTCATTCGT	CCCTGAAATATTCAGCAAGCA	5	chr12	2573109	2573129	+	2573120	4	1	0	NA	0	NA	0	NA	0	NA	1.68	3.77	2.02	2.42	2.5	3.41	4.19	3.41	2.79	3.21	8.24	3.09	1.61	1.94	1.75
OS03G0594700	21nt:1:seq-37472		GGCTAGAGGACACGAGTTCGT	GCGATCTCCTAGGCTCAAGAA	4.5	chr03	22114980	22115000	-	22114990	0	NA	0	NA	0	NA	0	NA	7.997	0	7.24	8.97	8.65	4.27	4.09	4.59	4.08	4.15	4.81	3.77	7.15	3.23	5.43	5.83	5.7
OS09G0530900	21nt:1:seq-37541		TCGTCTTCTCCACAGCAAGGT	AGTGGAATGGTTGTTGTTCCA	5	chr09	20797962	20797982	-	20797971	0	NA	0	NA	0	NA	0	NA	5	1	13.79	12.64	12.1	26.69	17.61	21.48	29.74	22.16	17.98	19.96	9.78	15.83	7.08	25.61	23.15
OS11G0136500	21nt:1:seq-37549		CGATGTTTCAGACCAGAAGGT	GTTGCAACGTTTGGAATTCCA	4.5	chr11	1690954	1690974	+	1690963	6	0	0	NA	0	NA	0	NA	0	NA	1.81	2.47	1.74	2.02	1.68	1.9	1.74	1.44	1.17	0.92	1.24	0.99	0.87	0.67	0.34
OS03G0227500	21nt:1:seq-37587	MEL1-bound	GGAGCGGCAGAAAGCCCAGGT	CCTCGCCGTC-TTCTCGCCCA	4.5	chr03	6716589	6716609	+	6716599	9	1	7.997	1	0	NA	0	NA	0	NA	2.05	2.82	2.55	2.03	2.37	2.13	2.23	2.31	1.88	1.69	3.19	1.09	2.55	1.96	1.74
OS01G0948100	21nt:1:seq-37616		AGGTAGCGTCGCTCGAGAGGT	TCCACCGCAGCGGCCTCTCCA	3.5	chr01	41691279	41691299	+	41691290	0	NA	8.001	0	0	NA	0	NA	0	NA	1.33	1.48	0.98	0.66	0.88	0.46	0.57	0.27	0.4	0.27	0.47	0.33	0.71	0.55	0.5
OS12G0443800	21nt:1:seq-37759		TACAAGGATGGTAAAGACGGT	ATTTTTCTA-CATTTCTGCAA	4	chr12	14910740	14910760	-	14910750	12.006	0	0	NA	0	NA	0	NA	0	NA	0.96	1.44	0.88	0.77	0.78	0.85	0.33	0.19	0.29	0.28	0.5	0.28	0.32	0.4	0.21
OS01G0828100	21nt:1:seq-37830		TAGTGTACGAAGACCAGCGGT	ATCCCCTACTTCTAGTCTCCA	5	chr01	35432221	35432241	+	35432230	0	NA	7	0	0	NA	0	NA	0	NA	1.35	2.39	1.3	0.64	1.64	2.12	0.88	0.96	0.56	0.44	2.07	0	0.97	0.6	0.57
OS06G0697200	21nt:1:seq-37874	MEL1-bound	AGTGTTGCT-TAGGTAGTCGGT	TCGCAACGACATTCATCAACAA	4.5	chr06	29166293	29166313	+	29166303	0	NA	0	NA	0	NA	0	NA	5	0	1.17	1.35	0.75	0.97	0.55	1.06	1.31	0.45	1.03	0.14	0.48	0.45	0.45	0.96	0.95
OS02G0592700	21nt:1:seq-38049	MEL1-bound	CCCGGTAGAGCGGAGGCTGGT	GGGCCATCTCGACGCAGAGCG	4.5	chr02	22941912	22941932	+	22941922	0	NA	0	NA	0	NA	0	NA	5	0	6.88	5.46	7.04	8.31	5.19	8.2	7.99	7.08	7.47	5.14	0.89	7.19	3.3	4.06	7.08
OS09G0532900	21nt:1:seq-38078	MEL1-bound	TCGTCGACGGTCGCTAGTGGT	AGCAGCAGTCAGCGATCACCA	1.5	chr09	20916088	20916108	-	20916098	0	NA	0	NA	0	NA	0	NA	4.998	2	3.11	3.53	3.54	2.28	2.33	2.29	1.73	2.11	2.12	1.99	2.07	1.86	1.94	2.44	2.64
OS02G0784100	21nt:1:seq-38089	MEL1-bound	TCTCTCTTGTACCGTCGTGGT	ACAGAGAACATTGCAGTACGA	3.5	chr02	33285446	33285466	-	33285457	5.005	1	0	NA	5	1	0	NA	0	NA	1.4	0.93	0.75	0.67	0.76	0.21	0.33	0.59	0.17	0.34	0	0.06	0.3	0.14	0.43
OS05G0119850	21nt:1:seq-381		ACGACGAGTTCTCCAAAGAAA	TCCTCCTCGGGATGTTTCTTT	4	chr05	1014813	1014833	+	1014823	0	NA	42.978	0	0	NA	0	NA	0	NA	394.89	375.82	327.16	313.36	279.48	301.87	274.93	257.18	305.07	228.19	440.58	225.83	231.34	265.22	246.69
OS07G0122200	21nt:1:seq-3811		ATGTGTTTTAGATCTAGATCA	TTCATAAAATCTAGATTTGGT	2.5	chr07	1158497	1158517	+	1158508	0	NA	4.998	1	0	NA	0	NA	0	NA	8.5	10.71	7.34	4.77	7.45	6.01	5.22	5.59	5.2	4.66	7.98	4.36	4.76	5.84	7.11
OS11G0480000	21nt:1:seq-38146		GCTAGATGAAGCCAGTTTGGT	CGATCTACTTAGGGCAAAACA	3	chr11	16818122	16818142	+	16818131	0	NA	9.996	0	0	NA	9.996	0	0	NA	0.11	0.06	0.17	0.21	0.18	0.15	0.18	0.25	0.3	0.36	0.17	0.18	0.07	0.09	0.2
OS06G0147300	21nt:1:seq-38150	MEL1-bound	AGACCAGTGTGGCTGTTTGGT	ACAGGTCACACGGAGAAATCA	4.5	chr06	2472883	2472903	+	2472893	0	NA	0	NA	0	NA	0	NA	7	0	0	0.59	1.38	1.9	2.89	2.81	0.69	0	0.58	0	1.58	1.07	12	22.4	24.17
OS07G0265600	21nt:1:seq-38153		CAAGGCAGAGATTGTTTTGGT	ATCCCTTATCTTACAAAACCA	5	chr07	9464092	9464112	-	9464103	0	NA	0	NA	0	NA	5	1	0	NA	1.72	2.16	2.25	1.07	0.82	0.74	0.56	1.18	0.62	0.46	1.16	0.36	0.84	0.87	0.45
OS09G0501200	21nt:1:seq-38199		CAAGTTCTTAAGACAACATGT	GTTCAAGAAGTTTGTGGTGCA	3	chr09	19400203	19400223	+	19400212	0	NA	0	NA	72.98	0	0	NA	0	NA	18.87	23.66	29.57	18.32	15.5	19.11	17.64	17.18	17.48	10.46	24.68	12.03	18.12	14.87	14.56
OS09G0364900	21nt:1:seq-38218		CGGAAATGTACAAAACCATGT	GCCTTTGCGTGGTTTGCTTCA	4	chr09	11986573	11986593	+	11986583	0	NA	0	NA	0	NA	0	NA	6	0	11.03	10.27	10.69	7.19	7.02	6.76	6.83	6.74	7.13	6.77	14.34	7.6	8.41	8.98	8.51
OS05G0150600	21nt:1:seq-38289		TAACGAAGTATCAAATGATGT	ATTG-TTTATAGTTTCCTAGA	4	chr05	2907663	2907683	-	2907673	10.989	0	0	NA	0	NA	0	NA	0	NA	2.23	2.37	2.18	1.56	1.64	1.06	1.11	1.36	1.2	0.7	1	0.37	0.54	0.87	1.07
OS04G0459000	21nt:1:seq-38309		TGGATCTGAGGCCCACTATGT	AGCTAGGTTCCGGGTG-TACA	3.5	chr04	22914914	22914934	-	22914923	0	NA	0	NA	13	1	12.987	0	14.008	1	16.85	17.01	20.71	13.56	14.69	13.25	13.91	16.08	15.04	11.8	9.12	10.71	11.64	12.34	12.14
OS09G0407600	21nt:1:seq-38316		CAACCGTGACTCAGTCTATGT	GGCGGCACCGCGTCAGGTACG	5	chr09	14378386	14378406	+	14378396	0	NA	0	NA	0	NA	4	1	0	NA	1.4	1.2	1.02	0.63	0.32	0.28	0.24	0.27	0.41	0.1	0.29	0.19	0.33	0.49	0.33
OS01G0874100	21nt:1:seq-38345		AGCTGGAGATGTACTTTATGT	TCGAGGTTTGCATGAGAAACA	4.5	chr01	37916701	37916721	-	37916710	0	NA	0	NA	0	NA	8.992	1	0	NA	6.54	8.83	8.31	7.23	6.88	7.55	7.09	8.39	5.96	5.85	5.84	6.2	6.49	4.83	3.41
OS02G0142060	21nt:1:seq-38381		CCTCGAAAATGCCATCACTGT	GGAGGTTCGAGGGTAGTGGCG	5	chr02	2274900	2274920	+	2274909	0	NA	0	NA	6	0	0	NA	0	NA	21.93	15.54	29.18	26.19	32.03	28.57	31.27	18.93	22.7	19.55	21.61	20.88	13.38	16.92	18.1
OS12G0485000	21nt:1:seq-38429	MEL1-bound	GGTGTTTCGAGCTTTTCCTGT	TCACAAAGCTCGAAAAATAGC	4.5	chr12	17930373	17930393	-	17930383	0	NA	0	NA	4.998	1	0	NA	0	NA	2.18	2.6	2.19	2.05	1.81	1.71	1.3	1.21	1.27	1.63	3.27	1.16	1.78	1.57	1.56
OS06G0180000	21nt:1:seq-3844		TTCTTGTCGAGAATACTATCA	GACAAAAGATCCTATGATAGT	4.5	chr06	3967308	3967328	-	3967318	0	NA	0	NA	0	NA	0	NA	7	0	3.06	4.79	3.85	2.89	2.62	3.87	1.83	3.45	2.52	2.4	5.67	2.57	3.97	3.04	3.27
OS01G0776500	21nt:1:seq-38441		CCGCTGTCTTCCGAGC-GCTGT	GGCGACGGACGGCTCGACGGCT	4.5	chr01	32842717	32842737	+	32842728	5	0	0	NA	0	NA	0	NA	0	NA	0.46	0.59	0.56	0.36	0.35	0.45	0.31	0.16	0.51	0.33	0.22	0.14	0.48	0.15	0.18
OS05G0371500	21nt:1:seq-38447	MEL1-bound	TGTTTAGGGGACTACTGCTGT	ACAAATTCACTGATGCAGAGA	4.5	chr05	17881099	17881119	-	17881110	0	NA	0	NA	9.996	1	0	NA	0	NA	23.6	23.98	21.34	32.39	31.29	32.48	33.65	39.77	34.51	25.61	20.39	23.98	24.63	20.67	11.03
OS05G0484000	21nt:1:seq-38463		TCGCGCTAAGTCCACATCTGT	GGCGCGATTATGGCGGAGACA	4.5	chr05	23802174	23802194	-	23802185	5	0	0	NA	0	NA	0	NA	0	NA	4.06	7.36	5.46	8.41	6.59	8.03	6.94	3.6	2.68	1.89	0.56	1.54	0.78	1.19	1.36
OS08G0225050	21nt:1:seq-38532	MEL1-bound	GGTATAGTACAGGTCGAGTGT	CTTTATCATGTCCAG-TCGCA	4.5	chr08	7617911	7617931	+	7617922	0	NA	0	NA	0	NA	0	NA	4	0	2.49	2.98	1.79	2.04	0	1.8	1.12	1.8	0	1.53	0	1.53	0	0	1.8
OS08G0468100	21nt:1:seq-38762		TCGAGCTAGTTGGCCACTTGT	TGCGCGACCAGCCGGAGGACA	5	chr08	23037893	23037913	+	23037904	4.998	0	0	NA	0	NA	0	NA	0	NA	0	0.1	0.27	0.12	0	0.05	0	0.05	0.06	0	0.09	0	0	0.22	0.11
OS03G0853500	21nt:1:seq-38786	MEL1-bound	CAGCAGCGTGGCCGGCCTTGT	GTCGTCCAACCCGTCGGAGCG	4.5	chr03	35954686	35954706	+	35954697	0	NA	0	NA	0	NA	0	NA	5.999	0	4.93	2.86	5.74	3.71	4.36	2.95	1.09	1.52	1.81	1.3	0.23	1.58	4.87	3	3.1
OS03G0118500	21nt:1:seq-38807	MEL1-bound	CGGGTCTTGTAAACA-TCTTGT	GCCCAGAACCATTGTGAGATCA	4.5	chr03	1004907	1004927	-	1004917	7.002	0	0	NA	0	NA	0	NA	0	NA	0.29	1.89	0.56	0.85	1.35	1.85	0.92	1.12	0.97	1.02	0	1.88	0	1.01	0.64
OS10G0210500	21nt:1:seq-3884	MEL1-bound	ATGGCTAGGTGTAAGGACTCA	TCCCGACCCGCATTCCTCTGT	4.5	chr10	7812575	7812595	-	7812584	0	NA	4	1	0	NA	4.998	0	0	NA	0.66	0.83	0.26	1.22	1.22	1.33	1.26	0.96	1.81	0.99	0.35	0.96	0.38	0.41	0.44
OS04G0303950	21nt:1:seq-3884	MEL1-bound	ATGGCTAGGTGTAAGGACTCA	TGCAGAGCGACATTTCTGAGA	5	chr04	13613497	13613517	-	13613507	0	NA	0	NA	9.002	0	0	NA	0	NA	0.73	1	1.18	0.78	1.24	1.25	1.3	0.74	0.68	0.67	1.36	0.79	1.03	0.47	0.94
OS05G0534000	21nt:1:seq-3886		GTTGGTAACGTACTATACTCA	CAAGCATTGCAAGCTATGAGG	4	chr05	26505196	26505216	-	26505206	0	NA	0	NA	0	NA	0	NA	10.989	1	8.69	9.21	8.98	4.43	7.37	7.34	4.39	5.03	6.09	7.12	12.2	6.85	7.26	8.86	8.95
OS03G0689900	21nt:1:seq-3892		ATGTTCCAGTTTAAGACCTCA	TACAA-GTAAAGTTCTGGAGA	4	chr03	27548475	27548495	-	27548484	17.986	0	0	NA	0	NA	0	NA	0	NA	0.56	0.18	0.76	0.33	0.47	0.41	0.3	0.54	0.13	0.44	0.29	0.32	0.22	0.2	0.31
OS03G0689900	21nt:1:seq-3892		ATGTTCCAGTTTAAGACCTCA	TACAA-GTAAAGTTCTGGAGA	4	chr03	27548475	27548495	-	27548485	0	NA	0	NA	12.992	0	0	NA	0	NA	0.56	0.18	0.76	0.33	0.47	0.41	0.3	0.54	0.13	0.44	0.29	0.32	0.22	0.2	0.31
OS03G0679100	21nt:1:seq-38929		TGTAGCTGCCCTTCTCTTTGT	ACATCGGCGGCAAG-CAAACA	4	chr03	26898146	26898166	-	26898156	8.008	0	0	NA	0	NA	0	NA	0	NA	3.98	3.84	4.28	3.68	3.04	3.36	1.56	1.86	2.28	1.85	1.07	1.31	2.95	2.2	2.22
OS03G0307900	21nt:1:seq-38956	MEL1-bound	AGCATAGGTTGCGTTGTTTGT	TCATATCCAAGGTGACACAGA	5	chr03	10962003	10962023	+	10962013	0	NA	0	NA	0	NA	7.994	1	0	NA	3.81	6.04	5.01	3.34	3.65	3.61	3.47	2.32	3.94	3.57	3.68	3.13	3	3.05	3.38
OS01G0742000	21nt:1:seq-38972		TCGACTTCGACACGGTTTTGT	ATCTGAAGTTGTGCCAGGAGA	3.5	chr01	30984945	30984965	-	30984954	5.004	0	0	NA	0	NA	0	NA	0	NA	16.63	19.15	22.72	11.9	13.82	13.45	13.55	9.45	11.02	10.01	27.78	10.62	8.92	10.22	16.86
OS03G0719400	21nt:1:seq-3900		GTTAGT-TTTCAATTCGCCTCA	CAATCATAAAGGTAAGCTGATT	4.5	chr03	29151224	29151244	-	29151233	0	NA	0	NA	0	NA	0	NA	4	1	0.72	0.63	0.97	0.7	0.51	0.85	0.77	0.56	0.57	0.77	0.53	1.02	5.08	4.14	4.07
OS03G0719400	21nt:1:seq-3900		GTTAGT-TTTCAATTCGCCTCA	CAATCATAAAGGTAAGCTGATT	4.5	chr03	29151224	29151244	-	29151233	0	NA	0	NA	3	1	0	NA	4	1	0.72	0.63	0.97	0.7	0.51	0.85	0.77	0.56	0.57	0.77	0.53	1.02	5.08	4.14	4.07
MSTRG.37682	21nt:1:seq-3903		AAGAACACGCTTGAGTCCTCA	GGCTTGGGAGGACTCAGGAGT	4.5	chr04	14287419	14287439	-	14287428	17.004	0	5.004	1	0	NA	0	NA	0	NA	1.88	0.34	0.99	0	0	0.28	0	0	0	0	0	0.25	0	0	0
MSTRG.37682	21nt:1:seq-3903		AAGAACACGCTTGAGTCCTCA	GGCTTGGGAGGACTCAGGAGT	4.5	chr04	14287419	14287439	-	14287429	0	NA	0	NA	0	NA	19.005	0	0	NA	1.88	0.34	0.99	0	0	0.28	0	0	0	0	0	0.25	0	0	0
MSTRG.37682	21nt:1:seq-3903		AAGAACACGCTTGAGTCCTCA	GGCTTGGGAGGACTCAGGAGT	4.5	chr04	14287419	14287439	-	14287428	17.004	0	5.004	1	2.001	0	0	NA	3	0	1.88	0.34	0.99	0	0	0.28	0	0	0	0	0	0.25	0	0	0
OS08G0237100	21nt:1:seq-39051		TTGCTTTACCGTCTCTAAATT	GGCGAAAAGGCAAAGATTTTA	4	chr08	8339091	8339111	-	8339102	0	NA	0	NA	0	NA	11.01	1	0	NA	4.69	4.5	3.23	4.05	4.4	4.01	3.78	1.82	2.36	3.05	2.03	2.8	3.65	3.04	3.42
OS04G0541500	21nt:1:seq-39063		CTCCGATAAAAATCAACAATT	CAGGCTATTTTTAGTTGTTAG	1.5	chr04	27113020	27113040	+	27113031	0	NA	0	NA	0	NA	0	NA	7.992	0	13.49	10.91	9.32	9.87	7.85	8.31	8.01	7.62	7.54	6.68	12.17	6.23	8.16	11.91	10.53
OS04G0409600	21nt:1:seq-39182		ACCGGGATCTAAAATGTAATT	TTGCTCCAGATTATACATTGA	4	chr04	20254596	20254616	+	20254607	0	NA	0	NA	6	1	0	NA	0	NA	0.72	1.29	0.88	0.59	1.18	1.39	0.56	0.29	0.76	0.5	0.91	0.5	0.95	0.8	0.72
OS03G0678800	21nt:1:seq-3924		CTCATCTACGTCGAAGTCTCA	GAGTGGATGGAGCTGCAGAGA	3.5	chr03	26878942	26878962	+	26878951	22.96	0	0	NA	16.98	0	0	NA	0	NA	119.74	130.47	123.28	115.76	132.97	136.19	137.24	135.73	113.4	104.83	2.68	105.27	93.23	83.38	84.76
OS12G0615000	21nt:1:seq-3924		CTCATCTACGTCGAAGTCTCA	GAATATAAGTAGTTTTAGAGT	4.5	chr12	26084197	26084217	+	26084208	5.004	0	0	NA	0	NA	0	NA	0	NA	2.02	0.49	0	0.29	0.43	0.69	0	0	1.13	0.24	0.24	0	0.81	0.56	0
OS11G0295000	21nt:1:seq-3924		CTCAT-CTACGTCGAAGTCTCA	GTGTGGGATTCAGTTTCAGAGT	4.5	chr11	10831444	10831464	+	10831454	0	NA	10.01	0	0	NA	0	NA	0	NA	5.21	5.46	5.32	3.96	3.46	3.66	3.36	2.49	3.53	1.95	3.84	2.59	3.73	2.96	3.04
OS03G0196000	21nt:1:seq-39287		ACAGTCGACCGCTGACCCATT	TGACAGTTGGTGACGCCGTAA	5	chr03	5001751	5001771	+	5001760	0	NA	5.995	0	0	NA	0	NA	0	NA	1.87	1.34	0.87	1.5	0.82	1.35	0.55	0.74	0.57	0.85	1.21	0.85	0.25	1.14	0.79
OS11G0632200	21nt:1:seq-39294		ACGCCTTACTCCTGCGCCATT	TGCGGGATGATGGCCGGGAAA	5	chr11	24853875	24853895	-	24853884	0	NA	0	NA	0	NA	0	NA	7.002	1	7.69	7.45	5.28	5.11	5.15	5.07	2.87	3.77	4.58	4.22	9.01	4.27	5.14	5.77	4.35
OS09G0467200	21nt:1:seq-39349		TCAAGAGTCGGTCCCGTCATT	AGTTC-CAGCCATGGCAGCAG	4	chr09	17747291	17747311	+	17747301	0	NA	0	NA	0	NA	0	NA	4	0	2.57	2.42	6.58	2.77	6.18	3.22	3.57	4.22	4.14	2.38	1.4	2.92	3.28	2.11	3.82
OS04G0162500	21nt:1:seq-3935		GGTTCGGTCTTCATCTTCTCA	CCGAGGCAGAAGGAGAAGAGC	3.5	chr04	4297180	4297200	+	4297189	0	NA	0	NA	0	NA	0	NA	4.004	1	4.23	4.2	1.76	9.26	7.89	7.73	21.62	18.42	12.91	13.86	0.94	19.4	7.05	7.3	11.27
OS11G0599101	21nt:1:seq-39357		TTCCCACGTTACGTTGTCATT	AATGCTACAATGCTACAGTAA	4	chr11	22916598	22916618	+	22916609	0	NA	4	1	0	NA	0	NA	0	NA	0	0	0	0	0.07	0.04	0.08	0.2	0.04	0.08	0	0.06	0.16	0	0
OS03G0209700	21nt:1:seq-39410	MEL1-bound	TCGTTCGTATAATG-TTAGATT	AGCAAGTATATGCCAAATCTAA	4	chr03	5731635	5731655	+	5731644	0	NA	0	NA	0	NA	0	NA	4	1	0.54	0.3	0	0	0	0.1	0.1	0	0	0.11	0	0	0	0	0
OS03G0209700	21nt:1:seq-39410	MEL1-bound	TCGTTCGTATAATG-TTAGATT	AGCAAGTATATGCCAAATCTAA	4	chr03	5731635	5731655	+	5731645	0	NA	0	NA	0	NA	4	1	0	NA	0.54	0.3	0	0	0	0.1	0.1	0	0	0.11	0	0	0	0	0
OS05G0145500	21nt:1:seq-39460		AACTAGGAACCGGTTTCGATT	TTGATCTTTGGACAAAACTAC	3.5	chr05	2614114	2614134	+	2614124	0	NA	0	NA	0	NA	6.996	0	9	0	2.96	1.67	2.27	3.68	0	1.69	2.56	3.42	1.95	3.02	10.03	3.79	0	2.35	2.23
OS09G0553600	21nt:1:seq-39519		CGGACGGATGATGTTCTGATT	GCCTGACT-CTACAGAACTAA	5	chr09	21934380	21934400	+	21934389	7.999	1	0	NA	0	NA	0	NA	0	NA	3.71	2.82	2.6	3.53	2.06	3.42	2.91	1.08	2	2.67	0.88	2.22	1.94	2.37	2.69
OS03G0746400	21nt:1:seq-3957		TTAAGTCGGC-TACCTAAGTCA	GATGAAGCAGCATGGATTCAGT	5	chr03	30678281	30678301	+	30678290	0	NA	0	NA	0	NA	16.997	0	0	NA	12.39	10.84	11.21	11.92	10.26	8.15	9.29	11.13	8.64	8.55	9.03	9.24	7.22	7.1	8.16
OS01G0134800	21nt:1:seq-39608		CCAACTTAGGTAGCGTATATT	GGTTAAGTGCATTGCATATAT	4	chr01	1906900	1906920	-	1906909	0	NA	0	NA	0	NA	0	NA	6.003	1	2.54	1.14	2.07	6.38	7.65	6.5	8.39	4.26	10.77	11.05	5.07	9.87	5.99	6.26	5.68
OS11G0435500	21nt:1:seq-39608		CCAACTTAGGTAGCGTATATT	TATTGCATCTGTTGCATATAA	4.5	chr11	14135867	14135887	-	14135876	0	NA	0	NA	0	NA	0	NA	5	0	0.34	0.75	0.33	0.33	0.24	0.39	0.27	0	0.38	0.15	0.09	0.63	0.33	0.53	0.76
OS06G0574950	21nt:1:seq-39632		GTCATAAGTGCGAGGACTATT	GAGGATTTGCGCTCCAGACAA	5	chr06	22331694	22331714	-	22331703	0	NA	0	NA	0	NA	0	NA	4	1	2.89	3.52	4.55	1.59	1.35	2.19	1.84	1.71	2.17	1.58	2.51	1.27	2.66	2.23	2.28
OS07G0452600	21nt:1:seq-39693		CTGCTACAGTATGTCCGTATT	GAAGATGTCTGACA-GCATAA	4.5	chr07	15616127	15616147	+	15616137	4	1	0	NA	0	NA	0	NA	0	NA	0.92	1.12	2.37	0.98	1.29	1.11	0.54	0.98	1.13	0.54	0	0.76	1.38	0.72	0.91
OS07G0599000	21nt:1:seq-397		TAGGCCTTTAACAAGAAGAAA	GTCTGTAAATTATACTTCTTT	4	chr07	24455318	24455338	+	24455327	0	NA	0	NA	0	NA	8	1	0	NA	6.1	6.34	4.17	5.57	5.15	4.98	5.16	5.86	4.38	4.29	3.81	4.74	5.65	4.09	5.12
OS03G0698350	21nt:1:seq-3974		GAGTAGAAGTTGTAATAGTCA	CTCAGGTTCAACATGATCACT	4	chr03	27993840	27993860	-	27993849	0	NA	0	NA	0	NA	0	NA	4	1	0.58	1.5	0.43	0.94	0.94	1.05	0.52	0.68	0.84	0.9	0.97	0.95	1.28	0.97	0.84
MSTRG.14865	21nt:1:seq-39756		GTCTACAACTTGACCGTTATT	CAGATGTTGAACTGGCAATAA	0	chr11	16520173	16520193	-	16520182	15	2	0	NA	0	NA	0	NA	0	NA	3.31	1.19	2.07	0.96	0	0	0	0	0	0	0	0	0	0	0
MSTRG.14865	21nt:1:seq-39756		GTCTACAACTTGACCGTTATT	CAGATGTTGAACTGGCAATAA	0	chr11	16520173	16520193	-	16520182	15	2	3	2	0	NA	0	NA	0	NA	3.31	1.19	2.07	0.96	0	0	0	0	0	0	0	0	0	0	0
OS02G0527600	21nt:1:seq-39777		AGCAGGCGTCTAACGTTTATT	TCCTCTGTAGGTTGCAATTAT	4.5	chr02	19327586	19327606	-	19327596	0	NA	0	NA	0	NA	0	NA	4.002	1	2.2	3.06	2.22	1.92	2.35	2.1	1.05	0.93	0.9	0.94	0.67	1.13	1.9	2.28	2.53
OS09G0555600	21nt:1:seq-39777		AGCAGGCGTCTAACGTTTATT	TCTTTTGCAGATTGTACATAG	4	chr09	22048934	22048954	-	22048945	31.977	0	16.008	0	0	NA	0	NA	7.992	0	0.99	1.43	1.71	1.17	0.87	0.85	0.6	0.86	0.39	0.35	0.8	0.45	0.38	0.82	0.69
OS10G0125300	21nt:1:seq-39816		CTAGCGTAGTTCAGACAACTT	GAACGCCTTAAGGTTGTTGAA	5	chr10	1622577	1622597	-	1622586	0	NA	0	NA	0	NA	0	NA	4.998	0	0.89	1.31	0.93	0.62	0.56	0.73	0.25	0.62	0.45	0.49	0.92	0.79	0.62	0.71	0.63
OS03G0120300	21nt:1:seq-3988		TAGGGTAAGTAATCTTAGTCA	ATCCAATCCATTAG-ATCAGT	3.5	chr03	1120115	1120135	-	1120126	7.995	0	0	NA	0	NA	0	NA	0	NA	3.65	3.49	3.73	2.88	2.57	2.66	1.64	3.29	2.65	2.67	3.62	3.28	3.29	2.09	2.89
MSTRG.34967	21nt:1:seq-39916		TCGTTGTTGTCATATAGACTT	AGCAACAACAGTATATCTGAA	0	chr03	32496171	32496191	-	32496180	26.999	0	16	2	0	NA	0	NA	0	NA	2.11	2.55	2.7	0.89	0.32	1.04	0	0	0	0	0	0	0	0	0
OS02G0557250	21nt:1:seq-39932		TTGTTCGCTGTCGGTCGACTT	AACAATCTGCAGCCAGCCGAA	4.5	chr02	21102427	21102447	-	21102436	0	NA	0	NA	0	NA	0	NA	5	0	48.45	45.88	45.58	38.27	31.07	37.16	31.38	36.62	30.89	25.29	57.42	33.9	47.07	52.41	42.92
OS04G0680000	21nt:1:seq-39945		ATGTCTAGTTCCTATGGACTT	TACAGATCAGGTACAACTGAA	3.5	chr04	34729964	34729984	+	34729974	11.999	1	0	NA	0	NA	0	NA	0	NA	1.23	0.89	1.03	0.83	1.27	0.97	0.57	0.47	1.14	0.72	0.56	0.58	0.32	0.79	0.69
OS03G0264300	21nt:1:seq-3998		CAGCCTTTAGCAATTACGTCA	TTTGGAAATTGTTGATCCAGA	4.5	chr03	8701274	8701294	+	8701284	0	NA	0	NA	0	NA	0	NA	44.004	0	0	0	0	1.67	0	0	0	0.28	0	0	0	0.1	0	0	0
OS01G0600400	21nt:1:seq-3998		CAGCCTTTAGCAATTACGTCA	GACTGAAAT-GTCAATGCAGT	4.5	chr01	23583732	23583752	+	23583741	6.994	1	0	NA	0	NA	0	NA	0	NA	6.04	5.21	5.14	4.68	4.94	5.29	4.63	3.97	2.41	2.97	4.66	3.38	3.47	4.73	3.19
OS08G0475000	21nt:1:seq-39990		ACCGCTGGCACGGGCCTACTT	GCGTGACCGAGCTCGGATGTA	5	chr08	23408809	23408829	-	23408819	0	NA	0	NA	0	NA	0	NA	9	0	6.71	7.07	10.53	9.45	13.2	10.52	12.45	12.27	8.46	11.78	1.45	14.16	3.9	4.13	5.67
OS01G0848300	21nt:1:seq-39990		ACCGCTGGCACGGGCCTACTT	TGGAGAAGGTGCCTGGATGCA	4.5	chr01	36441237	36441257	-	36441246	5.004	1	0	NA	0	NA	0	NA	0	NA	1.88	1.74	2.1	1.24	1.07	1.17	0.68	0.59	1.9	1.07	0.95	0.62	1.68	0.67	1.15
OS04G0650600	21nt:1:seq-39998		CGTGCGTGTTAGGTGCTACTT	GGATGCAGAAGCTGCGATGAA	4.5	chr04	33151130	33151150	-	33151141	0	NA	0	NA	0	NA	0	NA	8	0	1.08	0.81	1.04	0.46	0.19	0.8	0.29	0.52	0.3	0.12	0.35	0.39	0.39	0.3	0.6
MSTRG.49068	21nt:1:seq-40065		GTCGGGATCCTCACTAACCTT	CAGCCCTAGGAGTGATTGGAA	0	chr06	9540014	9540034	-	9540023	4	2	0	NA	0	NA	0	NA	0	NA	2.21	2.79	3.23	0.71	0.78	0.45	0.13	0.36	0.14	0.08	0	0.08	0.24	0.22	0.28
OS03G0747100	21nt:1:seq-40066		GCCGGTCTTCCCCTTAACCTT	CGGCGAGAAGGGGATCTCCAA	5	chr03	30724095	30724115	+	30724105	0	NA	4	1	0	NA	0	NA	0	NA	5.49	4.66	6.76	3.16	3.53	2.77	2.08	1.26	1.21	0.96	0.11	1.17	1.9	0.87	2.57
OS09G0412200	21nt:1:seq-40075		CCACGCTCTAATTGAGACCTT	GCTGAGAGATTAGCTCTGGCT	4.5	chr09	14630786	14630806	-	14630797	0	NA	0	NA	0	NA	0	NA	6	1	3.99	3.97	2.43	3.44	2.16	2.79	2.81	2.28	2.64	2.7	4.58	2.01	2.15	2.95	3.51
OS01G0276500	21nt:1:seq-40089		CCTTGCTTGTCCAGATACCTT	GGATGGAACAGGTCT-TGGAG	4	chr01	9685140	9685160	-	9685150	0	NA	0	NA	0	NA	11	1	0	NA	5.76	4.91	5.28	4.76	3.67	4.05	3.83	3.48	4.03	2.04	5.56	2.26	4.02	3.67	3.52
OS10G0183000	21nt:1:seq-40103		ACGAAAATTTAAAGGTACCTT	TGCATTTAAATTTCTATGGTG	4	chr10	5696358	5696378	-	5696368	0	NA	0	NA	0	NA	0	NA	7.005	1	11.12	11.34	7.64	7.83	6.51	7.45	4.54	5.59	6.39	5.51	11.25	4.73	9.69	9.12	7.53
OS02G0808800	21nt:1:seq-40123		TCGACAGCTCCTACTCCCCTT	AGGTGT-GAGGATGATGGGAA	3.5	chr02	34564738	34564758	-	34564749	0	NA	13.019	0	0	NA	0	NA	0	NA	6.67	5.31	6.17	3.68	3.58	3.23	3.76	2.44	2.41	0	0	0	0	0	0
OS04G0345100	21nt:1:seq-40145	MEL1-bound	ACGACAGTCGATGTAGGCCTT	GCCGGTCGGCTACATCCCGGA	5	chr04	16417825	16417845	-	16417836	0	NA	0	NA	5	1	0	NA	0	NA	73.98	49.22	50.86	53.56	42.31	52.96	61.51	37.9	55.29	48.48	3.37	51.92	35.51	48.01	35.22
OS04G0444900	21nt:1:seq-4016		TCGGAGTACGAATGGTCGTCA	CTCTTCATGATGACCAGTAGT	5	chr04	22191065	22191085	+	22191074	0	NA	0	NA	9.994	1	0	NA	0	NA	3.15	3.43	3.11	2.95	2.61	2.85	1.87	2.63	2.69	3.82	4.35	3.78	2.02	3.33	2.34
OS09G0559800	21nt:1:seq-40195	MEL1-bound	GAGAGTATGGGAGGTGTCCTT	GTCTCATACTTTCCCCTGGAA	4	chr09	22243161	22243181	+	22243172	0	NA	0	NA	0	NA	0	NA	8.993	0	7.23	8.87	8.84	6.77	7.06	6.71	6.39	6.94	6.06	6.31	13.75	6.26	7.05	5.97	8.35
OS02G0230200	21nt:1:seq-40207		AAGCACGATCACTGGTTCCTT	TTCGTGCAAATGCCCAAGGAC	4	chr02	7322163	7322183	+	7322172	0	NA	0	NA	0	NA	0	NA	8.008	1	9.22	7.99	8.85	7.15	6.39	6.57	8.54	5.82	7.69	6.37	5.76	7.91	5.89	6.92	4.38
OS10G0505500	21nt:1:seq-40207		AAGCACGATCACTGGTTCCTT	TTCG-GCTAGTAACCAAGCAG	4	chr10	19330928	19330948	-	19330939	0	NA	0	NA	0	NA	0	NA	7.999	1	115.09	111.37	114.2	94.64	70.19	82.15	58.76	44.33	48.05	31.11	13.51	17.81	27.82	27.22	33.36
OS11G0135900	21nt:1:seq-40259		AGGTCAGCGGACAATACGCTT	TGCAGCCGGCTGTGAAGCGAA	5	chr11	1658176	1658196	-	1658186	0	NA	0	NA	0	NA	0	NA	20.01	0	3.91	3.2	2.8	1.9	2.02	2.3	1.88	2.11	1.96	1.42	2.41	1.28	2.71	2.61	1.68
OS02G0433900	21nt:1:seq-40269	MEL1-bound	CTCAGTCGCTAGACCTCGCTT	AAGTCAGCCATGTGGAGAGCA	5	chr02	13772993	13773013	-	13773004	0	NA	13.005	0	0	NA	0	NA	0	NA	52.77	51.12	40.26	48.83	45.82	45.93	36.33	28.72	39.48	23.35	30.07	29.51	35.01	30.78	29.63
OS04G0657500	21nt:1:seq-40274		TGCTCCAAAGAACAAAGGCTT	ACGATGTATCGAGTTTCTGAA	5	chr04	33533400	33533420	+	33533411	0	NA	0	NA	0	NA	4.002	1	0	NA	2.69	2.16	1.36	2.41	2.79	2.38	1.96	1.23	2.06	1.29	0.33	0.89	0.86	0.62	0.93
OS08G0481000	21nt:1:seq-4037		TTTCTGTCAAAGAGATGGTCA	ATAGACAATTACTCTACCTGG	5	chr08	23756484	23756504	-	23756494	0	NA	4	1	0	NA	0	NA	0	NA	0.46	1.19	0.81	0.44	0.45	0.64	0.48	0.75	0.71	0.5	0.52	0.41	0.41	0.56	0.2
OS11G0444000	21nt:1:seq-40386		CCAAGTATGGCCGCAACTCTT	AGTTCAAACTGCTGTTGAGAA	5	chr11	14673176	14673196	-	14673187	0	NA	0	NA	0	NA	0	NA	4.002	1	0.18	0.1	0.87	0.35	0.89	0.16	0.86	0.52	0.4	0.87	1.4	0.59	0	0.48	0.7
OS07G0229100	21nt:1:seq-40410		TCGTGATTAGGCTCACCTCTT	ATCAACAATTTGAGTGGAGCA	5	chr07	7199076	7199096	-	7199087	0	NA	0	NA	4	1	0	NA	0	NA	3.39	2.75	4.19	2.82	2.61	2.71	1.89	3.32	1.85	2.33	1.03	1.69	1.79	2.25	2.33
OS02G0170900	21nt:1:seq-40415		AAGTCTCTTTCTTTACCTCTT	TTCAGAGAAAGAACTGAAGAA	2	chr02	3861156	3861176	-	3861166	0	NA	0	NA	0	NA	0	NA	5.004	1	0.8	0.79	1.19	0.31	0.5	0.68	0.34	0.57	0.66	0.57	0.9	0.6	0.62	0.7	0.63
OS03G0108500	21nt:1:seq-40426	MEL1-bound	TCGTACGTCGGTGTAGCTCTT	GGCAGGAAACCACGTTGAGAA	4.5	chr03	500204	500224	-	500215	0	NA	0	NA	0	NA	0	NA	6.996	0	4.1	2.36	1.85	4.16	5.05	3.91	6.45	7.12	6.79	14.31	2.11	14.18	3.93	5.62	4.7
OS05G0269000	21nt:1:seq-40442		TCGGTCTTTGGTACCTCTCTT	AGACTGAAATCTTGGAGATAA	4.5	chr05	10802688	10802708	-	10802699	0	NA	0	NA	0	NA	5	1	0	NA	3.31	5.51	5.27	3.48	3.27	4.38	2.76	1.45	2.26	2.25	1.39	2.25	3.69	3.78	3.43
OS05G0433100	21nt:1:seq-40445		TACAGATTACCGACGTCTCTT	ATATCTACTGATTGCAGAGAA	4.5	chr05	21225401	21225421	-	21225411	0	NA	0	NA	0	NA	6	0	0	NA	0.14	0.23	0.06	0.1	0.04	0.12	0.04	0.13	0	0.04	0	0	0	0.09	0
OS06G0300600	21nt:1:seq-40449		TTATAGTAAGTGTGTTCTCTT	ATGATCATTCACATAAGATAG	4	chr06	11205126	11205146	-	11205135	6	1	0	NA	0	NA	0	NA	0	NA	11.23	12.23	12	7.63	9.32	7.36	7.21	7.53	7.74	6.12	11.17	4.84	4.68	7.37	6.18
OS02G0208400	21nt:1:seq-40455		TCAAGAAGTAGTTGAAGTCTT	AGTTCTTTGTTGACTGCAGAT	4	chr02	6070979	6070999	-	6070988	7.992	1	0	NA	0	NA	0	NA	0	NA	10.09	10.38	10.44	8.15	8.38	10.14	7.5	7.58	8.76	7.74	15.14	6.3	6.42	8.08	9.41
OS10G0425700	21nt:1:seq-40469		CTTAGCCTCTTCTTTAGTCTT	GGATCTTTGGAGAAATCAGAG	4.5	chr10	15124790	15124810	+	15124799	0	NA	5	1	0	NA	0	NA	0	NA	0	1.26	1.11	0.54	2.77	0.77	0.6	3.25	0.31	0.5	2.91	0.47	0.55	0.26	0.65
OS05G0526300	21nt:1:seq-40533		TGCGGCCAATAGTACCT-TCTT	ACACTGATTATCATGTACAGAA	5	chr05	26179080	26179100	+	26179090	5	1	0	NA	0	NA	0	NA	0	NA	1.7	3.29	2.91	2.54	2.78	3.41	1.89	1.08	3.35	1.24	0.98	2.01	2.18	2.57	2.1
OS12G0551900	21nt:1:seq-40533		TGCGGCCAATAGTACCTTCTT	ATGAGGGTTTTCATGGAGGAT	5	chr12	22396867	22396887	+	22396878	0	NA	0	NA	7.995	1	0	NA	0	NA	9.67	9.6	6.56	4.89	6.53	4.73	4.02	5.41	3.61	5.45	6.57	2.55	5.19	5.14	4.44
OS02G0620100	21nt:1:seq-40540		CCGATTGCTA-TTTGGCTTCTT	GGCTAACAATGAATCTGAAGAA	4	chr02	24669454	24669474	+	24669463	0	NA	0	NA	0	NA	0	NA	7	1	2.79	2.5	2.87	1.68	1.22	2.31	1.44	0.95	1.31	0.44	0.65	0.61	1.91	1.64	0.83
OS05G0128100	21nt:1:seq-40545		TGCCGCCTACCTAGTCTTCTT	AAGGCTGAAGAATCAGAAGAA	4	chr05	1653502	1653522	+	1653512	0	NA	0	NA	8.992	0	0	NA	0	NA	1.85	1.82	1.96	3.17	2.6	2.6	2.65	2.29	2.66	3.15	2.92	2.85	1.84	1.15	1.4
OS11G0594200	21nt:1:seq-40595	MEL1-bound	TCGTCGTTTGTGTGTTTTCTT	ATCACCGAACATGCAAAGGAA	4	chr11	22637560	22637580	+	22637569	0	NA	0	NA	0	NA	0	NA	7	1	2.63	2.39	3.5	1.55	1.68	1.77	1.63	1.57	1.33	1.05	1.9	0.96	2.11	1.48	2.16
OS12G0609500	21nt:1:seq-4060		ACTGGTCTCAATTAATTGTCA	TGAGCAGAGTTACTTGATATT	4	chr12	25739705	25739725	-	25739715	0	NA	0	NA	0	NA	0	NA	5.004	1	0.98	0.66	0.73	0.95	0.96	0.96	0.72	0.43	0.59	0.8	1.02	0.56	1.02	1.26	1.52
MSTRG.53846	21nt:1:seq-40641		TCTTTTATGTATTGTCAAGTT	AGAAAATACATAACAGTTCAA	0	chr07	7061322	7061342	-	7061331	14.994	0	7	0	0	NA	0	NA	0	NA	0.79	1.36	0.33	0.11	0	0.41	0	0	0	0	0	0	0.22	0.1	0.13
MSTRG.53846	21nt:1:seq-40678		TCTCTCATATACTGTTAAGTT	AGAAAATACATAACAGTTCAA	4.5	chr07	7061322	7061342	-	7061331	14.994	0	7	0	0	NA	0	NA	0	NA	0.79	1.36	0.33	0.11	0	0.41	0	0	0	0	0	0	0.22	0.1	0.13
OS07G0231800	21nt:1:seq-40713		TGTCCTAACT-CGGTGGCAGTT	ACTGGATCGACGTCACCGTCAA	4	chr07	7322578	7322598	+	7322587	0	NA	0	NA	0	NA	0	NA	12	0	4.37	4.32	3.91	2.83	3.56	2.66	2.14	2.33	1.8	2.31	1.89	1.5	4.88	3.93	2.27
OS08G0518200	21nt:1:seq-40713		TGTCCTAACTCGGTGGCAGTT	ACAGGATTCAGCTGCGGCCAT	5	chr08	25721380	25721400	-	25721389	0	NA	0	NA	0	NA	0	NA	4	0	7.39	7.23	4.87	3.15	4.19	4.4	3.05	4.83	3.42	3.28	7.16	3.76	5.75	4.69	4.38
OS02G0620800	21nt:1:seq-40713		TGTCCTAACTCGGTGGCAGTT	ACAGGATTTATCCATTGTAAT	5	chr02	24696665	24696685	-	24696676	0	NA	8.007	1	0	NA	0	NA	0	NA	6.06	6.68	5.71	4.61	3.98	4.15	2.35	2.2	3.07	2.37	2.45	2.82	2.59	3.2	3.53
OS01G0393000	21nt:1:seq-40764	MEL1-bound	GCCGACGAAGGAGCTCGAGTT	CCGCTGCTTCCTCGAGCTCAG	1.5	chr01	16717017	16717037	+	16717028	3.997	2	5	2	0	NA	0	NA	0	NA	7.31	5.61	4.16	6.08	7.34	5.11	5.17	2.39	3.23	5.68	3.27	4.7	2.23	4.97	2.22
OS11G0598900	21nt:1:seq-40770		GTTAGACCAGATATAGGAGTT	CAATTTCGTGTACCTCCTCGA	5	chr11	22888115	22888135	+	22888126	0	NA	0	NA	0	NA	4	1	0	NA	1.82	1.63	0.62	0.92	1.49	1.45	1.12	0.82	0.59	0.65	0.33	0.35	0.41	0.19	0.95
OS05G0177900	21nt:1:seq-40805	MEL1-bound	ATGTCTGAGTCGGTTTGAGTT	TACAAATTTAATCAAACTTAA	5	chr05	4654295	4654315	-	4654304	0	NA	4	0	0	NA	0	NA	0	NA	7.78	7.9	8.9	11.05	12.27	11.47	10.84	11.42	8.77	7.32	0	8.76	5.66	4.01	4.11
OS12G0547401	21nt:1:seq-40810		TCCACTCTTACGGGAATAGTT	AGGTGAGAATGCCCTTATCAA	0	chr12	22115023	22115043	-	22115032	0	NA	4	1	0	NA	0	NA	0	NA	0.12	0.1	0	0	0	0	0	0	0	0	0	0	0	0	0
OS12G0639800	21nt:1:seq-40886		AGTAACTCACACGTGTTAGTT	TTGTTGAGTGTTGACACACAA	5	chr12	27439102	27439122	+	27439113	0	NA	0	NA	0	NA	0	NA	5	0	0.16	0.34	0	0.15	0.44	0.14	0.42	0.45	0.53	0.42	1.15	0.32	0.3	0.07	0.09
OS06G0488200	21nt:1:seq-40928		TGCATCCGAGAAGATCACGTT	GCTTCGGTTCTTGTAGTGCAA	4	chr06	16779548	16779568	+	16779559	0	NA	0	NA	5	0	0	NA	0	NA	0.08	0.03	0.06	0.06	0.1	0.04	0.06	0	0.04	0.05	0.03	0.03	0	0.1	0
MSTRG.20188	21nt:1:seq-40933		CTCCTAAGGA--ATCCAGACGTT	GAGGATTCCTTATACGTCTGCAA	4	chr12	19288615	19288635	-	19288624	4	0	0	NA	0	NA	0	NA	0	NA	1.25	2.96	2.81	0.79	0.29	0.19	0	0	0	0	0	0	0	0.92	0
MSTRG.20188	21nt:1:seq-40933		CTCCTAAGGA--ATCCAGACGTT	GAGGATTCCTTATACGTCTGCAA	4	chr12	19288615	19288635	-	19288624	4	0	0	NA	0	NA	0	NA	2	0	1.25	2.96	2.81	0.79	0.29	0.19	0	0	0	0	0	0	0	0.92	0
OS03G0824000	21nt:1:seq-41025		GAAAGGAGAGGTTAG-AGCGTT	TTTTCCCCTCCGGTCTTCGCAA	4	chr03	34607864	34607884	-	34607875	0	NA	0	NA	0	NA	8.991	0	0	NA	57.84	62.01	93.14	64.87	67.88	80.15	66.33	55.94	58.52	48.61	10.7	45.21	74.56	61.76	54.3
OS09G0447600	21nt:1:seq-41038	MEL1-bound	TAAACGGAGATCGA-AGGCGTT	ATTTTCCTCGAGGTATCCGTAA	5	chr09	16729244	16729264	-	16729255	0	NA	4	0	0	NA	0	NA	0	NA	0.68	0.92	0.65	0.8	0.47	1.36	0.88	0.32	0.19	0.59	2.76	1.1	0.97	0.45	0.38
OS06G0185700	21nt:1:seq-41043	MEL1-bound	AGTGTTTGACTTACTGGCGTT	TCACAAATTGAATGGTCTACA	4.5	chr06	4315635	4315655	+	4315644	5.004	1	0	NA	0	NA	0	NA	0	NA	2.56	2.96	3.48	2.05	1.4	1.78	1.7	2.14	1.85	1.16	1.84	0.72	2.17	0.72	1.48
MSTRG.14865	21nt:1:seq-41067	MEL1-bound	GGTCTTGAGTAGTCCCTCGTT	CCGGGACACTTTAGGGATCAA	4.5	chr11	16520277	16520297	-	16520287	26.01	0	6	0	0	NA	0	NA	0	NA	3.31	1.19	2.07	0.96	0	0	0	0	0	0	0	0	0	0	0
OS12G0615100	21nt:1:seq-41067	MEL1-bound	GGTCTTGAGTAGTCCCTCGTT	TCAGAACACACCAGGAAGCTA	4.5	chr12	26088841	26088861	+	26088851	0	NA	0	NA	6.006	1	0	NA	0	NA	2.23	2.59	1.95	1.54	2.41	1.61	1.62	1.52	1.64	1.4	2.86	1.61	1.72	1.39	1.38
MSTRG.14865	21nt:1:seq-41067	MEL1-bound	GGTCTTGAGTAGTCCCTCGTT	CCGGGACACTTTAGGGATCAA	4.5	chr11	16520277	16520297	-	16520287	26.01	0	6	0	3	0	0	NA	0	NA	3.31	1.19	2.07	0.96	0	0	0	0	0	0	0	0	0	0	0
OS08G0484600	21nt:1:seq-41078		CGGCTAGTATGACGTCTCGTT	GCTGGTGATGCTGCAGTACAA	4.5	chr08	23947190	23947210	+	23947200	0	NA	0	NA	0	NA	0	NA	46.97	0	3.36	2.31	2.29	2.92	2.52	3.44	2.56	2.45	1.85	1.95	3.14	2.41	2.37	3.21	3.12
OS01G0322800	21nt:1:seq-41094		AACCTCTCATGGATCGTCGTT	TTGCAGAGTACATGGCCTCAA	4.5	chr01	12305105	12305125	-	12305115	0	NA	0	NA	4	1	0	NA	0	NA	0.86	0.88	1.16	0.57	0.95	1.03	1.05	0.16	0.6	0.41	0.21	0.39	0.16	0.42	0.88
OS12G0147500	21nt:1:seq-41097		CTTCCCTTTCGAGTCGTCGTT	GAAGCGGATGCGCAGCAGCGA	4	chr12	2319011	2319031	+	2319022	8.004	0	0	NA	0	NA	0	NA	0	NA	9.74	10.44	10.04	10.4	9.12	9.57	10.11	7.96	9.89	6.09	2.82	7.32	6.82	7.03	7.82
OS05G0503100	21nt:1:seq-41109	MEL1-bound	AGAAAGGTGTGAGGTGTCGTT	TCATTTCCCAGTCCAAAGCAA	4.5	chr05	24775645	24775665	+	24775655	0	NA	4	1	0	NA	0	NA	0	NA	11.07	12.57	9.9	9.52	8.45	7.65	6.1	1.85	4.56	4.24	0.25	4.57	4.24	5.88	8.24
OS01G0649000	21nt:1:seq-41112		CCGTACAGGCTTCCATTCGTT	GGTGTCTCCGCAGGAAAGGAA	5	chr01	26187127	26187147	+	26187136	0	NA	7.004	1	0	NA	0	NA	0	NA	2.6	2.39	2.38	1.36	1.4	1.5	1.6	1.58	0.99	1.24	1.86	0.93	1.25	1.23	1.41
OS12G0133600	21nt:1:seq-41155	MEL1-bound	ATACGGGAGCAAATGAAGGTT	TATGACTTCGTCTGCTTCCAC	4	chr12	1651933	1651953	-	1651944	0	NA	0	NA	0	NA	11.016	1	0	NA	3.28	2.98	3.5	3.12	4.29	3.91	1.71	1.03	1.6	1.26	1.12	1.18	1.75	2.74	2.85
OS09G0482000	21nt:1:seq-41176		TTCTACGTTCGAAGAGAGGTT	AAGATGC-AGCTTATCTCGAA	3.5	chr09	18512680	18512700	-	18512691	0	NA	0	NA	0	NA	0	NA	7.997	1	1.67	2.2	2.03	3.55	2.83	3.02	1.94	2.86	3.02	1.92	1.09	1.58	4.39	2.39	2.54
OS01G0532300	21nt:1:seq-41189		TCGCTGTCGGTTACTGAGGTT	AGCGGCGGCCAAGAAGTCCAA	4	chr01	19200776	19200796	-	19200786	0	NA	0	NA	0	NA	0	NA	6.001	1	0.62	0.68	0.4	0.39	0.29	0.93	0.43	1.18	0.46	0	0.85	1.01	5.58	5.51	5.34
OS07G0112400	21nt:1:seq-4126		TCGAAGTCTCTCGTGTCTTCA	AGCTACAACGAGCACAGCAGC	5	chr07	693692	693712	-	693702	0	NA	0	NA	0	NA	0	NA	4	1	3.26	1.77	2.51	2.33	1.59	1.46	1.53	1.55	1.26	1.13	0	1.06	2.82	1.73	1.09
OS10G0555300	21nt:1:seq-41275		TAGGAGCATCGTCTTTCGGTT	ATCTTTGGAGCCAAAAGCCAA	4	chr10	21810792	21810812	-	21810803	6	1	0	NA	0	NA	0	NA	0	NA	15.44	16.5	16.61	26.4	28.4	27.88	31.27	26.12	24.36	21.47	6.98	18.14	14.95	14.35	13.9
OS06G0679800	21nt:1:seq-41306	MEL1-bound	TCGTGTTTGGCTTTTCGGGTT	AGCACATACTGAAAAGTCTAA	2.5	chr06	28289442	28289462	+	28289452	0	NA	0	NA	0	NA	0	NA	10	0	0.27	0.08	0.18	0.42	0.67	0.53	0.22	0.44	0.35	0.28	0.27	0.09	0.11	0.13	0.09
OS01G0287700	21nt:1:seq-41374		TCTCGTCTGCTGTGTGTGGTT	TGAACAGGTGATGCACACCAA	4	chr01	10346656	10346676	-	10346665	0	NA	0	NA	0	NA	5.005	1	0	NA	3.78	4.14	4.55	3.94	3.16	3.43	2.6	2.78	2.63	2.53	1.77	2	1.76	2.26	1.84
OS06G0549700	21nt:1:seq-41374		TCTCGTCTGCTGTGTGTGGTT	TGAACAGGTGATGCACACCAA	4	chr06	20822153	20822173	-	20822162	0	NA	0	NA	0	NA	5.005	1	0	NA	2.94	3.53	2.84	2.71	2.07	2.84	1.77	1.65	1.28	1.37	2.14	1.47	1.78	1.82	2.78
OS01G0279100	21nt:1:seq-41375		TCCCCAACTTGACTTGTGGTT	AGGGATTGGTCTGGACACCAA	4	chr01	9875730	9875750	+	9875741	0	NA	0	NA	0	NA	0	NA	46.956	0	17.48	16.45	22.96	21.86	24.76	23.96	33.02	34.18	34.99	39.12	50.92	39.23	65.45	56.19	57.68
OS02G0266000	21nt:1:seq-41380		CGCGTCTCAGAAGACTTGGTT	GCAGAGTCTCTTCTGAAGCAA	5	chr02	9505061	9505081	+	9505072	0	NA	0	NA	0	NA	0	NA	6.996	0	2.19	3.05	1.69	0.84	0.74	1.27	1.2	0.84	0.87	1.15	2.54	0.57	1.52	1	1.95
OS02G0700901	21nt:1:seq-41420		CCGAGGTAGGTGCGGAATGTT	GGCTCCACCTGCGCCGTCCAC	5	chr02	28828072	28828092	+	28828081	0	NA	0	NA	0	NA	0	NA	4	1	2.28	3.21	2.64	3.43	5.43	3.47	4.85	8.29	3.59	3.74	0	2.39	4.69	3.65	3.7
OS02G0155400	21nt:1:seq-41470	MEL1-bound	GCTGCTGTCTCCTTCTATGTT	CTATGCCAGAGGACGAAACAA	4.5	chr02	3039001	3039021	+	3039011	0	NA	0	NA	0	NA	0	NA	4	1	0	0	2.95	0	0	0	0	0	1.1	0	0	0	4.76	8.15	9.16
OS03G0740800	21nt:1:seq-41497		TATTAGACGTAGAGGACTGTT	AGAATTTGAATCTGCTGACAA	3.5	chr03	30397913	30397933	+	30397922	0	NA	0	NA	4	1	0	NA	0	NA	7.35	6.11	8.61	5.41	7.08	5.86	6.16	4.75	6.13	3.54	4.56	4.28	4.38	3.34	3.78
OS03G0190000	21nt:1:seq-41504		GCGAATGTTTCGAGACCTGTT	CGCCCTCAAAGCCCTGAACAA	5	chr03	4694957	4694977	+	4694966	0	NA	0	NA	0	NA	0	NA	34.986	0	30.46	29.88	25.03	27.52	32.48	21.61	36.52	19.39	29.02	38.13	4.64	48.87	15.8	32.8	25.3
OS07G0178950	21nt:1:seq-41529		CGCTACTGAATAACATCTGTT	GCGATCTCTCATGGTAGATAG	5	chr07	4158254	4158274	-	4158264	0	NA	7.997	0	0	NA	0	NA	0	NA	8.56	9.72	7.64	7.19	6.4	8.13	5.91	5.28	5.28	5.93	5.3	6.01	6.23	6.49	5.46
[truncated: 436 more rows]
