# Supplementary material for: Reproductive phasiRNAs regulate reprogramming of gene expression and meiotic progression in rice
Source: Nat Commun. 2020 Nov 27;11:6031. doi: 10.1038/s41467-020-19922-3 (PMC7695705; doi:10.1038/s41467-020-19922-3)
Supplement: Supplementary file 8 — Supplementary Data 5 [file 41467_2020_19922_MOESM8_ESM.xlsx]

## Sheet: GO term
GO_acc	term_type	Term	FDR	Overlapped with F GO terms of the reported 6 gene groups *
GO:0000166	F	nucleotide binding	5.5e-09	Group 1
GO:0017076	F	purine nucleotide binding	4e-08	Group 1
GO:0032555	F	purine ribonucleotide binding	4.2e-08	Group 1
GO:0032553	F	ribonucleotide binding	4.2e-08	Group 1
GO:0001882	F	nucleoside binding	5.6e-08	Group 1
GO:0001883	F	purine nucleoside binding	1.3e-07	Group 1
GO:0030554	F	adenyl nucleotide binding	1.3e-07	Group 1
GO:0032559	F	adenyl ribonucleotide binding	2.3e-07	Group 1
GO:0005524	F	ATP binding	2.3e-07	Group 1
GO:0016773	F	phosphotransferase activity	3.4e-07
GO:0016301	F	kinase activity	5.7e-07	Group 1
GO:0004672	F	protein kinase activity	0.00052	Group 1
GO:0000155	F	two-component sensor activity	0.00084
GO:0004673	F	protein histidine kinase activity	0.00084
GO:0004674	F	protein serine/threonine kinase activity	0.0015	Group 1
GO:0004713	F	protein tyrosine kinase activity	0.0057
GO:0016682	F	oxidoreductase activity	0.02	Group 1,Group 5
GO:0016818	F	hydrolase activity	0.022
GO:0017111	F	nucleoside-triphosphatase activity	0.029	Group 1
GO:0016462	F	pyrophosphatase activity	0.029
GO:0042578	F	phosphoric ester hydrolase activity	0.032
GO:0005515	F	protein binding	0.033	Group 1
GO:0004437	F	inositol or phosphatidylinositol phosphatase activity	0.033
GO:0016791	F	phosphatase activity	0.061
GO:0019200	F	carbohydrate kinase activity	0.07
GO:0060089	F	molecular transducer activity	0.1
GO:0004871	F	signal transducer activity	0.1
GO:0031224	C	intrinsic to membrane	0.00076
GO:0016021	C	integral to membrane	0.00076
GO:0016020	C	membrane	0.00076
GO:0044425	C	membrane part	0.00089
GO:0005643	C	nuclear pore	0.075
GO:0012505	C	endomembrane system	0.075
GO:0005635	C	nuclear envelope	0.075
GO:0046930	C	pore complex	0.075
GO:0044281	P	small molecule metabolic process	3.1e-06
GO:0043412	P	macromolecule modification	5.7e-05
GO:0006464	P	protein modification process	7e-05
GO:0043687	P	post-translational protein modification	0.00023
GO:0006796	P	phosphate metabolic process	0.0003
GO:0006793	P	phosphorus metabolic process	0.0003
GO:0016310	P	phosphorylation	0.0013
GO:0044267	P	cellular protein metabolic process	0.0013
GO:0006468	P	protein amino acid phosphorylation	0.0017
GO:0005975	P	carbohydrate metabolic process	0.011
GO:0018193	P	peptidyl-amino acid modification	0.022
GO:0018106	P	peptidyl-histidine phosphorylation	0.027
GO:0018202	P	peptidyl-histidine modification	0.033
GO:0051179	P	localization	0.048
GO:0051234	P	establishment of localization	0.061
GO:0006810	P	transport	0.061
GO:0016070	P	RNA metabolic process	0.063
GO:0006355	P	regulation of transcription, DNA-dependent	0.064
GO:0051252	P	regulation of RNA metabolic process	0.066
GO:0006457	P	protein folding	0.068
GO:0050789	P	regulation of biological process	0.068
GO:0019748	P	secondary metabolic process	0.068
GO:0006351	P	transcription, DNA-dependent	0.068
GO:0032774	P	RNA biosynthetic process	0.068
GO:0044262	P	cellular carbohydrate metabolic process	0.068
GO:0006725	P	cellular aromatic compound metabolic process	0.068
GO:0042180	P	cellular ketone metabolic process	0.068
GO:0006790	P	sulfur metabolic process	0.068
GO:0009698	P	phenylpropanoid metabolic process	0.085
GO:0043436	P	oxoacid metabolic process	0.085
GO:0050794	P	regulation of cellular process	0.085
GO:0006082	P	organic acid metabolic process	0.085
GO:0019752	P	carboxylic acid metabolic process	0.085
GO:0006519	P	cellular amino acid and derivative metabolic process	0.085
GO:0010033	P	response to organic substance	0.094
GO:0065007	P	biological regulation	0.094
GO:0009719	P	response to endogenous stimulus	0.094
GO:0009725	P	response to hormone stimulus	0.094
Significance was determined by Yekutieli (FDR) tests
* Reference	Nelms, B. & Walbot, V. Defining the developmental program leading to meiosis in maize. Science 364, 52-56 (2019).
