# Supplementary material for: Reproductive phasiRNAs regulate reprogramming of gene expression and meiotic progression in rice
Source: Nat Commun. 2020 Nov 27;11:6031. doi: 10.1038/s41467-020-19922-3 (PMC7695705; doi:10.1038/s41467-020-19922-3)
Supplement: Supplementary file 9 — Supplementary Data 6 [file 41467_2020_19922_MOESM9_ESM.xlsx]

## Sheet: Sheet1
Primers used in this study
Construction of mel1 plants
target site 1	F-primer	gccgTCGGACAAGGATCTGGCAC
	R-primer	aaacGTGCCAGATCCTTGTCCGA
Construction of msppl1 plants
target site 1	F-primer	GCCGCTAGTTCCATAGACACCAAG
	R-primer	AAACCTTGGTGTCTATGGAACTAG
target site 2	F-primer	GTTGATCACCTAACTGGTATTGG
	R-primer	AAACCCAATACCAGTTAGGTGAT
Construction of msppl2 plants
target site 1	F-primer	GCCGTTGCACGAAGTTATCAAAGA
	R-primer	AAACTCTTTGATAACTTCGTGCAA
target site 2	F-primer	GTTGTCTTTGTAGAGGCTACTATA
	R-primer	AAACTATAGTAGCCTCTACAAAGA
Construction of phasiRNA targets overexpressin transgenic plants
LOC_Os01g47820	F-primer	GTGTTACTTATGCAGGATATCATGGCTGCGCTGCTGTATCT
	R-primer	TCACTTAGCGGCCGCACTAGTCTAATATGAATAGGCAGGATGGTAGTCG
LOC_Os06g45020	F-primer	GTGTTACTTATGCAGGATATCATGCGGGGAGGTACGGTG
	R-primer	TCACTTAGCGGCCGCACTAGTTTACTCCGATTCCTCACCAGTTTC
LOC_Os07g35740	F-primer	GTGTTACTTATGCAGGATATCATGCGGCGGCGCTCCACG
	R-primer	TCACTTAGCGGCCGCACTAGTCTACCTGGGAGACAATTGTGTCAC
LOC_Os11g10710	F-primer	GTGTTACTTATGCAGGATATCATGAATCCAACTAATGTACCATACCAA
	R-primer	TCACTTAGCGGCCGCACTAGTTTATACCTGCGTATTACAGTTCAAGATG
LOC_Os08g35600	F-primer	GTGTTACTTATGCAGGATATCATGGCTGAGTTGCGGACGT
	R-primer	TCACTTAGCGGCCGCACTAGTCTAGGCACCCCTCTCCTTGAG
LOC_Os06g37670	F-primer	GTGTTACTTATGCAGGATATCATGGTTGCAAGCTCTGCCTC
	R-primer	TCACTTAGCGGCCGCACTAGTTTAATAACTTATTAGTGATGAAGTTCTGGTTG
LOC_Os06g36320	F-primer	GTGTTACTTATGCAGGATATCATGGACAATCCCCACCTTGTT
	R-primer	TCACTTAGCGGCCGCACTAGTCTATTGTGCCAAATTCTCATACCC
LOC_Os08g38170	F-primer	GTGTTACTTATGCAGGATATCATGCTCACCACATCATCACATAGC
	R-primer	TCACTTAGCGGCCGCACTAGTTTAGGCAGCGACGTTGGTAAT
LOC_OsOs03g43720	F-primer	GTGTTACTTATGCAGGATATCATGGAAACATACACTACGGATGAAGC
	R-primer	TCACTTAGCGGCCGCACTAGTTCAATCCATTCCACGCCCT
LOC_Os10g22890	F-primer	GTGTTACTTATGCAGGATATCATGTTTACTATTCTGAAATTGCTTCCA
	R-primer	TCACTTAGCGGCCGCACTAGTTCAGTCAGAAACTATTTTGTTTATTTCTTC
qRT-PCR primers
Actin2	F-primer	GTGCTTTCCCTCTATGCT
	R-primer	CTCGGCAGAGGTGGTGAA
U6	F-primer	TACAGATAAGATTAGCATGGCCCC
	R-primer	GGACCATTTCTCGATTTGTACGTG
GAPDH	F-primer	AAGCCAGCATCCTATGATCAGATT
	R-primer	CGTAACCCAGAATACCCTTGAGTTT
MSPPL1	F-primer	TTCCATTTGGCATTGTGCAGC
	R-primer	GCAAAGTTTCTGGAGGGGACT
MSPPL2	F-primer	GTGAAGGGCATCATGCAACC
	R-primer	ACGCCTCTCACCAAAATTGAA
seq-23167	F-primer	ggcccgcGAAAGATCACCTAAC
	RT-primer	GTCGTATCCAGTGCAGGGTCCGAGGTATTCGCACTGGATACGACATACCAGT
seq-41154	F-primer	cgccgcgTTGGAAGGATACTAA
	RT-primer	GTCGTATCCAGTGCAGGGTCCGAGGTATTCGCACTGGATACGACGCTGTG
seq-23167ed.	F-primer	gcggccgAGAAAGATCACCTAA
	RT-primer	GTCGTATCCAGTGCAGGGTCCGAGGTATTCGCACTGGATACGACTACCAGTT
seq-41154ed.	F-primer	ggcggcgTGGAAGGATACTAAC
	RT-primer	GTCGTATCCAGTGCAGGGTCCGAGGTATTCGCACTGGATACGACTGCTGTGT
seq-5424	F-primer	cgcggAGGGACAGAAGAGTT
	RT-primer	GTCGTATCCAGTGCAGGGTCCGAGGTATTCGCACTGGATACGACAGCTCAAAC
seq-24424	F-primer	gcgccgcGAGTATCTCAGAATT
	RT-primer	GTCGTATCCAGTGCAGGGTCCGAGGTATTCGCACTGGATACGACTCCCACAAT
seq-22827	F-primer	cgccggcCTTTCTTTGTAGAGG
	RT-primer	GTCGTATCCAGTGCAGGGTCCGAGGTATTCGCACTGGATACGACTAGTAGCC
seq-33993	F-primer	ggcccTCCAGTGACAGTTGG
	RT-primer	GTCGTATCCAGTGCAGGGTCCGAGGTATTCGCACTGGATACGACGGAGCC
seq-19810	F-primer	ccgcggCTCAAACACAGAACC
	RT-primer	GTCGTATCCAGTGCAGGGTCCGAGGTATTCGCACTGGATACGACGGCTAAG
seq-14520	F-primer	gcccggCCACTACAGATCTAG
	RT-primer	GTCGTATCCAGTGCAGGGTCCGAGGTATTCGCACTGGATACGACGAGTTTC
seq-21754	F-primer	cggccgcTTAAGCTCTTGGAC
	RT-primer	GTCGTATCCAGTGCAGGGTCCGAGGTATTCGCACTGGATACGACCAAAAGG
seq-40241	F-primer	ggccgTTCGATCAGGGGTGT
	RT-primer	GTCGTATCCAGTGCAGGGTCCGAGGTATTCGCACTGGATACGACTTCTTGA
Universal reverse primer for phasiRNA	R-primer	CCAGTGCAGGGTCCGAGGT
osa-miR171	RT-primer	GTCGTATCCAGTGCAGGGTCCGAGGTATTCGCACTGGATACGACGATATTG
osa-miR171	F-primer	GGCGGCTGATTGAGCCG
osa-miR2118 (for a,b,c,f,g,h,j,k,m,n,q)	RT-primer	GTCGTATCCAGTGCAGGGTCCGAGGTATTCGCACTGGATACGACTAGGAA
osa-miR2118 (for d,e,p,r)	RT-primer	GTCGTATCCAGTGCAGGGTCCGAGGTATTCGCACTGGATACGACTAGGCA
osa-miR2118a	F-primer	GCTTCTCGATGCCTCCCA
osa-miR2118b/n/p	F-primer	GTTCCCGATGCCTCCCA
osa-miR2118c/q	F-primer	GCTTCCCGATGCCTCCTA
osa-miR2118d/f/j/m	F-primer	GCTTCCTGATGCCTCCCA
osa-miR2118e/r	F-primer	TGTTCCCAATGCCTCCCA
osa-miR2118g	F-primer	GGCTTCCTAATGCCTCCCA
osa-miR2118h/k	F-primer	CGCTTCCTGATGCCTCTCA
Universal reverse primer for miR2118	R-primer	CCAGTGCAGGGTCCGAGGT
LOC_Os08g38170	F-primer	ATGTGCTTGTGTCCCTGGAG
	R-primer	TGATCCAGCTGCACCTATGC
LOC_Os10g22890	F-primer	CTGCCCAAACTTCCTGTTGC
	R-primer	GAGGCGCTCCGATAGGTTAC
LOC_Os03g43720	F-primer	ATGCTTGCTGGCTCTACGTT
	R-primer	ACCATCCAAGTGCCACGATT
LOC_Os03g03830	F-primer	GGCTCTCCAAGTGGTGCCAG
	R-primer	TGAGGAGCTATCATCGCGGC
LOC_Os01g47820	F-primer	TACAGACGTTCGGCAAGGAG
	R-primer	TCCCTTCTGAGCAAAACCCC
LOC_Os06g45020	F-primer	ACCTGGTTCAGCTTGTCTCG
	R-primer	TACACAAGTAACCGCTGCCC
LOC_Os07g35740	F-primer	TGCTCGGGGCCTTCAATATC
	R-primer	CTCGAGTCTGGTCTTGTCCG
LOC_Os11g10710	F-primer	TGAGGAGCGAAAGCTTGGTA
	R-primer	TCGTCAAACCCTTCCGTGTG
LOC_Os08g35600	F-primer	GTCGCCATAGGGAGCAAAGT
	R-primer	CTCTTGGGCCCCTTTGTAGG
LOC_Os06g37670	F-primer	CCTGGGAAGGGTAATCAGGC
	R-primer	TCGGGTGTCAATGAAGTCGG
LOC_Os06g36320	F-primer	ACATGGCACCAGAGTTTGGA
	R-primer	TTCGCAAACCTCCCTGTTGT
LOC_Os06g40060	F-primer	GCAGCGCTTGAGATTTCGTT
	R-primer	CCACCAGAGGGGCAAGAAAA
LOC_Os03g29910	F-primer	AGGCAAGATGATGAAGCAGTGT
	R-primer	CTTGGGAGTGGAAAGAACAGC
LOC_Os04g32020	F-primer	CGGATATGATGGTCAGGGGC
	R-primer	GCACTGCTGGATTTGCTTCC
LOC_Os08g43580	F-primer	CTACTTCTACCTTGGGCCAGC
	R-primer	ATTACGGCACAGAGGGCAAT
LOC_Os11g07060	F-primer	ATCCCCTAATGAGCGCATGG
	R-primer	ACTCCGTATGATACAAATAATGCCA
LOC_Os06g08140	F-primer	GAAGTGAGTGCCCAAGCTCA
	R-primer	CGGCAATTTCACTCAATGGGG
LOC_Os02g58440	F-primer	TCGATCTGTGTCGCTTTGCT
	R-primer	AGACGCCATGACTTGTCTGT
LOC_Os05g32350	F-primer	TTTGCATCGCAGTCATCCCT
	R-primer	AGACAGTCATCGTCTCAACAAGT
LOC_Os05g51530	F-primer	AGGTTTCCAGGTTCGCGATT
	R-primer	TGGCATAGCACCATTGCAGA
LOC_ Os08g32410	F-primer	CGTTCGCGCTCCTCGTGTTC
	R-primer	CATCAGGGTCGGAGGCCCAG
LAC10	F-primer	ACGTGCCCATCATCTTCGGAG
	R-primer	GAGCCTAAACGTGTCTTTGCTTGAG
LAC17	F-primer	TGGCTCTTAAGCCTGGCAC
	R-primer	CCGTTCACCGTCATTATGTTGT
