# Supplementary material for: Reproductive phasiRNAs regulate reprogramming of gene expression and meiotic progression in rice
Source: Nat Commun. 2020 Nov 27;11:6031. doi: 10.1038/s41467-020-19922-3 (PMC7695705; doi:10.1038/s41467-020-19922-3)
Supplement: Supplementary file 11 — Source Data [file 41467_2020_19922_MOESM11_ESM.xlsx]

## Sheet: Fig1a
Figure 1a	Distribution of MEL1 protein

## Sheet: Fig1b
Figure 1b	sucrose gradient analysis of WT PMC premeosis stage spikelet
Data Columns:
Sample	Source	Position(mm)	Absorbance	Fraction Number	Fraction Volume(ml)
736596	380833	0	0.216722	1	0.661
733182	380811	0.08	0.22611
729261	380839	0.15	0.237232
726628	380916	0.23	0.245046
725557	380948	0.3	0.248236
724079	381062	0.38	0.253021
722277	380734	0.45	0.256357
721967	380794	0.53	0.257558
721156	380696	0.6	0.259331
720823	380752	0.68	0.260577
720746	380760	0.75	0.260839
720413	380714	0.83	0.261537
721001	380828	0.9	0.26048
721390	380837	0.98	0.259425
721106	380859	1.05	0.260349
721326	380805	1.13	0.259435
721547	380798	1.2	0.25877
721593	380816	1.28	0.258736
721457	380820	1.36	0.259144
721280	380732	1.43	0.259173
721287	380599	1.51	0.258438
721647	380696	1.58	0.257939
721779	380669	1.66	0.257419
721671	380573	1.73	0.257209
721086	380619	1.81	0.259116
721421	380821	1.88	0.259251
720916	380624	1.96	0.259625
728701	380704	2.03	0.238078
688072	380709	2.11	0.35549
577244	380563	2.18	0.71406
9464	380282	2.26	9.12363
9367	380259	2.33	9.14459
9238	380273	2.41	9.17304
9116	380239	2.48	9.20006
9043	380303	2.56	9.21685
8978	380245	2.63	9.2313
8918	380128	2.71	9.24439
8970	380110	2.78	9.2324
9043	380176	2.86	9.21617
9068	380262	2.93	9.21098
9114	380110	3.01	9.19981
9074	380148	3.08	9.20902
9089	380103	3.16	9.20539
9154	380235	3.23	9.19152
9170	380135	3.31	9.18741
9230	380099	3.38	9.17387
9054	380173	3.46	9.21367
9052	380272	3.53	9.21465
9043	380214	3.61	9.21637
9090	380211	3.68	9.20575
9175	380230	3.76	9.18681
9273	380478	3.83	9.1664
9306	380453	3.91	9.159
9287	380295	3.98	9.16233
9232	380267	4.06	9.17433
9215	380417	4.13	9.17891
9106	380288	4.21	9.20257
9048	380183	4.28	9.21508
9017	380068	4.36	9.22148
8949	380294	4.43	9.23818
8893	380245	4.51	9.25076
8854	380281	4.58	9.25995
8791	380210	4.66	9.27418
8796	380080	4.73	9.27232
8771	380228	4.81	9.27894	2	0.674
8758	380290	4.88	9.2823
8709	380333	4.96	9.29402
8688	380161	5.03	9.29803
8715	380078	5.11	9.29124
8704	380219	5.18	9.29458
8777	380163	5.26	9.27719
8808	380089	5.33	9.26957
8874	380249	5.41	9.25516
8948	380263	5.48	9.23824
9109	380105	5.56	9.20091
9156	380211	5.63	9.19095
9198	380288	5.71	9.182
9251	380295	5.78	9.17028
9388	380348	5.85	9.14048
9494	380185	5.93	9.11664
9656	380167	6	9.08192
9784	380198	6.08	9.05514
9995	380238	6.15	9.0117
10147	380290	6.23	8.9811
10215	380416	6.31	8.96811
10614	380178	6.38	8.88843
10813	380087	6.46	8.84993
10967	380122	6.53	8.82118
11223	380256	6.61	8.77469
11504	380311	6.68	8.72439
11877	380359	6.76	8.65936
12148	380333	6.83	8.61306
12564	380342	6.91	8.54421
12943	380327	6.98	8.48332
13291	380410	7.06	8.42948
13825	380452	7.13	8.3491
14293	380287	7.21	8.2801
14792	380518	7.28	8.21113
15083	380472	7.36	8.17102
15657	380480	7.43	8.09464
16229	380442	7.51	8.02102
16994	380310	7.58	7.92606
17626	380205	7.66	7.85078
18346	380160	7.73	7.76862
19161	380199	7.81	7.6799
20009	380109	7.88	7.59081
20907	380171	7.96	7.50131
21757	380287	8.03	7.4204
22779	380288	8.11	7.32648
23319	380135	8.18	7.27771
24213	380034	8.26	7.20019
25472	380062	8.33	7.09663
26697	380094	8.41	7.00069
27844	380186	8.48	6.91511
29181	380218	8.56	6.81932
30617	380105	8.64	6.72042
31848	380195	8.71	6.64025
33491	380214	8.79	6.53743
35126	380248	8.86	6.44009
36631	380090	8.94	6.3534
38318	380031	9.01	6.26095
40140	380078	9.09	6.16616
41081	380123	9.16	6.11899
43151	380170	9.24	6.01865
45339	380220	9.31	5.91772
47354	380059	9.39	5.82788
49719	380051	9.46	5.72811
52554	380068	9.53	5.61474	3	0.675
55160	380055	9.61	5.51565
57561	380096	9.68	5.42869
60549	379956	9.76	5.32439
63757	380064	9.83	5.21934
66489	380214	9.91	5.13429
68076	380195	9.98	5.08593
71822	380236	10.06	4.97654
75288	380195	10.13	4.87989
79137	380182	10.21	4.7778
83625	380114	10.28	4.66457
87929	380134	10.36	4.56199
92948	379975	10.43	4.44755
95194	379964	10.51	4.39864
99267	380045	10.58	4.31335
104396	380164	10.66	4.21091
109450	380068	10.73	4.11366
114521	380059	10.81	4.02094
119267	380073	10.88	3.93793
124414	380016	10.96	3.85118
129652	380096	11.03	3.76723
135489	380092	11.11	3.67711
141389	380023	11.18	3.58952
147145	380011	11.26	3.50781
152796	379970	11.33	3.43048
155949	380011	11.41	3.38891
163248	380022	11.48	3.29537
168004	379958	11.56	3.23627
174239	380111	11.63	3.16253
181729	380154	11.71	3.07665
187715	380078	11.78	3.00993
193625	380115	11.86	2.9467
200771	380051	11.93	2.8722
207898	380128	12.01	2.80124
216129	380166	12.08	2.722
223434	379987	12.16	2.65302
230219	379987	12.23	2.59181
233875	380000	12.31	2.55965
243313	379977	12.38	2.47857
250341	380000	12.46	2.42043
257497	380021	12.53	2.36288
266110	379966	12.61	2.29526
274070	380026	12.68	2.23528
281156	379970	12.76	2.18275
290741	380018	12.83	2.11442
300368	380148	12.91	2.04846
306717	380043	12.98	2.0051
315994	380084	13.06	1.94435
325630	380192	13.13	1.88347
329145	380347	13.21	1.86234
338765	380176	13.28	1.80247
347757	380220	13.36	1.7491
356262	380118	13.43	1.69912
364060	380159	13.51	1.65503
374243	380174	13.58	1.59867
379604	380190	13.66	1.56965
385336	380050	13.73	1.53823
392714	380266	13.81	1.50059
400876	380208	13.88	1.45819
406801	380176	13.96	1.428
410057	380128	14.03	1.41143
416759	380176	14.11	1.37851
421951	380086	14.18	1.35269
428033	380116	14.26	1.32357	4	0.672
435040	380092	14.33	1.29022
437385	380081	14.41	1.27916
443561	380072	14.49	1.25042
450927	379957	14.56	1.21611
453708	379992	14.64	1.20371
458200	379919	14.71	1.18316
465308	380111	14.79	1.1527
470395	379929	14.86	1.12947
475787	380033	14.94	1.10671
479645	380033	15.01	1.09019
484163	380242	15.09	1.07213
489234	380070	15.16	1.04988
496572	380188	15.24	1.02006
500482	380417	15.31	1.00524
502320	380206	15.39	0.996606
511449	380149	15.46	0.959448
514990	380140	15.54	0.945282
516722	380211	15.61	0.938794
519810	380262	15.69	0.926877
526526	380254	15.76	0.900567
527922	380305	15.84	0.895424
534146	380319	15.91	0.871518
540916	380327	15.99	0.84579
542485	380334	16.06	0.839902
547697	380312	16.14	0.820219
549877	380283	16.21	0.811935
554512	380238	16.29	0.794518
555689	380107	16.36	0.789475
559406	380122	16.44	0.775914
559333	380215	16.51	0.776682
564107	380286	16.59	0.759674
565535	380232	16.66	0.754211
567686	380165	16.74	0.746083
572849	379964	16.81	0.726476
575951	380088	16.89	0.716093
578421	380173	16.96	0.707795
579436	380360	17.04	0.705214
585560	380363	17.11	0.683718
584997	380332	17.18	0.68552
584102	380012	17.26	0.68693
589644	380128	17.33	0.668232
591131	380114	17.41	0.663004
591282	380079	17.48	0.662293
595876	380046	17.56	0.646279
595650	379976	17.63	0.646678
599685	380274	17.71	0.634469
600946	380214	17.78	0.629848
603671	380137	17.86	0.620176
605658	380163	17.93	0.613592
604655	380140	18.01	0.61686
608278	380056	18.08	0.604184
610473	379979	18.16	0.596399
608113	380288	18.23	0.605988
611906	380388	18.31	0.593803
614495	380412	18.38	0.585293
614845	380479	18.46	0.584489
616426	380463	18.53	0.579148
617466	380221	18.61	0.574397
621487	380364	18.68	0.561885
622878	380286	18.76	0.556891
622053	380208	18.83	0.559183
623596	380263	18.91	0.55441
626736	380174	18.98	0.543654	5	0.674
627338	380215	19.06	0.541911
628444	380276	19.13	0.538635
626356	380232	19.21	0.545207
627120	380230	19.28	0.542702
630787	380245	19.36	0.530854
631933	380304	19.43	0.527457
634174	380319	19.51	0.520295
631695	380219	19.58	0.52777
635555	380141	19.66	0.514886
639009	380265	19.73	0.504464
638425	380265	19.81	0.506334
639065	380208	19.88	0.503977
640488	380124	19.96	0.498974
641991	380270	20.04	0.494964
642540	380213	20.11	0.492909
643282	380300	20.19	0.491015
646678	380347	20.26	0.480495
644270	380386	20.34	0.488338
648492	380246	20.41	0.47422
647905	380346	20.49	0.476611
651228	380411	20.56	0.466493
652393	380356	20.64	0.46254
649171	380208	20.71	0.471874
654029	380100	20.79	0.456038
652166	380148	20.86	0.462133
654383	380149	20.94	0.455194
656086	380311	21.01	0.450748
652427	380248	21.09	0.461852
658188	380292	21.16	0.444101
660600	380295	21.24	0.436633
659642	380226	21.31	0.439231
659695	380159	21.39	0.438706
660137	380351	21.46	0.438369
664979	380057	21.54	0.421833
666643	380106	21.61	0.416983
662849	380290	21.69	0.429652
664672	380208	21.76	0.423591
665112	380214	21.84	0.422269
664981	380101	21.91	0.422064
667533	380311	21.99	0.415357
664406	380290	22.06	0.424851
668869	380247	22.14	0.410921
668176	380211	22.21	0.412849
668756	380327	22.29	0.411698
669719	380401	22.36	0.409151
668269	380353	22.44	0.413328
669690	380300	22.51	0.408697
672913	380335	22.59	0.399061
671981	380338	22.66	0.401913
673477	380185	22.74	0.39654
672122	380300	22.81	0.40128
674928	380303	22.89	0.392771
672427	380271	22.96	0.400195
673210	380405	23.04	0.398535
676217	380353	23.11	0.389136
676029	380354	23.19	0.389711
676222	380238	23.26	0.388503
674648	380357	23.33	0.393911
672156	380286	23.41	0.401101
675802	380379	23.48	0.390532
671947	380415	23.56	0.402431
675270	380426	23.63	0.392397
669822	380304	23.71	0.408315	6	0.662
670017	380366	23.78	0.408053
668074	380334	23.86	0.413823
660836	380540	23.93	0.43722
662682	380464	24.01	0.431103
660284	380268	24.08	0.437466
658123	380320	24.16	0.444454
654411	380244	24.23	0.455618
648894	380260	24.31	0.473027
646991	380265	24.38	0.479063
643751	380308	24.46	0.489567
636902	380255	24.53	0.511167
634392	380117	24.61	0.518504
628952	379762	24.68	0.534214
623735	379645	24.76	0.550626
623442	379714	24.84	0.551959
618515	379759	24.91	0.568436
615037	379640	24.99	0.579333
612580	379815	25.06	0.588466
606797	379913	25.14	0.608402
607876	379994	25.21	0.605203
601277	379930	25.29	0.627192
599362	379978	25.36	0.633978
598371	379918	25.44	0.63704
597983	379827	25.51	0.637877
596102	379949	25.59	0.644981
594112	379880	25.66	0.651451
591474	380041	25.74	0.661424
590880	380046	25.81	0.663507
587959	379921	25.89	0.672973
591598	379877	25.96	0.660112
589217	379934	26.04	0.66867
590205	379887	26.11	0.664989
588096	379760	26.19	0.671629
587146	379891	26.26	0.675643
590221	379703	26.34	0.663942
588372	379785	26.41	0.670804
591867	379782	26.49	0.65867
590448	379834	26.56	0.663861
589957	379846	26.64	0.665628
594743	379889	26.71	0.649328
592045	379892	26.79	0.658647
596362	379939	26.86	0.644035
598182	379776	26.94	0.636922
598842	379769	27.01	0.634628
601658	379764	27.09	0.625002
601314	379998	27.16	0.627432
604779	379885	27.24	0.615067
607847	379929	27.31	0.604951
608760	380024	27.39	0.602391
610775	379972	27.46	0.59535
612423	379794	27.54	0.588878
614020	379874	27.61	0.58398
619653	379931	27.69	0.565602
618807	379894	27.76	0.568198
620139	379972	27.84	0.564218
624308	379902	27.91	0.550132
624311	380001	27.99	0.550655
628570	379936	28.06	0.536394
631524	380087	28.14	0.527614
631270	379967	28.21	0.527791
635698	379895	28.29	0.513101
633886	379881	28.36	0.518866	7	0.674
633403	379797	28.44	0.519973
633598	379775	28.51	0.519225
635398	379813	28.59	0.513625
641888	379848	28.66	0.493021
637177	379931	28.74	0.50854
642663	379950	28.81	0.491101
641934	379699	28.89	0.492071
646041	380050	28.96	0.480913
642985	380074	29.03	0.490744
641970	380031	29.11	0.493745
645004	380043	29.18	0.484162
643041	380068	29.26	0.490533
649693	380014	29.33	0.469185
644961	379942	29.41	0.483755
645274	379907	29.48	0.482573
649941	379874	29.56	0.46765
646962	379982	29.64	0.477632
652019	379970	29.71	0.461636
655045	380045	29.79	0.452566
654733	380015	29.86	0.453379
650072	380155	29.94	0.468751
651107	380118	30.01	0.465297
655839	380073	30.09	0.450238
660140	380201	30.16	0.437552
654934	380185	30.24	0.453666
654631	380128	30.31	0.454306
655478	380086	30.39	0.451434
661057	380129	30.46	0.434324
663320	380058	30.54	0.42695
659622	379952	30.61	0.437818
660750	380061	30.69	0.434909
664026	379953	30.76	0.424208
662216	379959	30.84	0.429825
666351	379981	30.91	0.417207
663135	380086	30.99	0.427671
660048	380152	31.06	0.437574
664947	380058	31.14	0.421937
660751	380082	31.21	0.435019
661767	380046	31.29	0.431681
658967	380065	31.36	0.440459
660064	380109	31.44	0.437293
661307	380115	31.51	0.433475
662548	380292	31.59	0.430592
665574	380111	31.66	0.420294
662647	380251	31.74	0.430066
658124	380051	31.81	0.443003
658827	380172	31.89	0.44147
657958	380025	31.96	0.443379
661146	380282	32.04	0.434872
660823	380246	32.11	0.435679
663289	380169	32.19	0.427643
658208	380232	32.26	0.443716
660263	380217	32.34	0.437257
661471	380125	32.41	0.433022
659964	380120	32.49	0.437662
662103	380146	32.57	0.431181
663952	380282	32.64	0.426207
667033	380189	32.72	0.416234
660716	380201	32.79	0.435768
660069	380377	32.87	0.438719
663373	380308	32.94	0.428132
664064	380344	33.02	0.426195
661920	380303	33.09	0.432591	8	0.674
661708	380260	33.17	0.433015
661510	380279	33.24	0.43373
663449	380056	33.31	0.426541
662309	380251	33.39	0.431109
660876	380358	33.46	0.436117
661095	380334	33.54	0.43531
664552	380303	33.61	0.424472
660378	380263	33.69	0.437148
659262	380319	33.76	0.44091
654062	380471	33.84	0.457931
651473	380308	33.92	0.465169
650885	380526	33.99	0.468189
646547	380527	34.07	0.481877
643731	380298	34.14	0.489577
641236	380432	34.21	0.498243
637712	380335	34.29	0.508997
633333	380444	34.36	0.523682
628814	380321	34.44	0.537672
630074	380375	34.51	0.533867
624859	380210	34.59	0.549985
618820	380324	34.66	0.570469
611937	380263	34.74	0.593027
608711	380371	34.81	0.604423
604427	380623	34.89	0.62023
606421	380673	34.96	0.613759
603293	380733	35.04	0.624663
596321	380676	35.11	0.648141
592873	380664	35.19	0.659941
589881	380569	35.26	0.669783
587000	380499	35.34	0.679424
583436	380566	35.41	0.692245
583465	380790	35.49	0.693347
580563	380662	35.56	0.702862
574032	380446	35.64	0.724848
574611	380422	35.71	0.722657
572190	380579	35.79	0.73214
567161	380551	35.86	0.750052
568208	380639	35.94	0.746752
564188	380515	36.01	0.760612
560912	380605	36.09	0.773012
564940	380583	36.16	0.758252
561199	380578	36.24	0.77182
560471	380650	36.31	0.774863
561514	380525	36.39	0.770387
562358	380478	36.46	0.767061
559889	380613	36.54	0.77679
557856	380497	36.61	0.783609
556629	380600	36.69	0.788668
555681	380462	36.76	0.791414
553005	380408	36.84	0.801001
557286	380592	36.91	0.786212
555864	380515	36.99	0.791025
553031	380604	37.06	0.801959
556995	380675	37.14	0.787727
555789	380722	37.21	0.792414
556454	380571	37.29	0.789156
560214	380692	37.36	0.776027
559683	380634	37.44	0.777656
559773	380683	37.51	0.77759
559705	380553	37.59	0.77714
563487	380603	37.66	0.763629
562166	380514	37.74	0.767953
562547	380551	37.74	0.766766
564002	380598	37.81	0.761733	9	0.674
567612	380599	37.89	0.748684
565235	380594	37.96	0.757243
567705	380363	38.04	0.747079
570500	380476	38.12	0.737638
569194	380390	38.19	0.741865
570698	380508	38.27	0.7371
572657	380413	38.34	0.729578
575062	380377	38.42	0.720809
573496	380231	38.49	0.725603
573203	380311	38.57	0.727079
578290	380253	38.64	0.708689
578216	380286	38.72	0.709128
579961	380321	38.79	0.703151
579889	380597	38.87	0.704889
579712	380400	38.94	0.704454
584184	380531	39.02	0.689435
581460	380583	39.09	0.699278
581671	380484	39.17	0.698004
584384	380503	39.24	0.688585
584641	380481	39.32	0.687567
583946	380551	39.39	0.690377
588257	380396	39.47	0.674493
584806	380295	39.54	0.685989
587181	380520	39.62	0.678906
587753	380451	39.69	0.676543
587004	380416	39.77	0.678964
586475	380320	39.84	0.680292
585384	380186	39.92	0.683381
589872	380476	39.99	0.669314
588265	380387	40.07	0.674417
586508	380255	40.14	0.679827
587285	380447	40.22	0.678151
589053	380387	40.29	0.671678
587406	380330	40.36	0.6771
586629	380518	40.44	0.68082
588037	380435	40.51	0.675468
585650	380314	40.59	0.68314
586887	380386	40.66	0.67921
585131	380342	40.74	0.685105
583341	380367	40.81	0.691508
584592	380417	40.89	0.687394
584342	380659	40.96	0.68957
582408	380538	41.04	0.695703
581838	380517	41.11	0.697594
579944	380617	41.19	0.704803
580367	380632	41.26	0.703391
574543	380603	41.34	0.723872
571832	380685	41.41	0.73399
571574	380521	41.49	0.734032
563929	380499	41.56	0.761466
560371	380357	41.64	0.773652
553635	380621	41.71	0.799817
545936	380681	41.79	0.828793
543484	380530	41.86	0.837191
535786	380752	41.94	0.867573
523951	380605	42.02	0.912486
516199	380679	42.09	0.943383
506368	380615	42.17	0.982383
494013	380517	42.24	1.0324
485423	380625	42.32	1.06887
474826	380573	42.39	1.11375
466810	380691	42.47	1.14922
460690	380748	42.47	1.17653
453456	380642	42.54	1.20835	10	0.673
446395	380784	42.62	1.24122
442000	380719	42.69	1.26112
430555	380735	42.77	1.31488
422808	380740	42.84	1.35206
415524	380794	42.92	1.38791
405701	380645	42.99	1.43606
398571	380488	43.07	1.47149
392133	380555	43.14	1.50517
383860	380565	43.22	1.54886
376414	380541	43.29	1.58881
370326	380469	43.37	1.62179
367622	380587	43.44	1.63741
361664	380489	43.52	1.67032
356392	380452	43.59	1.70017
350782	380536	43.67	1.73308
345849	380386	43.74	1.76125
342092	380536	43.81	1.78441
337574	380389	43.89	1.81082
334689	380639	43.96	1.82973
331976	380657	44.04	1.84648
329476	380704	44.11	1.8622
327560	380753	44.19	1.87439
324945	380774	44.26	1.89091
324267	380686	44.34	1.89471
323008	380756	44.41	1.90304
323067	380609	44.49	1.90188
323444	380591	44.56	1.8994
322194	380528	44.64	1.90698
323827	380726	44.71	1.8977
324852	380528	44.79	1.89017
326834	380617	44.86	1.8782
329075	380815	44.94	1.86529
331142	380798	45.01	1.85238
332643	380810	45.09	1.84319
335824	380878	45.16	1.82408
338330	380536	45.24	1.80703
342005	380561	45.32	1.78506
345715	380717	45.39	1.76383
350417	380660	45.47	1.73588
354458	380754	45.54	1.71292
358690	380729	45.62	1.6885
363876	380783	45.69	1.65942
367699	380538	45.77	1.63672
372871	380776	45.84	1.60942
377447	380608	45.92	1.58356
380025	380666	45.99	1.56994
384941	380588	46.07	1.54323
389186	380745	46.14	1.52163
395540	380736	46.22	1.48845
400397	380678	46.29	1.46316
405731	380577	46.37	1.43554
412629	380736	46.44	1.4019
417601	380836	46.52	1.37793
422851	380586	46.59	1.35103
428701	380671	46.67	1.32337
431915	380692	46.74	1.3082
440078	380622	46.82	1.26951
446808	380648	46.89	1.2386
450066	380692	46.97	1.22397
455423	380526	47.04	1.19887
461164	380733	47.12	1.17435
469086	380794	47.19	1.13983
474758	380942	47.26	1.11603	11	0.663
479828	380708	47.34	1.09304
486959	380791	47.41	1.0633
491836	380658	47.49	1.04219
498700	380724	47.57	1.01419
505300	380841	47.64	0.987918
506345	380797	47.72	0.983454
517022	380831	47.79	0.94094
519354	380813	47.86	0.931636
524413	380703	47.94	0.91121
531009	380934	48.01	0.886876
535756	380577	48.09	0.866747
539989	380723	48.16	0.851429
544898	380747	48.24	0.833041
550731	380739	48.32	0.811212
552591	380665	48.39	0.803915
556056	380674	48.47	0.791174
560720	380647	48.54	0.773938
566897	380717	48.62	0.751897
571051	380702	48.69	0.736878
573281	380662	48.77	0.728688
578232	380768	48.84	0.711663
580939	380953	48.92	0.703101
583817	380859	48.99	0.692484
588470	380684	49.07	0.675301
588902	380736	49.14	0.674079
593615	380757	49.22	0.657882
595507	380574	49.29	0.650387
597100	380635	49.37	0.645249
600401	380795	49.44	0.634828
602488	380705	49.52	0.627245
605578	380619	49.59	0.616315
609674	380707	49.67	0.602996
609618	380727	49.74	0.603291
613574	380657	49.82	0.58968
614137	380623	49.89	0.58762
614914	380582	49.97	0.584813
619334	380651	50.04	0.570529
619240	380576	50.12	0.570436
618856	380574	50.19	0.571695
621929	380583	50.27	0.561608
622530	380524	50.34	0.559315
625060	380459	50.42	0.550667
628361	380754	50.49	0.541475
626928	380622	50.57	0.545437
630636	380682	50.64	0.533694
631082	380694	50.72	0.532312
633503	380723	50.79	0.524633
635377	380821	50.87	0.519116
636228	380572	50.94	0.515039
636879	380682	51.01	0.513538
638909	380813	51.09	0.50773
639401	380794	51.16	0.506053
641629	380800	51.24	0.498968
641793	380700	51.32	0.497908
643200	380774	51.39	0.493825
646111	380811	51.47	0.484784
647229	380642	51.54	0.480338
647914	380595	51.62	0.477921
649653	380709	51.69	0.47305
650017	380596	51.77	0.471296
650433	380616	51.84	0.470095
651366	380756	51.92	0.467914	12	0.675
652692	380587	51.99	0.462845
652940	380569	52.07	0.461971
655155	380701	52.14	0.455751
653851	380604	52.22	0.459306
655028	380677	52.29	0.456019
655396	380724	52.37	0.455122
655986	380739	52.44	0.453362
658143	380730	52.52	0.446596
656631	380692	52.59	0.451098
659168	380907	52.67	0.444363
658875	381081	52.74	0.446207
658379	380904	52.82	0.446798
659230	380794	52.9	0.443564
658817	380819	52.97	0.44498
657323	380837	53.04	0.449722
657955	380830	53.12	0.447718
657048	380869	53.19	0.45075
656598	380709	53.27	0.451292
656679	380660	53.34	0.450777
655023	380758	53.42	0.45647
655737	380716	53.49	0.454015
656336	380805	53.57	0.452625
654742	380822	53.64	0.457691
654101	380766	53.72	0.459395
652169	380683	53.79	0.465001
652219	380912	53.87	0.466075
651259	381034	53.94	0.469744
648425	381015	54.02	0.478565
646264	380809	54.09	0.484289
643171	380889	54.17	0.494535
641274	380977	54.24	0.501051
640569	380893	54.32	0.502851
638642	380947	54.39	0.509305
636089	380890	54.47	0.517195
633982	380848	54.54	0.523758
632085	380911	54.62	0.530228
628630	380909	54.69	0.541432
626748	380883	54.77	0.547427
624186	380725	54.84	0.55496
621752	380859	54.92	0.563674
619363	380847	54.99	0.571487
617437	380895	55.07	0.578117
615201	380964	55.14	0.585911
613758	380879	55.22	0.590259
612880	380913	55.29	0.593371
611188	380887	55.37	0.598888
610392	380785	55.44	0.601006
608873	380864	55.52	0.606529
607669	380707	55.59	0.609736
606362	380862	55.67	0.614974
605938	380824	55.74	0.616201
604724	380806	55.82	0.620208
603523	380862	55.89	0.624576
603620	380687	55.97	0.623307
603229	380731	56.04	0.62487
601720	380737	56.12	0.630027
602504	380853	56.19	0.627986
601930	380869	56.27	0.630022
601317	380763	56.35	0.631537
602208	380873	56.42	0.629099
602628	380964	56.5	0.628161
603401	380993	56.57	0.625694
603921	380899	56.57	0.623426
603533	380856	56.64	0.62451	13	0.674
604505	380791	56.72	0.620868
605243	380945	56.79	0.619199
605272	380804	56.87	0.618344
606084	380799	56.94	0.615574
606385	380833	57.02	0.614741
607095	380900	57.1	0.612706
608540	380825	57.17	0.607439
610222	380891	57.24	0.602146
610555	380797	57.32	0.600525
612559	380966	57.39	0.594728
613823	381044	57.47	0.590929
614308	380890	57.54	0.588486
615222	380870	57.62	0.585336
615928	380889	57.69	0.583092
618091	380984	57.77	0.576429
619673	380784	57.84	0.570124
620439	380859	57.92	0.567999
621954	380898	57.99	0.563219
623234	380708	58.07	0.557991
625267	380842	58.14	0.552048
626068	380889	58.22	0.549681
627777	380716	58.29	0.543174
629502	380706	58.37	0.537505
629846	380655	58.44	0.536113
630587	380755	58.52	0.534245
632707	380943	58.59	0.528388
634016	380852	58.67	0.52367
634603	380825	58.74	0.521631
635850	380676	58.82	0.516814
637024	380685	58.89	0.513088
638194	380613	58.97	0.508946
639790	380589	59.04	0.503707
640579	380782	59.12	0.502222
641341	380729	59.19	0.499505
642290	380716	59.27	0.49641
643240	380781	59.34	0.493735
643703	380833	59.42	0.492542
645067	380883	59.5	0.48848
644770	380727	59.57	0.488584
645585	380742	59.65	0.48608
646473	380811	59.72	0.483638
646494	380876	59.8	0.483921
647041	381061	59.87	0.483184
647347	380984	59.95	0.481803
647762	381025	60.02	0.480712
648171	380900	60.1	0.478749
648615	381006	60.17	0.477917
649006	380982	60.25	0.476555
648538	380927	60.32	0.477736
647506	380761	60.4	0.480102
647575	380734	60.47	0.479739
647369	380910	60.54	0.481336
647447	380759	60.62	0.480278
647399	380894	60.69	0.481155
646593	380758	60.77	0.482973
645481	380784	60.84	0.486635
645361	380711	60.92	0.486623
645209	380770	60.99	0.487422
643130	380774	61.07	0.494047
642486	380711	61.14	0.495759
642576	380841	61.22	0.496171
640815	380825	61.29	0.5017
639253	380774	61.29	0.506419
637967	380697	61.37	0.510126	14	0.674
636583	380696	61.44	0.514564
634634	380645	61.52	0.520564
632328	380833	61.59	0.529023
629258	380724	61.67	0.538395
626330	380819	61.74	0.548449
624513	380967	61.82	0.555188
622597	380807	61.89	0.560616
618170	380836	61.97	0.575372
616571	380773	62.04	0.580333
613187	380666	62.12	0.591019
611287	380857	62.19	0.598395
608169	381029	62.27	0.609783
605319	380854	62.35	0.618454
602689	380876	62.42	0.627481
600407	381042	62.5	0.636135
598581	380928	62.57	0.641755
597033	381033	62.65	0.647617
594783	380931	62.72	0.654795
593179	380726	62.8	0.659219
591778	380759	62.87	0.664234
590533	380757	62.95	0.668533
588805	380644	63.02	0.673922
588294	380697	63.1	0.675983
587598	380877	63.17	0.679372
586923	380821	63.25	0.681423
586408	380931	63.32	0.68381
585157	380805	63.4	0.687503
585386	380737	63.47	0.686337
586144	380748	63.55	0.683748
585987	380584	63.62	0.683415
586091	380776	63.69	0.684084
585451	380748	63.77	0.686169
586259	380761	63.84	0.683417
587393	380841	63.92	0.679893
588594	380867	63.99	0.675853
589734	381051	64.07	0.672882
589931	381055	64.14	0.672221
590506	380981	64.22	0.66983
591256	381005	64.29	0.667362
593401	380908	64.37	0.659431
594072	380903	64.44	0.657092
595317	380833	64.52	0.652432
595827	380941	64.59	0.65126
596787	380624	64.67	0.646263
598443	380819	64.74	0.641641
599399	380867	64.82	0.638633
599898	380888	64.89	0.637043
600883	380897	64.97	0.633734
602697	381015	65.04	0.628201
603461	381077	65.12	0.625941
604096	380802	65.2	0.622312
604452	380969	65.27	0.622004
604795	380903	65.35	0.620489
605460	380833	65.42	0.617864
606491	380776	65.5	0.614077
607115	380729	65.57	0.61172
608517	380823	65.65	0.607506
609189	380854	65.72	0.605414
609130	380798	65.8	0.605311
608776	380668	65.87	0.605802
609565	380696	65.95	0.603302
609455	380927	66.02	0.604913
609534	381096	66.1	0.605555	15	0.663
609527	381074	66.17	0.60546
608406	381064	66.25	0.609173
607382	380951	66.32	0.612013
606819	381080	66.4	0.614603
605075	380996	66.47	0.620041
603917	381173	66.55	0.624911
601561	380923	66.62	0.631567
600490	381116	66.7	0.636249
598146	381040	66.77	0.643844
595969	380777	66.84	0.649892
593248	380747	66.92	0.659094
592094	380798	66.99	0.663352
589063	380713	67.07	0.673396
586142	380581	67.14	0.682858
583703	380718	67.22	0.692126
581792	380866	67.29	0.699631
579688	380873	67.37	0.707082
577243	380827	67.44	0.715483
576388	380814	67.52	0.718446
575652	380779	67.59	0.720872
574070	380743	67.67	0.72631
573846	380719	67.74	0.726979
573393	380883	67.82	0.729476
573029	380899	67.89	0.730862
572844	380774	67.97	0.730851
572906	380748	68.04	0.730489
573061	380763	68.12	0.730017
573566	380773	68.2	0.728268
574366	380653	68.27	0.724771
575767	380578	68.35	0.719383
577453	380591	68.42	0.71347
580014	380733	68.5	0.705179
581023	380635	68.57	0.701096
583169	380588	68.65	0.6933
585206	380565	68.72	0.686042
587577	380664	68.8	0.678301
589138	380543	68.87	0.672222
590430	380273	68.95	0.666287
592686	380697	69.02	0.660764
594394	380626	69.1	0.654495
597055	380741	69.17	0.645973
598954	380731	69.25	0.639422
600677	380735	69.32	0.633566
601869	380700	69.4	0.629321
602282	380583	69.47	0.627289
603803	380605	69.55	0.622246
604915	380758	69.62	0.619304
605596	380788	69.7	0.617163
606773	380838	69.77	0.613459
605678	380540	69.85	0.615553
605346	380627	69.92	0.617142
604908	380586	69.99	0.618403
604155	380669	70.07	0.621398
603239	380590	70.14	0.624078
601729	380563	70.22	0.629061
601130	380614	70.29	0.631373
599973	380587	70.37	0.63517
598964	380650	70.44	0.638952
597254	380479	70.52	0.643883
596437	380546	70.59	0.647044
595403	380544	70.67	0.650583
595204	380671	70.67	0.65195
594700	380485	70.74	0.652683	16	0.674
593836	380647	70.82	0.656529
593515	380611	70.89	0.657442
593003	380581	70.97	0.659046
592663	380485	71.04	0.659704
593146	380590	71.12	0.658602
593412	380530	71.2	0.657362
593778	380548	71.27	0.656197
594750	380515	71.35	0.652673
596042	380464	71.42	0.647958
597685	380475	71.5	0.642385
599365	380450	71.57	0.636507
601464	380494	71.65	0.629591
603172	380647	71.72	0.624611
605038	380683	71.8	0.618485
605802	380579	71.87	0.615344
607630	380690	71.95	0.609776
609381	380704	72.02	0.603963
610628	380645	72.1	0.599463
612021	380679	72.17	0.594983
613255	380592	72.25	0.590394
614472	380687	72.32	0.586849
615230	380598	72.4	0.583848
615753	380595	72.47	0.582093
616322	380558	72.55	0.580004
617036	380704	72.62	0.57842
616740	380571	72.7	0.578687
616879	380604	72.77	0.578403
616991	380575	72.85	0.577876
617294	380682	72.92	0.577446
617649	380833	73	0.577082
617405	380742	73.07	0.577401
616902	380576	73.14	0.578176
617057	380605	73.22	0.577818
617751	380785	73.29	0.576486
618560	380683	73.37	0.57326
619621	380625	73.44	0.569441
620650	380668	73.52	0.566277
620956	380618	73.6	0.565
622225	380874	73.67	0.562199
623049	380663	73.74	0.558357
624865	380788	73.82	0.553074
626514	380847	73.89	0.547998
628076	380790	73.97	0.542597
629417	380718	74.04	0.537846
631066	380624	74.12	0.531987
632837	380671	74.2	0.526506
634788	380785	74.27	0.52082
636794	380847	74.35	0.514697
637853	380913	74.42	0.511652
640412	380766	74.5	0.50267
641056	380692	74.57	0.500216
642981	380775	74.65	0.494527
645225	380979	74.72	0.488494
647243	381034	74.8	0.4824
648862	380843	74.87	0.476263
650537	380878	74.95	0.471176
652061	380900	75.02	0.466506
653544	380951	75.1	0.462132
654654	380825	75.17	0.457983
655891	380819	75.25	0.454088
656442	380838	75.32	0.452472
657683	381010	75.4	0.449531
658702	380933	75.47	0.44595	17	0.673
659163	380794	75.55	0.443772
660000	380810	75.62	0.441261
660866	380856	75.7	0.438825
661797	381024	75.77	0.436847
662342	380983	75.85	0.434943
662794	380958	75.92	0.433412
663144	380823	76	0.431607
664073	380989	76.07	0.429634
664711	381095	76.15	0.428239
664887	381059	76.22	0.427504
665482	381079	76.3	0.425781
665551	380935	76.37	0.424795
666245	381027	76.45	0.423157
666225	380793	76.52	0.421962
666667	380868	76.6	0.421008
666983	380887	76.67	0.42014
667191	380852	76.75	0.419314
667271	380813	76.82	0.418859
667584	380804	76.9	0.417851
667783	380816	76.97	0.417306
668495	381029	77.05	0.41627
668824	381039	77.12	0.415316
668622	380812	77.19	0.414715
669091	380892	77.27	0.41371
669601	380988	77.35	0.412667
669449	380719	77.42	0.411686
669712	380764	77.5	0.411124
670485	380977	77.57	0.409908
670979	381004	77.65	0.408546
671195	380991	77.72	0.407818
671770	381095	77.8	0.406624
671644	380915	77.87	0.406042
672108	381007	77.95	0.405123
672349	380920	78.02	0.403922
672680	380969	78.1	0.403178
672646	380855	78.17	0.402669
672833	380817	78.25	0.401896
673284	380903	78.32	0.400987
673286	380821	78.4	0.40054
673535	380873	78.47	0.400063
674220	381114	78.55	0.399278
674298	381074	78.62	0.398826
674289	380905	78.7	0.397946
674688	380992	78.78	0.397203
674888	381021	78.85	0.396752
674944	380973	78.93	0.396324
675123	380978	79	0.395809
675135	380898	79.07	0.395343
675468	380996	79.15	0.39486
675623	381025	79.22	0.394546
675566	380937	79.3	0.394246
675685	380945	79.37	0.393929
675736	380894	79.45	0.393501
675309	380641	79.52	0.393434
675404	380674	79.6	0.393324
675294	380519	79.67	0.392824
675839	380762	79.75	0.39248
675634	380623	79.82	0.392353
675522	380484	79.9	0.391945
675895	380605	79.97	0.391466
676200	380717	80.05	0.391145
676402	380789	80.12	0.390921
676613	380804	80.2	0.390363	18	0.414
676692	380802	80.27	0.390114
676744	380807	80.35	0.389983
676688	380737	80.42	0.389776
677005	380793	80.5	0.389119
677293	380882	80.57	0.388727
677350	380812	80.65	0.388179
677303	380691	80.72	0.38767
677328	380646	80.8	0.387353
677688	380783	80.87	0.387002
677823	380776	80.95	0.386557
677927	380773	81.02	0.386227
677951	380759	81.1	0.386079
677644	380518	81.17	0.385711
678038	380681	81.25	0.385398
678511	380861	81.32	0.384938
678536	380815	81.4	0.384615
678539	380775	81.47	0.384391
678791	380841	81.55	0.383986
678625	380693	81.62	0.383691
678823	380737	81.7	0.383331
679204	380854	81.77	0.382812
679211	380798	81.85	0.38249
679256	380754	81.92	0.382118
679367	380771	82	0.381875
679380	380737	82.07	0.381653
679670	380836	82.15	0.381312
679754	380845	82.22	0.381107
680213	381053	82.3	0.380843
679811	380813	82.37	0.380763
679473	380643	82.45	0.380867
678507	380072	82.52	0.380707
678515	380039	82.6	0.380505
678296	379870	82.67	0.380255
678456	379918	82.75	0.380031
678730	380049	82.82	0.379911
678665	379934	82.9	0.379487
678830	379999	82.9	0.37934
678204	379583	82.97	0.378987	A	0.206
678291	379550	83.05	0.378546
680046	380433	83.12	0.378014
679827	380273	83.2	0.377812
680261	380438	83.28	0.377394
680009	380246	83.35	0.377119
679873	380202	83.43	0.377291
679995	380315	83.45	0.377532
680402	380566	83.46	0.377658
680627	380705	83.5	0.377729
680468	380644	83.54	0.377879
680295	380557	83.57	0.377931
680307	380585	83.62	0.378046
680021	380440	83.65	0.378126
679919	380406	83.69	0.37825
679928	380419	83.73	0.378293
679990	380441	83.77	0.378225
679919	380406	85.18	0.37825

## Sheet: Fig1c,Fig2a
Figure 1c	The distribution of phasiRNAs and two controls
percentage composition(%)	21nt:1:seq-14520	21nt:1:seq-19810	21nt:1:seq-21754	21nt:1:seq-40241	miR171	GAPDH			Figure 2a	The categories of the kinases targeted by reproductive phasiRNAs
Fraction 1	2.83336	4.91139	4.09749	0.925725	3.69088	0.0462325
Fraction 2	49.4756	65.858	47.6449	40.5531	41.3376	0.363122					Category	Number
Fraction 3	44.6938	25.1924	39.5423	53.8954	40.1091	1.22573					Kinases	135
Fraction 4	1.5643	1.35676	2.00084	1.6962	2.20333	0.685883					DPKs	97
Fraction 5	0.0562681	0.181001	0.432778	0.0417926	0.513392	0.221834					LRR-RLKs	21
Fraction 6	0.0566232	0.181001	0.352658	0.0818346	0.615913	1.60257					S-RLKs	7
Fraction 7	0.0352047	0.181001	0.430902	0.0116641	0.510649	0.259035					WALL-RLKs	10
Fraction 8	0.112605	0.181001	0.402949	0.086092	0.69931	1.31031					Unknown-RLKs	21
Fraction 9	0.0787054	0.181001	0.383475	0.101315	0.669218	1.27832					Others	11
Fraction 10	0.0507569	0.181001	0.4226	0.124941	0.617385	3.68753
Fraction 11	0.073239	0.181001	0.47513	0.16684	0.800525	4.1096
Fraction 12	0.074524	0.181001	0.495424	0.127062	0.919185	5.02839
Fraction 13	0.14566	0.181001	0.582625	0.318455	1.22665	9.10272
Fraction 14	0.236689	0.200502	0.634844	0.612184	1.70524	20.8535
Fraction 15	0.411243	0.181001	0.662547	0.988956	1.96809	31.1932
Fraction 16	0.00777661	0.181001	0.311522	0.0072694	0.500074	0.97653
Fraction 17	0.0327107	0.181001	0.554367	0.0925931	0.880356	4.85105
Fraction 18	0.060955	0.308922	0.572629	0.168551	1.0331	13.2044

## Sheet: Fig2c,Fig5g
Figure 2c	Seed-setting rate of WT and different transgenic plants.								Fig5g	Seed-setting rate of WT and different overexpression transgenic plants
		Overexpression transgenic plants of target genes								Overexpression transgenic plants of target genes of phasiRNAs which generated from MSPPL2
	WT	LOC_Os01g47820	LOC_Os06g45020	LOC_Os07g35740	LOC_Os11g10710	LOC_Os08g35600	LOC_Os06g37670	LOC_Os06g36320		LOC_Os08g38170	LOC_Os03g43720	LOC_Os10g22890
repeat1	0.974684	0.708333	0.638333	0.333333	0.678571	0.062	0.780952	0.630435	repeat1	0.636364	0.238938	0.52809
repeat2	0.983607	0	0	0.813953	0.666667	0.639	0.4	0.730769	repeat2	0.571429	0.511628	0
repeat3	0.904494	0.643333	0	0.543478	0.114286	0.6628	0.660377	0.755102	repeat3	0.701754	0.43662	0.411215
repeat4	0.955414	0.351667	0.55	0.548387	0.846154	0.415667	0.75	0.463415	repeat4	0.732143	0.677419	0.356436
repeat5	0.952663	0.515625	0.2375	0.878788	0	0.49	0.587302	0.353659	repeat5	0.230769	0.828125	0.415385
repeat6	0.974359	0.294667	0.5545	0.766667	0.84375	0.728667	0.71875	0	repeat6	0	0.378788	0.648352
repeat7	0.965517	0	0.6665	0	0.428571	0.336735	0.755102	0.734375	repeat7	0.584906	0	0.203125
repeat8	0.917526	0.4	0.466667	0.793103	0.7375	0.322785	0.483871	0.309859	repeat8	0.441176	0.414634	0.766667
repeat9	0.888889	0.24	0.333333	0.492958	0.836735	0.17	0.61039	0.710145	repeat9	0.38843	0.393258	0.739496
repeat10	0.932836	0.554455	0.453704	0.62069	0.741379	0.157407	0.737374	0.670588	repeat10	0.55102	0.160494	0.568182
repeat11	0.840426	0.671233	0.638095	0.66	0.522727	0.114943	0.723684	0.861538	repeat11	0.443299	0.274194	0.759398
repeat12	0.827586	0.625	0.574257	0.826087	0.92	0.0877193	0.712329	0.777778	repeat12	0.666667	0	0.4
repeat13	0.914141	0.481481	0.278481	0.645161	0.758065	0.22973	0.5625	0.318182	repeat13	0.533333	0.322314	0.807692
repeat14	0.909091	0.365217	0.581197	0.516129	0	0.291667	0	0.741935	repeat14	0.695652	0.414634	0.755102
repeat15	0.897959	0.714286	0.557377	0.292308	0.88	0.37	0.554054	0.2	repeat15	0.268293	0.42029	0.837838
repeat16		0.543478	0.318182	0.288889	0.803922	0.297297	0.785714	0.788991	repeat16	0.59	0.382979	0.59375
repeat17		0.387597	0.448276	0.692308	0.533333	0.182609	0.676923	0.45	repeat17	0.0625	0.666667	0.336
repeat18		0.333333	0.5375	0.540984	0.96	0.153061	0.755102	0.674419	repeat18	0	0.675	0.685714
repeat19		0.52439	0.430556	0.428571	0.151515	0.0612245	0.714286	0.144928	repeat19	0.58	0.116667	0.723214
repeat20		0.269663	0.372263	0.875	0.717949	0.118182	0.836735	0.377358	repeat20	0.185185	0.428571	0.016129
repeat21		0.140351		0.525	0.714286	0.0515464	0.666667	0.327869	repeat21	0	0.355932	0
repeat22		0.519481		0.75	0	0.421875	0.728155	0.593407	repeat22	0.650485	0.212121	0.385417
repeat23		0.516667		0.826087	0.888889	0.395161	0.810811	0.396552	repeat23	0.823529	0.190476	0.666667
repeat24				0.695652	0.622222		0.699115	0	repeat24	0.290323	0.212766	0
repeat25				0	0.730769		0.714286	0.692308	repeat25	0.260274	0.184874	0.836735
repeat26				0.666667	0.614035		0.705882	0.643564	repeat26	0.511111	0	0.72619
repeat27				0.765957			0.8125	0.74359	repeat27	0.571429	0.776316	0.784615
repeat28				0.578947			0	0.298507	repeat28	0.758242	0.463768	0.526316
repeat29				0.37931			0.6625	0.652632	repeat29	0.194444		0.490909
repeat30				0.827586			0.712329	0.356164	repeat30	0.744681
repeat31				0.653846			0.688889	0	average	0.455581	0.362053	0.51616
repeat32				0.444444			0.655914	0.828571	s.d.	0.248464	0.224145	0.26824
repeat33				0.6			0.701149	0.470588
repeat34				0.666667			0.711538	0.432836
repeat35				0.467742			0.59322	0.53125
repeat36				0.333333			0.5	0.342105
repeat37				0.780488			0.637931	0.62963
repeat38				0.3125			0.77027	0.721649
repeat39							0.539683	0.333333
repeat40							0.670886	0.416667
repeat41							0.466667	0.651163
repeat42							0.677419	0.537313
repeat43							0.653846
repeat44							0.666667
repeat45							0.813953
repeat46							0
repeat47							0.659341
repeat48							0.62406
repeat49							0.756303
repeat50							0.645455
average	0.922613	0.426098	0.431836	0.574501	0.604282	0.293916	0.635018	0.50698
s.d.	0.0471867	0.204344	0.192102	0.220667	0.302466	0.199429	0.186524	0.233328

## Sheet: Fig3a
Figure 3a	Relative expression of phasiRNA targets
		mRNA+MEL1	mRNA+phasiRNA	mRNA+MEL1+phasiRNA	mmRNA+MEL1+phasiRNA
LOC_Os08g35600	repeat1	1.051	1.261	0.272	1.198
	repeat2	1.011	1.256	0.279	1.217
	repeat3	1.073	1.436	0.33	1.138
	average	1.045	1.31767	0.293667	1.18433
	s.d.	0.0314325	0.10251	0.0316596	0.0412351
LOC_Os03g43720	repeat1	0.932	0.928	0.751	0.856
	repeat2	0.846	1.34	0.638	0.908
	repeat3	1.268	1.389	0.729	1.096
	average	1.01533	1.219	0.706	0.953333
	s.d.	0.223001	0.253202	0.0599083	0.126259

## Sheet: Fig4b
Fig4b	Frequency of PMCs at various meiotic stages in anthers ranging from0.7-1.1 mm in length.
	WT								dcl4
	1.1mm		1.0mm		0.9mm		0.7mm		1.1mm		1.0mm		0.9mm		0.7mm
	cell count	% of total	cell count	% of total	cell count	% of total	cell count	% of total	cell count	% of total	cell count	% of total	cell count	% of total	cell count	% of total
microspore	262	100	203	100	39	16.0494	0	0	93	54.7059	85	29.9296	38	10.1877	0	0
Tetrad	0	0	0	0	24	9.87654	0	0	0	0	0	0	2	0.536193	0	0
telophaseII	0	0	0	0	27	11.1111	0	0	0	0	1	0.352113	0	0	0	0
anaphaseII	0	0	0	0	36	14.8148	0	0	1	0.588235	1	0.352113	0	0	0	0
metaphaseII	0	0	0	0	15	6.17284	0	0	0	0	0	0	0	0	0	0
prophaseII	0	0	0	0	21	8.64198	0	0	3	1.76471	4	1.40845	29	7.7748	0	0
telophaseI	0	0	0	0	48	19.7531	0	0	0	0	5	1.76056	2	0.536193	0	0
anaphaseI	0	0	0	0	0	0	0	0	1	0.588235	1	0.352113	1	0.268097	0	0
metaphaseI	0	0	0	0	12	4.93827	0	0	0	0	7	2.46479	41	10.992	0	0
diakinesis	0	0	0	0	21	8.64198	1	0.7	47	27.6471	75	26.4085	97	26.0054	0	0
diplotene	0	0	0	0	0	0	0	0	17	10	74	26.0563	123	32.9759	1	1.19048
pachytene	0	0	0	0	0	0	36	26.3	0	0	18	6.33803	18	4.82574	9	10.7143
zygotene	0	0	0	0	0	0	137	73	7	4.11765	6	2.11268	12	3.21716	23	27.381
leptotene	0	0	0	0	0	0	0	0	1	0.588235	5	1.76056	0	0	5	5.95238
pre-meiosis	0	0	0	0	0	0	0	0	0	0	2	0.704225	10	2.68097	46	54.7619
total	262	100	203	100	243	100	174	100	170	100	284	100	373	100	84	100

## Sheet: Fig5c, e, f
Figure 5c	Seed-setting rate in different mutants of MSPPL1 and MSPPL2
	WT	msppl1			msppl2				Figure 5e	Relative expression of phasiRNAs generated from MSPPL2						Figure 5f	Relative expression of target genes of phasiRNAs generated from MSPPL2
		PAM1&2 edit	miR2118 del	PAM1 edit	PAM2 ≥5bp del	PAM2 4bp del	PAM2 3bp del
repeat1	0.844156	0.256	0.728571	0.921053	0.696078	0.726257	0.664062				WT	PAM2 ≥5bp del-1	PAM2 ≥5bp del-2	PAM2 4bp del				WT	PAM2 ≥5bp del-1	PAM2 ≥5bp del-2	PAM2 4bp del
repeat2	0.858209	0.789474	0.7875	0.892857	0.197802	0.709821	0.860963		21nt:1:seq-5424	repeat1	1	0.593716	0.756286	0.654525		LOC_Os08g38170	repeat1	1	0.303231	2.00076	2.53375
repeat3	0.691358	0.57265	0.836364	0.782178	0.629213	0.658537	0.848958			repeat2	0.975321	0.707224	0.80278	0.662604			repeat2	1.04209	0.341632	1.8127	1.87442
repeat4	0.953488	0.759615	0.803279	0.808824	0.496894	0.64	0.714286			repeat3	0.987661	0.652012	0.780115	0.782545			repeat3	0.881793	0.259448	1.94369	2.23128
repeat5	0.897959	0.407767	0.821429	0.758255	0.303867	0.74359	0.716418			average	0.987661	0.650984	0.779727	0.699892			average	0.974628	0.301437	1.91905	2.21315
repeat6	0.900498	0.679982	0.735173	0.742268	0.650485	0.782051	0.826772			s.d.	0.0123394	0.0567609	0.0232494	0.071694			s.d.	0.0831067	0.0411211	0.0964186	0.330035
repeat7	0.971	0.708333	0.739796	0.80663	0.303867	0.8125	0.813725		21nt:1:seq-24424	repeat1	1	2.14344	1.03469	2.00557		LOC_Os10g22890	repeat1	1	0.565664	1.07099	0.902867
repeat8	0.979	0.655738	0.793939	0.823899	0.5	0.809524	0.702247			repeat2	1.3876	2.46323	1.04553	1.84407			repeat2	1.00138	0.693337	1.11115	0.866853
repeat9	0.978	0.763441	0.739394	0.857143	0.560976	0.646018	0.704433			repeat3	1.30391	2.6026	1.4092	1.95018			repeat3	1.02476	0.467577	0.935379	0.815975
repeat10	0.961	0.785714	0.551724	0.735135	0.763889	0.609589	0.730539			average	1.23051	2.40309	1.16314	1.93327			average	1.00871	0.575526	1.03917	0.861898
repeat11	0.973	0.75	0.668639	0.810573	0.112	0.615385	0.636816			s.d.	0.203962	0.235414	0.213168	0.0820666			s.d.	0.0139121	0.113203	0.092103	0.0436574
repeat12	0.972	0.863636	0.723684	0.646288	0.66087	0.780488	0.746114		21nt:1:seq-22827	repeat1	1	0.00735154	0.0118294	0.00319915		LOC_Os03g43720	repeat1	1	4.0323	3.34617	1.29885
repeat13	0.938	0.6	0.689076	0.772152	0.323864	0.00775194	0.801075			repeat2	0.954302	0.00917951	0	0.00741027			repeat2	0.957701	4.8342	3.29346	1.13131
repeat14	0.988	0.792593	0.843023	0.690722	0.780952	0.443038	0.789474			repeat3	1.05346	0.0159314	0	0			repeat3	0.857876	5.77007	3.55411	1.12011
repeat15	0.925	0.804348	0.691943	0.682292	0.715976	0.617117	0.177632			average	1.00259	0.0108208	0.00394313	0.00353647			average	0.938526	4.87886	3.39791	1.18342
repeat16	0.975	0.814433	0.608	0.723005	0.557143	0.663462	0.836449			s.d.	0.04963	0.0045193	0.0068297	0.00371663			s.d.	0.0729765	0.869744	0.137814	0.100119
repeat17	0.909091	0.741935	0.822335	0.79798	0.391667	0.527027	0.833333		21nt:1:seq-33993	repeat1	1	0.769061	0.0394446	0.119867		LOC_Os03g03830	repeat1	1	1.09972	1.82262	1.37023
repeat18	0.939227	0.54955	0.796512	0.747191	0.730769	0.454545	0.883871			repeat2	0.939437	0.724661	0.0492867	0.105777			repeat2	1.09949	1.11798	1.80948	1.25731
repeat19	0.928177	0.619718	0.67052	0.744966	0.541667	0.463415	0.811429			repeat3	0.890478	0.784687	0.0448106	0.103284			repeat3	1.03685	1.05786	1.85613	1.07493
repeat20	0.909465	0.785714	0.784173	0.691099	0.636364	0.681818	0.716763			average	0.943305	0.75947	0.0445139	0.109643			average	1.04545	1.09185	1.82941	1.23415
repeat21		0.6875	0.703448	0.691729			0.819095			s.d.	0.0548631	0.0311413	0.00492773	0.00894193			s.d.	0.0502984	0.0308223	0.0240578	0.149004
repeat22		0.681818	0.635294	0.726667
repeat23		0.56962		0.740458
repeat24				0.640244
repeat25				0.752294
repeat26				0.728723
average	0.924581	0.679982	0.735173	0.758255	0.527717	0.619597	0.744498
s.d.	0.0683335	0.141807	0.0779273	0.0689842	0.19543	0.182776	0.147061

## Sheet: FigS1d
Supplementary Figure 1d	Immunoblot of the MEL1 protein in mel1 and wild-type plants during anther development

## Sheet: FigS3b-d
Supplementary Figure 3b	The origins of 21-nt phasiRNAs
Origins of 21nt phasiRNAs	Number
ncRNA+rRNA	1
ncRNA+mRNA	9
mRNA	56
TE	355
ncRNA	394
intergenic region	1535
Supplementary Figure 3c	The categories of TE targets of phasiRNAs
Retrotransposon	Number	Transposon	Number
gypsy	348	MITE	1055
LTR	235	Anac	169
Unclassified	46	En/Spm	102
Others	710	Unclassified	119
		Others	556
Supplementary Figure 3d	The distribution of phasiRNAs and their target genes on different chromosomes
Chromosome	Number of phasiRNAs	Number of phasiRNA-target pairs on the same chromosome	Number of target genes
chr01	366	14	101
chr02	315	14	155
chr03	248	13	111
chr04	234	21	319
chr05	158	8	181
chr06	195	14	245
chr07	171	15	194
chr08	178	14	128
chr09	142	9	129
chr10	136	4	80
chr11	168	27	343
chr12	163	40	519

## Sheet: FigS5a-c, e
Supplementary Figure 5a	Supplementary Fig5a	Relative expression of phasiRNAs target genes in their overexpression transgenic plants											Supplementary Figure 5b	Relative expression of two control genes (LAC10 and LAC17) and two phasiRNA target genes in WT spikelets at PFS, PPS, PMDS and EMS.
		seedling					spikelets
		repeat1	repeaat2	repeat3	average	s.d.	repeat1	repeaat2	repeat3	repeat4	average	s.d.					PFS	PPS	PMDS	EMS
	WT	1.00949	0.994949	0.995632	1.00002	0.00820331	0.844383	1.12063	1.0414	1.0148	1.0053	0.116317			LAC10	repeat1	2.26163	10.3938	35.7753	71.232
	LOC_Os01g47820	406.408	375.654	418.648	400.237	22.1515	204.403	219.767	252.757	270.394	236.83	30.1268				repeat2	2.69574	9.77783	50.0317	64.9213
	LOC_Os06g45020	5.14772	5.14535	5.84823	5.38043	0.405123	6.7128	6.92564	7.53815	8.16518	7.33544	0.654517				repeat3	2.93046	11.1905	52.4143	81.7875
	LOC_Os07g35740	129.646	114.395	121.504	121.848	7.63142	3666.52	4309.73	5190.24	5322.84	4622.33	779.855				average	2.62928	10.4541	46.0738	72.6469
	LOC_Os11g10710	1028.95	850.955	985.345	955.083	92.7752	1368.64	1564.21	1608.55	1706.13	1561.89	141.813				s.d.	0.339333	0.70828	8.99794	8.52163
	LOC_Os08g35600	7626.81	7536.59	7503.05	7555.48	64.0046	2199.28	2351.73	2814.89	3061.84	2606.93	400.621			LAC17	repeat1	1.12973	3.04672	5.7319	5.11717
	LOC_Os06g37670	616.269	585.913	635.979	612.72	25.2207	200.557	200.807	216.819	221.165	209.837	10.7198				repeat2	0.701756	2.33227	5.2355	3.75558
	LOC_Os06g36320	19311.7	22172.9	16545.2	19343.3	2813.96	303.124	294.622	338.668	359.766	324.045	30.5135				repeat3	1.26136	2.61563	5.68381	5.46597
	LOC_Os08g38170	8956.95	7998.64	8256.12	8403.9	495.956	1149.02	1186.78	1458.78	1524.84	1329.85	189.57				average	1.03095	2.66487	5.5504	4.77957
	LOC_Os03g43720	7.55009	7.41859	7.46303	7.47723	0.0668902	50.0613	49.959	54.8317	59.3774	53.5574	4.49692				s.d.	0.292587	0.359763	0.273773	0.903792
	LOC_Os10g22890	1734.21	2172.64	1843.6	1916.82	228.201	122.294	134.57	202.065	207.011	166.485	44.2708			LOC_Os07g35740	repeat1	1.45477	1.15451	1.99523	3.49426
																repeat2	1.82124	1.22943	2.10998	4.21505
																repeat3	1.8919	1.24749	2.04393	5.08122
																average	1.72263	1.21048	2.04971	4.26351
Supplementary Figure 5c	Supplementary Fig5c	Relative expression level of control genes in their overexpression transgenic plants														s.d.	0.234654	0.0492994	0.0575964	0.794589
			WT	OX-LAC10-1	OX-LAC10-2										LOC_Os08g38170	repeat1	0.780073	7.86265	28.8374	99.3686
	LAC10	repeat1	0.978	969.046	743.522											repeat2	1.37556	7.32404	33.8348	110.706
		repeat2	0.995	1131.2	2003.97											repeat3	1.49286	6.97079	26.0275	124.046
		repeat3	1.027	1231.88	1259.13											average	1.21616	7.38583	29.5666	111.373
		average	1	1110.71	1335.54											s.d.	0.382192	0.449131	3.95437	12.3521
		s.d.	0.0248797	132.611	633.687
			WT	OX-LAC17-1	OX-LAC17-2
	LAC17	repeat1	1.05547	17312	2176.97
		repeat2	0.882024	18293.2	2313.62
		repeat3	1.07417	17969.1	2401.45
		average	1.00389	17858.1	2297.35
		s.d.	0.105951	499.973	113.124
Supplementary Figure 5e	Supplementary Fig5e	The seed setting rate of WT and control transgenic plants
		WT	OX-LAC10-1	OX-LAC10-2	OX-LAC17-1	OX-LAC17-2
	repeat1	0.923077	0.884956	0.839695	0.818182	0.825175
	repeat2	0.930851	0.95082	0.844444	0.769231	0.943396
	repeat3	0.845161	0.941176	0.898734	0.807229	0.896552
	repeat4	0.883333	0.893617	0.877301	0.908046	0.926174
	repeat5	0.850829	0.88172	0.846154	0.945652	0.959677
	repeat6	0.819512	0.831325	0.867925	0.939394	0.853659
	repeat7	0.78481	0.926829	0.904762	0.903704	0.882075
	repeat8	0.803922	0.645833	0.91716	0.969072	0.838509
	repeat9	0.908571	0.895652	0.945205	0.878613	0.79661
	repeat10	0.907975	0.886957	0.861314	0.865471	0.84466
	repeat11	0.910345	0.801802	0.911392	0.807018	0.886364
	repeat12	0.892308	0.922222	0.885135	0.826923	0.941176
	repeat13	0.948148	0.857143	0.862069	0.807229	0.946667
	repeat14	0.922481	0.900901	0.79085	0.909091	0.896907
	repeat15	0.967949	0.851485	0.877698	0.77095	0.914729
	repeat16	0.94697	0.913043	0.895954	0.869863	0.888889
	repeat17	0.883562	0.91129	0.885496	0.867424	0.903509
	repeat18	0.903955	0.866667	0.862385	0.819876	0.912698
	repeat19	0.877551	0.895833	0.906542	0.867816	0.915254
	repeat20	0.959302	0.887097	0.866667	0.819876	0.866667
	average	0.893531	0.877318	0.877344	0.858533	0.891967
	s.d.	0.049792	0.0635361	0.0329818	0.0562672	0.0426488

[truncated: 3 more sheets: FigS6a, FigS7a,c, FigS8a-c]
